# Supplementary material for: Transcriptional Analysis of Cotton Bollworm Strains with Different Genetic Mechanisms of Resistance and Their Response to Bacillus thuringiensis Cry1Ac Toxin
Source: Toxins (Basel). 2022 May 25;14(6):366. doi: 10.3390/toxins14060366 (PMC9228822; doi:10.3390/toxins14060366)
Supplement: Supplementary file 1 [file toxins-14-00366-s001.zip]

Archive with 15 entries (14 files):
- manuscript supplementary/
- manuscript supplementary/Figure S1. Correlation analysis of all samples..pdf
- manuscript supplementary/Figure S2. Gene ontology (GO) analysis of differentially expressed genes (DEGs) between the three resistance strains and the susceptible SCD strain without Cry1Ac exposure..pdf
- manuscript supplementary/Figure S3. GO analysis of DEGs in Cry1Ac-treated larvae as compared to the control larvae for each strain..pdf
- manuscript supplementary/Table S1. Mapping statistics of  mRNA libraries..xlsx
- manuscript supplementary/Table S10. Genes differentially expressed in Cry1Ac-treated C2&C3-KO larvae when compared to control C2&C3-KO larvae..xlsx
- manuscript supplementary/Table S11. Expression of gut epithelium healing and defense related genes..xlsx
- manuscript supplementary/Table S2. Expression level and annotation of mapped genes..xlsx
- manuscript supplementary/Table S3. Genes differentially expressed in the SCD-r1 strain when compared with the susceptiable SCD strain..xlsx
- manuscript supplementary/Table S4. Genes differentially expressed in the SCD-KI strain when compared with the susceptiable SCD strain..xlsx
- manuscript supplementary/Table S5. Genes differentially expressed in the C2&C3-KO strain when compared with the susceptiable SCD strain..xlsx
- manuscript supplementary/Table S6. Constitutively differentially expressed genes in all three resistant strains..xlsx
- manuscript supplementary/Table S7. Genes differentially expressed in Cry1Ac-treated SCD larvae when compared to control SCD larvae..xlsx
- manuscript supplementary/Table S8. Genes differentially expressed in Cry1Ac-treated SCD-r1 larvae when compared to control SCD-r1 larvae..xlsx
- manuscript supplementary/Table S9. Genes differentially expressed in Cry1Ac-treated SCD-KI larvae when compared to control SCD-KI larvae..xlsx
