# Supplementary material for: Transcriptional Analysis of Cotton Bollworm Strains with Different Genetic Mechanisms of Resistance and Their Response to Bacillus thuringiensis Cry1Ac Toxin
Source: Toxins (Basel). 2022 May 25;14(6):366. doi: 10.3390/toxins14060366 (PMC9228822; doi:10.3390/toxins14060366)
Supplement: Supplementary file 1 [file toxins-14-00366-s001.zip › manuscript supplementary/Table S1. Mapping statistics of mRNA libraries..xlsx]

## Sheet: Sheet1
Sample	Total Clean Reads (M)	Total Mapping(%)	Uniquely Mapping(%)	Total Raw Reads (M)	Total Clean Reads (M)	Total Clean Bases(Gb)	Clean Reads Q20(%)	Clean Reads Q30(%)	Clean Reads Ratio(%)
SCD_CK_1	42.37	83.17	48.97	45.57	42.37	6.36	97.38	93.08	92.97
SCD_CK_2	42.54	83.11	48.82	45.57	42.54	6.38	97.33	92.97	93.34
SCD_CK_3	42	82.45	49.99	45.57	42	6.3	97.41	93.14	92.15
SCD-r1_CK_1	42.77	71.73	38.01	45.57	42.77	6.41	97.27	92.81	93.84
SCD-r1_CK_2	42.52	71.08	38.49	45.57	42.52	6.38	97.28	92.84	93.3
SCD-r1_CK_3	42.56	71.29	39.09	45.57	42.56	6.38	97.4	93.11	93.4
SCD-KI_CK_1	42.54	78.79	44.87	45.57	42.54	6.38	97.63	93.64	93.35
SCD-KI_CK_2	42.31	75.97	43.83	45.57	42.31	6.35	97.62	93.62	92.83
SCD-KI_CK_3	42.33	77.24	43.21	45.57	42.33	6.35	97.36	92.92	92.88
C2/3-KO_CK_1	42.65	68.48	34.89	45.57	42.65	6.4	97.43	93.09	93.58
C2/3-KO_CK_2	42.17	68.69	37.02	45.57	42.17	6.33	97.49	93.22	92.53
C2/3-KO_CK_3	42.16	68.86	36.95	45.57	42.16	6.32	97.55	93.39	92.52
SCD_Cry1Ac_1	42.37	79.9	50.45	45.57	42.37	6.36	97.52	93.41	92.98
SCD_Cry1Ac_2	42.63	81.39	51.92	45.57	42.63	6.39	97.56	93.53	93.55
SCD_Cry1Ac_3	43.02	79.38	49.3	45.57	43.02	6.45	97.27	92.77	94.4
SCD-r1_Cry1Ac_1	42.58	70.84	40.91	45.57	42.58	6.39	97.5	93.37	93.43
SCD-r1_Cry1Ac_2	42.08	71.46	41.56	45.57	42.08	6.31	97.62	93.69	92.33
SCD-r1_Cry1Ac_3	42.64	70.6	41.18	45.57	42.64	6.4	97.51	93.39	93.55
SCD-KI_Cry1Ac_1	42.74	77.46	43.87	47.33	42.74	6.41	97.47	93.37	90.31
SCD-KI_Cry1Ac_2	42.48	77.29	43.62	45.57	42.48	6.37	97.47	93.25	93.2
SCD-KI_Cry1Ac_3	42.64	76.31	43.23	45.57	42.64	6.4	97.44	93.12	93.56
C2/3-KO_Cry1Ac_1	42.51	71.53	38.64	45.57	42.51	6.38	97.47	93.18	93.28
C2/3-KO_Cry1Ac_2	42.51	71.19	36.29	45.57	42.51	6.38	97.5	93.27	93.27
C2/3-KO_Cry1Ac_3	43	71.39	37.76	47.33	43	6.45	97.45	93.14	90.86
