# Supplementary material for: Transcriptional Analysis of Cotton Bollworm Strains with Different Genetic Mechanisms of Resistance and Their Response to Bacillus thuringiensis Cry1Ac Toxin
Source: Toxins (Basel). 2022 May 25;14(6):366. doi: 10.3390/toxins14060366 (PMC9228822; doi:10.3390/toxins14060366)
Supplement: Supplementary file 1 [file toxins-14-00366-s001.zip › manuscript supplementary/Table S10. Genes differentially expressed in Cry1Ac-treated C2&C3-KO larvae when compared to control C2&C3-KO larvae..xlsx]

## Sheet: Up
Gene ID	C2/3-KO_CK	C2/3-KO_Cry1Ac	log2(C2/3-KO_Cry1Ac/C2/3-KO_CK)	Qvalue	Pvalue
augustus_masked-Harm_Chr17-processed-gene-88.5	0	17.676	6.90339	4.15254e-28	4.72264e-31
maker-Harm_Chr4-augustus-gene-46.27	0	1.523	5.58055	7.30841e-16	2.37681e-18
maker-Harm_Chr19-augustus-gene-6.35	0	5.376	5.51797	2.45719e-15	9.1062e-18
genemark-Harm_Chr18-processed-gene-26.9	0	1.186	5.38569	1.91748e-14	7.97621e-17
genemark-Harm_Chr27-processed-gene-32.20	0	2.336	4.94049	5.19297e-11	3.45622e-13
augustus_masked-Harm_Chr17-processed-gene-88.10	7.403	157.586	4.62805	8.58988e-35	7.14633e-38
augustus_masked-Harm_Chr17-processed-gene-88.11	11.036	181.216	4.40752	3.66232e-62	2.76987e-66
genemark-Harm_Chr11-processed-gene-7.9	0.15	9.993	4.20761	1.52984e-08	1.66614e-10
augustus_masked-Harm_Chr14-processed-gene-75.0	71.603	1019.18	4.14559	4.15254e-28	5.02501e-31
maker-Harm_Chr28-augustus-gene-68.25	0.56	7.683	3.93327	1.66e-20	3.26425e-23
augustus_masked-Harm_Chr23-processed-gene-11.2	5.956	67.89	3.8739	1.13151e-34	1.02693e-37
maker-Harm_Chr18-augustus-gene-29.26	14.61	153.46	3.83808	8.73135e-48	1.32073e-51
genemark-Harm_Chr17-processed-gene-39.24	6.026	70.706	3.82758	4.65731e-22	8.1015e-25
genemark-Harm_Chr9-processed-gene-109.6	0.073	1.396	3.79205	6.59403e-09	6.83242e-11
maker-Harm_Chr31-augustus-gene-29.23	0.23	2.753	3.78227	4.6641e-14	2.1518e-16
genemark-Harm_Chr26-processed-gene-19.16	22.893	218.416	3.69771	1.10695e-35	6.69762e-39
augustus_masked-Harm_Chr29-processed-gene-73.11	0	2.056	3.67139	1.50036e-05	3.5177e-07
maker-Harm_Chr6-augustus-gene-75.15	4.003	38.33	3.63044	6.74779e-35	5.10346e-38
maker-Harm_Chr5-augustus-gene-101.31	31.303	249.776	3.45944	2.62868e-40	9.94054e-44
augustus_masked-Harm_Chr15-processed-gene-138.4	0.106	2.313	3.40941	1.4017e-05	3.22278e-07
genemark-Harm_Chr14-processed-gene-14.19	5.853	45.773	3.38211	1.21478e-35	8.26884e-39
maker-Harm_Chr28-augustus-gene-68.26	3.103	25.61	3.3316	5.7378e-24	8.24521e-27
genemark-Harm_Chr15-processed-gene-97.22	128.55	910.196	3.27441	4.46524e-46	1.01314e-49
genemark-Harm_Chr15-processed-gene-13.14	2.26	18.833	3.26465	5.66767e-13	3.08631e-15
genemark-Harm_Chr5-processed-gene-120.3	0.02	0.21	3.21437	1.54655e-07	2.23409e-09
genemark-Harm_Chr21-processed-gene-94.12	73.87	499.506	3.2073	6.47792e-38	2.93961e-41
genemark-Harm_Chr15-processed-gene-11.20	0.463	4.016	3.2049	1.86363e-08	2.07195e-10
genemark-Harm_Chr4-processed-gene-101.42	4.866	35.4	3.20113	3.67305e-16	1.16675e-18
augustus_masked-Harm_Chr17-processed-gene-88.9	31.09	205.77	3.12682	2.83257e-27	3.64194e-30
augustus_masked-Harm_Chr19-processed-gene-6.2	2.443	16.413	3.12401	5.65124e-20	1.19675e-22
genemark-Harm_Chr18-processed-gene-86.12	0	0.253	3.12115	0.000711072	2.66208e-05
genemark-Harm_Chr31-processed-gene-33.5	0.54	4.15	3.1117	1.24962e-09	1.08687e-11
maker-Harm_Chr16-augustus-gene-26.18	11.31	71.486	3.10475	2.48662e-19	5.83007e-22
maker-Harm_Chr29-augustus-gene-72.42	2.166	22.096	3.08223	5.74728e-06	1.18666e-07
genemark-Harm_Chr14-processed-gene-14.18	109.776	665.17	3.06977	8.52995e-33	8.38674e-36
maker-Harm_Chr15-augustus-gene-96.3	0.843	7.923	3.0582	1.54905e-05	3.65943e-07
augustus_masked-Harm_Chr28-processed-gene-58.15	4.62	33.873	3.02435	3.08184e-07	4.7083e-09
genemark-Harm_Chr26-processed-gene-19.15	16.593	106.343	3.01979	1.52959e-20	2.89214e-23
genemark-Harm_Chr6-processed-gene-103.25	0.5	3.45	2.9804	9.16661e-08	1.23405e-09
genemark-Harm_Chr22-processed-gene-16.10	0.63	3.893	2.97805	3.65386e-13	1.87916e-15
genemark-Harm_Chr9-processed-gene-109.5	0.07	1.77	2.88955	0.00157865	6.74586e-05
augustus_masked-Harm_Chr19-processed-gene-97.7	3.04	17.763	2.85919	2.25895e-11	1.46929e-13
genemark-Harm_Chr28-processed-gene-33.11	0	0.326	2.82377	0.00359027	0.000178672
augustus_masked-Harm_Chr17-processed-gene-120.3	13.013	70.853	2.80774	9.98545e-13	5.58859e-15
genemark-Harm_Chr7-processed-gene-66.27	0.723	5.18	2.80343	2.11346e-06	3.86822e-08
genemark-Harm_Chr18-processed-gene-34.7	0.52	2.976	2.80013	5.12576e-13	2.75245e-15
maker-Harm_Chr18-augustus-gene-78.57	1.01	9.72	2.74801	0.00171366	7.42644e-05
augustus_masked-Harm_Chr16-processed-gene-99.1	0.14	1.513	2.73166	0.00151928	6.40024e-05
genemark-Harm_Chr18-processed-gene-24.6	0.233	2.4	2.71051	0.00257372	0.000119323
maker-Harm_Chr29-augustus-gene-72.45	1.703	10.446	2.70797	1.06834e-06	1.80993e-08
maker-Harm_Chr26-augustus-gene-19.27	46.833	219.29	2.68394	9.74684e-27	1.3269e-29
maker-Harm_Chr24-augustus-gene-17.27	6.893	31.103	2.62705	2.84472e-19	6.88481e-22
genemark-Harm_Chr3-processed-gene-113.46	2.84	30.473	2.60645	0.00552268	0.000306331
maker-Harm_Chr29-augustus-gene-72.53	11.693	56.433	2.59574	5.53322e-09	5.56586e-11
genemark-Harm_Chr10-processed-gene-20.2	0.15	1.836	2.57766	0.00535178	0.000293451
maker-Harm_Chr20-augustus-gene-33.16	0.573	2.783	2.57647	1.19116e-05	2.64862e-07
augustus_masked-Harm_Chr29-processed-gene-48.3	0	2.153	2.5613	0.0114593	0.000747081
genemark-Harm_Chr19-processed-gene-5.20	7.373	31.456	2.52436	2.82998e-22	4.70879e-25
augustus_masked-Harm_Chr15-processed-gene-13.0	2.673	12.3	2.51832	5.45248e-09	5.44341e-11
maker-Harm_Chr9-augustus-gene-88.31	3.476	15.556	2.51821	5.16752e-10	4.18186e-12
augustus_masked-Harm_Chr23-processed-gene-63.2	0	0.21	2.49289	0.0152551	0.00104301
genemark-Harm_Chr15-processed-gene-97.30	609.516	2444.79	2.49038	1.9046e-21	3.45714e-24
maker-Harm_Chr6-augustus-gene-8.24	2.56	12.166	2.47633	3.19124e-06	6.00982e-08
maker-Harm_Chr23-augustus-gene-11.23	1.896	7.973	2.47147	6.89667e-13	3.80772e-15
augustus_masked-Harm_Chr15-processed-gene-97.15	6.873	30.936	2.45859	0.000155975	4.80121e-06
genemark-Harm_Chr26-processed-gene-19.6	12.106	48.83	2.45534	1.0262e-23	1.55226e-26
maker-Harm_Chr21-augustus-gene-96.21	5.27	22.503	2.43063	3.44799e-08	4.09419e-10
maker-Harm_Chr13-augustus-gene-71.22	272.556	1060.4	2.42622	2.87047e-14	1.25917e-16
augustus_masked-Harm_Chr20-processed-gene-33.11	0.97	7.316	2.42356	0.00489013	0.000263598
maker-Harm_Chr15-augustus-gene-90.31	580.863	2281.76	2.39533	1.12425e-17	2.97602e-20
maker-Harm_Chr12-augustus-gene-100.23	4.13	27.823	2.3381	0.00912616	0.000563224
maker-Harm_Chr22-augustus-gene-16.18	0.096	1.73	2.33056	0.0250785	0.00190811
maker-Harm_Chr15-augustus-gene-12.42	4.993	30.303	2.32513	0.00678125	0.000391325
genemark-Harm_Chr15-processed-gene-35.16	1.643	50.503	2.3238	0.0292228	0.00229794
genemark-Harm_Chr21-processed-gene-96.7	178.923	667.696	2.31601	7.63372e-11	5.36935e-13
genemark-Harm_Chr29-processed-gene-71.20	3.2	11.596	2.27272	7.61361e-08	1.0077e-09
maker-Harm_Chr12-augustus-gene-12.20	53.88	186.43	2.26108	2.02994e-15	7.2158e-18
genemark-Harm_Chr25-processed-gene-18.8	70.98	253.126	2.24756	5.44251e-09	5.39229e-11
genemark-Harm_Chr5-processed-gene-53.15	13.786	124.486	2.24376	0.0330128	0.00267699
maker-Harm_Chr21-augustus-gene-94.24	4.55	16.166	2.23479	1.12822e-08	1.21663e-10
maker-Harm_Chr23-augustus-gene-2.48	0.183	1.11	2.21651	0.0126038	0.000833134
genemark-Harm_Chr11-processed-gene-17.5	0.29	1.466	2.21485	0.00685944	0.000396355
maker-Harm_Chr1-augustus-gene-167.12	10.926	39.59	2.21264	2.91713e-08	3.39766e-10
maker-Harm_Chr6-augustus-gene-15.22	33.49	112.113	2.20553	2.1667e-10	1.62232e-12
genemark-Harm_Chr10-processed-gene-22.3	24.216	80.39	2.202	1.40545e-12	8.18479e-15
genemark-Harm_Chr22-processed-gene-68.2	0	0.57	2.20185	0.0443364	0.00386627
genemark-Harm_Chr5-processed-gene-115.13	0.493	2.023	2.20163	0.00139874	5.83955e-05
maker-Harm_Chr18-augustus-gene-11.18	1498.09	5055.02	2.19187	1.47335e-15	4.90299e-18
genemark-Harm_Chr1-processed-gene-166.21	10.71	37.193	2.19107	1.08641e-06	1.85696e-08
genemark-Harm_Chr1-processed-gene-166.23	5.51	18.3	2.1752	1.67068e-13	8.33952e-16
genemark-Harm_Chr13-processed-gene-71.11	78.84	249.65	2.17274	2.90848e-08	3.36558e-10
genemark-Harm_Chr12-processed-gene-19.6	0	0.22	2.17052	0.0486025	0.00440022
maker-Harm_Chr12-augustus-gene-48.22	49.34	243.483	2.16625	0.0132308	0.000885589
maker-Harm_Chr15-augustus-gene-97.77	27.23	88.246	2.15891	2.36387e-14	1.01906e-16
maker-Harm_Chr15-augustus-gene-96.12	27.23	88.246	2.15891	2.36387e-14	1.01906e-16
genemark-Harm_Chr21-processed-gene-43.12	6425.3	21978.2	2.14041	2.00233e-08	2.2413e-10
maker-Harm_Chr25-augustus-gene-18.18	50.293	161.9	2.13486	1.54655e-07	2.23176e-09
maker-Harm_Chr28-augustus-gene-103.28	15.996	52.986	2.1311	1.78264e-09	1.57743e-11
maker-Harm_Chr23-augustus-gene-78.33	1.27	4.803	2.13042	0.000717065	2.68994e-05
genemark-Harm_Chr15-processed-gene-97.26	147.073	468.716	2.12397	5.70495e-17	1.59646e-19
augustus_masked-Harm_Chr15-processed-gene-97.9	6.526	21.506	2.1216	8.67339e-09	9.18375e-11
augustus_masked-Harm_Chr15-processed-gene-97.7	6.526	21.506	2.1216	8.67339e-09	9.18375e-11
genemark-Harm_Chr12-processed-gene-47.25	59.876	192.616	2.11697	5.39726e-10	4.40859e-12
genemark-Harm_Chr22-processed-gene-16.9	0.566	2.373	2.11015	0.0048481	0.000259602
genemark-Harm_Chr26-processed-gene-78.1	0.466	2.083	2.10618	0.0039301	0.000199438
maker-Harm_Chr16-augustus-gene-76.32	0.016	0.143	2.10209	0.0475414	0.00426441
genemark-Harm_Chr15-processed-gene-12.22	1.933	6.5	2.09329	1.20101e-05	2.69777e-07
genemark-Harm_Chr15-processed-gene-13.13	0.75	2.616	2.08273	0.000771912	2.93656e-05
genemark-Harm_Chr28-processed-gene-68.8	40.65	123.126	2.06609	2.48026e-20	5.06482e-23
genemark-Harm_Chr24-processed-gene-16.3	13.713	43.1	2.05495	4.80687e-13	2.5085e-15
augustus_masked-Harm_Chr8-processed-gene-88.19	0.85	3.05	2.05235	1.44759e-05	3.36114e-07
maker-Harm_Chr19-augustus-gene-5.32	20.843	63.266	2.03359	1.40206e-18	3.60535e-21
genemark-Harm_Chr1-processed-gene-46.5	0.07	0.306	2.03204	0.0130555	0.000869406
augustus_masked-Harm_Chr15-processed-gene-97.14	5.32	20.596	2.03101	0.00578469	0.000325504
genemark-Harm_Chr6-processed-gene-15.13	6.313	19.116	2.01396	1.40051e-07	1.98075e-09
genemark-Harm_Chr6-processed-gene-15.12	101.67	289.913	1.99995	1.03709e-16	2.9806e-19
genemark-Harm_Chr3-processed-gene-92.17	0.24	1.34	1.99599	0.0486025	0.0044031
augustus_masked-Harm_Chr15-processed-gene-97.6	29.143	86.473	1.98875	2.45508e-07	3.7322e-09
genemark-Harm_Chr24-processed-gene-17.20	7.526	22.25	1.97947	1.87169e-11	1.17494e-13
genemark-Harm_Chr3-processed-gene-113.49	684.743	1917.46	1.9638	1.9272e-15	6.55906e-18
genemark-Harm_Chr26-processed-gene-80.16	0.926	2.796	1.95586	2.54922e-05	6.28532e-07
maker-Harm_Chr5-augustus-gene-53.34	1.73	5.606	1.93703	0.0105889	0.000677521
genemark-Harm_Chr6-processed-gene-31.3	101.463	273.973	1.92214	5.58836e-11	3.84617e-13
genemark-Harm_Chr28-processed-gene-7.7	101.463	273.973	1.92214	5.58836e-11	3.84617e-13
genemark-Harm_Chr3-processed-gene-27.9	101.463	273.973	1.92214	5.58836e-11	3.84617e-13
genemark-Harm_Chr13-processed-gene-31.6	36.733	103.43	1.91656	4.50605e-10	3.57839e-12
maker-Harm_Chr3-augustus-gene-58.46	19.416	53.33	1.91275	1.12822e-08	1.22021e-10
genemark-Harm_Chr2-processed-gene-59.10	2.28	6.563	1.90997	3.10062e-05	7.90281e-07
genemark-Harm_Chr26-processed-gene-40.10	64.673	176.23	1.90648	1.51501e-22	2.40624e-25
genemark-Harm_Chr19-processed-gene-6.17	17.696	47.903	1.89882	1.79167e-16	5.42028e-19
genemark-Harm_Chr3-processed-gene-99.8	0.61	2.023	1.88529	0.0149616	0.00102067
maker-Harm_Chr19-augustus-gene-5.37	0.63	2.04	1.87141	0.00411791	0.000210561
genemark-Harm_Chr16-processed-gene-26.8	6.18	16.373	1.87022	4.09065e-07	6.43514e-09
genemark-Harm_Chr13-processed-gene-27.10	1.036	3.193	1.86817	0.000327935	1.11114e-05
augustus_masked-Harm_Chr16-processed-gene-60.4	119.566	315.536	1.86606	3.17811e-10	2.45172e-12
maker-Harm_Chr20-augustus-gene-1.26	178.063	460.973	1.86071	7.70099e-15	2.97043e-17
maker-Harm_Chr9-augustus-gene-30.11	104.45	281.453	1.85398	6.58162e-19	1.64267e-21
genemark-Harm_Chr5-processed-gene-25.11	7.046	18.76	1.84643	1.0134e-10	7.35793e-13
genemark-Harm_Chr18-processed-gene-78.41	15.96	41.773	1.8363	3.56236e-09	3.31395e-11
augustus_masked-Harm_Chr17-processed-gene-97.0	2.3	6.353	1.83452	9.50858e-06	2.09272e-07
augustus_masked-Harm_Chr7-processed-gene-70.2	113.553	284.67	1.83303	2.33879e-09	2.10495e-11
maker-Harm_Chr23-augustus-gene-3.24	8.213	21.176	1.82986	1.49835e-12	8.83913e-15
maker-Harm_Chr21-augustus-gene-94.25	28.29	72.36	1.82775	4.77871e-08	5.89116e-10
genemark-Harm_Chr27-processed-gene-31.1	307.093	849.09	1.82674	5.54284e-09	5.61746e-11
augustus_masked-Harm_Chr17-processed-gene-88.8	109.343	281.606	1.82601	2.43734e-19	5.34584e-22
genemark-Harm_Chr16-processed-gene-87.8	2.666	7.466	1.82451	0.000835538	3.24812e-05
augustus_masked-Harm_Chr23-processed-gene-1.7	1.563	4.186	1.8131	7.06942e-06	1.49708e-07
augustus_masked-Harm_Chr20-processed-gene-14.9	5.67	14.696	1.80532	3.68446e-06	7.21402e-08
maker-Harm_Chr14-augustus-gene-14.44	103.77	274.596	1.79245	3.26096e-07	5.02651e-09
augustus_masked-Harm_Chr15-processed-gene-78.6	975.623	2367.66	1.79002	2.48851e-10	1.8821e-12
genemark-Harm_Chr16-processed-gene-101.10	143.646	360.03	1.78511	2.09084e-07	3.09941e-09
maker-Harm_Chr29-augustus-gene-71.48	548.746	1377.47	1.7821	3.51568e-09	3.24393e-11
augustus_masked-Harm_Chr17-processed-gene-120.4	83.43	208.123	1.78177	4.27599e-09	4.10717e-11
genemark-Harm_Chr5-processed-gene-115.11	6.433	16.153	1.77978	6.67292e-07	1.09516e-08
maker-Harm_Chr18-augustus-gene-25.20	48.68	121.243	1.77963	7.63372e-11	5.3485e-13
maker-Harm_Chr21-augustus-gene-67.29	14.106	35.746	1.7794	1.40186e-11	8.69406e-14
genemark-Harm_Chr2-processed-gene-49.6	82.916	206.91	1.76391	7.25621e-10	6.03678e-12
maker-Harm_Chr28-augustus-gene-88.24	6.61	16.336	1.75007	2.3226e-13	1.17693e-15
maker-Harm_Chr29-augustus-gene-72.51	18.386	48.36	1.74539	0.000533625	1.9453e-05
maker-Harm_Chr29-augustus-gene-72.52	5.306	14.526	1.74494	0.0300699	0.00239022
genemark-Harm_Chr3-processed-gene-96.11	381.713	937.276	1.74083	3.20667e-09	2.93456e-11
augustus_masked-Harm_Chr18-processed-gene-12.3	12.203	30.83	1.73942	2.15072e-11	1.38263e-13
genemark-Harm_Chr23-processed-gene-25.11	11.14	25.99	1.71741	9.05723e-09	9.65867e-11
genemark-Harm_Chr18-processed-gene-32.4	2.033	5.456	1.7157	0.037483	0.00312689
maker-Harm_Chr15-augustus-gene-41.45	5.373	13.196	1.71391	5.35153e-07	8.702e-09
augustus_masked-Harm_Chr29-processed-gene-44.11	1.236	3.45	1.71128	0.0175145	0.00122663
augustus_masked-Harm_Chr29-processed-gene-73.5	1.06	3.12	1.70771	0.037138	0.00308141
genemark-Harm_Chr18-processed-gene-78.36	4.576	11.12	1.70741	2.31969e-05	5.6843e-07
maker-Harm_Chr31-augustus-gene-43.19	1.416	3.683	1.70331	0.00965146	0.000605863
maker-Harm_Chr28-augustus-gene-66.21	4.846	11.36	1.70219	4.96262e-07	7.95701e-09
genemark-Harm_Chr15-processed-gene-41.38	6.25	14.73	1.7019	6.59175e-06	1.38156e-07
augustus_masked-Harm_Chr15-processed-gene-78.8	76.08	175.946	1.69963	3.98559e-09	3.76796e-11
maker-Harm_Chr24-augustus-gene-17.25	19.74	44.883	1.69901	1.12251e-07	1.52715e-09
genemark-Harm_Chr21-processed-gene-52.12	0.436	1.14	1.69252	0.000782469	2.98264e-05
genemark-Harm_Chr18-processed-gene-78.42	4332.57	11174.6	1.69002	0.0244954	0.00184892
maker-Harm_Chr14-augustus-gene-10.17	5.613	13.973	1.68113	2.71272e-05	6.77052e-07
augustus_masked-Harm_Chr17-processed-gene-120.1	2.733	7.136	1.67549	0.00179846	7.90279e-05
genemark-Harm_Chr17-processed-gene-103.3	40.303	93.413	1.67202	2.72182e-10	2.07914e-12
maker-Harm_Chr29-augustus-gene-11.25	23.36	54.763	1.67196	7.54159e-08	9.92465e-10
maker-Harm_Chr4-augustus-gene-48.25	23.36	54.763	1.67196	7.54159e-08	9.92465e-10
maker-Harm_Chr13-augustus-gene-91.19	178.103	402.683	1.653	1.12251e-07	1.52815e-09
genemark-Harm_Chr26-processed-gene-28.12	25.93	58.576	1.64733	2.26468e-15	8.22151e-18
maker-Harm_Chr21-augustus-gene-71.25	1931.48	4437.22	1.64693	1.33488e-06	2.34226e-08
maker-Harm_Chr26-augustus-gene-85.23	26.963	61.386	1.63858	1.08641e-06	1.85091e-08
genemark-Harm_Chr6-processed-gene-29.30	101.886	226.143	1.63356	9.47662e-14	4.44373e-16
genemark-Harm_Chr22-processed-gene-56.21	3552.45	7906.62	1.63048	8.79708e-08	1.17099e-09
maker-Harm_Chr3-augustus-gene-58.38	441.503	974.773	1.62744	5.39063e-05	1.47588e-06
genemark-Harm_Chr12-processed-gene-116.2	8.64	18.97	1.62626	4.41712e-09	4.27614e-11
genemark-Harm_Chr18-processed-gene-100.6	30.176	65.45	1.62281	8.46885e-10	7.10968e-12
maker-Harm_Chr5-augustus-gene-101.35	483.146	1061.19	1.62135	1.11704e-11	6.84314e-14
augustus_masked-Harm_Chr29-processed-gene-73.10	1.746	4.266	1.61863	0.00566143	0.000316855
maker-Harm_Chr28-augustus-gene-68.23	1.263	3.106	1.61001	0.0192665	0.00138867
genemark-Harm_Chr5-processed-gene-51.10	386.326	839.89	1.60527	3.57217e-07	5.56548e-09
maker-Harm_Chr21-augustus-gene-10.19	1.696	3.873	1.59941	4.26496e-06	8.54799e-08
genemark-Harm_Chr5-processed-gene-51.9	2.763	6.406	1.59665	0.000176756	5.52111e-06
maker-Harm_Chr11-augustus-gene-56.15	10.143	22.663	1.59436	7.58156e-06	1.617e-07
maker-Harm_Chr12-augustus-gene-101.23	1.09	2.816	1.58819	0.0171809	0.00119576
maker-Harm_Chr15-augustus-gene-36.27	1460.59	3154.83	1.58171	2.39847e-08	2.721e-10
genemark-Harm_Chr4-processed-gene-64.17	22.536	48.61	1.57083	1.33772e-05	3.04534e-07
genemark-Harm_Chr23-processed-gene-1.29	23.36	50.286	1.57065	9.86683e-11	7.08931e-13
maker-Harm_Chr29-augustus-gene-30.36	10.583	23.316	1.56966	6.72193e-08	8.62067e-10
augustus_masked-Harm_Chr15-processed-gene-16.9	0.436	1.086	1.56839	0.0199519	0.00144713
augustus_masked-Harm_Chr28-processed-gene-57.12	2.39	5.82	1.56486	0.00645279	0.000368866
maker-Harm_Chr23-augustus-gene-53.28	4.126	8.916	1.56112	4.18125e-07	6.6093e-09
maker-Harm_Chr29-augustus-gene-90.20	39.023	82.443	1.55896	4.18542e-09	3.98852e-11
maker-Harm_Chr16-augustus-gene-57.31	141.186	307.246	1.55531	5.854e-06	1.21755e-07
augustus_masked-Harm_Chr15-processed-gene-78.3	1018.77	2088.56	1.55347	1.96244e-07	2.89424e-09
augustus_masked-Harm_Chr6-processed-gene-57.1	471.69	987.76	1.55312	3.52104e-08	4.20756e-10
maker-Harm_Chr4-augustus-gene-113.31	14.743	31.14	1.5528	5.23052e-08	6.48771e-10
genemark-Harm_Chr20-processed-gene-70.10	2.203	5.08	1.54808	9.47257e-05	2.74391e-06
maker-Harm_Chr12-augustus-gene-8.12	41.17	86.033	1.54508	1.54655e-07	2.21497e-09
genemark-Harm_Chr13-processed-gene-34.10	94.623	198.673	1.54019	1.25158e-14	5.01693e-17
genemark-Harm_Chr3-processed-gene-59.11	343.603	726.183	1.53632	6.93839e-10	5.7199e-12
augustus_masked-Harm_Chr15-processed-gene-29.14	86.883	178.47	1.5352	3.64037e-06	7.07591e-08
maker-Harm_Chr16-augustus-gene-88.24	107.53	224.39	1.5332	5.36272e-06	1.10321e-07
maker-Harm_Chr21-augustus-gene-40.15	4.696	10.093	1.5318	5.29828e-05	1.44187e-06
maker-Harm_Chr2-augustus-gene-44.17	5.11	11.186	1.53179	0.000884392	3.49121e-05
genemark-Harm_Chr18-processed-gene-78.40	70.896	140.273	1.52573	0.000393789	1.36108e-05
maker-Harm_Chr7-augustus-gene-47.29	174.64	357.696	1.51506	4.9076e-13	2.59818e-15
genemark-Harm_Chr5-processed-gene-130.6	323.336	643.433	1.51255	6.63887e-08	8.43541e-10
augustus_masked-Harm_Chr29-processed-gene-72.3	48.603	101.11	1.5083	1.01613e-05	2.24407e-07
genemark-Harm_Chr29-processed-gene-29.13	3.236	6.79	1.50762	0.000132166	3.97836e-06
genemark-Harm_Chr26-processed-gene-16.9	226.393	457.706	1.50161	9.16661e-08	1.23331e-09
genemark-Harm_Chr24-processed-gene-15.14	2.106	4.693	1.50062	0.0122063	0.000805015
maker-Harm_Chr15-augustus-gene-57.20	12.073	24.246	1.50039	5.14461e-05	1.38518e-06
maker-Harm_Chr13-augustus-gene-91.20	252.533	518.06	1.49838	6.43006e-08	8.12146e-10
maker-Harm_Chr18-augustus-gene-1.66	18.503	40.433	1.49747	8.81622e-05	2.53378e-06
genemark-Harm_Chr11-processed-gene-55.1	884.286	1753.44	1.48848	5.32871e-07	8.6246e-09
genemark-Harm_Chr26-processed-gene-78.3	0.756	1.673	1.48085	0.0196874	0.00142069
maker-Harm_Chr7-augustus-gene-8.29	889.453	1792.8	1.47614	1.16113e-07	1.61586e-09
maker-Harm_Chr12-augustus-gene-3.37	107.573	211.083	1.46618	5.21648e-09	5.08944e-11
maker-Harm_Chr9-augustus-gene-122.14	95.586	192.253	1.46343	1.5659e-07	2.27388e-09
maker-Harm_Chr13-augustus-gene-79.34	6.22	12.646	1.46164	0.000179655	5.65242e-06
genemark-Harm_Chr18-processed-gene-78.28	18111.5	36879.1	1.46152	2.96943e-06	5.52473e-08
genemark-Harm_Chr21-processed-gene-96.5	1.423	2.886	1.45908	0.048725	0.00442218
maker-Harm_Chr16-augustus-gene-88.26	267.433	531.653	1.45635	3.26096e-07	5.03129e-09
genemark-Harm_Chr13-processed-gene-118.8	5.87	12.296	1.45591	3.79153e-05	9.86452e-07
maker-Harm_Chr17-augustus-gene-122.43	5.616	11.56	1.45274	0.000136517	4.13e-06
maker-Harm_Chr8-augustus-gene-1.29	11.77	23.91	1.45236	4.0296e-06	7.95437e-08
genemark-Harm_Chr29-processed-gene-7.10	26.03	51.586	1.44973	1.30182e-12	7.48285e-15
genemark-Harm_Chr4-processed-gene-52.15	26.03	51.586	1.44973	1.30182e-12	7.48285e-15
genemark-Harm_Chr21-processed-gene-117.3	1.336	2.756	1.44115	0.00281738	0.00013339
maker-Harm_Chr25-augustus-gene-61.19	0.43	0.98	1.43202	0.0480633	0.0043185
genemark-Harm_Chr15-processed-gene-35.20	1498.02	2926.33	1.43078	1.85962e-08	2.05343e-10
maker-Harm_Chr18-augustus-gene-68.9	0.316	0.703	1.42668	0.0447917	0.00392291
genemark-Harm_Chr23-processed-gene-2.29	17.113	36.283	1.42323	0.00322969	0.000157796
maker-Harm_Chr16-augustus-gene-79.19	25.513	50.413	1.42286	3.98943e-06	7.84489e-08
genemark-Harm_Chr19-processed-gene-7.20	150.236	287.41	1.42248	3.97588e-08	4.84129e-10
maker-Harm_Chr3-augustus-gene-84.28	550.496	1080.83	1.4174	2.71583e-05	6.79881e-07
maker-Harm_Chr5-augustus-gene-85.37	15.673	30.246	1.40833	1.10983e-05	2.45938e-07
augustus_masked-Harm_Chr17-processed-gene-120.2	139.29	268.573	1.40436	1.58231e-05	3.75772e-07
genemark-Harm_Chr11-processed-gene-33.1	2.32	4.68	1.40284	0.00018727	5.90619e-06
maker-Harm_Chr4-augustus-gene-100.7	23.383	45.41	1.40176	5.27156e-06	1.07648e-07
genemark-Harm_Chr17-processed-gene-46.9	210.853	398.4	1.40108	1.29887e-07	1.82718e-09
maker-Harm_Chr8-augustus-gene-35.11	211.78	394.67	1.39927	1.04837e-06	1.76816e-08
maker-Harm_Chr12-augustus-gene-55.29	45.283	86.76	1.39705	5.76342e-12	3.44358e-14
maker-Harm_Chr16-augustus-gene-88.27	18.25	34.76	1.39689	0.000534958	1.9542e-05
genemark-Harm_Chr15-processed-gene-18.18	2.96	5.67	1.38771	0.00100894	4.07482e-05
genemark-Harm_Chr21-processed-gene-10.13	0.593	1.206	1.37835	0.0371924	0.00309223
genemark-Harm_Chr18-processed-gene-100.3	4.533	8.543	1.37157	0.000525689	1.90842e-05
augustus_masked-Harm_Chr29-processed-gene-73.19	19.783	38.273	1.36948	6.33759e-05	1.75911e-06
augustus_masked-Harm_Chr23-processed-gene-3.15	636.63	1184.91	1.35877	3.26806e-06	6.20392e-08
augustus_masked-Harm_Chr28-processed-gene-31.12	41.693	78.826	1.35511	0.000451835	1.60224e-05
genemark-Harm_Chr27-processed-gene-73.4	2.146	4.176	1.35478	1.19475e-05	2.66565e-07
genemark-Harm_Chr13-processed-gene-6.6	1.293	2.523	1.34979	0.0245556	0.00185718
genemark-Harm_Chr17-processed-gene-32.21	28.756	52.086	1.34574	6.72193e-08	8.64263e-10
genemark-Harm_Chr31-processed-gene-26.8	11.223	20.76	1.34414	3.5549e-06	6.8291e-08
maker-Harm_Chr21-augustus-gene-48.21	0.336	0.693	1.33904	0.0400922	0.00340823
maker-Harm_Chr21-augustus-gene-21.20	10.766	20.276	1.33801	7.35746e-05	2.07558e-06
genemark-Harm_Chr26-processed-gene-31.27	9.07	16.726	1.33074	7.92299e-06	1.70031e-07
maker-Harm_Chr26-augustus-gene-85.20	83.833	153.25	1.32992	7.54159e-08	9.8442e-10
maker-Harm_Chr17-augustus-gene-104.12	467.496	834.246	1.32954	3.62766e-06	7.02376e-08
maker-Harm_Chr14-augustus-gene-80.33	35.303	62.846	1.31769	1.51124e-06	2.67456e-08
maker-Harm_Chr5-augustus-gene-135.18	283.98	511.776	1.31749	5.32114e-05	1.45283e-06
maker-Harm_Chr28-augustus-gene-95.14	192.553	342.883	1.31222	3.62766e-06	7.02077e-08
maker-Harm_Chr16-augustus-gene-94.11	2.253	4.296	1.31101	0.003421	0.000169593
genemark-Harm_Chr26-processed-gene-78.12	6.4	11.903	1.31069	5.80522e-05	1.59817e-06
maker-Harm_Chr18-augustus-gene-1.57	6.673	12.666	1.3073	0.00630482	0.000358131
maker-Harm_Chr21-augustus-gene-55.31	2058.97	3819.37	1.30458	8.88376e-05	2.55991e-06
genemark-Harm_Chr19-processed-gene-46.11	565.77	1012.75	1.29761	1.45648e-05	3.39279e-07
maker-Harm_Chr26-augustus-gene-42.32	0.53	0.993	1.29362	0.00183557	8.10749e-05
maker-Harm_Chr14-augustus-gene-10.18	7.513	14.916	1.28973	0.00651098	0.000373758
genemark-Harm_Chr15-processed-gene-128.6	1188.63	2060.2	1.28276	0.00019417	6.18256e-06
maker-Harm_Chr16-augustus-gene-88.25	31.856	56.91	1.28184	0.000367358	1.26139e-05
maker-Harm_Chr4-augustus-gene-69.33	20.053	34.043	1.28028	0.000829425	3.20554e-05
genemark-Harm_Chr22-processed-gene-118.14	41.19	69.726	1.27886	0.00124847	5.13666e-05
maker-Harm_Chr10-augustus-gene-33.39	5.593	10.43	1.27409	0.0225683	0.00166932
maker-Harm_Chr13-augustus-gene-74.23	122.26	213.553	1.27287	0.000477125	1.71046e-05
maker-Harm_Chr5-augustus-gene-0.39	2140.29	3654.51	1.26676	1.14331e-07	1.57375e-09
genemark-Harm_Chr23-processed-gene-85.7	6.85	12.063	1.26499	0.00133259	5.52305e-05
genemark-Harm_Chr23-processed-gene-13.22	133.06	226.103	1.26375	7.74525e-07	1.28287e-08
genemark-Harm_Chr1-processed-gene-148.7	600.15	1033.74	1.26177	2.12827e-07	3.171e-09
genemark-Harm_Chr24-processed-gene-15.13	1.713	3.086	1.26171	0.000415962	1.4637e-05
maker-Harm_Chr25-augustus-gene-40.46	316.693	543.133	1.26125	1.61498e-08	1.77108e-10
genemark-Harm_Chr20-processed-gene-15.8	11.86	20.233	1.25935	2.3835e-07	3.58733e-09
genemark-Harm_Chr11-processed-gene-32.8	64.336	111.996	1.25836	1.27906e-06	2.23464e-08
maker-Harm_Chr16-augustus-gene-57.29	6118.22	10708.8	1.2573	0.000662587	2.45551e-05
maker-Harm_Chr8-augustus-gene-55.10	129.41	222.286	1.25103	0.000191076	6.06958e-06
maker-Harm_Chr26-augustus-gene-79.14	3.846	6.866	1.24985	0.0396715	0.00336047
genemark-Harm_Chr19-processed-gene-6.23	213.713	365.076	1.24521	7.21365e-08	9.32941e-10
maker-Harm_Chr20-augustus-gene-38.11	29.27	51.5	1.24514	1.19895e-07	1.67755e-09
genemark-Harm_Chr15-processed-gene-97.23	79.256	136.24	1.24151	5.03461e-05	1.34794e-06
genemark-Harm_Chr3-processed-gene-96.3	6.046	10.396	1.24041	0.00432757	0.000224528
augustus_masked-Harm_Chr27-processed-gene-78.44	107.68	182.853	1.23636	0.0002255	7.28243e-06
genemark-Harm_Chr3-processed-gene-96.7	196.356	320.626	1.23535	0.000601877	2.21231e-05
genemark-Harm_Chr16-processed-gene-25.12	7279.9	12244.7	1.23342	4.6068e-07	7.35164e-09
maker-Harm_Chr29-augustus-gene-49.19	331.236	564.61	1.23205	2.74045e-11	1.8032e-13
augustus_masked-Harm_Chr23-processed-gene-64.4	79.87	135.026	1.23019	1.7695e-05	4.24241e-07
maker-Harm_Chr24-augustus-gene-17.23	304.463	517.676	1.22539	3.13074e-06	5.87221e-08
genemark-Harm_Chr22-processed-gene-113.5	10.143	17.023	1.22062	8.77184e-05	2.51439e-06
augustus_masked-Harm_Chr28-processed-gene-103.6	60.27	102.053	1.22037	1.31151e-05	2.96582e-07
maker-Harm_Chr13-augustus-gene-79.36	295.406	495.41	1.21824	1.81278e-06	3.26305e-08
augustus_masked-Harm_Chr28-processed-gene-66.1	16.153	26.18	1.21626	0.000985957	3.96709e-05
genemark-Harm_Chr16-processed-gene-102.2	28.346	46.503	1.21356	0.00799713	0.00047903
maker-Harm_Chr12-augustus-gene-65.28	27022.5	44716.6	1.2131	0.000216731	6.96646e-06
maker-Harm_Chr28-augustus-gene-26.24	457.563	747.16	1.2107	4.95663e-05	1.31957e-06
genemark-Harm_Chr6-processed-gene-86.4	2.523	4.523	1.21039	0.00187999	8.33213e-05
maker-Harm_Chr25-augustus-gene-91.35	15.253	25.076	1.20875	1.54905e-05	3.66702e-07
genemark-Harm_Chr11-processed-gene-57.21	34.12	56.803	1.20855	8.51952e-06	1.84927e-07
augustus_masked-Harm_Chr20-processed-gene-85.3	1144.88	1923.59	1.20541	0.000136961	4.15379e-06
genemark-Harm_Chr3-processed-gene-16.14	195.343	322.083	1.20511	1.95987e-07	2.87562e-09
augustus_masked-Harm_Chr11-processed-gene-28.3	1.143	2.06	1.20405	0.04525	0.00397521
maker-Harm_Chr12-augustus-gene-3.41	12.313	19.586	1.20371	0.0428367	0.00369337
maker-Harm_Chr12-augustus-gene-35.21	43.576	73.533	1.20044	1.20101e-05	2.69763e-07
augustus_masked-Harm_Chr10-processed-gene-11.18	10.296	17.033	1.19833	1.26566e-06	2.20165e-08
maker-Harm_Chr21-augustus-gene-43.27	36.923	62.663	1.19133	0.0130555	0.000871883
genemark-Harm_Chr29-processed-gene-31.5	215.153	353.686	1.18876	6.73693e-06	1.42157e-07
maker-Harm_Chr15-augustus-gene-62.19	683.32	1119.33	1.17953	5.13053e-06	1.03992e-07
maker-Harm_Chr22-augustus-gene-52.32	133.353	212.763	1.17829	0.00123384	5.06714e-05
augustus_masked-Harm_Chr9-processed-gene-88.7	2.026	3.296	1.17666	0.00960051	0.000601212
genemark-Harm_Chr22-processed-gene-118.15	86.2	135.08	1.17632	0.000327935	1.10886e-05
maker-Harm_Chr25-augustus-gene-40.39	162.236	262.003	1.17599	2.52548e-06	4.66054e-08
maker-Harm_Chr9-augustus-gene-121.34	7.076	11.71	1.17452	0.00552268	0.000305943
maker-Harm_Chr5-augustus-gene-51.26	168.086	270.803	1.17243	1.43327e-05	3.31706e-07
genemark-Harm_Chr26-processed-gene-80.6	66.996	110.946	1.1722	1.74062e-07	2.54077e-09
maker-Harm_Chr29-augustus-gene-33.27	169.483	271.556	1.17166	6.33807e-06	1.32303e-07
genemark-Harm_Chr18-processed-gene-78.29	32380.4	53487.4	1.17079	0.000407734	1.41975e-05
augustus_masked-Harm_Chr10-processed-gene-2.16	2.12	3.736	1.16837	0.03879	0.00326273
genemark-Harm_Chr19-processed-gene-46.17	253.456	415.986	1.16209	0.000117751	3.48213e-06
maker-Harm_Chr12-augustus-gene-100.28	7.983	12.346	1.15963	0.0181144	0.00128938
genemark-Harm_Chr21-processed-gene-124.6	22134.6	36349.4	1.15933	0.000952385	3.81761e-05
maker-Harm_Chr16-augustus-gene-60.27	85.46	138.65	1.15777	4.22805e-05	1.10642e-06
maker-Harm_Chr16-augustus-gene-70.31	570.01	913.263	1.15354	0.000291703	9.72932e-06
augustus_masked-Harm_Chr5-processed-gene-11.3	15.833	25.42	1.1502	1.63583e-06	2.91979e-08
augustus_masked-Harm_Chr5-processed-gene-18.3	15.833	25.42	1.1502	1.63583e-06	2.91979e-08
maker-Harm_Chr3-augustus-gene-62.15	119.916	190.14	1.14661	1.08813e-06	1.86814e-08
genemark-Harm_Chr31-processed-gene-28.1	2.236	3.92	1.1455	0.0383667	0.00322092
augustus_masked-Harm_Chr9-processed-gene-47.25	716.133	1125.48	1.13719	0.000140163	4.2721e-06
maker-Harm_Chr3-augustus-gene-99.16	3.036	5.07	1.13718	0.0131501	0.000879191
genemark-Harm_Chr3-processed-gene-113.31	6.95	12.496	1.13622	0.0225689	0.00167108
maker-Harm_Chr23-augustus-gene-96.17	13.183	21.153	1.13204	6.2421e-05	1.72788e-06
genemark-Harm_Chr18-processed-gene-78.39	88.756	138.196	1.13012	0.00121112	4.96465e-05
maker-Harm_Chr28-augustus-gene-40.28	72.153	113.28	1.12784	3.7532e-05	9.73639e-07
maker-Harm_Chr7-augustus-gene-8.26	152.056	239.686	1.12763	0.000785976	3.00789e-05
maker-Harm_Chr4-augustus-gene-62.27	246.29	378.413	1.12591	0.000104076	3.03836e-06
genemark-Harm_Chr15-processed-gene-75.5	1903.41	3008.76	1.12458	0.000824247	3.17929e-05
genemark-Harm_Chr24-processed-gene-16.16	140.526	217.87	1.12402	2.6515e-05	6.57762e-07
genemark-Harm_Chr9-processed-gene-6.3	794.26	1220.55	1.12002	3.06817e-05	7.7737e-07
maker-Harm_Chr3-augustus-gene-84.30	145.796	224.64	1.11595	0.000401919	1.39526e-05
augustus_masked-Harm_Chr17-processed-gene-88.12	1843.48	2829.29	1.11557	3.71197e-05	9.60138e-07
maker-Harm_Chr24-augustus-gene-38.34	318.913	490.306	1.11034	0.000704059	2.6305e-05
genemark-Harm_Chr18-processed-gene-77.5	3997.21	6127	1.10928	0.000188064	5.94546e-06
maker-Harm_Chr18-augustus-gene-80.35	236.333	365.916	1.10906	2.39559e-07	3.62365e-09
maker-Harm_Chr29-augustus-gene-30.37	20.743	31.92	1.1077	9.022e-06	1.97198e-07
augustus_masked-Harm_Chr4-processed-gene-51.3	10.503	16.5	1.10754	0.00269273	0.000126228
augustus_masked-Harm_Chr29-processed-gene-8.2	10.503	16.5	1.10754	0.00269273	0.000126228
genemark-Harm_Chr12-processed-gene-51.20	10.876	16.96	1.10043	0.000213461	6.84522e-06
augustus_masked-Harm_Chr23-processed-gene-54.9	3.256	5.126	1.09808	0.00547213	0.000301294
maker-Harm_Chr8-augustus-gene-9.19	40.553	62.34	1.09486	4.84213e-05	1.28542e-06
maker-Harm_Chr1-augustus-gene-150.27	335.436	511.29	1.09375	0.000739643	2.79702e-05
maker-Harm_Chr25-augustus-gene-8.33	1047.79	1581.76	1.09356	0.000163414	5.06728e-06
genemark-Harm_Chr19-processed-gene-7.25	16.91	25.733	1.09291	8.50894e-05	2.42616e-06
maker-Harm_Chr21-augustus-gene-90.41	16.66	24.796	1.08903	0.00261194	0.000121293
augustus_masked-Harm_Chr4-processed-gene-11.4	8.626	12.88	1.08021	0.0148065	0.00100674
maker-Harm_Chr9-augustus-gene-74.23	787.436	1178.76	1.07945	0.00284011	0.000134681
maker-Harm_Chr7-augustus-gene-96.22	10.766	16.77	1.07895	0.00157759	6.70554e-05
maker-Harm_Chr10-augustus-gene-21.29	8.706	13.273	1.07847	0.00171366	7.41874e-05
maker-Harm_Chr23-augustus-gene-69.25	53.353	80.4	1.07196	2.90067e-06	5.37486e-08
maker-Harm_Chr17-augustus-gene-47.13	3.056	4.753	1.07052	0.00926367	0.000574513
genemark-Harm_Chr14-processed-gene-15.8	1964.71	3033.62	1.06875	0.000670091	2.48839e-05
augustus_masked-Harm_Chr13-processed-gene-51.1	19.22	28.806	1.06839	0.000496862	1.78498e-05
genemark-Harm_Chr7-processed-gene-72.17	153.523	223.916	1.06815	0.00156389	6.62753e-05
genemark-Harm_Chr11-processed-gene-52.9	1262.18	1873.06	1.06333	0.000868261	3.41473e-05
maker-Harm_Chr5-augustus-gene-26.36	203.276	306.943	1.06268	8.33927e-06	1.80384e-07
genemark-Harm_Chr16-processed-gene-71.3	65.023	97.636	1.06015	0.000132949	4.01201e-06
augustus_masked-Harm_Chr9-processed-gene-50.0	100.603	150.743	1.05817	1.75543e-06	3.14655e-08
genemark-Harm_Chr9-processed-gene-63.5	26.176	38.89	1.05748	0.000126285	3.77269e-06
genemark-Harm_Chr4-processed-gene-49.7	212.306	319.686	1.05743	0.000261343	8.51906e-06
genemark-Harm_Chr29-processed-gene-10.18	212.306	319.686	1.05743	0.000261343	8.51906e-06
maker-Harm_Chr8-augustus-gene-72.49	738.403	1101.2	1.05702	0.000140163	4.27081e-06
maker-Harm_Chr3-augustus-gene-56.17	56.546	84.796	1.05577	0.000162548	5.02354e-06
augustus_masked-Harm_Chr25-processed-gene-20.10	149.146	222.563	1.05522	4.32487e-05	1.1383e-06
genemark-Harm_Chr9-processed-gene-11.7	123.99	183.7	1.05292	0.000643926	2.37928e-05
augustus_masked-Harm_Chr11-processed-gene-24.5	11.343	16.903	1.05171	0.000391054	1.34867e-05
genemark-Harm_Chr13-processed-gene-31.12	116.28	175.34	1.05101	0.00118986	4.86849e-05
genemark-Harm_Chr4-processed-gene-93.27	16.786	25.063	1.04727	0.00310776	0.000150194
genemark-Harm_Chr25-processed-gene-27.6	59.16	87.87	1.04713	0.00062404	2.2985e-05
genemark-Harm_Chr4-processed-gene-113.24	24.05	35.966	1.0464	0.000269374	8.82158e-06
genemark-Harm_Chr18-processed-gene-29.8	9.196	13.913	1.04538	1.8813e-05	4.52467e-07
genemark-Harm_Chr19-processed-gene-104.10	119.673	176.946	1.04515	1.4956e-05	3.49524e-07
genemark-Harm_Chr18-processed-gene-90.24	259.67	380.026	1.04451	0.037138	0.00308406
genemark-Harm_Chr1-processed-gene-75.8	228.263	330.016	1.04434	0.000117444	3.46417e-06
genemark-Harm_Chr18-processed-gene-69.7	359.243	516.996	1.04328	0.00127351	5.26856e-05
augustus_masked-Harm_Chr5-processed-gene-28.13	150.633	218.443	1.04183	0.000399127	1.38255e-05
genemark-Harm_Chr10-processed-gene-18.26	20.35	29.68	1.04023	0.000524585	1.90044e-05
genemark-Harm_Chr26-processed-gene-48.3	7.156	10.44	1.03803	0.000176022	5.48488e-06
genemark-Harm_Chr21-processed-gene-48.9	5.573	8.393	1.0379	0.0144968	0.000984584
maker-Harm_Chr1-augustus-gene-137.19	705.986	1058.39	1.03508	0.0002255	7.27151e-06
maker-Harm_Chr5-augustus-gene-11.21	62.516	90.633	1.03479	3.03359e-05	7.66313e-07
maker-Harm_Chr5-augustus-gene-18.21	62.516	90.633	1.03479	3.03359e-05	7.66313e-07
maker-Harm_Chr23-augustus-gene-25.17	13.27	20.216	1.03354	0.0174356	0.00121715
maker-Harm_Chr11-augustus-gene-47.22	4.573	6.803	1.03255	0.00340123	0.000167721
maker-Harm_Chr9-augustus-gene-80.15	23.843	34.093	1.03212	0.00104306	4.23628e-05
genemark-Harm_Chr15-processed-gene-59.2	34.246	51.563	1.03099	3.65218e-05	9.41911e-07
genemark-Harm_Chr20-processed-gene-47.20	506.556	717.85	1.03097	0.0183583	0.00131349
augustus_masked-Harm_Chr13-processed-gene-123.6	857.876	1284.93	1.02991	0.00157865	6.73727e-05
maker-Harm_Chr3-augustus-gene-93.23	17.566	25.003	1.02808	0.00373959	0.000187234
genemark-Harm_Chr28-processed-gene-66.10	1.506	2.256	1.02777	0.0119751	0.000786144
maker-Harm_Chr12-augustus-gene-36.20	36.79	54.47	1.02758	1.34623e-05	3.07488e-07
genemark-Harm_Chr23-processed-gene-99.13	112.533	165.33	1.02751	2.03641e-06	3.69641e-08
maker-Harm_Chr28-augustus-gene-26.25	231.836	332.233	1.02663	0.00714891	0.000416867
genemark-Harm_Chr17-processed-gene-39.18	6.06	8.91	1.02616	0.00192229	8.57776e-05
maker-Harm_Chr4-augustus-gene-132.25	271.503	394.403	1.02166	1.58918e-05	3.78606e-07
maker-Harm_Chr1-augustus-gene-102.17	158.586	233.06	1.0171	2.9179e-05	7.32674e-07
genemark-Harm_Chr18-processed-gene-73.19	95.07	132.18	1.0166	0.00535178	0.00029324
maker-Harm_Chr3-augustus-gene-97.32	920.273	1326.06	1.01563	0.000152191	4.66174e-06
maker-Harm_Chr21-augustus-gene-131.26	43.75	64.196	1.01426	0.0174035	0.00121359
genemark-Harm_Chr11-processed-gene-41.19	4.37	6.333	1.0112	0.0397768	0.00337239
maker-Harm_Chr25-augustus-gene-58.55	37.793	54.653	1.01097	0.00603976	0.000341227
maker-Harm_Chr7-augustus-gene-69.43	46.133	65.526	1.01058	0.00868308	0.000527103
genemark-Harm_Chr26-processed-gene-80.8	1313.51	1889.73	1.00478	4.07641e-05	1.06365e-06
augustus_masked-Harm_Chr9-processed-gene-113.5	8.74	12.843	1.00181	0.00489013	0.000263356
maker-Harm_Chr16-augustus-gene-79.17	147.95	211.476	1.00117	0.00526554	0.000286734

## Sheet: Down
Gene ID	C2/3-KO_CK	C2/3-KO_Cry1Ac	log2(C2/3-KO_Cry1Ac/C2/3-KO_CK)	Qvalue	Pvalue
augustus_masked-Harm_Un001-processed-gene-9.0	4.726	0.086	-4.57807	1.15977e-14	4.56119e-17
augustus_masked-Harm_Chr5-processed-gene-164.3	14.61	0.253	-4.34358	1.91364e-11	1.21574e-13
augustus_masked-Harm_Chr27-processed-gene-51.6	265.82	8.656	-4.30138	1.03302e-32	1.09381e-35
genemark-Harm_Chr4-processed-gene-51.8	0.843	0	-4.15546	1.43571e-07	2.0414e-09
genemark-Harm_Chr20-processed-gene-46.16	54.126	1.786	-4.07563	1.29161e-14	5.27506e-17
genemark-Harm_Chr12-processed-gene-124.23	1.706	0.043	-3.9828	1.36113e-09	1.19416e-11
genemark-Harm_Chr18-processed-gene-18.20	263.11	13.69	-3.62509	1.76813e-36	9.36084e-40
genemark-Harm_Chr24-processed-gene-1.18	1.806	0.036	-3.55733	1.9368e-06	3.50095e-08
augustus_masked-Harm_Chr19-processed-gene-90.13	2.293	0	-3.54842	3.45889e-05	8.86828e-07
maker-Harm_Chr4-augustus-gene-123.27	5.3	0.1	-3.48891	1.67895e-05	4.01262e-07
maker-Harm_Chr4-augustus-gene-82.29	0.94	0	-3.26704	0.000252095	8.17946e-06
augustus_masked-Harm_Chr6-processed-gene-78.11	12.326	0.833	-3.20473	1.07353e-11	6.49541e-14
genemark-Harm_Chr21-processed-gene-120.7	2.543	0.13	-3.16311	3.85366e-07	6.03318e-09
maker-Harm_Chr25-augustus-gene-51.42	123.993	10.136	-3.10377	8.04852e-41	2.43489e-44
maker-Harm_Chr21-augustus-gene-29.40	6.183	0.386	-2.95102	1.19825e-06	2.06626e-08
augustus_masked-Harm_Chr9-processed-gene-79.3	4.553	0.273	-2.89708	1.93321e-05	4.67877e-07
augustus_masked-Harm_Chr25-processed-gene-51.1	45.806	4.193	-2.8806	1.56136e-16	4.60544e-19
maker-Harm_Chr19-augustus-gene-59.31	15.266	0.816	-2.86474	0.000290065	9.60053e-06
genemark-Harm_Chr16-processed-gene-66.1	0.663	0	-2.83413	0.00312916	0.000151465
genemark-Harm_Chr9-processed-gene-67.5	1.806	0.126	-2.80188	3.56155e-05	9.15843e-07
genemark-Harm_Chr27-processed-gene-75.18	21.343	2.146	-2.79949	4.05798e-15	1.53456e-17
genemark-Harm_Chr14-processed-gene-23.12	18.083	1.596	-2.78658	5.4011e-09	5.31041e-11
maker-Harm_Chr21-augustus-gene-29.41	10.843	0.67	-2.76731	0.00269273	0.000126266
genemark-Harm_Chr27-processed-gene-61.15	248.696	18.03	-2.75882	0.000194534	6.20885e-06
augustus_masked-Harm_Chr8-processed-gene-79.16	238.853	21.216	-2.75788	3.7019e-09	3.47176e-11
maker-Harm_Chr4-augustus-gene-82.28	1.013	0	-2.7563	0.00458754	0.000240375
genemark-Harm_Chr18-processed-gene-15.3	1.353	0.136	-2.74543	4.23715e-10	3.30076e-12
augustus_masked-Harm_Un004-processed-gene-0.17	30.643	3.086	-2.73864	3.09619e-14	1.40136e-16
maker-Harm_Chr6-augustus-gene-81.17	6.796	0.326	-2.71136	0.00178314	7.8085e-05
maker-Harm_Un001-augustus-gene-4.10	1.726	0.046	-2.67292	0.00425418	0.000219755
genemark-Harm_Chr5-processed-gene-112.12	1.766	0.16	-2.65575	4.22536e-06	8.43665e-08
augustus_masked-Harm_Chr27-processed-gene-61.8	148.99	9.29	-2.62563	0.00277963	0.000131182
genemark-Harm_Chr2-processed-gene-11.4	0.44	0	-2.62334	0.00846969	0.000509898
genemark-Harm_Chr18-processed-gene-14.6	3.646	0.133	-2.62188	0.00525948	0.000285608
augustus_masked-Harm_Chr27-processed-gene-75.3	190.51	21.463	-2.61948	1.94244e-10	1.43971e-12
maker-Harm_Chr22-augustus-gene-1.31	48.74	5.19	-2.61919	9.0292e-10	7.64839e-12
maker-Harm_Chr29-augustus-gene-46.32	0.41	0	-2.60799	0.00894637	0.000548745
maker-Harm_Chr15-augustus-gene-35.49	46.786	3.123	-2.57239	0.00378408	0.00019032
augustus_masked-Harm_Chr29-processed-gene-53.2	16.583	1.676	-2.56444	8.02315e-07	1.33497e-08
genemark-Harm_Chr22-processed-gene-11.9	81.433	9.86	-2.55273	1.98312e-15	6.89938e-18
genemark-Harm_Chr9-processed-gene-57.7	0.72	0.026	-2.55174	0.00705964	0.000410593
maker-Harm_Chr27-augustus-gene-69.10	23.82	1.393	-2.5346	0.00403947	0.000205304
genemark-Harm_Chr18-processed-gene-3.3	4.996	0.26	-2.5314	0.00411791	0.000210879
maker-Harm_Chr21-augustus-gene-56.44	16.773	1.51	-2.51939	0.000171216	5.32219e-06
augustus_masked-Harm_Chr12-processed-gene-47.7	15.01	1.78	-2.4912	3.67227e-08	4.41606e-10
genemark-Harm_Chr10-processed-gene-11.12	5.7	0.563	-2.48496	1.32739e-05	3.01177e-07
genemark-Harm_Chr15-processed-gene-35.26	451.846	35.996	-2.46779	0.00439867	0.000228882
maker-Harm_Chr21-augustus-gene-95.33	5.05	0.373	-2.46354	0.0017279	7.5143e-05
maker-Harm_Chr13-augustus-gene-30.32	8.4	0.966	-2.44582	3.80585e-08	4.60547e-10
maker-Harm_Chr12-augustus-gene-12.21	9.376	1.116	-2.43188	5.24878e-08	6.55006e-10
maker-Harm_Chr21-augustus-gene-30.18	3.85	0.466	-2.41175	2.5766e-05	6.37231e-07
maker-Harm_Chr29-augustus-gene-66.31	3.81	0.303	-2.38081	0.00526191	0.000286138
augustus_masked-Harm_Chr5-processed-gene-164.4	184.3	17.33	-2.37106	0.00461601	0.000242287
maker-Harm_Chr3-augustus-gene-98.30	23.936	0.926	-2.36791	0.0208583	0.00152076
maker-Harm_Chr18-augustus-gene-19.32	180.093	22.003	-2.34767	9.05702e-11	6.43897e-13
maker-Harm_Chr11-augustus-gene-37.16	3.14	0.263	-2.34682	0.00411791	0.000211159
augustus_masked-Harm_Chr27-processed-gene-61.10	411.72	40.146	-2.34316	0.00458754	0.000240445
maker-Harm_Chr28-augustus-gene-64.19	0.943	0	-2.33935	0.0271887	0.00209539
genemark-Harm_Chr15-processed-gene-36.21	87.626	7.703	-2.33564	0.00952785	0.000595941
genemark-Harm_Chr17-processed-gene-78.15	0.426	0	-2.31909	0.0292228	0.00230083
genemark-Harm_Chr18-processed-gene-16.4	2.843	0.093	-2.31523	0.0296876	0.00235469
maker-Harm_Chr11-augustus-gene-37.15	5.27	0.71	-2.31274	2.30698e-06	4.23987e-08
genemark-Harm_Chr18-processed-gene-19.19	4.683	0.63	-2.30891	1.35328e-13	6.65277e-16
augustus_masked-Harm_Chr21-processed-gene-135.5	6.36	0.816	-2.29055	4.89932e-06	9.89349e-08
augustus_masked-Harm_Chr5-processed-gene-138.3	419.126	34.293	-2.26552	0.0175145	0.00122656
genemark-Harm_Chr7-processed-gene-22.9	3.053	0.286	-2.26314	0.0044331	0.000231009
genemark-Harm_Chr4-processed-gene-33.4	5.55	0.66	-2.26152	8.39003e-05	2.38591e-06
genemark-Harm_Chr23-processed-gene-96.4	3.553	0.41	-2.24118	0.00197815	8.85693e-05
maker-Harm_Chr9-augustus-gene-94.22	1.46	0.09	-2.24083	0.0233497	0.00174302
maker-Harm_Chr15-augustus-gene-71.36	6.933	0.433	-2.23936	0.0236182	0.00176842
genemark-Harm_Chr31-processed-gene-75.12	1.87	0.11	-2.23341	0.0246371	0.00186707
maker-Harm_Chr5-augustus-gene-61.30	0.213	0.013	-2.22542	0.0248522	0.00188713
genemark-Harm_Chr31-processed-gene-38.7	1.476	0.046	-2.21953	0.0353023	0.00288624
augustus_masked-Harm_Chr5-processed-gene-4.4	271.67	26.523	-2.21703	0.0154597	0.0010605
maker-Harm_Chr23-augustus-gene-116.21	2.85	0.393	-2.2022	2.28223e-05	5.57524e-07
augustus_masked-Harm_Chr5-processed-gene-158.2	2.203	0.276	-2.19174	0.0274165	0.00212746
augustus_masked-Harm_Chr5-processed-gene-150.3	2.203	0.276	-2.19174	0.0274165	0.00212746
augustus_masked-Harm_Chr3-processed-gene-39.13	2.203	0.276	-2.19174	0.0274165	0.00212746
augustus_masked-Harm_Chr1-processed-gene-145.31	2.203	0.276	-2.19174	0.0274165	0.00212746
maker-Harm_Chr12-augustus-gene-21.27	6.306	0.616	-2.18824	0.0113328	0.000733689
augustus_masked-Harm_Chr25-processed-gene-74.14	0.846	0.01	-2.17091	0.0486025	0.00439278
augustus_masked-Harm_Chr22-processed-gene-1.0	14.36	2.13	-2.17058	7.6933e-07	1.26845e-08
genemark-Harm_Chr20-processed-gene-67.2	10.16	1.506	-2.15078	2.79498e-09	2.53666e-11
genemark-Harm_Chr7-processed-gene-72.8	1.006	0.083	-2.14988	0.0211372	0.00154845
genemark-Harm_Chr19-processed-gene-90.6	26.086	4.253	-2.13878	9.82663e-14	4.69404e-16
maker-Harm_Chr6-augustus-gene-114.32	1.793	0.186	-2.13685	0.0130555	0.000869622
augustus_masked-Harm_Chr8-processed-gene-10.7	5.026	0.663	-2.13083	0.000414234	1.45054e-05
maker-Harm_Chr18-augustus-gene-17.22	3.02	0.35	-2.13004	0.00754514	0.000445678
genemark-Harm_Chr1-processed-gene-99.12	1.296	0.186	-2.11865	0.0019102	8.4949e-05
maker-Harm_Chr5-augustus-gene-4.24	16.14	2.506	-2.11833	3.36703e-06	6.41727e-08
maker-Harm_Un001-augustus-gene-4.11	83.8	13.496	-2.10962	1.57126e-17	4.27813e-20
genemark-Harm_Chr6-processed-gene-12.12	14.883	2.393	-2.10893	2.55895e-08	2.94177e-10
maker-Harm_Chr15-augustus-gene-46.12	9.356	1.333	-2.08853	0.000783057	2.9908e-05
augustus_masked-Harm_Chr26-processed-gene-105.30	2.1	0.236	-2.03648	0.0204358	0.00148686
augustus_masked-Harm_Chr18-processed-gene-22.2	29.506	4.723	-2.03178	1.68365e-10	1.23517e-12
genemark-Harm_Chr15-processed-gene-35.27	186.56	20.89	-2.00797	0.0375535	0.00313845
maker-Harm_Chr31-augustus-gene-39.21	1.66	0.236	-2.00631	0.0227459	0.00168762
augustus_masked-Harm_Chr28-processed-gene-40.4	15.28	2.13	-2.00239	0.00476164	0.000253819
maker-Harm_Chr20-augustus-gene-89.36	12.386	2.123	-1.98507	4.09221e-06	8.13985e-08
genemark-Harm_Chr24-processed-gene-16.10	1.24	0.216	-1.98288	5.22428e-06	1.06287e-07
maker-Harm_Chr15-augustus-gene-76.26	0.936	0.126	-1.98232	0.00687172	0.000397585
maker-Harm_Chr8-augustus-gene-78.28	8293.98	1512.07	-1.97491	2.48662e-19	5.67631e-22
maker-Harm_Chr21-augustus-gene-56.50	1.413	0.176	-1.97042	0.0189933	0.00136455
genemark-Harm_Chr25-processed-gene-38.6	26.29	4.366	-1.96684	0.00125279	5.16389e-05
maker-Harm_Chr29-augustus-gene-33.24	4.09	0.683	-1.95959	0.000790804	3.03235e-05
genemark-Harm_Chr18-processed-gene-21.8	1.31	0.223	-1.95856	5.32871e-07	8.59992e-09
genemark-Harm_Chr22-processed-gene-82.3	1.336	0.23	-1.95415	0.000131303	3.94245e-06
genemark-Harm_Un004-processed-gene-0.13	5.44	0.97	-1.93451	0.000296623	9.98317e-06
maker-Harm_Chr12-augustus-gene-84.17	9.666	1.82	-1.9222	3.09619e-14	1.40502e-16
augustus_masked-Harm_Chr12-processed-gene-15.0	5.963	1.02	-1.91467	0.000315577	1.06449e-05
genemark-Harm_Chr29-processed-gene-33.15	19.673	3.683	-1.9124	5.75105e-09	5.87197e-11
genemark-Harm_Chr1-processed-gene-156.7	4.696	0.763	-1.90838	4.27164e-05	1.12105e-06
augustus_masked-Harm_Chr14-processed-gene-22.0	20.366	3.563	-1.9009	1.53722e-05	3.61575e-07
genemark-Harm_Chr23-processed-gene-116.9	0.446	0.076	-1.89903	0.00309407	0.000149064
maker-Harm_Chr13-augustus-gene-45.40	11.09	1.76	-1.89572	0.00225811	0.000102983
maker-Harm_Chr8-augustus-gene-113.22	7.713	1.45	-1.89134	6.27041e-08	7.87239e-10
genemark-Harm_Chr8-processed-gene-38.6	1.773	0.273	-1.89036	0.0015088	6.34466e-05
augustus_masked-Harm_Chr19-processed-gene-91.2	1.513	0.25	-1.88695	0.00155282	6.56502e-05
genemark-Harm_Chr12-processed-gene-15.23	2.663	0.42	-1.87736	0.00792369	0.000473432
genemark-Harm_Chr20-processed-gene-46.18	45.556	6.743	-1.87154	0.0368795	0.00305144
maker-Harm_Chr15-augustus-gene-133.31	17.15	3.326	-1.86573	5.1586e-05	1.39675e-06
genemark-Harm_Chr13-processed-gene-100.0	31.586	6.12	-1.85806	7.92299e-06	1.7078e-07
genemark-Harm_Chr9-processed-gene-10.12	4.143	0.796	-1.85321	0.000291503	9.67856e-06
augustus_masked-Harm_Chr13-processed-gene-54.0	1.393	0.226	-1.85195	0.0101657	0.000641986
genemark-Harm_Chr19-processed-gene-73.1	121.58	22.573	-1.84788	4.08917e-06	8.10288e-08
genemark-Harm_Chr6-processed-gene-52.21	1.686	0.31	-1.84572	0.000115812	3.38974e-06
maker-Harm_Chr6-augustus-gene-92.17	3.816	0.56	-1.83689	0.0322667	0.002599
maker-Harm_Chr18-augustus-gene-118.14	11.803	2.25	-1.82054	0.000389365	1.3399e-05
maker-Harm_Chr25-augustus-gene-3.45	0.966	0.16	-1.81648	0.011715	0.00076675
genemark-Harm_Chr14-processed-gene-15.13	11.703	2.2	-1.81461	0.000154985	4.75902e-06
genemark-Harm_Chr5-processed-gene-53.23	5.77	0.913	-1.7852	0.0360643	0.00295672
genemark-Harm_Chr16-processed-gene-46.11	2923.19	497.483	-1.7828	0.0243052	0.00183089
maker-Harm_Chr29-augustus-gene-36.18	218.55	45.12	-1.77983	2.36895e-16	7.34587e-19
genemark-Harm_Chr20-processed-gene-63.11	1.473	0.26	-1.77451	0.00463422	0.000243943
genemark-Harm_Chr18-processed-gene-14.4	0.86	0.14	-1.76924	0.0329858	0.0026694
maker-Harm_Chr4-augustus-gene-36.19	66.103	14.24	-1.76646	6.64565e-09	6.93617e-11
augustus_masked-Harm_Chr5-processed-gene-63.7	9.116	1.866	-1.76064	4.44463e-06	8.94171e-08
maker-Harm_Chr28-augustus-gene-82.24	0.673	0.11	-1.75997	0.0265802	0.00204247
maker-Harm_Chr19-augustus-gene-73.18	35.796	7.083	-1.75954	3.08564e-05	7.84129e-07
maker-Harm_Chr6-augustus-gene-70.19	6.926	1.38	-1.74524	7.09549e-05	1.99094e-06
maker-Harm_Chr16-augustus-gene-70.34	10.78	2.246	-1.73666	0.000717857	2.69834e-05
maker-Harm_Chr3-augustus-gene-64.39	11.016	2.296	-1.73415	5.29828e-05	1.44258e-06
genemark-Harm_Chr18-processed-gene-86.20	21.963	4.76	-1.73215	4.39967e-10	3.46064e-12
maker-Harm_Chr28-augustus-gene-80.30	24.933	5.12	-1.72363	0.00310079	0.000149622
genemark-Harm_Chr18-processed-gene-33.8	1.156	0.19	-1.712	0.0431085	0.0037266
genemark-Harm_Chr3-processed-gene-21.13	6.386	1.373	-1.69421	0.000807606	3.109e-05
genemark-Harm_Chr15-processed-gene-107.12	1.38	0.26	-1.68534	0.0197583	0.00143009
genemark-Harm_Chr8-processed-gene-86.22	195.35	40.523	-1.68465	1.06417e-09	9.1753e-12
maker-Harm_Chr23-augustus-gene-118.28	409.443	91.073	-1.66501	9.82663e-14	4.7565e-16
genemark-Harm_Chr25-processed-gene-72.4	4.176	0.92	-1.66381	5.977e-09	6.14788e-11
maker-Harm_Chr28-augustus-gene-43.25	7.076	1.146	-1.66136	0.0495925	0.00451966
genemark-Harm_Chr8-processed-gene-106.18	7.673	1.703	-1.66054	3.4359e-08	4.05386e-10
augustus_masked-Harm_Chr23-processed-gene-14.7	4.993	1.04	-1.65863	0.00939154	0.000585995
maker-Harm_Chr8-augustus-gene-93.13	97.52	21.816	-1.65808	1.2231e-06	2.11836e-08
genemark-Harm_Chr1-processed-gene-162.10	1.813	0.38	-1.64985	0.0017559	7.67594e-05
maker-Harm_Chr4-augustus-gene-82.31	3.443	0.686	-1.64694	0.00239172	0.0001098
genemark-Harm_Chr5-processed-gene-52.13	353.153	80.38	-1.64407	9.8717e-10	8.43671e-12
genemark-Harm_Chr5-processed-gene-52.22	18.596	4.16	-1.64284	0.000498037	1.79296e-05
maker-Harm_Chr7-augustus-gene-8.23	106.903	24.42	-1.63862	0.000702954	2.62106e-05
augustus_masked-Harm_Chr15-processed-gene-71.12	99.36	23.506	-1.63755	2.2063e-05	5.35638e-07
genemark-Harm_Chr16-processed-gene-26.12	17.343	3.903	-1.63539	0.0155839	0.0010702
maker-Harm_Chr10-augustus-gene-43.19	28.176	6.556	-1.63382	1.16113e-07	1.61463e-09
maker-Harm_Chr2-augustus-gene-21.28	1.436	0.316	-1.62966	0.000899975	3.56309e-05
genemark-Harm_Chr31-processed-gene-10.8	2.523	0.496	-1.62499	0.0276373	0.00214878
augustus_masked-Harm_Chr4-processed-gene-2.1	5.84	1.293	-1.62179	0.00535178	0.000293453
augustus_masked-Harm_Chr31-processed-gene-35.4	0.663	0.136	-1.61808	0.0235574	0.00176172
maker-Harm_Chr15-augustus-gene-61.32	60.466	12.553	-1.61628	1.25145e-05	2.82054e-07
genemark-Harm_Chr17-processed-gene-59.20	3.24	0.696	-1.6141	0.00174246	7.60398e-05
maker-Harm_Chr20-augustus-gene-16.22	10.626	2.02	-1.592	0.040843	0.00349677
maker-Harm_Chr17-augustus-gene-113.13	6.153	1.366	-1.59177	0.0223239	0.00164787
maker-Harm_Chr22-augustus-gene-82.16	15.536	3.393	-1.58868	0.00273037	0.000128444
genemark-Harm_Chr16-processed-gene-77.8	4.076	0.876	-1.58429	0.0323228	0.00260597
genemark-Harm_Chr14-processed-gene-91.16	3	0.606	-1.58199	0.0278179	0.00216822
maker-Harm_Chr5-augustus-gene-111.72	11.176	2.306	-1.57906	0.0368232	0.00304121
maker-Harm_Chr8-augustus-gene-8.18	26.416	6.336	-1.57584	1.13231e-07	1.55005e-09
genemark-Harm_Chr20-processed-gene-46.15	13342.3	3151.53	-1.57464	3.09142e-06	5.77509e-08
maker-Harm_Chr15-augustus-gene-61.31	261.123	56.38	-1.5745	5.31462e-06	1.08929e-07
genemark-Harm_Chr28-processed-gene-13.9	0.826	0.17	-1.56825	0.0214437	0.00157641
genemark-Harm_Chr29-processed-gene-64.18	0.826	0.17	-1.56825	0.0214437	0.00157641
genemark-Harm_Chr6-processed-gene-18.9	0.66	0.156	-1.56691	0.00250733	0.000115676
genemark-Harm_Chr18-processed-gene-78.23	72.916	18.096	-1.56184	0.000746609	2.829e-05
genemark-Harm_Chr12-processed-gene-42.11	658.663	157.29	-1.55742	2.24767e-09	2.00593e-11
maker-Harm_Chr8-augustus-gene-3.29	2.11	0.45	-1.55665	0.0219131	0.00161423
maker-Harm_Chr5-augustus-gene-72.30	2.346	0.49	-1.55609	0.0289951	0.00227628
maker-Harm_Chr18-augustus-gene-15.15	153.573	33.463	-1.55553	4.41056e-05	1.16752e-06
genemark-Harm_Chr13-processed-gene-12.14	10.153	2.05	-1.55454	0.00217314	9.84502e-05
genemark-Harm_Chr10-processed-gene-23.17	31.02	7.723	-1.5523	3.0091e-08	3.52753e-10
genemark-Harm_Chr15-processed-gene-82.8	9.43	2.253	-1.54889	5.49588e-05	1.50885e-06
genemark-Harm_Chr6-processed-gene-19.9	18.036	4.496	-1.52883	7.92299e-06	1.70762e-07
maker-Harm_Chr8-augustus-gene-73.41	10.38	2.34	-1.52592	0.0135082	0.000908241
genemark-Harm_Chr8-processed-gene-76.7	1.51	0.323	-1.52205	0.0313398	0.00251249
maker-Harm_Chr13-augustus-gene-71.24	62.88	15.73	-1.51663	1.43714e-06	2.53255e-08
maker-Harm_Chr15-augustus-gene-91.38	6.596	1.566	-1.50865	0.00794904	0.000475548
maker-Harm_Chr6-augustus-gene-1.60	662.79	165.693	-1.50806	3.23804e-06	6.12244e-08
genemark-Harm_Chr6-processed-gene-60.18	36.896	8.813	-1.50451	0.00218629	9.92184e-05
maker-Harm_Chr3-augustus-gene-80.15	2.363	0.52	-1.50359	0.0486025	0.00440672
maker-Harm_Chr15-augustus-gene-67.31	21.82	5.403	-1.49705	3.43705e-07	5.32896e-09
maker-Harm_Chr15-augustus-gene-53.40	53.643	13.456	-1.49438	4.07615e-08	4.99423e-10
augustus_masked-Harm_Chr10-processed-gene-40.7	11.33	2.823	-1.49141	0.000140962	4.30711e-06
maker-Harm_Chr9-augustus-gene-52.22	6.76	1.626	-1.48619	0.00040781	1.42496e-05
genemark-Harm_Chr20-processed-gene-46.6	86.32	20.79	-1.4691	0.000503915	1.81794e-05
genemark-Harm_Chr10-processed-gene-54.16	4.556	1.18	-1.46315	8.63867e-06	1.88167e-07
maker-Harm_Chr31-augustus-gene-35.10	19.18	4.806	-1.46116	2.17842e-07	3.26219e-09
genemark-Harm_Chr14-processed-gene-16.2	3.36	0.79	-1.4604	0.0104184	0.000663069
genemark-Harm_Chr6-processed-gene-35.8	1.62	0.41	-1.45334	0.0129417	0.000857428
maker-Harm_Chr9-augustus-gene-29.18	13.563	3.373	-1.45115	0.00562805	0.000314135
maker-Harm_Chr12-augustus-gene-98.34	1.706	0.413	-1.44689	0.032901	0.00265822
maker-Harm_Chr17-augustus-gene-32.33	3.54	0.88	-1.44534	0.000693667	2.58118e-05
genemark-Harm_Chr10-processed-gene-108.17	46.096	12.12	-1.44143	0.000117444	3.45561e-06
genemark-Harm_Chr12-processed-gene-21.12	64.46	16.746	-1.44082	0.000343087	1.17286e-05
genemark-Harm_Chr2-processed-gene-52.13	359.95	95.7	-1.43916	0.000117122	3.43696e-06
augustus_masked-Harm_Chr16-processed-gene-87.14	83.156	22.133	-1.43649	8.07595e-07	1.34986e-08
genemark-Harm_Chr2-processed-gene-62.27	8.883	2.17	-1.43253	0.00140508	5.87666e-05
maker-Harm_Un001-augustus-gene-12.21	1.236	0.293	-1.42954	0.0281086	0.00219605
genemark-Harm_Chr20-processed-gene-74.4	1.16	0.27	-1.42866	0.0249634	0.00189746
maker-Harm_Chr15-augustus-gene-20.41	8.923	2.3	-1.42782	0.00171375	7.43984e-05
maker-Harm_Chr13-augustus-gene-30.39	29.616	7.033	-1.42732	0.0231204	0.00172279
maker-Harm_Chr3-augustus-gene-27.19	2.533	0.623	-1.42681	0.00701171	0.000407275
genemark-Harm_Chr29-processed-gene-72.18	221.52	55.726	-1.42527	6.59175e-06	1.38595e-07
maker-Harm_Chr14-augustus-gene-14.48	41.03	10.77	-1.42332	3.68446e-06	7.21734e-08
augustus_masked-Harm_Chr29-processed-gene-88.7	170.48	43.183	-1.42243	4.32614e-05	1.1419e-06
maker-Harm_Chr10-augustus-gene-54.35	7.593	1.993	-1.41217	0.000293476	9.83285e-06
augustus_masked-Harm_Chr12-processed-gene-61.6	163.08	41.04	-1.41137	0.000738433	2.78685e-05
genemark-Harm_Chr4-processed-gene-99.6	14.98	4.053	-1.41099	4.41477e-07	7.01182e-09
augustus_masked-Harm_Chr13-processed-gene-19.0	1.06	0.276	-1.4109	0.0124741	0.000823619
maker-Harm_Chr13-augustus-gene-52.42	6.7	1.656	-1.40946	0.00618259	0.000350232
maker-Harm_Chr3-augustus-gene-2.34	172.636	47.01	-1.4018	0.00430558	0.000223062
augustus_masked-Harm_Chr8-processed-gene-112.7	31.766	8.446	-1.39485	0.00113329	4.61991e-05
genemark-Harm_Un001-processed-gene-11.11	40.02	10.613	-1.37702	2.47063e-08	2.82154e-10
genemark-Harm_Chr29-processed-gene-107.13	5.1	1.333	-1.37215	0.00920904	0.000570428
augustus_masked-Harm_Chr15-processed-gene-73.7	30.873	8.383	-1.37045	0.00156389	6.63549e-05
augustus_masked-Harm_Chr26-processed-gene-42.27	5.563	1.43	-1.3692	0.00489013	0.000263252
augustus_masked-Harm_Chr12-processed-gene-48.14	8.263	2.19	-1.36531	0.010464	0.00066795
genemark-Harm_Chr8-processed-gene-83.10	35.79	10.086	-1.36129	2.09545e-08	2.36138e-10
maker-Harm_Chr9-augustus-gene-78.13	4386.91	1202.85	-1.3601	9.97415e-05	2.90429e-06
augustus_masked-Harm_Chr10-processed-gene-23.4	5.903	1.456	-1.35575	0.0256159	0.00195481
genemark-Harm_Chr20-processed-gene-86.10	29.4	7.906	-1.34692	0.00319541	0.000155638
genemark-Harm_Chr8-processed-gene-29.6	4.223	1.183	-1.34293	0.00585793	0.000330068
genemark-Harm_Chr15-processed-gene-142.9	1194.22	342.106	-1.33803	2.11023e-06	3.84636e-08
augustus_masked-Harm_Chr27-processed-gene-8.11	28.833	8.083	-1.33641	0.000121795	3.61091e-06
maker-Harm_Chr25-augustus-gene-70.19	3.25	0.82	-1.33628	0.0278179	0.00216913
maker-Harm_Chr9-augustus-gene-65.12	106.646	29.446	-1.33466	0.000179641	5.6384e-06
genemark-Harm_Chr15-processed-gene-94.29	10.12	2.756	-1.32455	0.00136334	5.67113e-05
genemark-Harm_Chr23-processed-gene-121.40	362.9	101.72	-1.32211	6.10841e-05	1.68626e-06
genemark-Harm_Chr5-processed-gene-32.10	4.216	1.123	-1.32209	0.00411791	0.000210729
maker-Harm_Chr29-augustus-gene-68.34	6.753	1.82	-1.3209	0.0343656	0.00280185
maker-Harm_Chr14-augustus-gene-78.29	5.263	1.43	-1.31955	0.033554	0.00272807
genemark-Harm_Chr5-processed-gene-41.6	19.886	5.576	-1.31911	0.00447776	0.000233675
maker-Harm_Chr5-augustus-gene-74.28	4.116	1.16	-1.31816	0.0245337	0.00185367
maker-Harm_Chr21-augustus-gene-136.19	6.776	1.776	-1.31725	0.00285497	0.000135601
genemark-Harm_Chr15-processed-gene-53.30	153.093	43.716	-1.31337	5.04104e-10	4.04138e-12
maker-Harm_Chr10-augustus-gene-77.31	2.573	0.686	-1.30917	0.0318447	0.0025602
maker-Harm_Chr19-augustus-gene-73.19	13.713	3.663	-1.29998	0.0192291	0.00138452
augustus_masked-Harm_Chr29-processed-gene-58.21	11.193	3.05	-1.29848	0.0273838	0.0021125
genemark-Harm_Chr9-processed-gene-106.3	1.63	0.45	-1.29734	0.0460038	0.00406734
genemark-Harm_Chr3-processed-gene-58.21	203.073	58.06	-1.29579	0.000127657	3.82333e-06
augustus_masked-Harm_Chr31-processed-gene-39.0	43.296	11.163	-1.29404	0.00638983	0.000364387
maker-Harm_Chr8-augustus-gene-102.25	4.36	1.206	-1.293	0.00438615	0.000227899
genemark-Harm_Chr12-processed-gene-75.3	2.563	0.703	-1.29083	0.00833187	0.000500971
augustus_masked-Harm_Chr4-processed-gene-92.6	6.946	2.003	-1.29029	0.00350853	0.000174338
maker-Harm_Chr30-augustus-gene-60.49	209.92	63.09	-1.28773	0.00149291	6.26654e-05
genemark-Harm_Chr18-processed-gene-51.13	3.31	0.886	-1.28561	0.0198914	0.00144123
genemark-Harm_Chr28-processed-gene-35.5	12.626	3.69	-1.2814	0.00257372	0.000119319
augustus_masked-Harm_Chr8-processed-gene-82.4	4.03	1.126	-1.28101	0.00299719	0.000143716
maker-Harm_Chr28-augustus-gene-87.13	24.53	7.093	-1.27917	0.0430216	0.00371583
genemark-Harm_Chr13-processed-gene-30.20	13.77	4	-1.2775	0.000901351	3.57895e-05
maker-Harm_Chr16-augustus-gene-56.26	49.32	14.533	-1.2738	7.44614e-05	2.10748e-06
maker-Harm_Chr29-augustus-gene-46.31	7.203	1.896	-1.26937	0.0237007	0.00178176
genemark-Harm_Un001-processed-gene-9.12	7.003	1.926	-1.26882	0.018317	0.00130777
maker-Harm_Chr26-augustus-gene-66.9	3.693	1.086	-1.26517	0.0447893	0.00391932
maker-Harm_Chr1-augustus-gene-76.30	1.153	0.313	-1.26223	0.0447956	0.00392664
maker-Harm_Chr17-augustus-gene-100.30	6.6	1.966	-1.26071	0.000124396	3.69746e-06
maker-Harm_Chr8-augustus-gene-107.30	10.246	2.96	-1.25995	0.0178198	0.00125775
maker-Harm_Chr3-augustus-gene-63.25	6.03	1.75	-1.25615	0.00539374	0.000296162
maker-Harm_Chr17-augustus-gene-63.15	19.95	6.023	-1.25598	7.44614e-05	2.11186e-06
augustus_masked-Harm_Chr19-processed-gene-57.1	2.6	0.703	-1.25196	0.0443929	0.00387456
maker-Harm_Chr9-augustus-gene-78.18	118.81	34.56	-1.25163	0.000269374	8.80866e-06
augustus_masked-Harm_Chr30-processed-gene-28.8	9.84	2.823	-1.24924	0.0015244	6.43334e-05
genemark-Harm_Chr12-processed-gene-123.18	2.246	0.646	-1.2466	0.0493061	0.00448983
maker-Harm_Chr3-augustus-gene-95.20	22.39	6.833	-1.24203	0.000535148	1.95894e-05
maker-Harm_Chr5-augustus-gene-46.23	36.643	10.24	-1.22941	0.0400922	0.00340765
maker-Harm_Chr6-augustus-gene-30.28	1379.15	423.603	-1.2277	5.94924e-07	9.71893e-09
maker-Harm_Chr19-augustus-gene-62.20	19.003	5.6	-1.22706	0.000189362	6.0008e-06
maker-Harm_Chr16-augustus-gene-28.29	1.35	0.403	-1.22046	0.0225683	0.00166822
genemark-Harm_Chr23-processed-gene-59.4	2.73	0.873	-1.21972	0.00216366	9.78574e-05
genemark-Harm_Chr17-processed-gene-75.17	8.61	2.58	-1.21594	0.000865933	3.39903e-05
augustus_masked-Harm_Chr10-processed-gene-87.7	5.113	1.496	-1.2137	0.0153183	0.00104965
genemark-Harm_Chr10-processed-gene-41.21	101.746	31.866	-1.21035	5.03461e-05	1.34715e-06
maker-Harm_Chr3-augustus-gene-26.19	279.683	80.966	-1.2095	0.00201145	9.02126e-05
maker-Harm_Chr6-augustus-gene-37.33	177.26	52.016	-1.20758	2.22136e-05	5.40977e-07
maker-Harm_Chr10-augustus-gene-128.41	35.063	10.613	-1.20672	0.000292436	9.77587e-06
genemark-Harm_Chr26-processed-gene-17.16	47.146	14.893	-1.20434	0.000415962	1.46603e-05
maker-Harm_Chr21-augustus-gene-56.45	1186.66	373.246	-1.19976	7.08807e-05	1.9835e-06
maker-Harm_Un003-augustus-gene-1.44	18.98	5.946	-1.19933	0.00218629	9.93769e-05
augustus_masked-Harm_Chr18-processed-gene-86.1	36.666	11.426	-1.19678	3.5549e-06	6.8081e-08
genemark-Harm_Chr12-processed-gene-35.1	17.646	5.623	-1.19632	0.00945113	0.000590428
augustus_masked-Harm_Chr23-processed-gene-25.1	17.836	5.17	-1.19496	0.0141018	0.000951822
maker-Harm_Chr10-augustus-gene-54.34	29.713	9.373	-1.19271	7.30778e-06	1.55308e-07
genemark-Harm_Chr12-processed-gene-34.0	2.58	0.763	-1.19234	0.0143513	0.000972527
genemark-Harm_Chr30-processed-gene-56.8	589.706	180.963	-1.18721	6.79563e-05	1.89139e-06
maker-Harm_Chr10-augustus-gene-87.24	1.833	0.57	-1.1811	0.00552268	0.000306583
maker-Harm_Chr14-augustus-gene-5.29	3.256	1.006	-1.17945	0.0101272	0.000638788
genemark-Harm_Chr14-processed-gene-14.32	22.34	7.213	-1.17538	0.00203801	9.15579e-05
maker-Harm_Chr26-augustus-gene-28.21	241.986	77.656	-1.17497	8.24865e-07	1.38496e-08
maker-Harm_Chr8-augustus-gene-38.13	32.106	9.753	-1.16108	0.000858699	3.35764e-05
genemark-Harm_Chr4-processed-gene-96.19	1.62	0.5	-1.15975	0.0191058	0.0013742
augustus_masked-Harm_Chr14-processed-gene-45.9	10.403	3.156	-1.15494	0.0296331	0.00234653
maker-Harm_Chr25-augustus-gene-44.28	105.563	32.853	-1.14806	0.00388984	0.000196228
maker-Harm_Chr18-augustus-gene-95.22	44.773	14.48	-1.14673	0.000281168	9.22909e-06
genemark-Harm_Chr16-processed-gene-88.14	16.36	5.07	-1.1416	0.011301	0.000729924
maker-Harm_Chr20-augustus-gene-48.22	30.156	9.143	-1.13935	0.0200106	0.0014529
genemark-Harm_Chr28-processed-gene-19.9	11.513	3.503	-1.13545	0.00388221	0.000195549
genemark-Harm_Chr1-processed-gene-168.8	8.326	2.72	-1.13329	0.00463824	0.000244506
maker-Harm_Chr1-augustus-gene-109.25	1.866	0.6	-1.13224	0.0459146	0.00405361
maker-Harm_Chr23-augustus-gene-112.32	64.92	20.176	-1.13187	0.000831783	3.22094e-05
augustus_masked-Harm_Chr18-processed-gene-95.4	21.393	6.326	-1.12494	0.0141018	0.00095242
maker-Harm_Chr8-augustus-gene-73.45	8.636	2.77	-1.12294	0.0382812	0.00320796
genemark-Harm_Chr20-processed-gene-82.7	1.07	0.35	-1.1228	0.0209886	0.00153343
genemark-Harm_Chr21-processed-gene-57.13	29.706	9.613	-1.12184	5.7856e-06	1.19895e-07
genemark-Harm_Chr12-processed-gene-78.5	63.586	21.31	-1.12175	2.48817e-05	6.11599e-07
augustus_masked-Harm_Chr21-processed-gene-52.14	16.933	5.763	-1.12051	0.0231204	0.00172415
augustus_masked-Harm_Un001-processed-gene-20.31	9.663	3.006	-1.12037	0.0129579	0.00086046
maker-Harm_Chr21-augustus-gene-56.38	2.003	0.673	-1.11705	0.0486025	0.00440738
genemark-Harm_Chr19-processed-gene-91.19	4.793	1.58	-1.11483	0.0039301	0.000199448
genemark-Harm_Chr9-processed-gene-82.3	9.836	3.123	-1.11419	0.00054277	1.99095e-05
maker-Harm_Chr23-augustus-gene-105.19	6.413	1.996	-1.11005	0.0215851	0.00158843
genemark-Harm_Chr17-processed-gene-69.11	10.63	3.536	-1.10128	0.00423859	0.000218629
maker-Harm_Chr4-augustus-gene-76.29	11.923	3.783	-1.09964	0.00735141	0.000430343
genemark-Harm_Chr23-processed-gene-12.12	32.866	10.766	-1.09855	0.000884392	3.49155e-05
genemark-Harm_Chr1-processed-gene-96.27	9.523	3.213	-1.09842	0.00104046	4.21786e-05
genemark-Harm_Chr19-processed-gene-78.5	4.956	1.61	-1.09325	0.0308708	0.00247023
maker-Harm_Chr31-augustus-gene-76.15	15.246	5.153	-1.08449	0.0041603	0.000213647
maker-Harm_Un001-augustus-gene-6.17	3.796	1.226	-1.07915	0.00965684	0.00060693
maker-Harm_Chr14-augustus-gene-75.22	2.736	0.913	-1.07441	0.00785304	0.000467429
genemark-Harm_Chr6-processed-gene-92.3	11.673	3.856	-1.07318	0.00763489	0.000452711
maker-Harm_Chr7-augustus-gene-37.29	65.17	21.186	-1.06881	0.000451835	1.60271e-05
augustus_masked-Harm_Chr31-processed-gene-22.10	17.64	5.9	-1.06862	0.0049409	0.000267187
genemark-Harm_Chr6-processed-gene-112.9	7945.06	2623.22	-1.063	8.5662e-05	2.44897e-06
maker-Harm_Chr5-augustus-gene-26.39	52.24	16.82	-1.06247	0.0409111	0.00351089
augustus_masked-Harm_Chr8-processed-gene-73.2	139.003	45.996	-1.06061	0.00555333	0.000308705
maker-Harm_Chr25-augustus-gene-62.36	93.273	32.156	-1.05975	9.50244e-06	2.08418e-07
genemark-Harm_Chr4-processed-gene-7.11	35.503	12.313	-1.05836	0.000178475	5.58831e-06
genemark-Harm_Chr10-processed-gene-32.29	5.716	1.936	-1.05821	0.0491966	0.00447614
genemark-Harm_Chr31-processed-gene-4.6	2.94	1.03	-1.05675	0.00875618	0.000535092
maker-Harm_Chr20-augustus-gene-86.32	114.9	39.51	-1.03505	0.000415962	1.46257e-05
genemark-Harm_Chr10-processed-gene-80.20	12.506	4.156	-1.03464	0.0207087	0.00150828
augustus_masked-Harm_Chr24-processed-gene-31.6	2.613	0.913	-1.0328	0.0246431	0.00186939
genemark-Harm_Chr14-processed-gene-3.5	7.846	2.73	-1.02858	0.00549971	0.000303644
maker-Harm_Chr26-augustus-gene-65.22	134.11	44.896	-1.02551	0.00270287	0.000126946
genemark-Harm_Chr8-processed-gene-47.4	16.46	5.673	-1.02316	0.0237007	0.00178169
augustus_masked-Harm_Chr12-processed-gene-122.2	0.89	0.313	-1.02302	0.00906461	0.000557368
maker-Harm_Chr18-augustus-gene-65.19	145.996	52.063	-1.02216	0.00100323	4.0442e-05
genemark-Harm_Chr16-processed-gene-62.6	106.916	37.366	-1.02053	0.000362467	1.24185e-05
augustus_masked-Harm_Chr12-processed-gene-15.5	26.403	8.926	-1.01669	0.00868308	0.000527342
genemark-Harm_Chr5-processed-gene-26.30	42.126	14.533	-1.0159	0.0175516	0.00123188
maker-Harm_Chr17-augustus-gene-30.20	9.91	3.473	-1.00943	0.0406178	0.00347126
maker-Harm_Chr15-augustus-gene-80.25	147.343	52.03	-1.00835	0.000341583	1.16255e-05
genemark-Harm_Chr19-processed-gene-96.2	186.643	66.966	-1.00064	1.39987e-05	3.208e-07

## Sheet: Up_KEGG
Pathway ID	Pathway Name	Level 1	Level 2	Term Candidate Gene Num	Total Candidate Gene Num	Term Gene Num	Total Gene Num	Rich Ratio	P value	Q value
ko00983	Drug metabolism - other enzymes	Metabolism	Xenobiotics biodegradation and metabolism	38	245	290	7779	0.131034	3.01871e-14	2.86778e-12
ko00140	Steroid hormone biosynthesis	Metabolism	Lipid metabolism	18	245	112	7779	0.160714	1.00615e-08	3.82338e-07
ko00053	Ascorbate and aldarate metabolism	Metabolism	Carbohydrate metabolism	18	245	118	7779	0.152542	2.34856e-08	7.43711e-07
ko00040	Pentose and glucuronate interconversions	Metabolism	Carbohydrate metabolism	19	245	135	7779	0.140741	3.64947e-08	9.9057e-07
ko00860	Porphyrin and chlorophyll metabolism	Metabolism	Metabolism of cofactors and vitamins	17	245	117	7779	0.145299	1.21745e-07	2.89144e-06
ko00830	Retinol metabolism	Metabolism	Metabolism of cofactors and vitamins	18	245	135	7779	0.133333	1.96367e-07	4.14552e-06
ko00360	Phenylalanine metabolism	Metabolism	Amino acid metabolism	9	245	39	7779	0.230769	2.44135e-06	4.63857e-05
ko03320	PPAR signaling pathway	Organismal Systems	Endocrine system	11	245	79	7779	0.139241	3.2863e-05	0.000549903
ko00071	Fatty acid degradation	Metabolism	Lipid metabolism	9	245	53	7779	0.169811	3.47307e-05	0.000549903
ko03060	Protein export	Genetic Information Processing	Folding, sorting and degradation	7	245	34	7779	0.205882	7.32856e-05	0.0010711
ko00130	Ubiquinone and other terpenoid-quinone biosynthesis	Metabolism	Metabolism of cofactors and vitamins	9	245	59	7779	0.152542	8.35211e-05	0.0011335
ko00981	Insect hormone biosynthesis	Metabolism	Metabolism of terpenoids and polyketides	8	245	48	7779	0.166667	0.000109415	0.00138592
ko00280	Valine, leucine and isoleucine degradation	Metabolism	Amino acid metabolism	9	245	62	7779	0.145161	0.000124191	0.00147477
ko00480	Glutathione metabolism	Metabolism	Metabolism of other amino acids	11	245	107	7779	0.102804	0.000518418	0.00579409
ko00410	beta-Alanine metabolism	Metabolism	Metabolism of other amino acids	6	245	36	7779	0.166667	0.000808217	0.00853118
ko00120	Primary bile acid biosynthesis	Metabolism	Lipid metabolism	3	245	7	7779	0.428571	0.000983312	0.00983312
ko00730	Thiamine metabolism	Metabolism	Metabolism of cofactors and vitamins	5	245	27	7779	0.185185	0.00136061	0.0129258
ko01212	Fatty acid metabolism	Metabolism	Global and overview maps	12	245	141	7779	0.0851064	0.00158595	0.0143491
ko04973	Carbohydrate digestion and absorption	Organismal Systems	Digestive system	7	245	62	7779	0.112903	0.00316845	0.0273639
ko01040	Biosynthesis of unsaturated fatty acids	Metabolism	Lipid metabolism	7	245	67	7779	0.104478	0.00490648	0.0405318
ko00592	alpha-Linolenic acid metabolism	Metabolism	Lipid metabolism	4	245	26	7779	0.153846	0.00831542	0.0642607
ko04146	Peroxisome	Cellular Processes	Transport and catabolism	16	245	262	7779	0.0610687	0.00845535	0.0642607
ko00600	Sphingolipid metabolism	Metabolism	Lipid metabolism	9	245	119	7779	0.0756303	0.0125715	0.0918686
ko04142	Lysosome	Cellular Processes	Transport and catabolism	13	245	218	7779	0.059633	0.0200856	0.141343
ko04979	Cholesterol metabolism	Organismal Systems	Digestive system	8	245	110	7779	0.0727273	0.0224389	0.152264
ko00760	Nicotinate and nicotinamide metabolism	Metabolism	Metabolism of cofactors and vitamins	3	245	22	7779	0.136364	0.0305445	0.194065
ko00100	Steroid biosynthesis	Metabolism	Lipid metabolism	4	245	38	7779	0.105263	0.0306419	0.194065
ko00640	Propanoate metabolism	Metabolism	Carbohydrate metabolism	4	245	39	7779	0.102564	0.0333277	0.204266
ko04975	Fat digestion and absorption	Organismal Systems	Digestive system	6	245	83	7779	0.0722892	0.046313	0.274449
ko00511	Other glycan degradation	Metabolism	Glycan biosynthesis and metabolism	4	245	44	7779	0.0909091	0.0487604	0.274449
ko00620	Pyruvate metabolism	Metabolism	Carbohydrate metabolism	5	245	64	7779	0.078125	0.0504309	0.274449
ko00330	Arginine and proline metabolism	Metabolism	Amino acid metabolism	4	245	45	7779	0.0888889	0.0522478	0.274449
ko00340	Histidine metabolism	Metabolism	Amino acid metabolism	2	245	12	7779	0.166667	0.0529621	0.274449
ko00052	Galactose metabolism	Metabolism	Carbohydrate metabolism	6	245	86	7779	0.0697674	0.0534453	0.274449
ko01200	Carbon metabolism	Metabolism	Global and overview maps	16	245	331	7779	0.0483384	0.0579062	0.289531
ko00740	Riboflavin metabolism	Metabolism	Metabolism of cofactors and vitamins	2	245	14	7779	0.142857	0.070095	0.341488
ko04977	Vitamin digestion and absorption	Organismal Systems	Digestive system	5	245	72	7779	0.0694444	0.0759164	0.360603
ko04974	Protein digestion and absorption	Organismal Systems	Digestive system	17	245	386	7779	0.0440415	0.100944	0.467789
ko00020	Citrate cycle (TCA cycle)	Metabolism	Carbohydrate metabolism	10	245	203	7779	0.0492611	0.10737	0.485722
ko00520	Amino sugar and nucleotide sugar metabolism	Metabolism	Carbohydrate metabolism	5	245	81	7779	0.0617284	0.111472	0.492552
ko00564	Glycerophospholipid metabolism	Metabolism	Lipid metabolism	8	245	156	7779	0.0512821	0.118927	0.50439
ko00471	D-Glutamine and D-glutamate metabolism	Metabolism	Metabolism of other amino acids	1	245	4	7779	0.25	0.120175	0.50439
ko00260	Glycine, serine and threonine metabolism	Metabolism	Amino acid metabolism	8	245	157	7779	0.0509554	0.122116	0.50439
ko00561	Glycerolipid metabolism	Metabolism	Lipid metabolism	7	245	134	7779	0.0522388	0.129748	0.524514
ko00790	Folate biosynthesis	Metabolism	Metabolism of cofactors and vitamins	4	245	64	7779	0.0625	0.142049	0.550996
ko00590	Arachidonic acid metabolism	Metabolism	Lipid metabolism	3	245	42	7779	0.0714286	0.145147	0.550996
ko00240	Pyrimidine metabolism	Metabolism	Nucleotide metabolism	4	245	65	7779	0.0615385	0.147869	0.550996
ko00780	Biotin metabolism	Metabolism	Metabolism of cofactors and vitamins	1	245	5	7779	0.2	0.147899	0.550996
ko01210	2-Oxocarboxylic acid metabolism	Metabolism	Global and overview maps	5	245	90	7779	0.0555556	0.153658	0.561441
ko04145	Phagosome	Cellular Processes	Transport and catabolism	8	245	170	7779	0.0470588	0.167523	0.600553
ko03008	Ribosome biogenesis in eukaryotes	Genetic Information Processing	Translation	7	245	149	7779	0.0469799	0.189757	0.667663
ko04927	Cortisol synthesis and secretion	Organismal Systems	Endocrine system	4	245	73	7779	0.0547945	0.197449	0.682098
ko04216	Ferroptosis	Cellular Processes	Cell growth and death	6	245	127	7779	0.0472441	0.210969	0.715788
ko04972	Pancreatic secretion	Organismal Systems	Digestive system	10	245	241	7779	0.0414938	0.228673	0.762242
ko00970	Aminoacyl-tRNA biosynthesis	Genetic Information Processing	Translation	3	245	54	7779	0.0555556	0.24136	0.77726
ko04913	Ovarian steroidogenesis	Organismal Systems	Endocrine system	3	245	54	7779	0.0555556	0.24136	0.77726
ko00430	Taurine and hypotaurine metabolism	Metabolism	Metabolism of other amino acids	1	245	9	7779	0.111111	0.250363	0.792815
ko00030	Pentose phosphate pathway	Metabolism	Carbohydrate metabolism	3	245	58	7779	0.0517241	0.275556	0.85829
ko04141	Protein processing in endoplasmic reticulum	Genetic Information Processing	Folding, sorting and degradation	9	245	227	7779	0.0396476	0.286965	0.876712
ko04962	Vasopressin-regulated water reabsorption	Organismal Systems	Excretory system	2	245	34	7779	0.0588235	0.290699	0.876712
ko00270	Cysteine and methionine metabolism	Metabolism	Amino acid metabolism	3	245	61	7779	0.0491803	0.301517	0.895129
ko00310	Lysine degradation	Metabolism	Amino acid metabolism	7	245	175	7779	0.04	0.313584	0.914458
ko04071	Sphingolipid signaling pathway	Environmental Information Processing	Signal transduction	6	245	147	7779	0.0408163	0.317654	0.914458
ko00010	Glycolysis / Gluconeogenesis	Metabolism	Carbohydrate metabolism	3	245	67	7779	0.0447761	0.353663	0.999734
ko01230	Biosynthesis of amino acids	Metabolism	Global and overview maps	6	245	159	7779	0.0377358	0.38535	0.999734
ko04960	Aldosterone-regulated sodium reabsorption	Organismal Systems	Excretory system	2	245	44	7779	0.0454545	0.405736	0.999734
ko00250	Alanine, aspartate and glutamate metabolism	Metabolism	Amino acid metabolism	2	245	45	7779	0.0444444	0.416796	0.999734
ko00562	Inositol phosphate metabolism	Metabolism	Carbohydrate metabolism	4	245	105	7779	0.0380952	0.422698	0.999734
ko04725	Cholinergic synapse	Organismal Systems	Nervous system	5	245	136	7779	0.0367647	0.42764	0.999734
ko00062	Fatty acid elongation	Metabolism	Lipid metabolism	2	245	47	7779	0.0425532	0.4386	0.999734
ko00350	Tyrosine metabolism	Metabolism	Amino acid metabolism	2	245	51	7779	0.0392157	0.480831	0.999734
ko00515	Mannose type O-glycan biosynthesis	Metabolism	Glycan biosynthesis and metabolism	1	245	21	7779	0.047619	0.489781	0.999734
ko04740	Olfactory transduction	Organismal Systems	Sensory system	2	245	52	7779	0.0384615	0.491082	0.999734
ko00910	Nitrogen metabolism	Metabolism	Energy metabolism	1	245	23	7779	0.0434783	0.5215	0.999734
ko04744	Phototransduction	Organismal Systems	Sensory system	1	245	23	7779	0.0434783	0.5215	0.999734
ko04966	Collecting duct acid secretion	Organismal Systems	Excretory system	1	245	23	7779	0.0434783	0.5215	0.999734
ko04918	Thyroid hormone synthesis	Organismal Systems	Endocrine system	3	245	89	7779	0.0337079	0.535413	0.999734
ko00190	Oxidative phosphorylation	Metabolism	Energy metabolism	7	245	219	7779	0.0319635	0.538969	0.999734
ko04136	Autophagy - other	Cellular Processes	Transport and catabolism	5	245	158	7779	0.0316456	0.55982	0.999734
ko04130	SNARE interactions in vesicular transport	Genetic Information Processing	Folding, sorting and degradation	1	245	26	7779	0.0384615	0.565433	0.999734
ko04964	Proximal tubule bicarbonate reclamation	Organismal Systems	Excretory system	1	245	26	7779	0.0384615	0.565433	0.999734
ko04721	Synaptic vesicle cycle	Organismal Systems	Nervous system	3	245	96	7779	0.03125	0.587095	0.999734
ko00650	Butanoate metabolism	Metabolism	Carbohydrate metabolism	1	245	28	7779	0.0357143	0.592466	0.999734
ko04745	Phototransduction - fly	Organismal Systems	Sensory system	3	245	99	7779	0.030303	0.608093	0.999734
ko00230	Purine metabolism	Metabolism	Nucleotide metabolism	6	245	201	7779	0.0298507	0.611675	0.999734
ko04978	Mineral absorption	Organismal Systems	Digestive system	1	245	31	7779	0.0322581	0.629907	0.999734
ko04140	Autophagy - animal	Cellular Processes	Transport and catabolism	8	245	276	7779	0.0289855	0.646099	0.999734
ko00380	Tryptophan metabolism	Metabolism	Amino acid metabolism	2	245	70	7779	0.0285714	0.652554	0.999734
ko04711	Circadian rhythm - fly	Organismal Systems	Environmental adaptation	1	245	33	7779	0.030303	0.652944	0.999734
ko04625	C-type lectin receptor signaling pathway	Organismal Systems	Immune system	2	245	75	7779	0.0266667	0.689518	0.999734
ko04070	Phosphatidylinositol signaling system	Environmental Information Processing	Signal transduction	4	245	149	7779	0.0268456	0.696016	0.999734
ko00630	Glyoxylate and dicarboxylate metabolism	Metabolism	Carbohydrate metabolism	2	245	76	7779	0.0263158	0.696512	0.999734
ko03410	Base excision repair	Genetic Information Processing	Replication and repair	1	245	39	7779	0.025641	0.713831	0.999734
ko00220	Arginine biosynthesis	Metabolism	Amino acid metabolism	1	245	40	7779	0.025	0.72289	0.999734
ko02010	ABC transporters	Environmental Information Processing	Membrane transport	2	245	80	7779	0.025	0.723197	0.999734
ko00514	Other types of O-glycan biosynthesis	Metabolism	Glycan biosynthesis and metabolism	1	245	43	7779	0.0232558	0.748387	0.999734
ko00770	Pantothenate and CoA biosynthesis	Metabolism	Metabolism of cofactors and vitamins	1	245	44	7779	0.0227273	0.756355	0.999734
ko04920	Adipocytokine signaling pathway	Organismal Systems	Endocrine system	1	245	45	7779	0.0222222	0.764073	0.999734
ko00061	Fatty acid biosynthesis	Metabolism	Lipid metabolism	1	245	46	7779	0.0217391	0.771546	0.999734
ko04666	Fc gamma R-mediated phagocytosis	Organismal Systems	Immune system	3	245	129	7779	0.0232558	0.77806	0.999734
ko04341	Hedgehog signaling pathway - fly	Environmental Information Processing	Signal transduction	1	245	47	7779	0.0212766	0.778784	0.999734
ko04657	IL-17 signaling pathway	Organismal Systems	Immune system	2	245	91	7779	0.021978	0.786551	0.999734
ko04340	Hedgehog signaling pathway	Environmental Information Processing	Signal transduction	1	245	49	7779	0.0204082	0.792582	0.999734
ko04217	Necroptosis	Cellular Processes	Cell growth and death	2	245	94	7779	0.0212766	0.801469	0.999734
ko04917	Prolactin signaling pathway	Organismal Systems	Endocrine system	2	245	94	7779	0.0212766	0.801469	0.999734
ko04925	Aldosterone synthesis and secretion	Organismal Systems	Endocrine system	3	245	138	7779	0.0217391	0.815495	0.999734
ko04370	VEGF signaling pathway	Environmental Information Processing	Signal transduction	1	245	54	7779	0.0185185	0.823441	0.999734
ko03020	RNA polymerase	Genetic Information Processing	Transcription	3	245	141	7779	0.0212766	0.82673	0.999734
ko04976	Bile secretion	Organismal Systems	Digestive system	2	245	102	7779	0.0196078	0.836829	0.999734
ko04610	Complement and coagulation cascades	Organismal Systems	Immune system	1	245	58	7779	0.0172414	0.8448	0.999734
ko04714	Thermogenesis	Organismal Systems	Environmental adaptation	8	245	340	7779	0.0235294	0.84704	0.999734
ko04750	Inflammatory mediator regulation of TRP channels	Organismal Systems	Sensory system	2	245	108	7779	0.0185185	0.859515	0.999734
ko04914	Progesterone-mediated oocyte maturation	Organismal Systems	Endocrine system	2	245	108	7779	0.0185185	0.859515	0.999734
ko04664	Fc epsilon RI signaling pathway	Organismal Systems	Immune system	1	245	64	7779	0.015625	0.87211	0.999734
ko04210	Apoptosis	Cellular Processes	Cell growth and death	3	245	158	7779	0.0189873	0.879923	0.999734
ko04218	Cellular senescence	Cellular Processes	Cell growth and death	3	245	160	7779	0.01875	0.885122	0.999734
ko04723	Retrograde endocannabinoid signaling	Organismal Systems	Nervous system	3	245	160	7779	0.01875	0.885122	0.999734
ko04662	B cell receptor signaling pathway	Organismal Systems	Immune system	1	245	68	7779	0.0147059	0.8876	0.999734
ko04620	Toll-like receptor signaling pathway	Organismal Systems	Immune system	1	245	70	7779	0.0142857	0.89463	0.999734
ko04310	Wnt signaling pathway	Environmental Information Processing	Signal transduction	5	245	248	7779	0.0201613	0.896598	0.999734
ko04062	Chemokine signaling pathway	Organismal Systems	Immune system	3	245	167	7779	0.0179641	0.901776	0.999734
ko04512	ECM-receptor interaction	Environmental Information Processing	Signaling molecules and interaction	6	245	291	7779	0.0206186	0.902057	0.999734
ko04115	p53 signaling pathway	Cellular Processes	Cell growth and death	1	245	73	7779	0.0136986	0.904361	0.999734
ko04658	Th1 and Th2 cell differentiation	Organismal Systems	Immune system	1	245	73	7779	0.0136986	0.904361	0.999734
ko04080	Neuroactive ligand-receptor interaction	Environmental Information Processing	Signaling molecules and interaction	6	245	297	7779	0.020202	0.911997	0.999734
ko04650	Natural killer cell mediated cytotoxicity	Organismal Systems	Immune system	1	245	77	7779	0.012987	0.915958	0.999734
ko04668	TNF signaling pathway	Environmental Information Processing	Signal transduction	1	245	77	7779	0.012987	0.915958	0.999734
ko04923	Regulation of lipolysis in adipocytes	Organismal Systems	Endocrine system	1	245	77	7779	0.012987	0.915958	0.999734
ko04150	mTOR signaling pathway	Environmental Information Processing	Signal transduction	3	245	176	7779	0.0170455	0.91999	0.999734
ko04722	Neurotrophin signaling pathway	Organismal Systems	Nervous system	2	245	130	7779	0.0153846	0.920161	0.999734
ko04330	Notch signaling pathway	Environmental Information Processing	Signal transduction	2	245	133	7779	0.0150376	0.926211	0.999734
ko04380	Osteoclast differentiation	Organismal Systems	Development	1	245	85	7779	0.0117647	0.935118	0.999734
ko04630	Jak-STAT signaling pathway	Environmental Information Processing	Signal transduction	1	245	85	7779	0.0117647	0.935118	0.999734
ko04720	Long-term potentiation	Organismal Systems	Nervous system	1	245	85	7779	0.0117647	0.935118	0.999734
ko04713	Circadian entrainment	Organismal Systems	Environmental adaptation	2	245	139	7779	0.0143885	0.937039	0.999734
ko04660	T cell receptor signaling pathway	Organismal Systems	Immune system	1	245	87	7779	0.0114943	0.939184	0.999734
ko04971	Gastric acid secretion	Organismal Systems	Digestive system	1	245	89	7779	0.011236	0.942997	0.999734
ko04072	Phospholipase D signaling pathway	Environmental Information Processing	Signal transduction	2	245	143	7779	0.013986	0.943405	0.999734
ko04114	Oocyte meiosis	Cellular Processes	Cell growth and death	2	245	147	7779	0.0136054	0.949157	0.999734
ko04970	Salivary secretion	Organismal Systems	Digestive system	2	245	147	7779	0.0136054	0.949157	0.999734
ko04670	Leukocyte transendothelial migration	Organismal Systems	Immune system	1	245	94	7779	0.0106383	0.951519	0.999734
ko04924	Renin secretion	Organismal Systems	Endocrine system	1	245	95	7779	0.0105263	0.953064	0.999734
ko04068	FoxO signaling pathway	Environmental Information Processing	Signal transduction	2	245	150	7779	0.0133333	0.953102	0.999734
ko04012	ErbB signaling pathway	Environmental Information Processing	Signal transduction	1	245	96	7779	0.0104167	0.954561	0.999734
ko04915	Estrogen signaling pathway	Organismal Systems	Endocrine system	2	245	154	7779	0.012987	0.957911	0.999734
ko04727	GABAergic synapse	Organismal Systems	Nervous system	1	245	100	7779	0.01	0.960087	0.999734
ko03460	Fanconi anemia pathway	Genetic Information Processing	Replication and repair	3	245	211	7779	0.014218	0.965193	0.999734
ko04024	cAMP signaling pathway	Environmental Information Processing	Signal transduction	5	245	303	7779	0.0165017	0.965546	0.999734
ko03018	RNA degradation	Genetic Information Processing	Folding, sorting and degradation	3	245	215	7779	0.0139535	0.96845	0.999734
ko03010	Ribosome	Genetic Information Processing	Translation	2	245	166	7779	0.0120482	0.969671	0.999734
ko04360	Axon guidance	Organismal Systems	Development	2	245	167	7779	0.011976	0.970494	0.999734
ko04066	HIF-1 signaling pathway	Environmental Information Processing	Signal transduction	1	245	110	7779	0.00909091	0.971145	0.999734
ko04621	NOD-like receptor signaling pathway	Organismal Systems	Immune system	1	245	111	7779	0.00900901	0.972067	0.999734
ko04728	Dopaminergic synapse	Organismal Systems	Nervous system	1	245	113	7779	0.00884956	0.973824	0.999734
ko04371	Apelin signaling pathway	Environmental Information Processing	Signal transduction	2	245	173	7779	0.0115607	0.974998	0.999734
ko04922	Glucagon signaling pathway	Organismal Systems	Endocrine system	1	245	115	7779	0.00869565	0.97547	0.999734
ko04540	Gap junction	Cellular Processes	Cellular community - eukaryotes	1	245	116	7779	0.00862069	0.976255	0.999734
ko04211	Longevity regulating pathway	Organismal Systems	Aging	1	245	119	7779	0.00840336	0.97846	0.999734
ko04916	Melanogenesis	Organismal Systems	Endocrine system	1	245	119	7779	0.00840336	0.97846	0.999734
ko04912	GnRH signaling pathway	Organismal Systems	Endocrine system	1	245	121	7779	0.00826446	0.979816	0.999734
ko04921	Oxytocin signaling pathway	Organismal Systems	Endocrine system	2	245	181	7779	0.0110497	0.979985	0.999734
ko04550	Signaling pathways regulating pluripotency of stem cells	Cellular Processes	Cellular community - eukaryotes	1	245	128	7779	0.0078125	0.983926	0.999734
ko04213	Longevity regulating pathway - multiple species	Organismal Systems	Aging	1	245	129	7779	0.00775194	0.984441	0.999734
ko03013	RNA transport	Genetic Information Processing	Translation	5	245	341	7779	0.0146628	0.984936	0.999734
ko04261	Adrenergic signaling in cardiomyocytes	Organismal Systems	Circulatory system	1	245	134	7779	0.00746269	0.986779	0.999734
ko04320	Dorso-ventral axis formation	Organismal Systems	Development	1	245	134	7779	0.00746269	0.986779	0.999734
ko04110	Cell cycle	Cellular Processes	Cell growth and death	1	245	138	7779	0.00724638	0.988394	0.999734
ko04919	Thyroid hormone signaling pathway	Organismal Systems	Endocrine system	2	245	201	7779	0.00995025	0.988607	0.999734
ko03015	mRNA surveillance pathway	Genetic Information Processing	Translation	3	245	256	7779	0.0117188	0.988823	0.999734
ko04910	Insulin signaling pathway	Organismal Systems	Endocrine system	2	245	204	7779	0.00980392	0.989539	0.999734
ko04120	Ubiquitin mediated proteolysis	Genetic Information Processing	Folding, sorting and degradation	1	245	145	7779	0.00689655	0.990762	0.999734
ko04624	Toll and Imd signaling pathway	Organismal Systems	Immune system	1	245	146	7779	0.00684932	0.991059	0.999734
ko04020	Calcium signaling pathway	Environmental Information Processing	Signal transduction	2	245	211	7779	0.00947867	0.991434	0.999734
ko04014	Ras signaling pathway	Environmental Information Processing	Signal transduction	2	245	218	7779	0.00917431	0.992994	0.999734
ko04391	Hippo signaling pathway - fly	Environmental Information Processing	Signal transduction	1	245	158	7779	0.00632911	0.993957	0.999734
ko04212	Longevity regulating pathway - worm	Organismal Systems	Aging	1	245	160	7779	0.00625	0.994339	0.999734
ko04152	AMPK signaling pathway	Environmental Information Processing	Signal transduction	1	245	161	7779	0.00621118	0.994521	0.999734
ko04270	Vascular smooth muscle contraction	Organismal Systems	Circulatory system	1	245	163	7779	0.00613497	0.994868	0.999734
ko03420	Nucleotide excision repair	Genetic Information Processing	Replication and repair	2	245	229	7779	0.00873362	0.994901	0.999734
ko04015	Rap1 signaling pathway	Environmental Information Processing	Signal transduction	2	245	234	7779	0.00854701	0.995591	0.999734
ko04022	cGMP-PKG signaling pathway	Environmental Information Processing	Signal transduction	1	245	187	7779	0.00534759	0.997661	0.999734
ko04611	Platelet activation	Organismal Systems	Immune system	2	245	278	7779	0.00719424	0.998795	0.999734
ko04926	Relaxin signaling pathway	Organismal Systems	Endocrine system	2	245	289	7779	0.00692042	0.999133	0.999734
ko04530	Tight junction	Cellular Processes	Cellular community - eukaryotes	1	245	223	7779	0.0044843	0.999284	0.999734
ko04510	Focal adhesion	Cellular Processes	Cellular community - eukaryotes	3	245	359	7779	0.00835655	0.999318	0.999734
ko04151	PI3K-Akt signaling pathway	Environmental Information Processing	Signal transduction	3	245	375	7779	0.008	0.999567	0.999734
ko04810	Regulation of actin cytoskeleton	Cellular Processes	Cell motility	1	245	253	7779	0.00395257	0.999734	0.999734

## Sheet: Down_KEGG
Pathway ID	Pathway Name	Level 1	Level 2	Term Candidate Gene Num	Total Candidate Gene Num	Term Gene Num	Total Gene Num	Rich Ratio	P value	Q value
ko04213	Longevity regulating pathway - multiple species	Organismal Systems	Aging	14	176	129	7779	0.108527	1.11079e-06	0.000193278
ko04141	Protein processing in endoplasmic reticulum	Genetic Information Processing	Folding, sorting and degradation	13	176	227	7779	0.0572687	0.00186518	0.162271
ko00300	Lysine biosynthesis	Metabolism	Amino acid metabolism	1	176	1	7779	1	0.022625	0.682481
ko04340	Hedgehog signaling pathway	Environmental Information Processing	Signal transduction	4	176	49	7779	0.0816327	0.0243366	0.682481
ko04137	Mitophagy - animal	Cellular Processes	Transport and catabolism	4	176	51	7779	0.0784314	0.0277298	0.682481
ko04979	Cholesterol metabolism	Organismal Systems	Digestive system	6	176	110	7779	0.0545455	0.0382303	0.682481
ko04621	NOD-like receptor signaling pathway	Organismal Systems	Immune system	6	176	111	7779	0.0540541	0.0396873	0.682481
ko04064	NF-kappa B signaling pathway	Environmental Information Processing	Signal transduction	3	176	36	7779	0.0833333	0.0471232	0.682481
ko04624	Toll and Imd signaling pathway	Organismal Systems	Immune system	7	176	146	7779	0.0479452	0.0474764	0.682481
ko04071	Sphingolipid signaling pathway	Environmental Information Processing	Signal transduction	7	176	147	7779	0.047619	0.0489402	0.682481
ko00600	Sphingolipid metabolism	Metabolism	Lipid metabolism	6	176	119	7779	0.0504202	0.0526134	0.682481
ko04974	Protein digestion and absorption	Organismal Systems	Digestive system	14	176	386	7779	0.0362694	0.0543231	0.682481
ko00790	Folate biosynthesis	Metabolism	Metabolism of cofactors and vitamins	4	176	64	7779	0.0625	0.0564093	0.682481
ko04142	Lysosome	Cellular Processes	Transport and catabolism	9	176	218	7779	0.0412844	0.0588745	0.682481
ko04210	Apoptosis	Cellular Processes	Cell growth and death	7	176	158	7779	0.0443038	0.0669439	0.682481
ko00531	Glycosaminoglycan degradation	Metabolism	Glycan biosynthesis and metabolism	2	176	19	7779	0.105263	0.0676765	0.682481
ko04612	Antigen processing and presentation	Organismal Systems	Immune system	3	176	43	7779	0.0697674	0.0727445	0.682481
ko04620	Toll-like receptor signaling pathway	Organismal Systems	Immune system	4	176	70	7779	0.0571429	0.0735038	0.682481
ko00511	Other glycan degradation	Metabolism	Glycan biosynthesis and metabolism	3	176	44	7779	0.0681818	0.0768231	0.682481
ko04214	Apoptosis - fly	Cellular Processes	Cell growth and death	5	176	101	7779	0.049505	0.0784461	0.682481
ko03430	Mismatch repair	Genetic Information Processing	Replication and repair	2	176	25	7779	0.08	0.10885	0.901903
ko03015	mRNA surveillance pathway	Genetic Information Processing	Translation	9	176	256	7779	0.0351562	0.126028	0.92018
ko00604	Glycosphingolipid biosynthesis - ganglio series	Metabolism	Glycan biosynthesis and metabolism	1	176	6	7779	0.166667	0.128338	0.92018
ko00982	Drug metabolism - cytochrome P450	Metabolism	Xenobiotics biodegradation and metabolism	6	176	156	7779	0.0384615	0.14201	0.92018
ko04610	Complement and coagulation cascades	Organismal Systems	Immune system	3	176	58	7779	0.0517241	0.143251	0.92018
ko00260	Glycine, serine and threonine metabolism	Metabolism	Amino acid metabolism	6	176	157	7779	0.0382166	0.145063	0.92018
ko03420	Nucleotide excision repair	Genetic Information Processing	Replication and repair	8	176	229	7779	0.0349345	0.147526	0.92018
ko00120	Primary bile acid biosynthesis	Metabolism	Lipid metabolism	1	176	7	7779	0.142857	0.148075	0.92018
ko03460	Fanconi anemia pathway	Genetic Information Processing	Replication and repair	7	176	211	7779	0.0331754	0.201172	0.990541
ko00400	Phenylalanine, tyrosine and tryptophan biosynthesis	Metabolism	Amino acid metabolism	1	176	10	7779	0.1	0.204658	0.990541
ko00310	Lysine degradation	Metabolism	Amino acid metabolism	6	176	175	7779	0.0342857	0.204797	0.990541
ko04150	mTOR signaling pathway	Environmental Information Processing	Signal transduction	6	176	176	7779	0.0340909	0.208354	0.990541
ko00640	Propanoate metabolism	Metabolism	Carbohydrate metabolism	2	176	39	7779	0.0512821	0.220432	0.990541
ko03410	Base excision repair	Genetic Information Processing	Replication and repair	2	176	39	7779	0.0512821	0.220432	0.990541
ko03440	Homologous recombination	Genetic Information Processing	Replication and repair	2	176	40	7779	0.05	0.228817	0.990541
ko04080	Neuroactive ligand-receptor interaction	Environmental Information Processing	Signaling molecules and interaction	9	176	297	7779	0.030303	0.230098	0.990541
ko04970	Salivary secretion	Organismal Systems	Digestive system	5	176	147	7779	0.0340136	0.239469	0.990541
ko00590	Arachidonic acid metabolism	Metabolism	Lipid metabolism	2	176	42	7779	0.047619	0.245646	0.990541
ko04668	TNF signaling pathway	Environmental Information Processing	Signal transduction	3	176	77	7779	0.038961	0.252757	0.990541
ko00920	Sulfur metabolism	Metabolism	Energy metabolism	1	176	14	7779	0.0714286	0.27433	0.990541
ko04341	Hedgehog signaling pathway - fly	Environmental Information Processing	Signal transduction	2	176	47	7779	0.0425532	0.287838	0.990541
ko00670	One carbon pool by folate	Metabolism	Metabolism of cofactors and vitamins	1	176	15	7779	0.0666667	0.290778	0.990541
ko01230	Biosynthesis of amino acids	Metabolism	Global and overview maps	5	176	159	7779	0.0314465	0.291306	0.990541
ko04380	Osteoclast differentiation	Organismal Systems	Development	3	176	85	7779	0.0352941	0.302123	0.990541
ko00980	Metabolism of xenobiotics by cytochrome P450	Metabolism	Xenobiotics biodegradation and metabolism	5	176	165	7779	0.030303	0.317963	0.990541
ko04918	Thyroid hormone synthesis	Organismal Systems	Endocrine system	3	176	89	7779	0.0337079	0.327025	0.990541
ko03030	DNA replication	Genetic Information Processing	Replication and repair	2	176	52	7779	0.0384615	0.329775	0.990541
ko01210	2-Oxocarboxylic acid metabolism	Metabolism	Global and overview maps	3	176	90	7779	0.0333333	0.333255	0.990541
ko04722	Neurotrophin signaling pathway	Organismal Systems	Nervous system	4	176	130	7779	0.0307692	0.339286	0.990541
ko04657	IL-17 signaling pathway	Organismal Systems	Immune system	3	176	91	7779	0.032967	0.339483	0.990541
ko04371	Apelin signaling pathway	Environmental Information Processing	Signal transduction	5	176	173	7779	0.0289017	0.35394	0.990541
ko04330	Notch signaling pathway	Environmental Information Processing	Signal transduction	4	176	133	7779	0.0300752	0.354795	0.990541
ko03018	RNA degradation	Genetic Information Processing	Folding, sorting and degradation	6	176	215	7779	0.027907	0.359569	0.990541
ko00040	Pentose and glucuronate interconversions	Metabolism	Carbohydrate metabolism	4	176	135	7779	0.0296296	0.365137	0.990541
ko03050	Proteasome	Genetic Information Processing	Folding, sorting and degradation	2	176	58	7779	0.0344828	0.379155	0.990541
ko00515	Mannose type O-glycan biosynthesis	Metabolism	Glycan biosynthesis and metabolism	1	176	21	7779	0.047619	0.381964	0.990541
ko04921	Oxytocin signaling pathway	Organismal Systems	Endocrine system	5	176	181	7779	0.0276243	0.390107	0.990541
ko04010	MAPK signaling pathway	Environmental Information Processing	Signal transduction	6	176	226	7779	0.0265487	0.404351	0.990541
ko03450	Non-homologous end-joining	Genetic Information Processing	Replication and repair	1	176	23	7779	0.0434783	0.40969	0.990541
ko04215	Apoptosis - multiple species	Cellular Processes	Cell growth and death	1	176	25	7779	0.04	0.436178	0.990541
ko03008	Ribosome biogenesis in eukaryotes	Genetic Information Processing	Translation	4	176	149	7779	0.0268456	0.436994	0.990541
ko00480	Glutathione metabolism	Metabolism	Metabolism of other amino acids	3	176	107	7779	0.0280374	0.437713	0.990541
ko04130	SNARE interactions in vesicular transport	Genetic Information Processing	Folding, sorting and degradation	1	176	26	7779	0.0384615	0.448976	0.990541
ko04260	Cardiac muscle contraction	Organismal Systems	Circulatory system	2	176	67	7779	0.0298507	0.450157	0.990541
ko04623	Cytosolic DNA-sensing pathway	Organismal Systems	Immune system	2	176	68	7779	0.0294118	0.457769	0.990541
ko04662	B cell receptor signaling pathway	Organismal Systems	Immune system	2	176	68	7779	0.0294118	0.457769	0.990541
ko04915	Estrogen signaling pathway	Organismal Systems	Endocrine system	4	176	154	7779	0.025974	0.462171	0.990541
ko00380	Tryptophan metabolism	Metabolism	Amino acid metabolism	2	176	70	7779	0.0285714	0.472809	0.990541
ko04136	Autophagy - other	Cellular Processes	Transport and catabolism	4	176	158	7779	0.0253165	0.482033	0.990541
ko04391	Hippo signaling pathway - fly	Environmental Information Processing	Signal transduction	4	176	158	7779	0.0253165	0.482033	0.990541
ko00603	Glycosphingolipid biosynthesis - globo and isoglobo series	Metabolism	Glycan biosynthesis and metabolism	1	176	29	7779	0.0344828	0.485661	0.990541
ko04310	Wnt signaling pathway	Environmental Information Processing	Signal transduction	6	176	248	7779	0.0241935	0.492824	0.990541
ko04658	Th1 and Th2 cell differentiation	Organismal Systems	Immune system	2	176	73	7779	0.0273973	0.494895	0.990541
ko00860	Porphyrin and chlorophyll metabolism	Metabolism	Metabolism of cofactors and vitamins	3	176	117	7779	0.025641	0.496363	0.990541
ko04625	C-type lectin receptor signaling pathway	Organismal Systems	Immune system	2	176	75	7779	0.0266667	0.509292	0.990541
ko00601	Glycosphingolipid biosynthesis - lacto and neolacto series	Metabolism	Glycan biosynthesis and metabolism	1	176	32	7779	0.03125	0.519917	0.990541
ko04923	Regulation of lipolysis in adipocytes	Organismal Systems	Endocrine system	2	176	77	7779	0.025974	0.523421	0.990541
ko04711	Circadian rhythm - fly	Organismal Systems	Environmental adaptation	1	176	33	7779	0.030303	0.530824	0.990541
ko03320	PPAR signaling pathway	Organismal Systems	Endocrine system	2	176	79	7779	0.0253165	0.537275	0.990541
ko04145	Phagosome	Cellular Processes	Transport and catabolism	4	176	170	7779	0.0235294	0.539761	0.990541
ko02010	ABC transporters	Environmental Information Processing	Membrane transport	2	176	80	7779	0.025	0.544099	0.990541
ko04146	Peroxisome	Cellular Processes	Transport and catabolism	6	176	262	7779	0.0229008	0.546928	0.990541
ko00520	Amino sugar and nucleotide sugar metabolism	Metabolism	Carbohydrate metabolism	2	176	81	7779	0.0246914	0.550853	0.990541
ko04216	Ferroptosis	Cellular Processes	Cell growth and death	3	176	127	7779	0.023622	0.551838	0.990541
ko00565	Ether lipid metabolism	Metabolism	Lipid metabolism	1	176	37	7779	0.027027	0.572041	0.990541
ko04530	Tight junction	Cellular Processes	Cellular community - eukaryotes	5	176	223	7779	0.0224215	0.572134	0.990541
ko04630	Jak-STAT signaling pathway	Environmental Information Processing	Signal transduction	2	176	85	7779	0.0235294	0.577163	0.990541
ko04390	Hippo signaling pathway	Environmental Information Processing	Signal transduction	3	176	133	7779	0.0225564	0.583355	0.990541
ko00561	Glycerolipid metabolism	Metabolism	Lipid metabolism	3	176	134	7779	0.0223881	0.588471	0.990541
ko04660	T cell receptor signaling pathway	Organismal Systems	Immune system	2	176	87	7779	0.0229885	0.589893	0.990541
ko00360	Phenylalanine metabolism	Metabolism	Amino acid metabolism	1	176	39	7779	0.025641	0.591279	0.990541
ko04140	Autophagy - animal	Cellular Processes	Transport and catabolism	6	176	276	7779	0.0217391	0.598378	0.990541
ko04725	Cholinergic synapse	Organismal Systems	Nervous system	3	176	136	7779	0.0220588	0.598582	0.990541
ko00220	Arginine biosynthesis	Metabolism	Amino acid metabolism	1	176	40	7779	0.025	0.600573	0.990541
ko00500	Starch and sucrose metabolism	Metabolism	Carbohydrate metabolism	1	176	41	7779	0.0243902	0.609657	0.990541
ko04713	Circadian entrainment	Organismal Systems	Environmental adaptation	3	176	139	7779	0.0215827	0.613445	0.990541
ko01200	Carbon metabolism	Metabolism	Global and overview maps	7	176	331	7779	0.021148	0.627089	0.990541
ko00514	Other types of O-glycan biosynthesis	Metabolism	Glycan biosynthesis and metabolism	1	176	43	7779	0.0232558	0.627213	0.990541
ko04217	Necroptosis	Cellular Processes	Cell growth and death	2	176	94	7779	0.0212766	0.632204	0.990541
ko04917	Prolactin signaling pathway	Organismal Systems	Endocrine system	2	176	94	7779	0.0212766	0.632204	0.990541
ko04960	Aldosterone-regulated sodium reabsorption	Organismal Systems	Excretory system	1	176	44	7779	0.0227273	0.635694	0.990541
ko04012	ErbB signaling pathway	Environmental Information Processing	Signal transduction	2	176	96	7779	0.0208333	0.643655	0.990541
ko00051	Fructose and mannose metabolism	Metabolism	Carbohydrate metabolism	1	176	45	7779	0.0222222	0.643983	0.990541
ko04512	ECM-receptor interaction	Environmental Information Processing	Signaling molecules and interaction	6	176	291	7779	0.0206186	0.649913	0.990541
ko04070	Phosphatidylinositol signaling system	Environmental Information Processing	Signal transduction	3	176	149	7779	0.0201342	0.660291	0.990541
ko04745	Phototransduction - fly	Organismal Systems	Sensory system	2	176	99	7779	0.020202	0.660303	0.990541
ko04659	Th17 cell differentiation	Organismal Systems	Immune system	1	176	49	7779	0.0204082	0.675307	0.990541
ko00020	Citrate cycle (TCA cycle)	Metabolism	Carbohydrate metabolism	4	176	203	7779	0.0197044	0.679538	0.990541
ko04910	Insulin signaling pathway	Organismal Systems	Endocrine system	4	176	204	7779	0.0196078	0.683279	0.990541
ko04750	Inflammatory mediator regulation of TRP channels	Organismal Systems	Sensory system	2	176	108	7779	0.0185185	0.706535	0.990541
ko04914	Progesterone-mediated oocyte maturation	Organismal Systems	Endocrine system	2	176	108	7779	0.0185185	0.706535	0.990541
ko04218	Cellular senescence	Cellular Processes	Cell growth and death	3	176	160	7779	0.01875	0.706966	0.990541
ko04370	VEGF signaling pathway	Environmental Information Processing	Signal transduction	1	176	54	7779	0.0185185	0.710634	0.990541
ko04066	HIF-1 signaling pathway	Environmental Information Processing	Signal transduction	2	176	110	7779	0.0181818	0.716073	0.990541
ko04144	Endocytosis	Cellular Processes	Transport and catabolism	5	176	264	7779	0.0189394	0.718946	0.990541
ko00140	Steroid hormone biosynthesis	Metabolism	Lipid metabolism	2	176	112	7779	0.0178571	0.72535	0.990541
ko03040	Spliceosome	Genetic Information Processing	Transcription	4	176	216	7779	0.0185185	0.725799	0.990541
ko00030	Pentose phosphate pathway	Metabolism	Carbohydrate metabolism	1	176	58	7779	0.0172414	0.736122	0.990541
ko04928	Parathyroid hormone synthesis, secretion and action	Organismal Systems	Endocrine system	2	176	116	7779	0.0172414	0.743141	0.990541
ko00053	Ascorbate and aldarate metabolism	Metabolism	Carbohydrate metabolism	2	176	118	7779	0.0169492	0.751663	0.990541
ko04151	PI3K-Akt signaling pathway	Environmental Information Processing	Signal transduction	7	176	375	7779	0.0186667	0.751749	0.990541
ko00270	Cysteine and methionine metabolism	Metabolism	Amino acid metabolism	1	176	61	7779	0.0163934	0.753761	0.990541
ko04211	Longevity regulating pathway	Organismal Systems	Aging	2	176	119	7779	0.0168067	0.755833	0.990541
ko04973	Carbohydrate digestion and absorption	Organismal Systems	Digestive system	1	176	62	7779	0.016129	0.759376	0.990541
ko00620	Pyruvate metabolism	Metabolism	Carbohydrate metabolism	1	176	64	7779	0.015625	0.770227	0.990541
ko04664	Fc epsilon RI signaling pathway	Organismal Systems	Immune system	1	176	64	7779	0.015625	0.770227	0.990541
ko01040	Biosynthesis of unsaturated fatty acids	Metabolism	Lipid metabolism	1	176	67	7779	0.0149254	0.785599	0.990541
ko03013	RNA transport	Genetic Information Processing	Translation	6	176	341	7779	0.0175953	0.790549	0.990541
ko04550	Signaling pathways regulating pluripotency of stem cells	Cellular Processes	Cellular community - eukaryotes	2	176	128	7779	0.015625	0.790722	0.990541
ko04013	MAPK signaling pathway - fly	Environmental Information Processing	Signal transduction	3	176	185	7779	0.0162162	0.794652	0.990541
ko04972	Pancreatic secretion	Organismal Systems	Digestive system	4	176	241	7779	0.0165975	0.800546	0.990541
ko04977	Vitamin digestion and absorption	Organismal Systems	Digestive system	1	176	72	7779	0.0138889	0.808978	0.990541
ko04261	Adrenergic signaling in cardiomyocytes	Organismal Systems	Circulatory system	2	176	134	7779	0.0149254	0.811484	0.990541
ko04115	p53 signaling pathway	Cellular Processes	Cell growth and death	1	176	73	7779	0.0136986	0.81334	0.990541
ko00830	Retinol metabolism	Metabolism	Metabolism of cofactors and vitamins	2	176	135	7779	0.0148148	0.814761	0.990541
ko00630	Glyoxylate and dicarboxylate metabolism	Metabolism	Carbohydrate metabolism	1	176	76	7779	0.0131579	0.825841	0.990541
ko04510	Focal adhesion	Cellular Processes	Cellular community - eukaryotes	6	176	359	7779	0.0167131	0.829215	0.990541
ko04650	Natural killer cell mediated cytotoxicity	Organismal Systems	Immune system	1	176	77	7779	0.012987	0.829821	0.990541
ko04020	Calcium signaling pathway	Environmental Information Processing	Signal transduction	3	176	211	7779	0.014218	0.861621	0.990541
ko00052	Galactose metabolism	Metabolism	Carbohydrate metabolism	1	176	86	7779	0.0116279	0.861801	0.990541
ko04014	Ras signaling pathway	Environmental Information Processing	Signal transduction	3	176	218	7779	0.0137615	0.876043	0.990541
ko04212	Longevity regulating pathway - worm	Organismal Systems	Aging	2	176	160	7779	0.0125	0.881745	0.990541
ko04152	AMPK signaling pathway	Environmental Information Processing	Signal transduction	2	176	161	7779	0.0124224	0.883894	0.990541
ko04670	Leukocyte transendothelial migration	Organismal Systems	Immune system	1	176	94	7779	0.0106383	0.885169	0.990541
ko04721	Synaptic vesicle cycle	Organismal Systems	Nervous system	1	176	96	7779	0.0104167	0.890369	0.990541
ko03010	Ribosome	Genetic Information Processing	Translation	2	176	166	7779	0.0120482	0.894106	0.990541
ko04926	Relaxin signaling pathway	Organismal Systems	Endocrine system	4	176	289	7779	0.0138408	0.897906	0.990541
ko00983	Drug metabolism - other enzymes	Metabolism	Xenobiotics biodegradation and metabolism	4	176	290	7779	0.0137931	0.899393	0.990541
ko04727	GABAergic synapse	Organismal Systems	Nervous system	1	176	100	7779	0.01	0.900076	0.990541
ko04976	Bile secretion	Organismal Systems	Digestive system	1	176	102	7779	0.00980392	0.904604	0.990541
ko00562	Inositol phosphate metabolism	Metabolism	Carbohydrate metabolism	1	176	105	7779	0.00952381	0.911017	0.990541
ko04916	Melanogenesis	Organismal Systems	Endocrine system	1	176	119	7779	0.00840336	0.935714	0.990541
ko04912	GnRH signaling pathway	Organismal Systems	Endocrine system	1	176	121	7779	0.00826446	0.938634	0.990541
ko04666	Fc gamma R-mediated phagocytosis	Organismal Systems	Immune system	1	176	129	7779	0.00775194	0.949054	0.990541
ko04611	Platelet activation	Organismal Systems	Immune system	3	176	278	7779	0.0107914	0.954309	0.990541
ko04320	Dorso-ventral axis formation	Organismal Systems	Development	1	176	134	7779	0.00746269	0.954653	0.990541
ko04110	Cell cycle	Cellular Processes	Cell growth and death	1	176	138	7779	0.00724638	0.958687	0.990541
ko04925	Aldosterone synthesis and secretion	Organismal Systems	Endocrine system	1	176	138	7779	0.00724638	0.958687	0.990541
ko01212	Fatty acid metabolism	Metabolism	Global and overview maps	1	176	141	7779	0.0070922	0.961477	0.990541
ko03020	RNA polymerase	Genetic Information Processing	Transcription	1	176	141	7779	0.0070922	0.961477	0.990541
ko04072	Phospholipase D signaling pathway	Environmental Information Processing	Signal transduction	1	176	143	7779	0.00699301	0.963232	0.990541
ko04120	Ubiquitin mediated proteolysis	Genetic Information Processing	Folding, sorting and degradation	1	176	145	7779	0.00689655	0.964908	0.990541
ko04114	Oocyte meiosis	Cellular Processes	Cell growth and death	1	176	147	7779	0.00680272	0.966507	0.990541
ko04068	FoxO signaling pathway	Environmental Information Processing	Signal transduction	1	176	150	7779	0.00666667	0.968772	0.990541
ko04024	cAMP signaling pathway	Environmental Information Processing	Signal transduction	3	176	303	7779	0.00990099	0.970582	0.990541
ko04015	Rap1 signaling pathway	Environmental Information Processing	Signal transduction	2	176	234	7779	0.00854701	0.97135	0.990541
ko00564	Glycerophospholipid metabolism	Metabolism	Lipid metabolism	1	176	156	7779	0.00641026	0.972854	0.990541
ko04723	Retrograde endocannabinoid signaling	Organismal Systems	Nervous system	1	176	160	7779	0.00625	0.975276	0.990541
ko04270	Vascular smooth muscle contraction	Organismal Systems	Circulatory system	1	176	163	7779	0.00613497	0.97695	0.990541
ko04062	Chemokine signaling pathway	Organismal Systems	Immune system	1	176	167	7779	0.00598802	0.979008	0.990541
ko04360	Axon guidance	Organismal Systems	Development	1	176	167	7779	0.00598802	0.979008	0.990541
ko04810	Regulation of actin cytoskeleton	Cellular Processes	Cell motility	2	176	253	7779	0.00790514	0.980411	0.990541
ko04919	Thyroid hormone signaling pathway	Organismal Systems	Endocrine system	1	176	201	7779	0.00497512	0.990541	0.990541

## Sheet: GO
GO Term ID	GO Term	Level 1	Level 2	Term Candidate Gene Num	Total Candidate Gene Num	Term Gene Num	Total Gene Num	Rich Ratio	P value	Q value
GO:0003824	catalytic activity	molecular_function	catalytic activity	279	409	3823	7766	0.0729793	1.21561e-15	1.22655e-12
GO:0015020	glucuronosyltransferase activity	molecular_function	catalytic activity	15	409	36	7766	0.416667	1.03915e-10	5.24249e-08
GO:0016491	oxidoreductase activity	molecular_function	catalytic activity	71	409	676	7766	0.10503	6.82889e-09	2.29678e-06
GO:0016787	hydrolase activity	molecular_function	catalytic activity	138	409	1731	7766	0.0797227	3.1934e-08	8.05536e-06
GO:0008194	UDP-glycosyltransferase activity	molecular_function	catalytic activity	15	409	56	7766	0.267857	1.14565e-07	2.31193e-05
GO:0005506	iron ion binding	molecular_function	binding	23	409	159	7766	0.144654	8.59568e-06	0.00127815
GO:0016705	oxidoreductase activity, acting on paired donors, with incorporation or reduction of molecular oxygen	molecular_function	catalytic activity	24	409	171	7766	0.140351	9.29611e-06	0.00127815
GO:0016758	transferase activity, transferring hexosyl groups	molecular_function	catalytic activity	18	409	107	7766	0.168224	1.0134e-05	0.00127815
GO:0016628	oxidoreductase activity, acting on the CH-CH group of donors, NAD or NADP as acceptor	molecular_function	catalytic activity	6	409	14	7766	0.428571	4.3037e-05	0.00334033
GO:0032440	2-alkenal reductase [NAD(P)] activity	molecular_function	catalytic activity	6	409	14	7766	0.428571	4.3037e-05	0.00334033
GO:0047522	15-oxoprostaglandin 13-oxidase activity	molecular_function	catalytic activity	6	409	14	7766	0.428571	4.3037e-05	0.00334033
GO:0055085	transmembrane transport	biological_process	localization	19	149	192	4181	0.0989583	3.90079e-05	0.00334033
GO:0070011	peptidase activity, acting on L-amino acid peptides	molecular_function	catalytic activity	54	409	594	7766	0.0909091	4.24953e-05	0.00334033
GO:0008233	peptidase activity	molecular_function	catalytic activity	55	409	616	7766	0.0892857	5.9073e-05	0.00425748
GO:0004497	monooxygenase activity	molecular_function	catalytic activity	19	409	134	7766	0.141791	6.90727e-05	0.00464629
GO:0005975	carbohydrate metabolic process	biological_process	metabolic process	20	149	220	4181	0.0909091	8.17635e-05	0.00515621
GO:0016021	integral component of membrane	cellular_component	membrane part	173	253	3358	5891	0.0515188	9.87236e-05	0.00532151
GO:0020037	heme binding	molecular_function	binding	23	409	184	7766	0.125	9.21483e-05	0.00532151
GO:0046906	tetrapyrrole binding	molecular_function	binding	23	409	185	7766	0.124324	0.000100207	0.00532151
GO:0004175	endopeptidase activity	molecular_function	catalytic activity	40	409	415	7766	0.0963855	0.000131105	0.00655311
GO:0031224	intrinsic component of membrane	cellular_component	membrane part	173	253	3373	5891	0.0512897	0.000136388	0.00655311
GO:0044425	membrane part	cellular_component	membrane part	177	253	3483	5891	0.0508183	0.000175158	0.00803337
GO:0008152	metabolic process	biological_process	metabolic process	98	149	2146	4181	0.0456664	0.000201488	0.00883919
GO:0048037	cofactor binding	molecular_function	binding	41	409	452	7766	0.090708	0.000396416	0.016666
GO:0071704	organic substance metabolic process	biological_process	metabolic process	92	149	2028	4181	0.0453649	0.000645549	0.0260544
GO:0016020	membrane	cellular_component	membrane	179	253	3599	5891	0.049736	0.000673028	0.0261187
GO:0016757	transferase activity, transferring glycosyl groups	molecular_function	catalytic activity	18	409	149	7766	0.120805	0.000795817	0.0275734
GO:0019320	hexose catabolic process	biological_process	metabolic process	3	149	6	4181	0.5	0.000819824	0.0275734
GO:0019388	galactose catabolic process	biological_process	metabolic process	3	149	6	4181	0.5	0.000819824	0.0275734
GO:0033499	galactose catabolic process via UDP-galactose	biological_process	metabolic process	3	149	6	4181	0.5	0.000819824	0.0275734
GO:0008237	metallopeptidase activity	molecular_function	catalytic activity	19	409	167	7766	0.113772	0.00119819	0.0389993
GO:0004553	hydrolase activity, hydrolyzing O-glycosyl compounds	molecular_function	catalytic activity	14	409	107	7766	0.130841	0.00137967	0.0414661
GO:0016627	oxidoreductase activity, acting on the CH-CH group of donors	molecular_function	catalytic activity	8	409	42	7766	0.190476	0.00134188	0.0414661
GO:0046365	monosaccharide catabolic process	biological_process	metabolic process	3	149	7	4181	0.428571	0.00139727	0.0414661
GO:0016803	ether hydrolase activity	molecular_function	catalytic activity	4	409	11	7766	0.363636	0.00186051	0.052146
GO:0033961	cis-stilbene-oxide hydrolase activity	molecular_function	catalytic activity	4	409	11	7766	0.363636	0.00186051	0.052146
GO:0009056	catabolic process	biological_process	metabolic process	19	149	262	4181	0.0725191	0.00212369	0.0579137
GO:0004181	metallocarboxypeptidase activity	molecular_function	catalytic activity	7	409	36	7766	0.194444	0.00235814	0.059484
GO:0016798	hydrolase activity, acting on glycosyl bonds	molecular_function	catalytic activity	14	409	113	7766	0.123894	0.00233452	0.059484
GO:0044282	small molecule catabolic process	biological_process	metabolic process	6	149	39	4181	0.153846	0.00228282	0.059484
GO:0004222	metalloendopeptidase activity	molecular_function	catalytic activity	11	409	79	7766	0.139241	0.00267887	0.06286
GO:0008108	UDP-glucose:hexose-1-phosphate uridylyltransferase activity	molecular_function	catalytic activity	3	409	6	7766	0.5	0.00257388	0.06286
GO:0016801	hydrolase activity, acting on ether bonds	molecular_function	catalytic activity	4	409	12	7766	0.333333	0.00267571	0.06286
GO:0004345	glucose-6-phosphate dehydrogenase activity	molecular_function	catalytic activity	2	409	2	7766	1	0.00276723	0.0634575
GO:0019439	aromatic compound catabolic process	biological_process	cellular process	8	149	70	4181	0.114286	0.00312374	0.0700412
GO:0044281	small molecule metabolic process	biological_process	metabolic process	26	149	423	4181	0.0614657	0.00354166	0.0776856
GO:0045947	negative regulation of translational initiation	biological_process	biological regulation	2	149	3	4181	0.666667	0.00369664	0.0793598
GO:0019318	hexose metabolic process	biological_process	metabolic process	6	149	43	4181	0.139535	0.00379416	0.0797564
GO:0006629	lipid metabolic process	biological_process	metabolic process	19	149	278	4181	0.0683453	0.00415225	0.0855026
GO:0004035	alkaline phosphatase activity	molecular_function	catalytic activity	3	409	7	7766	0.428571	0.00432902	0.0873596
GO:0006012	galactose metabolic process	biological_process	metabolic process	3	149	10	4181	0.3	0.00442668	0.0875787
GO:0005996	monosaccharide metabolic process	biological_process	metabolic process	6	149	46	4181	0.130435	0.00534025	0.103568
GO:0022857	transmembrane transporter activity	molecular_function	transporter activity	46	409	598	7766	0.0769231	0.00544012	0.103568
GO:0008235	metalloexopeptidase activity	molecular_function	catalytic activity	8	409	53	7766	0.150943	0.00608036	0.113613
GO:0006022	aminoglycan metabolic process	biological_process	metabolic process	8	149	79	4181	0.101266	0.00659178	0.119956
GO:0070569	uridylyltransferase activity	molecular_function	catalytic activity	3	409	8	7766	0.375	0.00665764	0.119956
GO:0000290	deadenylation-dependent decapping of nuclear-transcribed mRNA	biological_process	biological regulation	2	149	4	4181	0.5	0.00722039	0.12561
GO:0006446	regulation of translational initiation	biological_process	biological regulation	2	149	4	4181	0.5	0.00722039	0.12561
GO:0005215	transporter activity	molecular_function	transporter activity	48	409	646	7766	0.0743034	0.00865583	0.148029
GO:0046914	transition metal ion binding	molecular_function	binding	57	409	796	7766	0.071608	0.00920728	0.154836
GO:0008374	O-acyltransferase activity	molecular_function	catalytic activity	3	409	9	7766	0.333333	0.00959997	0.158793
GO:0050661	NADP binding	molecular_function	binding	4	409	17	7766	0.235294	0.0104356	0.169831
GO:0000288	nuclear-transcribed mRNA catabolic process, deadenylation-dependent decay	biological_process	biological regulation	2	149	5	4181	0.4	0.0117534	0.178338
GO:0008236	serine-type peptidase activity	molecular_function	catalytic activity	24	409	279	7766	0.0860215	0.011842	0.178338
GO:0017148	negative regulation of translation	biological_process	biological regulation	2	149	5	4181	0.4	0.0117534	0.178338
GO:0017171	serine hydrolase activity	molecular_function	catalytic activity	24	409	279	7766	0.0860215	0.011842	0.178338
GO:0034249	negative regulation of cellular amide metabolic process	biological_process	biological regulation	2	149	5	4181	0.4	0.0117534	0.178338
GO:0016616	oxidoreductase activity, acting on the CH-OH group of donors, NAD or NADP as acceptor	molecular_function	catalytic activity	6	409	38	7766	0.157895	0.013544	0.20097
GO:1901575	organic substance catabolic process	biological_process	metabolic process	15	149	226	4181	0.0663717	0.0137526	0.201106
GO:0004190	aspartic-type endopeptidase activity	molecular_function	catalytic activity	7	409	50	7766	0.14	0.0150061	0.210294
GO:0044238	primary metabolic process	biological_process	metabolic process	81	149	1893	4181	0.0427892	0.0146195	0.210294
GO:0070001	aspartic-type peptidase activity	molecular_function	catalytic activity	7	409	50	7766	0.14	0.0150061	0.210294
GO:0052689	carboxylic ester hydrolase activity	molecular_function	catalytic activity	10	409	87	7766	0.114943	0.0156225	0.215932
GO:1901505	carbohydrate derivative transmembrane transporter activity	molecular_function	transporter activity	3	409	11	7766	0.272727	0.0174316	0.237683
GO:0004252	serine-type endopeptidase activity	molecular_function	catalytic activity	21	409	248	7766	0.0846774	0.0209462	0.270958
GO:0006520	cellular amino acid metabolic process	biological_process	cellular process	9	149	115	4181	0.0782609	0.0205095	0.270958
GO:0016052	carbohydrate catabolic process	biological_process	metabolic process	3	149	17	4181	0.176471	0.0208942	0.270958
GO:1901605	alpha-amino acid metabolic process	biological_process	cellular process	5	149	45	4181	0.111111	0.0208358	0.270958
GO:0000097	sulfur amino acid biosynthetic process	biological_process	cellular process	2	149	7	4181	0.285714	0.0235493	0.282872
GO:0006098	pentose-phosphate shunt	biological_process	cellular process	2	149	7	4181	0.285714	0.0235493	0.282872
GO:0019682	glyceraldehyde-3-phosphate metabolic process	biological_process	cellular process	2	149	7	4181	0.285714	0.0235493	0.282872
GO:0032269	negative regulation of cellular protein metabolic process	biological_process	biological regulation	2	149	7	4181	0.285714	0.0235493	0.282872
GO:0051156	glucose 6-phosphate metabolic process	biological_process	cellular process	2	149	7	4181	0.285714	0.0235493	0.282872
GO:0051248	negative regulation of protein metabolic process	biological_process	biological regulation	2	149	7	4181	0.285714	0.0235493	0.282872
GO:0005576	extracellular region	cellular_component	extracellular region	21	253	309	5891	0.0679612	0.0238522	0.28314
GO:0004180	carboxypeptidase activity	molecular_function	catalytic activity	7	409	55	7766	0.127273	0.0243833	0.283348
GO:1901136	carbohydrate derivative catabolic process	biological_process	metabolic process	3	149	18	4181	0.166667	0.0244314	0.283348
GO:0061783	peptidoglycan muralytic activity	molecular_function	catalytic activity	3	409	13	7766	0.230769	0.0279436	0.320399
GO:0006030	chitin metabolic process	biological_process	cellular process	6	149	67	4181	0.0895522	0.0309529	0.350916
GO:0016788	hydrolase activity, acting on ester bonds	molecular_function	catalytic activity	30	409	402	7766	0.0746269	0.0327261	0.366896
GO:0006952	defense response	biological_process	response to stimulus	4	149	35	4181	0.114286	0.0344069	0.377354
GO:0015932	nucleobase-containing compound transmembrane transporter activity	molecular_function	transporter activity	3	409	14	7766	0.214286	0.0342078	0.377354
GO:1901071	glucosamine-containing compound metabolic process	biological_process	metabolic process	6	149	69	4181	0.0869565	0.0351038	0.380858
GO:0000096	sulfur amino acid metabolic process	biological_process	cellular process	2	149	9	4181	0.222222	0.0385281	0.381126
GO:0000270	peptidoglycan metabolic process	biological_process	metabolic process	2	149	9	4181	0.222222	0.0385281	0.381126
GO:0005337	nucleoside transmembrane transporter activity	molecular_function	transporter activity	2	409	6	7766	0.333333	0.0360379	0.381126
GO:0006006	glucose metabolic process	biological_process	metabolic process	2	149	9	4181	0.222222	0.0385281	0.381126
GO:0006027	glycosaminoglycan catabolic process	biological_process	metabolic process	2	149	9	4181	0.222222	0.0385281	0.381126
GO:0009253	peptidoglycan catabolic process	biological_process	metabolic process	2	149	9	4181	0.222222	0.0385281	0.381126
GO:0016810	hydrolase activity, acting on carbon-nitrogen (but not peptide) bonds	molecular_function	catalytic activity	7	409	60	7766	0.116667	0.0371598	0.381126
GO:0042834	peptidoglycan binding	molecular_function	binding	2	409	6	7766	0.333333	0.0360379	0.381126
GO:1901607	alpha-amino acid biosynthetic process	biological_process	cellular process	3	149	21	4181	0.142857	0.0368519	0.381126
GO:0006040	amino sugar metabolic process	biological_process	metabolic process	6	149	71	4181	0.084507	0.0395989	0.387915
GO:0008652	cellular amino acid biosynthetic process	biological_process	cellular process	3	149	22	4181	0.136364	0.0415867	0.392158
GO:0016054	organic acid catabolic process	biological_process	cellular process	3	149	22	4181	0.136364	0.0415867	0.392158
GO:0046395	carboxylic acid catabolic process	biological_process	cellular process	3	149	22	4181	0.136364	0.0415867	0.392158
GO:0046434	organophosphate catabolic process	biological_process	cellular process	3	149	22	4181	0.136364	0.0415867	0.392158
GO:0019752	carboxylic acid metabolic process	biological_process	cellular process	13	149	216	4181	0.0601852	0.0426839	0.398778
GO:0016053	organic acid biosynthetic process	biological_process	cellular process	6	149	73	4181	0.0821918	0.0444451	0.407683
GO:0046394	carboxylic acid biosynthetic process	biological_process	cellular process	6	149	73	4181	0.0821918	0.0444451	0.407683
GO:0006026	aminoglycan catabolic process	biological_process	metabolic process	2	149	10	4181	0.2	0.0470535	0.42015
GO:0006081	cellular aldehyde metabolic process	biological_process	cellular process	2	149	10	4181	0.2	0.0470535	0.42015
GO:0043436	oxoacid metabolic process	biological_process	cellular process	13	149	219	4181	0.0593607	0.0468453	0.42015
GO:0006082	organic acid metabolic process	biological_process	cellular process	13	149	221	4181	0.0588235	0.0497726	0.440531
GO:0000726	non-recombinational repair	biological_process	cellular process	1	149	2	4181	0.5	0.070013	0.464535
GO:0003993	acid phosphatase activity	molecular_function	catalytic activity	2	409	8	7766	0.25	0.0627427	0.464535
GO:0005539	glycosaminoglycan binding	molecular_function	binding	2	409	8	7766	0.25	0.0627427	0.464535
GO:0006303	double-strand break repair via nonhomologous end joining	biological_process	cellular process	1	149	2	4181	0.5	0.070013	0.464535
GO:0006426	glycyl-tRNA aminoacylation	biological_process	cellular process	1	149	2	4181	0.5	0.070013	0.464535
GO:0006535	cysteine biosynthetic process from serine	biological_process	cellular process	1	149	2	4181	0.5	0.070013	0.464535
GO:0006573	valine metabolic process	biological_process	cellular process	1	149	2	4181	0.5	0.070013	0.464535
GO:0006574	valine catabolic process	biological_process	cellular process	1	149	2	4181	0.5	0.070013	0.464535
GO:0006739	NADP metabolic process	biological_process	cellular process	2	149	11	4181	0.181818	0.0561923	0.464535
GO:0006810	transport	biological_process	localization	25	149	519	4181	0.0481696	0.068503	0.464535
GO:0006970	response to osmotic stress	biological_process	response to stimulus	1	149	2	4181	0.5	0.070013	0.464535
GO:0006971	hypotonic response	biological_process	response to stimulus	1	149	2	4181	0.5	0.070013	0.464535
GO:0008356	asymmetric cell division	biological_process	cellular process	1	149	2	4181	0.5	0.070013	0.464535
GO:0009083	branched-chain amino acid catabolic process	biological_process	cellular process	1	149	2	4181	0.5	0.070013	0.464535
GO:0009405	pathogenesis	biological_process	multi-organism process	1	149	2	4181	0.5	0.070013	0.464535
GO:0009651	response to salt stress	biological_process	response to stimulus	1	149	2	4181	0.5	0.070013	0.464535
GO:0019344	cysteine biosynthetic process	biological_process	cellular process	1	149	2	4181	0.5	0.070013	0.464535
GO:0019362	pyridine nucleotide metabolic process	biological_process	cellular process	3	149	25	4181	0.12	0.057513	0.464535
GO:0019805	quinolinate biosynthetic process	biological_process	cellular process	1	149	2	4181	0.5	0.070013	0.464535
GO:0030203	glycosaminoglycan metabolic process	biological_process	metabolic process	2	149	12	4181	0.166667	0.0658906	0.464535
GO:0034354	'de novo' NAD biosynthetic process from tryptophan	biological_process	cellular process	1	149	2	4181	0.5	0.070013	0.464535
GO:0034627	'de novo' NAD biosynthetic process	biological_process	cellular process	1	149	2	4181	0.5	0.070013	0.464535
GO:0042539	hypotonic salinity response	biological_process	response to stimulus	1	149	2	4181	0.5	0.070013	0.464535
GO:0043001	Golgi to plasma membrane protein transport	biological_process	localization	1	149	2	4181	0.5	0.070013	0.464535
GO:0043420	anthranilate metabolic process	biological_process	cellular process	1	149	2	4181	0.5	0.070013	0.464535
GO:0044270	cellular nitrogen compound catabolic process	biological_process	cellular process	5	149	61	4181	0.0819672	0.0647715	0.464535
GO:0044283	small molecule biosynthetic process	biological_process	metabolic process	8	149	119	4181	0.0672269	0.0605042	0.464535
GO:0045087	innate immune response	biological_process	response to stimulus	2	149	12	4181	0.166667	0.0658906	0.464535
GO:0046496	nicotinamide nucleotide metabolic process	biological_process	cellular process	3	149	25	4181	0.12	0.057513	0.464535
GO:0046700	heterocycle catabolic process	biological_process	cellular process	5	149	62	4181	0.0806452	0.0685213	0.464535
GO:0046874	quinolinate metabolic process	biological_process	cellular process	1	149	2	4181	0.5	0.070013	0.464535
GO:0051287	NAD binding	molecular_function	binding	4	409	30	7766	0.133333	0.0704398	0.464535
GO:0061951	establishment of protein localization to plasma membrane	biological_process	localization	1	149	2	4181	0.5	0.070013	0.464535
GO:0071470	cellular response to osmotic stress	biological_process	cellular process	1	149	2	4181	0.5	0.070013	0.464535
GO:0071472	cellular response to salt stress	biological_process	cellular process	1	149	2	4181	0.5	0.070013	0.464535
GO:0071476	cellular hypotonic response	biological_process	cellular process	1	149	2	4181	0.5	0.070013	0.464535
GO:0071477	cellular hypotonic salinity response	biological_process	cellular process	1	149	2	4181	0.5	0.070013	0.464535
GO:0072524	pyridine-containing compound metabolic process	biological_process	cellular process	3	149	27	4181	0.111111	0.0695038	0.464535
GO:0090150	establishment of protein localization to membrane	biological_process	localization	2	149	12	4181	0.166667	0.0658906	0.464535
GO:0051234	establishment of localization	biological_process	localization	25	149	521	4181	0.0479846	0.0710339	0.46541
GO:0000214	tRNA-intron endonuclease complex	cellular_component	organelle part	1	253	2	5891	0.5	0.0840563	0.486968
GO:0000900	translation repressor activity, mRNA regulatory element binding	molecular_function	translation regulator activity	1	409	2	7766	0.5	0.102564	0.486968
GO:0000938	GARP complex	cellular_component	organelle part	1	253	2	5891	0.5	0.0840563	0.486968
GO:0000956	nuclear-transcribed mRNA catabolic process	biological_process	biological regulation	2	149	14	4181	0.142857	0.086765	0.486968
GO:0001558	regulation of cell growth	biological_process	biological regulation	1	149	3	4181	0.333333	0.103171	0.486968
GO:0003933	GTP cyclohydrolase activity	molecular_function	catalytic activity	1	409	2	7766	0.5	0.102564	0.486968
GO:0003934	GTP cyclohydrolase I activity	molecular_function	catalytic activity	1	409	2	7766	0.5	0.102564	0.486968
GO:0004655	porphobilinogen synthase activity	molecular_function	catalytic activity	1	409	2	7766	0.5	0.102564	0.486968
GO:0004820	glycine-tRNA ligase activity	molecular_function	catalytic activity	1	409	2	7766	0.5	0.102564	0.486968
GO:0005789	endoplasmic reticulum membrane	cellular_component	organelle part	6	253	70	5891	0.0857143	0.0788966	0.486968
GO:0005984	disaccharide metabolic process	biological_process	cellular process	1	149	3	4181	0.333333	0.103171	0.486968
GO:0005991	trehalose metabolic process	biological_process	cellular process	1	149	3	4181	0.333333	0.103171	0.486968
GO:0006004	fucose metabolic process	biological_process	metabolic process	1	149	3	4181	0.333333	0.103171	0.486968
GO:0006563	L-serine metabolic process	biological_process	cellular process	1	149	3	4181	0.333333	0.103171	0.486968
GO:0006753	nucleoside phosphate metabolic process	biological_process	cellular process	8	149	125	4181	0.064	0.0761054	0.486968
GO:0008172	S-methyltransferase activity	molecular_function	catalytic activity	1	409	2	7766	0.5	0.102564	0.486968
GO:0008190	eukaryotic initiation factor 4E binding	molecular_function	binding	1	409	2	7766	0.5	0.102564	0.486968
GO:0008238	exopeptidase activity	molecular_function	catalytic activity	9	409	103	7766	0.0873786	0.092209	0.486968
GO:0008745	N-acetylmuramoyl-L-alanine amidase activity	molecular_function	catalytic activity	2	409	9	7766	0.222222	0.0779264	0.486968
GO:0009063	cellular amino acid catabolic process	biological_process	cellular process	2	149	15	4181	0.133333	0.0978478	0.486968
GO:0009081	branched-chain amino acid metabolic process	biological_process	cellular process	1	149	3	4181	0.333333	0.103171	0.486968
GO:0009117	nucleotide metabolic process	biological_process	cellular process	8	149	125	4181	0.064	0.0761054	0.486968
GO:0009331	glycerol-3-phosphate dehydrogenase complex	cellular_component	cell	1	253	2	5891	0.5	0.0840563	0.486968
GO:0009396	folic acid-containing compound biosynthetic process	biological_process	cellular process	1	149	3	4181	0.333333	0.103171	0.486968
GO:0009452	7-methylguanosine RNA capping	biological_process	cellular process	1	149	3	4181	0.333333	0.103171	0.486968
GO:0009968	negative regulation of signal transduction	biological_process	biological regulation	2	149	14	4181	0.142857	0.086765	0.486968
GO:0010648	negative regulation of cell communication	biological_process	biological regulation	2	149	14	4181	0.142857	0.086765	0.486968
GO:0015035	protein disulfide oxidoreductase activity	molecular_function	catalytic activity	2	409	10	7766	0.2	0.0941118	0.486968
GO:0015379	potassium:chloride symporter activity	molecular_function	transporter activity	1	409	2	7766	0.5	0.102564	0.486968
GO:0016614	oxidoreductase activity, acting on CH-OH group of donors	molecular_function	catalytic activity	8	409	90	7766	0.0888889	0.100678	0.486968
GO:0016653	oxidoreductase activity, acting on NAD(P)H, heme protein as acceptor	molecular_function	catalytic activity	1	409	2	7766	0.5	0.102564	0.486968
GO:0016712	oxidoreductase activity, acting on paired donors, with incorporation or reduction of molecular oxygen, reduced flavin or flavoprotein as one donor, and incorporation of one atom of oxygen	molecular_function	catalytic activity	1	409	2	7766	0.5	0.102564	0.486968
GO:0016774	phosphotransferase activity, carboxyl group as acceptor	molecular_function	catalytic activity	1	409	2	7766	0.5	0.102564	0.486968
GO:0023057	negative regulation of signaling	biological_process	biological regulation	2	149	14	4181	0.142857	0.086765	0.486968
GO:0030371	translation repressor activity	molecular_function	translation regulator activity	1	409	2	7766	0.5	0.102564	0.486968
GO:0030942	endoplasmic reticulum signal peptide binding	molecular_function	binding	1	409	2	7766	0.5	0.102564	0.486968
GO:0031110	regulation of microtubule polymerization or depolymerization	biological_process	biological regulation	1	149	3	4181	0.333333	0.103171	0.486968
GO:0033557	Slx1-Slx4 complex	cellular_component	organelle part	1	253	2	5891	0.5	0.0840563	0.486968
GO:0034655	nucleobase-containing compound catabolic process	biological_process	cellular process	4	149	50	4181	0.08	0.101075	0.486968
GO:0036260	RNA capping	biological_process	cellular process	1	149	3	4181	0.333333	0.103171	0.486968
GO:0040008	regulation of growth	biological_process	biological regulation	1	149	3	4181	0.333333	0.103171	0.486968
GO:0042175	nuclear outer membrane-endoplasmic reticulum membrane network	cellular_component	cell	6	253	71	5891	0.084507	0.0832465	0.486968
GO:0043650	dicarboxylic acid biosynthetic process	biological_process	cellular process	1	149	3	4181	0.333333	0.103171	0.486968
GO:0044272	sulfur compound biosynthetic process	biological_process	cellular process	2	149	14	4181	0.142857	0.086765	0.486968
GO:0044432	endoplasmic reticulum part	cellular_component	organelle part	6	253	71	5891	0.084507	0.0832465	0.486968
GO:0046654	tetrahydrofolate biosynthetic process	biological_process	cellular process	1	149	3	4181	0.333333	0.103171	0.486968
GO:0047150	betaine-homocysteine S-methyltransferase activity	molecular_function	catalytic activity	1	409	2	7766	0.5	0.102564	0.486968
GO:0048585	negative regulation of response to stimulus	biological_process	biological regulation	2	149	15	4181	0.133333	0.0978478	0.486968
GO:0051179	localization	biological_process	localization	25	149	543	4181	0.0460405	0.103282	0.486968
GO:0055086	nucleobase-containing small molecule metabolic process	biological_process	cellular process	9	149	151	4181	0.0596026	0.0881507	0.486968
GO:0070189	kynurenine metabolic process	biological_process	cellular process	1	149	3	4181	0.333333	0.103171	0.486968
GO:0071214	cellular response to abiotic stimulus	biological_process	cellular process	1	149	3	4181	0.333333	0.103171	0.486968
GO:0072657	protein localization to membrane	biological_process	localization	2	149	14	4181	0.142857	0.086765	0.486968
GO:0090079	translation regulator activity, nucleic acid binding	molecular_function	translation regulator activity	1	409	2	7766	0.5	0.102564	0.486968
GO:0098827	endoplasmic reticulum subcompartment	cellular_component	organelle part	6	253	70	5891	0.0857143	0.0788966	0.486968
GO:0104004	cellular response to environmental stimulus	biological_process	cellular process	1	149	3	4181	0.333333	0.103171	0.486968
GO:1901135	carbohydrate derivative metabolic process	biological_process	metabolic process	15	149	289	4181	0.0519031	0.08837	0.486968
GO:1901361	organic cyclic compound catabolic process	biological_process	metabolic process	5	149	64	4181	0.078125	0.0763758	0.486968
GO:1901606	alpha-amino acid catabolic process	biological_process	cellular process	2	149	14	4181	0.142857	0.086765	0.486968
GO:1990726	Lsm1-7-Pat1 complex	cellular_component	protein-containing complex	1	253	2	5891	0.5	0.0840563	0.486968
GO:0006733	oxidoreduction coenzyme metabolic process	biological_process	cellular process	3	149	32	4181	0.09375	0.10384	0.487324
GO:0050662	coenzyme binding	molecular_function	binding	16	409	216	7766	0.0740741	0.104961	0.490302
GO:0016746	transferase activity, transferring acyl groups	molecular_function	catalytic activity	11	409	137	7766	0.080292	0.106699	0.496123
GO:0009072	aromatic amino acid family metabolic process	biological_process	cellular process	2	149	16	4181	0.125	0.109303	0.503593
GO:0009166	nucleotide catabolic process	biological_process	cellular process	2	149	16	4181	0.125	0.109303	0.503593
GO:0010629	negative regulation of gene expression	biological_process	biological regulation	4	149	52	4181	0.0769231	0.112666	0.516725
GO:0000394	RNA splicing, via endonucleolytic cleavage and ligation	biological_process	cellular process	1	149	4	4181	0.25	0.135155	0.541156
GO:0005783	endoplasmic reticulum	cellular_component	cell	7	253	97	5891	0.0721649	0.122334	0.541156
GO:0006388	tRNA splicing, via endonucleolytic cleavage and ligation	biological_process	cellular process	1	149	4	4181	0.25	0.135155	0.541156
GO:0006402	mRNA catabolic process	biological_process	biological regulation	2	149	18	4181	0.111111	0.133174	0.541156
GO:0006561	proline biosynthetic process	biological_process	cellular process	1	149	4	4181	0.25	0.135155	0.541156
GO:0006568	tryptophan metabolic process	biological_process	cellular process	1	149	4	4181	0.25	0.135155	0.541156
GO:0006569	tryptophan catabolic process	biological_process	cellular process	1	149	4	4181	0.25	0.135155	0.541156
GO:0006586	indolalkylamine metabolic process	biological_process	cellular process	1	149	4	4181	0.25	0.135155	0.541156
GO:0006694	steroid biosynthetic process	biological_process	metabolic process	1	149	4	4181	0.25	0.135155	0.541156
GO:0006732	coenzyme metabolic process	biological_process	cellular process	4	149	54	4181	0.0740741	0.124818	0.541156
GO:0006760	folic acid-containing compound metabolic process	biological_process	cellular process	1	149	4	4181	0.25	0.135155	0.541156
GO:0006848	pyruvate transport	biological_process	localization	1	149	4	4181	0.25	0.135155	0.541156
GO:0006850	mitochondrial pyruvate transmembrane transport	biological_process	localization	1	149	4	4181	0.25	0.135155	0.541156
GO:0009310	amine catabolic process	biological_process	metabolic process	1	149	4	4181	0.25	0.135155	0.541156
GO:0009435	NAD biosynthetic process	biological_process	cellular process	1	149	4	4181	0.25	0.135155	0.541156
GO:0010605	negative regulation of macromolecule metabolic process	biological_process	biological regulation	4	149	55	4181	0.0727273	0.131096	0.541156
GO:0015036	disulfide oxidoreductase activity	molecular_function	catalytic activity	2	409	12	7766	0.166667	0.128912	0.541156
GO:0016811	hydrolase activity, acting on carbon-nitrogen (but not peptide) bonds, in linear amides	molecular_function	catalytic activity	4	409	36	7766	0.111111	0.118954	0.541156
GO:0017053	transcriptional repressor complex	cellular_component	protein-containing complex	1	253	3	5891	0.333333	0.123407	0.541156
GO:0017144	drug metabolic process	biological_process	cellular process	10	149	188	4181	0.0531915	0.131561	0.541156
GO:0034518	RNA cap binding complex	cellular_component	protein-containing complex	1	253	3	5891	0.333333	0.123407	0.541156
GO:0042402	cellular biogenic amine catabolic process	biological_process	cellular process	1	149	4	4181	0.25	0.135155	0.541156
GO:0042436	indole-containing compound catabolic process	biological_process	cellular process	1	149	4	4181	0.25	0.135155	0.541156
GO:0042537	benzene-containing compound metabolic process	biological_process	cellular process	1	149	4	4181	0.25	0.135155	0.541156
GO:0042559	pteridine-containing compound biosynthetic process	biological_process	cellular process	1	149	4	4181	0.25	0.135155	0.541156
GO:0046218	indolalkylamine catabolic process	biological_process	cellular process	1	149	4	4181	0.25	0.135155	0.541156
GO:0046653	tetrahydrofolate metabolic process	biological_process	cellular process	1	149	4	4181	0.25	0.135155	0.541156
GO:0046872	metal ion binding	molecular_function	binding	88	409	1496	7766	0.0588235	0.131429	0.541156
GO:0072659	protein localization to plasma membrane	biological_process	localization	1	149	4	4181	0.25	0.135155	0.541156
GO:1901292	nucleoside phosphate catabolic process	biological_process	cellular process	2	149	18	4181	0.111111	0.133174	0.541156
GO:1901475	pyruvate transmembrane transport	biological_process	localization	1	149	4	4181	0.25	0.135155	0.541156
GO:1990778	protein localization to cell periphery	biological_process	localization	1	149	4	4181	0.25	0.135155	0.541156
GO:0042578	phosphoric ester hydrolase activity	molecular_function	catalytic activity	10	409	128	7766	0.078125	0.136686	0.545125
GO:0000213	tRNA-intron endonuclease activity	molecular_function	catalytic activity	1	409	3	7766	0.333333	0.14984	0.545806
GO:0003841	1-acylglycerol-3-phosphate O-acyltransferase activity	molecular_function	catalytic activity	1	409	3	7766	0.333333	0.14984	0.545806
GO:0004499	N,N-dimethylaniline monooxygenase activity	molecular_function	catalytic activity	1	409	3	7766	0.333333	0.14984	0.545806
GO:0005048	signal sequence binding	molecular_function	binding	1	409	3	7766	0.333333	0.14984	0.545806
GO:0005126	cytokine receptor binding	molecular_function	binding	1	409	3	7766	0.333333	0.14984	0.545806
GO:0005164	tumor necrosis factor receptor binding	molecular_function	binding	1	409	3	7766	0.333333	0.14984	0.545806
GO:0015165	pyrimidine nucleotide-sugar transmembrane transporter activity	molecular_function	transporter activity	1	409	3	7766	0.333333	0.14984	0.545806
GO:0016500	protein-hormone receptor activity	molecular_function	molecular transducer activity	1	409	3	7766	0.333333	0.14984	0.545806
GO:0016639	oxidoreductase activity, acting on the CH-NH2 group of donors, NAD or NADP as acceptor	molecular_function	catalytic activity	1	409	3	7766	0.333333	0.14984	0.545806
GO:0016747	transferase activity, transferring acyl groups other than amino-acyl groups	molecular_function	catalytic activity	9	409	114	7766	0.0789474	0.145943	0.545806
GO:0016791	phosphatase activity	molecular_function	catalytic activity	8	409	98	7766	0.0816327	0.143817	0.545806
GO:0016812	hydrolase activity, acting on carbon-nitrogen (but not peptide) bonds, in cyclic amides	molecular_function	catalytic activity	1	409	3	7766	0.333333	0.14984	0.545806
GO:0016822	hydrolase activity, acting on acid carbon-carbon bonds	molecular_function	catalytic activity	1	409	3	7766	0.333333	0.14984	0.545806
GO:0016823	hydrolase activity, acting on acid carbon-carbon bonds, in ketonic substances	molecular_function	catalytic activity	1	409	3	7766	0.333333	0.14984	0.545806
GO:0019238	cyclohydrolase activity	molecular_function	catalytic activity	1	409	3	7766	0.333333	0.14984	0.545806
GO:0019725	cellular homeostasis	biological_process	biological regulation	4	149	57	4181	0.0701754	0.144033	0.545806
GO:0031369	translation initiation factor binding	molecular_function	binding	1	409	3	7766	0.333333	0.14984	0.545806
GO:0031984	organelle subcompartment	cellular_component	organelle part	9	253	140	5891	0.0642857	0.146953	0.545806
GO:0032813	tumor necrosis factor receptor superfamily binding	molecular_function	binding	1	409	3	7766	0.333333	0.14984	0.545806
GO:0032947	protein-containing complex scaffold activity	molecular_function	structural molecule activity	1	409	3	7766	0.333333	0.14984	0.545806
GO:0042171	lysophosphatidic acid acyltransferase activity	molecular_function	catalytic activity	1	409	3	7766	0.333333	0.14984	0.545806
GO:0043169	cation binding	molecular_function	binding	88	409	1504	7766	0.0585106	0.143528	0.545806
GO:0051213	dioxygenase activity	molecular_function	catalytic activity	2	409	13	7766	0.153846	0.14727	0.545806
GO:0071617	lysophospholipid acyltransferase activity	molecular_function	catalytic activity	1	409	3	7766	0.333333	0.14984	0.545806
GO:0000932	P-body	cellular_component	cell	1	253	4	5891	0.25	0.161073	0.547383
GO:0005786	signal recognition particle, endoplasmic reticulum targeting	cellular_component	cell	1	253	4	5891	0.25	0.161073	0.547383
GO:0005791	rough endoplasmic reticulum	cellular_component	cell	1	253	4	5891	0.25	0.161073	0.547383
GO:0006072	glycerol-3-phosphate metabolic process	biological_process	cellular process	1	149	5	4181	0.2	0.166005	0.547383
GO:0006417	regulation of translation	biological_process	biological regulation	2	149	20	4181	0.1	0.158082	0.547383
GO:0006534	cysteine metabolic process	biological_process	cellular process	1	149	5	4181	0.2	0.166005	0.547383
GO:0006560	proline metabolic process	biological_process	cellular process	1	149	5	4181	0.2	0.166005	0.547383
GO:0006613	cotranslational protein targeting to membrane	biological_process	localization	1	149	5	4181	0.2	0.166005	0.547383
GO:0006614	SRP-dependent cotranslational protein targeting to membrane	biological_process	localization	1	149	5	4181	0.2	0.166005	0.547383
GO:0006662	glycerol ether metabolic process	biological_process	metabolic process	1	149	5	4181	0.2	0.166005	0.547383
GO:0006893	Golgi to plasma membrane transport	biological_process	localization	1	149	5	4181	0.2	0.166005	0.547383
GO:0008202	steroid metabolic process	biological_process	metabolic process	1	149	5	4181	0.2	0.166005	0.547383
GO:0009070	serine family amino acid biosynthetic process	biological_process	cellular process	1	149	5	4181	0.2	0.166005	0.547383
GO:0009086	methionine biosynthetic process	biological_process	cellular process	1	149	5	4181	0.2	0.166005	0.547383
GO:0018904	ether metabolic process	biological_process	metabolic process	1	149	5	4181	0.2	0.166005	0.547383
GO:0034248	regulation of cellular amide metabolic process	biological_process	biological regulation	2	149	20	4181	0.1	0.158082	0.547383
GO:0035770	ribonucleoprotein granule	cellular_component	cell	1	253	4	5891	0.25	0.161073	0.547383
GO:0036464	cytoplasmic ribonucleoprotein granule	cellular_component	cell	1	253	4	5891	0.25	0.161073	0.547383
GO:0042430	indole-containing compound metabolic process	biological_process	cellular process	1	149	5	4181	0.2	0.166005	0.547383
GO:0042558	pteridine-containing compound metabolic process	biological_process	cellular process	1	149	5	4181	0.2	0.166005	0.547383
GO:0044419	interspecies interaction between organisms	biological_process	multi-organism process	1	149	5	4181	0.2	0.166005	0.547383
GO:0045454	cell redox homeostasis	biological_process	biological regulation	3	149	39	4181	0.0769231	0.160599	0.547383
GO:0048500	signal recognition particle	cellular_component	cell	1	253	4	5891	0.25	0.161073	0.547383
GO:0052646	alditol phosphate metabolic process	biological_process	cellular process	1	149	5	4181	0.2	0.166005	0.547383
GO:0098656	anion transmembrane transport	biological_process	localization	1	149	5	4181	0.2	0.166005	0.547383
GO:0098876	vesicle-mediated transport to the plasma membrane	biological_process	localization	1	149	5	4181	0.2	0.166005	0.547383
GO:1902532	negative regulation of intracellular signal transduction	biological_process	biological regulation	1	149	5	4181	0.2	0.166005	0.547383
GO:1903825	organic acid transmembrane transport	biological_process	localization	1	149	5	4181	0.2	0.166005	0.547383
GO:1905039	carboxylic acid transmembrane transport	biological_process	localization	1	149	5	4181	0.2	0.166005	0.547383
GO:0008509	anion transmembrane transporter activity	molecular_function	transporter activity	3	409	27	7766	0.111111	0.16762	0.550909
GO:0008061	chitin binding	molecular_function	binding	6	409	71	7766	0.084507	0.169645	0.555752
GO:0010558	negative regulation of macromolecule biosynthetic process	biological_process	biological regulation	2	149	21	4181	0.0952381	0.170843	0.556066
GO:2000113	negative regulation of cellular macromolecule biosynthetic process	biological_process	biological regulation	2	149	21	4181	0.0952381	0.170843	0.556066
GO:0051186	cofactor metabolic process	biological_process	cellular process	5	149	83	4181	0.060241	0.172725	0.560384
GO:0016042	lipid catabolic process	biological_process	metabolic process	3	149	41	4181	0.0731707	0.178273	0.57653
GO:0033178	proton-transporting two-sector ATPase complex, catalytic domain	cellular_component	protein-containing complex	2	253	18	5891	0.111111	0.17953	0.578741
GO:0003796	lysozyme activity	molecular_function	catalytic activity	1	409	4	7766	0.25	0.194631	0.590295
GO:0004449	isocitrate dehydrogenase (NAD+) activity	molecular_function	catalytic activity	1	409	4	7766	0.25	0.194631	0.590295
GO:0005338	nucleotide-sugar transmembrane transporter activity	molecular_function	transporter activity	1	409	4	7766	0.25	0.194631	0.590295
GO:0005496	steroid binding	molecular_function	binding	1	409	4	7766	0.25	0.194631	0.590295
GO:0006144	purine nucleobase metabolic process	biological_process	cellular process	1	149	6	4181	0.166667	0.195762	0.590295
GO:0006612	protein targeting to membrane	biological_process	localization	1	149	6	4181	0.166667	0.195762	0.590295
GO:0006892	post-Golgi vesicle-mediated transport	biological_process	localization	1	149	6	4181	0.166667	0.195762	0.590295
GO:0008312	7S RNA binding	molecular_function	binding	1	409	4	7766	0.25	0.194631	0.590295
GO:0009074	aromatic amino acid family catabolic process	biological_process	cellular process	1	149	6	4181	0.166667	0.195762	0.590295
GO:0009892	negative regulation of metabolic process	biological_process	biological regulation	4	149	63	4181	0.0634921	0.185596	0.590295
GO:0016411	acylglycerol O-acyltransferase activity	molecular_function	catalytic activity	1	409	4	7766	0.25	0.194631	0.590295
GO:0017108	5'-flap endonuclease activity	molecular_function	catalytic activity	1	409	4	7766	0.25	0.194631	0.590295
GO:0019637	organophosphate metabolic process	biological_process	cellular process	11	149	230	4181	0.0478261	0.195136	0.590295
GO:0030246	carbohydrate binding	molecular_function	binding	7	409	90	7766	0.0777778	0.195006	0.590295
GO:0032934	sterol binding	molecular_function	binding	1	409	4	7766	0.25	0.194631	0.590295
GO:0036064	ciliary basal body	cellular_component	organelle part	1	253	5	5891	0.2	0.197127	0.590295
GO:0044248	cellular catabolic process	biological_process	cellular process	10	149	203	4181	0.0492611	0.185628	0.590295
GO:0045047	protein targeting to ER	biological_process	localization	1	149	6	4181	0.166667	0.195762	0.590295
GO:0048256	flap endonuclease activity	molecular_function	catalytic activity	1	409	4	7766	0.25	0.194631	0.590295
GO:0048519	negative regulation of biological process	biological_process	biological regulation	6	149	110	4181	0.0545455	0.197155	0.590295
GO:0051172	negative regulation of nitrogen compound metabolic process	biological_process	biological regulation	2	149	23	4181	0.0869565	0.196831	0.590295
GO:0072599	establishment of protein localization to endoplasmic reticulum	biological_process	localization	1	149	6	4181	0.166667	0.195762	0.590295
GO:1902555	endoribonuclease complex	cellular_component	protein-containing complex	1	253	5	5891	0.2	0.197127	0.590295
GO:1905348	endonuclease complex	cellular_component	protein-containing complex	1	253	5	5891	0.2	0.197127	0.590295
GO:0015074	DNA integration	biological_process	cellular process	10	149	207	4181	0.0483092	0.201568	0.601721
GO:0042592	homeostatic process	biological_process	biological regulation	5	149	88	4181	0.0568182	0.203603	0.606005
GO:0016814	hydrolase activity, acting on carbon-nitrogen (but not peptide) bonds, in cyclic amidines	molecular_function	catalytic activity	2	409	16	7766	0.125	0.204861	0.607955
GO:0019842	vitamin binding	molecular_function	binding	5	409	60	7766	0.0833333	0.20756	0.614158
GO:0006401	RNA catabolic process	biological_process	cellular process	2	149	24	4181	0.0833333	0.210005	0.615973
GO:0010608	posttranscriptional regulation of gene expression	biological_process	biological regulation	2	149	24	4181	0.0833333	0.210005	0.615973
GO:0031327	negative regulation of cellular biosynthetic process	biological_process	biological regulation	2	149	24	4181	0.0833333	0.210005	0.615973
GO:0003995	acyl-CoA dehydrogenase activity	molecular_function	catalytic activity	1	409	5	7766	0.2	0.237068	0.631139
GO:0004046	aminoacylase activity	molecular_function	catalytic activity	1	409	5	7766	0.2	0.237068	0.631139
GO:0004549	tRNA-specific ribonuclease activity	molecular_function	catalytic activity	1	409	5	7766	0.2	0.237068	0.631139
GO:0004784	superoxide dismutase activity	molecular_function	antioxidant activity	1	409	5	7766	0.2	0.237068	0.631139
GO:0005375	copper ion transmembrane transporter activity	molecular_function	transporter activity	1	409	5	7766	0.2	0.237068	0.631139
GO:0006555	methionine metabolic process	biological_process	cellular process	1	149	7	4181	0.142857	0.224464	0.631139
GO:0006635	fatty acid beta-oxidation	biological_process	cellular process	1	149	7	4181	0.142857	0.224464	0.631139
GO:0006766	vitamin metabolic process	biological_process	metabolic process	1	149	7	4181	0.142857	0.224464	0.631139
GO:0006767	water-soluble vitamin metabolic process	biological_process	metabolic process	1	149	7	4181	0.142857	0.224464	0.631139
GO:0006793	phosphorus metabolic process	biological_process	cellular process	11	149	240	4181	0.0458333	0.234526	0.631139
GO:0006796	phosphate-containing compound metabolic process	biological_process	cellular process	11	149	237	4181	0.0464135	0.222387	0.631139
GO:0008514	organic anion transmembrane transporter activity	molecular_function	transporter activity	1	409	5	7766	0.2	0.237068	0.631139
GO:0009062	fatty acid catabolic process	biological_process	cellular process	1	149	7	4181	0.142857	0.224464	0.631139
GO:0009067	aspartate family amino acid biosynthetic process	biological_process	cellular process	1	149	7	4181	0.142857	0.224464	0.631139
GO:0009890	negative regulation of biosynthetic process	biological_process	biological regulation	2	149	25	4181	0.08	0.223265	0.631139
GO:0015296	anion:cation symporter activity	molecular_function	transporter activity	1	409	5	7766	0.2	0.237068	0.631139
GO:0015377	cation:chloride symporter activity	molecular_function	transporter activity	1	409	5	7766	0.2	0.237068	0.631139
GO:0016721	oxidoreductase activity, acting on superoxide radicals as acceptor	molecular_function	catalytic activity	1	409	5	7766	0.2	0.237068	0.631139
GO:0016888	endodeoxyribonuclease activity, producing 5'-phosphomonoesters	molecular_function	catalytic activity	1	409	5	7766	0.2	0.237068	0.631139
GO:0019395	fatty acid oxidation	biological_process	cellular process	1	149	7	4181	0.142857	0.224464	0.631139
GO:0030976	thiamine pyrophosphate binding	molecular_function	binding	1	409	5	7766	0.2	0.237068	0.631139
GO:0031418	L-ascorbic acid binding	molecular_function	binding	1	409	5	7766	0.2	0.237068	0.631139
GO:0034220	ion transmembrane transport	biological_process	localization	3	149	47	4181	0.0638298	0.234036	0.631139
GO:0034440	lipid oxidation	biological_process	cellular process	1	149	7	4181	0.142857	0.224464	0.631139
GO:0035591	signaling adaptor activity	molecular_function	binding	1	409	5	7766	0.2	0.237068	0.631139
GO:0042277	peptide binding	molecular_function	binding	1	409	5	7766	0.2	0.237068	0.631139
GO:0042398	cellular modified amino acid biosynthetic process	biological_process	metabolic process	1	149	7	4181	0.142857	0.224464	0.631139
GO:0042803	protein homodimerization activity	molecular_function	binding	1	409	5	7766	0.2	0.237068	0.631139
GO:0043178	alcohol binding	molecular_function	binding	1	409	5	7766	0.2	0.237068	0.631139
GO:0043648	dicarboxylic acid metabolic process	biological_process	cellular process	1	149	7	4181	0.142857	0.224464	0.631139
GO:0046915	transition metal ion transmembrane transporter activity	molecular_function	transporter activity	1	409	5	7766	0.2	0.237068	0.631139
GO:0051920	peroxiredoxin activity	molecular_function	antioxidant activity	1	409	5	7766	0.2	0.237068	0.631139
GO:0070507	regulation of microtubule cytoskeleton organization	biological_process	biological regulation	1	149	7	4181	0.142857	0.224464	0.631139
GO:0072329	monocarboxylic acid catabolic process	biological_process	cellular process	1	149	7	4181	0.142857	0.224464	0.631139
GO:0102148	N-acetyl-beta-D-galactosaminidase activity	molecular_function	catalytic activity	1	409	5	7766	0.2	0.237068	0.631139
GO:0000902	cell morphogenesis	biological_process	cellular component organization or biogenesis	1	149	8	4181	0.125	0.252149	0.660826
GO:0001510	RNA methylation	biological_process	cellular process	1	149	8	4181	0.125	0.252149	0.660826
GO:0019674	NAD metabolic process	biological_process	cellular process	1	149	8	4181	0.125	0.252149	0.660826
GO:0032886	regulation of microtubule-based process	biological_process	biological regulation	1	149	8	4181	0.125	0.252149	0.660826
GO:0034637	cellular carbohydrate biosynthetic process	biological_process	cellular process	1	149	8	4181	0.125	0.252149	0.660826
GO:0070972	protein localization to endoplasmic reticulum	biological_process	localization	1	149	8	4181	0.125	0.252149	0.660826
GO:0003707	steroid hormone receptor activity	molecular_function	molecular transducer activity	2	409	19	7766	0.105263	0.264371	0.688276
GO:0005680	anaphase-promoting complex	cellular_component	organelle part	1	253	7	5891	0.142857	0.264669	0.688276
GO:0006955	immune response	biological_process	response to stimulus	2	149	28	4181	0.0714286	0.263345	0.688276
GO:0000339	RNA cap binding	molecular_function	binding	1	409	6	7766	0.166667	0.277274	0.692589
GO:0003997	acyl-CoA oxidase activity	molecular_function	catalytic activity	1	409	6	7766	0.166667	0.277274	0.692589
GO:0004448	isocitrate dehydrogenase activity	molecular_function	catalytic activity	1	409	6	7766	0.166667	0.277274	0.692589
GO:0005242	inward rectifier potassium channel activity	molecular_function	transporter activity	1	409	6	7766	0.166667	0.277274	0.692589
GO:0005484	SNAP receptor activity	molecular_function	binding	1	409	6	7766	0.166667	0.277274	0.692589
GO:0006576	cellular biogenic amine metabolic process	biological_process	cellular process	1	149	9	4181	0.111111	0.278851	0.692589
GO:0009066	aspartate family amino acid metabolic process	biological_process	cellular process	1	149	9	4181	0.111111	0.278851	0.692589
GO:0009084	glutamine family amino acid biosynthetic process	biological_process	cellular process	1	149	9	4181	0.111111	0.278851	0.692589
GO:0009308	amine metabolic process	biological_process	metabolic process	1	149	9	4181	0.111111	0.278851	0.692589
GO:0009312	oligosaccharide biosynthetic process	biological_process	metabolic process	1	149	9	4181	0.111111	0.278851	0.692589
GO:0010039	response to iron ion	biological_process	response to stimulus	1	149	9	4181	0.111111	0.278851	0.692589
GO:0010040	response to iron(II) ion	biological_process	response to stimulus	1	149	9	4181	0.111111	0.278851	0.692589
GO:0016892	endoribonuclease activity, producing 3'-phosphomonoesters	molecular_function	catalytic activity	1	409	6	7766	0.166667	0.277274	0.692589
GO:0032989	cellular component morphogenesis	biological_process	cellular component organization or biogenesis	1	149	9	4181	0.111111	0.278851	0.692589
GO:0034404	nucleobase-containing small molecule biosynthetic process	biological_process	cellular process	2	149	29	4181	0.0689655	0.276739	0.692589
GO:0043022	ribosome binding	molecular_function	binding	1	409	6	7766	0.166667	0.277274	0.692589
GO:0044106	cellular amine metabolic process	biological_process	cellular process	1	149	9	4181	0.111111	0.278851	0.692589
GO:0044242	cellular lipid catabolic process	biological_process	cellular process	1	149	9	4181	0.111111	0.278851	0.692589
GO:1901564	organonitrogen compound metabolic process	biological_process	metabolic process	31	149	781	4181	0.0396927	0.279369	0.692589
GO:0051188	cofactor biosynthetic process	biological_process	cellular process	3	149	52	4181	0.0576923	0.282576	0.698821
GO:0016667	oxidoreductase activity, acting on a sulfur group of donors	molecular_function	catalytic activity	2	409	20	7766	0.1	0.284295	0.701355
GO:0048523	negative regulation of cellular process	biological_process	biological regulation	4	149	76	4181	0.0526316	0.285883	0.703551
GO:0015276	ligand-gated ion channel activity	molecular_function	transporter activity	6	409	85	7766	0.0705882	0.290025	0.708794
GO:0022834	ligand-gated channel activity	molecular_function	transporter activity	6	409	85	7766	0.0705882	0.290025	0.708794
GO:0031324	negative regulation of cellular metabolic process	biological_process	biological regulation	2	149	30	4181	0.0666667	0.290121	0.708794
GO:0004970	ionotropic glutamate receptor activity	molecular_function	transporter activity	3	409	36	7766	0.0833333	0.294247	0.71541
GO:0008066	glutamate receptor activity	molecular_function	molecular transducer activity	3	409	36	7766	0.0833333	0.294247	0.71541
GO:0033180	proton-transporting V-type ATPase, V1 domain	cellular_component	protein-containing complex	1	253	8	5891	0.125	0.296287	0.718638
GO:0006779	porphyrin-containing compound biosynthetic process	biological_process	cellular process	1	149	10	4181	0.1	0.304607	0.728313
GO:0009112	nucleobase metabolic process	biological_process	cellular process	1	149	10	4181	0.1	0.304607	0.728313
GO:0010035	response to inorganic substance	biological_process	response to stimulus	1	149	10	4181	0.1	0.304607	0.728313
GO:0010038	response to metal ion	biological_process	response to stimulus	1	149	10	4181	0.1	0.304607	0.728313
GO:0042147	retrograde transport, endosome to Golgi	biological_process	localization	1	149	10	4181	0.1	0.304607	0.728313
GO:0042180	cellular ketone metabolic process	biological_process	cellular process	1	149	10	4181	0.1	0.304607	0.728313
GO:0000287	magnesium ion binding	molecular_function	binding	3	409	37	7766	0.0810811	0.308902	0.736837
GO:0004520	endodeoxyribonuclease activity	molecular_function	catalytic activity	1	409	7	7766	0.142857	0.315366	0.740011
GO:0004563	beta-N-acetylhexosaminidase activity	molecular_function	catalytic activity	1	409	7	7766	0.142857	0.315366	0.740011
GO:0008242	omega peptidase activity	molecular_function	catalytic activity	1	409	7	7766	0.142857	0.315366	0.740011
GO:0008378	galactosyltransferase activity	molecular_function	catalytic activity	1	409	7	7766	0.142857	0.315366	0.740011
GO:0030674	protein binding, bridging	molecular_function	binding	1	409	7	7766	0.142857	0.315366	0.740011
GO:0042802	identical protein binding	molecular_function	binding	1	409	7	7766	0.142857	0.315366	0.740011
GO:0045182	translation regulator activity	molecular_function	translation regulator activity	1	409	7	7766	0.142857	0.315366	0.740011
GO:0006725	cellular aromatic compound metabolic process	biological_process	cellular process	38	149	988	4181	0.0384615	0.321915	0.753626
GO:0015103	inorganic anion transmembrane transporter activity	molecular_function	transporter activity	2	409	22	7766	0.0909091	0.323936	0.756601
GO:0000152	nuclear ubiquitin ligase complex	cellular_component	organelle part	1	253	9	5891	0.111111	0.32655	0.759192
GO:0045261	proton-transporting ATP synthase complex, catalytic core F(1)	cellular_component	cell	1	253	9	5891	0.111111	0.32655	0.759192
GO:0006778	porphyrin-containing compound metabolic process	biological_process	cellular process	1	149	11	4181	0.0909091	0.329448	0.762023
GO:0006790	sulfur compound metabolic process	biological_process	cellular process	2	149	33	4181	0.0606061	0.330034	0.762023
GO:0033014	tetrapyrrole biosynthetic process	biological_process	cellular process	1	149	11	4181	0.0909091	0.329448	0.762023
GO:0019693	ribose phosphate metabolic process	biological_process	cellular process	4	149	82	4181	0.0487805	0.334751	0.77115
GO:0019205	nucleobase-containing compound kinase activity	molecular_function	catalytic activity	2	409	23	7766	0.0869565	0.343558	0.789635
GO:0003684	damaged DNA binding	molecular_function	binding	1	409	8	7766	0.125	0.351455	0.794184
GO:0006879	cellular iron ion homeostasis	biological_process	biological regulation	1	149	12	4181	0.0833333	0.353408	0.794184
GO:0007034	vacuolar transport	biological_process	localization	1	149	12	4181	0.0833333	0.353408	0.794184
GO:0009069	serine family amino acid metabolic process	biological_process	cellular process	1	149	12	4181	0.0833333	0.353408	0.794184
GO:0009311	oligosaccharide metabolic process	biological_process	metabolic process	1	149	12	4181	0.0833333	0.353408	0.794184
GO:0016634	oxidoreductase activity, acting on the CH-CH group of donors, oxygen as acceptor	molecular_function	catalytic activity	1	409	8	7766	0.125	0.351455	0.794184
GO:0016638	oxidoreductase activity, acting on the CH-NH2 group of donors	molecular_function	catalytic activity	1	409	8	7766	0.125	0.351455	0.794184
GO:0016702	oxidoreductase activity, acting on single donors with incorporation of molecular oxygen, incorporation of two atoms of oxygen	molecular_function	catalytic activity	1	409	8	7766	0.125	0.351455	0.794184
GO:0016894	endonuclease activity, active with either ribo- or deoxyribonucleic acids and producing 3'-phosphomonoesters	molecular_function	catalytic activity	1	409	8	7766	0.125	0.351455	0.794184
GO:0033013	tetrapyrrole metabolic process	biological_process	cellular process	1	149	12	4181	0.0833333	0.353408	0.794184
GO:0005272	sodium channel activity	molecular_function	transporter activity	2	409	24	7766	0.0833333	0.362993	0.813911
GO:0005230	extracellular ligand-gated ion channel activity	molecular_function	transporter activity	5	409	76	7766	0.0657895	0.371581	0.831321
GO:0016482	cytosolic transport	biological_process	localization	1	149	13	4181	0.0769231	0.376517	0.838644
GO:0046916	cellular transition metal ion homeostasis	biological_process	biological regulation	1	149	13	4181	0.0769231	0.376517	0.838644
GO:0004536	deoxyribonuclease activity	molecular_function	catalytic activity	1	409	9	7766	0.111111	0.385647	0.842245
GO:0008271	secondary active sulfate transmembrane transporter activity	molecular_function	transporter activity	1	409	9	7766	0.111111	0.385647	0.842245
GO:0015108	chloride transmembrane transporter activity	molecular_function	transporter activity	1	409	9	7766	0.111111	0.385647	0.842245
GO:0015116	sulfate transmembrane transporter activity	molecular_function	transporter activity	1	409	9	7766	0.111111	0.385647	0.842245
GO:0017137	Rab GTPase binding	molecular_function	binding	1	409	9	7766	0.111111	0.385647	0.842245
GO:0031409	pigment binding	molecular_function	binding	1	409	9	7766	0.111111	0.385647	0.842245
GO:0043021	ribonucleoprotein complex binding	molecular_function	binding	1	409	9	7766	0.111111	0.385647	0.842245
GO:0044237	cellular metabolic process	biological_process	cellular process	66	149	1790	4181	0.0368715	0.385354	0.842245
GO:0048029	monosaccharide binding	molecular_function	binding	1	409	9	7766	0.111111	0.385647	0.842245
GO:0140096	catalytic activity, acting on a protein	molecular_function	catalytic activity	60	409	1095	7766	0.0547945	0.389061	0.847867
GO:0008270	zinc ion binding	molecular_function	binding	34	409	611	7766	0.0556465	0.393009	0.854625
GO:0009108	coenzyme biosynthetic process	biological_process	cellular process	2	149	38	4181	0.0526316	0.395016	0.857142
GO:0009628	response to abiotic stimulus	biological_process	response to stimulus	1	149	14	4181	0.0714286	0.398806	0.859818
GO:0055072	iron ion homeostasis	biological_process	biological regulation	1	149	14	4181	0.0714286	0.398806	0.859818
GO:1990542	mitochondrial transmembrane transport	biological_process	localization	1	149	14	4181	0.0714286	0.398806	0.859818
GO:0005737	cytoplasm	cellular_component	cell	43	253	960	5891	0.0447917	0.40591	0.873268
GO:0016620	oxidoreductase activity, acting on the aldehyde or oxo group of donors, NAD or NADP as acceptor	molecular_function	catalytic activity	3	409	44	7766	0.0681818	0.410986	0.876713
GO:0030170	pyridoxal phosphate binding	molecular_function	binding	3	409	44	7766	0.0681818	0.410986	0.876713
GO:0070279	vitamin B6 binding	molecular_function	binding	3	409	44	7766	0.0681818	0.410986	0.876713
GO:0120114	Sm-like protein family complex	cellular_component	protein-containing complex	1	253	12	5891	0.0833333	0.40978	0.876713
GO:1901360	organic cyclic compound metabolic process	biological_process	metabolic process	37	149	995	4181	0.0371859	0.413313	0.879816
GO:0003887	DNA-directed DNA polymerase activity	molecular_function	catalytic activity	1	409	10	7766	0.1	0.418039	0.879845
GO:0003994	aconitate hydratase activity	molecular_function	catalytic activity	1	409	10	7766	0.1	0.418039	0.879845
GO:0006302	double-strand break repair	biological_process	cellular process	1	149	15	4181	0.0666667	0.420303	0.879845
GO:0006575	cellular modified amino acid metabolic process	biological_process	cellular process	1	149	15	4181	0.0666667	0.420303	0.879845
GO:0030145	manganese ion binding	molecular_function	binding	1	409	10	7766	0.1	0.418039	0.879845
GO:0044262	cellular carbohydrate metabolic process	biological_process	cellular process	1	149	15	4181	0.0666667	0.420303	0.879845
GO:0060090	molecular adaptor activity	molecular_function	binding	1	409	10	7766	0.1	0.418039	0.879845
GO:1901682	sulfur compound transmembrane transporter activity	molecular_function	transporter activity	1	409	10	7766	0.1	0.418039	0.879845
GO:0032787	monocarboxylic acid metabolic process	biological_process	cellular process	3	149	67	4181	0.0447761	0.429666	0.897584
GO:0008033	tRNA processing	biological_process	cellular process	2	149	41	4181	0.0487805	0.432638	0.900066
GO:1902600	proton transmembrane transport	biological_process	localization	2	149	41	4181	0.0487805	0.432638	0.900066
GO:0004879	nuclear receptor activity	molecular_function	transcription regulator activity	1	409	11	7766	0.0909091	0.448728	0.909009
GO:0004890	GABA-A receptor activity	molecular_function	molecular transducer activity	1	409	11	7766	0.0909091	0.448728	0.909009
GO:0012505	endomembrane system	cellular_component	cell	11	253	238	5891	0.0462185	0.445683	0.909009
GO:0015929	hexosaminidase activity	molecular_function	catalytic activity	1	409	11	7766	0.0909091	0.448728	0.909009
GO:0016701	oxidoreductase activity, acting on single donors with incorporation of molecular oxygen	molecular_function	catalytic activity	1	409	11	7766	0.0909091	0.448728	0.909009
GO:0019359	nicotinamide nucleotide biosynthetic process	biological_process	cellular process	1	149	16	4181	0.0625	0.441036	0.909009
GO:0019363	pyridine nucleotide biosynthetic process	biological_process	cellular process	1	149	16	4181	0.0625	0.441036	0.909009
GO:0031406	carboxylic acid binding	molecular_function	binding	1	409	11	7766	0.0909091	0.448728	0.909009
GO:0042626	ATPase activity, coupled to transmembrane movement of substances	molecular_function	transporter activity	4	409	65	7766	0.0615385	0.449549	0.909009
GO:0043177	organic acid binding	molecular_function	binding	1	409	11	7766	0.0909091	0.448728	0.909009
GO:0055076	transition metal ion homeostasis	biological_process	biological regulation	1	149	16	4181	0.0625	0.441036	0.909009
GO:0098531	transcription factor activity, direct ligand regulated sequence-specific DNA binding	molecular_function	transcription regulator activity	1	409	11	7766	0.0909091	0.448728	0.909009
GO:0098660	inorganic ion transmembrane transport	biological_process	localization	2	149	42	4181	0.047619	0.444905	0.909009
GO:0098662	inorganic cation transmembrane transport	biological_process	localization	2	149	42	4181	0.047619	0.444905	0.909009
GO:0000139	Golgi membrane	cellular_component	organelle part	3	253	58	5891	0.0517241	0.4572	0.909122
GO:0007156	homophilic cell adhesion via plasma membrane adhesion molecules	biological_process	biological adhesion	1	149	17	4181	0.0588235	0.461033	0.909122
GO:0009064	glutamine family amino acid metabolic process	biological_process	cellular process	1	149	17	4181	0.0588235	0.461033	0.909122
GO:0015399	primary active transmembrane transporter activity	molecular_function	transporter activity	4	409	66	7766	0.0606061	0.461341	0.909122
GO:0015405	P-P-bond-hydrolysis-driven transmembrane transporter activity	molecular_function	transporter activity	4	409	66	7766	0.0606061	0.461341	0.909122
GO:0015988	energy coupled proton transmembrane transport, against electrochemical gradient	biological_process	localization	1	149	17	4181	0.0588235	0.461033	0.909122
GO:0015991	ATP hydrolysis coupled proton transport	biological_process	localization	1	149	17	4181	0.0588235	0.461033	0.909122
GO:0031461	cullin-RING ubiquitin ligase complex	cellular_component	cell	1	253	14	5891	0.0714286	0.459491	0.909122
GO:0090662	ATP hydrolysis coupled transmembrane transport	biological_process	localization	1	149	17	4181	0.0588235	0.461033	0.909122
GO:0098655	cation transmembrane transport	biological_process	localization	2	149	43	4181	0.0465116	0.457025	0.909122
GO:0098742	cell-cell adhesion via plasma-membrane adhesion molecules	biological_process	biological adhesion	1	149	17	4181	0.0588235	0.461033	0.909122
GO:0099131	ATP hydrolysis coupled ion transmembrane transport	biological_process	localization	1	149	17	4181	0.0588235	0.461033	0.909122
GO:0099132	ATP hydrolysis coupled cation transmembrane transport	biological_process	localization	1	149	17	4181	0.0588235	0.461033	0.909122
GO:1901566	organonitrogen compound biosynthetic process	biological_process	metabolic process	15	149	401	4181	0.0374065	0.46222	0.909122
GO:0006873	cellular ion homeostasis	biological_process	biological regulation	1	149	18	4181	0.0555556	0.480318	0.924592
GO:0006875	cellular metal ion homeostasis	biological_process	biological regulation	1	149	18	4181	0.0555556	0.480318	0.924592
GO:0008188	neuropeptide receptor activity	molecular_function	molecular transducer activity	1	409	12	7766	0.0833333	0.477802	0.924592
GO:0016903	oxidoreductase activity, acting on the aldehyde or oxo group of donors	molecular_function	catalytic activity	3	409	49	7766	0.0612245	0.481081	0.924592
GO:0030003	cellular cation homeostasis	biological_process	biological regulation	1	149	18	4181	0.0555556	0.480318	0.924592
GO:0032259	methylation	biological_process	metabolic process	1	149	18	4181	0.0555556	0.480318	0.924592
GO:0032268	regulation of cellular protein metabolic process	biological_process	biological regulation	2	149	45	4181	0.0444444	0.480803	0.924592
GO:0043414	macromolecule methylation	biological_process	cellular process	1	149	18	4181	0.0555556	0.480318	0.924592
GO:0051301	cell division	biological_process	cellular process	1	149	18	4181	0.0555556	0.480318	0.924592
GO:0055114	oxidation-reduction process	biological_process	metabolic process	3	149	72	4181	0.0416667	0.476758	0.924592
GO:0072525	pyridine-containing compound biosynthetic process	biological_process	cellular process	1	149	18	4181	0.0555556	0.480318	0.924592
GO:0098609	cell-cell adhesion	biological_process	biological adhesion	1	149	18	4181	0.0555556	0.480318	0.924592
GO:0043492	ATPase activity, coupled to movement of substances	molecular_function	catalytic activity	4	409	68	7766	0.0588235	0.484651	0.929682
GO:0016469	proton-transporting two-sector ATPase complex	cellular_component	protein-containing complex	2	253	38	5891	0.0526316	0.490387	0.938901
GO:0005813	centrosome	cellular_component	organelle part	1	253	16	5891	0.0625	0.50503	0.938952
GO:0006807	nitrogen compound metabolic process	biological_process	metabolic process	56	149	1561	4181	0.0358744	0.506234	0.938952
GO:0008408	3'-5' exonuclease activity	molecular_function	catalytic activity	1	409	13	7766	0.0769231	0.505347	0.938952
GO:0008610	lipid biosynthetic process	biological_process	metabolic process	4	149	102	4181	0.0392157	0.496228	0.938952
GO:0015267	channel activity	molecular_function	transporter activity	11	409	201	7766	0.0547264	0.49267	0.938952
GO:0015718	monocarboxylic acid transport	biological_process	localization	1	149	19	4181	0.0526316	0.498918	0.938952
GO:0016709	oxidoreductase activity, acting on paired donors, with incorporation or reduction of molecular oxygen, NAD(P)H as one donor, and incorporation of one atom of oxygen	molecular_function	catalytic activity	1	409	13	7766	0.0769231	0.505347	0.938952
GO:0016917	GABA receptor activity	molecular_function	molecular transducer activity	1	409	13	7766	0.0769231	0.505347	0.938952
GO:0022803	passive transmembrane transporter activity	molecular_function	transporter activity	11	409	201	7766	0.0547264	0.49267	0.938952
GO:0033176	proton-transporting V-type ATPase complex	cellular_component	protein-containing complex	1	253	16	5891	0.0625	0.50503	0.938952
GO:0033218	amide binding	molecular_function	binding	1	409	13	7766	0.0769231	0.505347	0.938952
GO:0034762	regulation of transmembrane transport	biological_process	biological regulation	1	149	19	4181	0.0526316	0.498918	0.938952
GO:0034765	regulation of ion transmembrane transport	biological_process	biological regulation	1	149	19	4181	0.0526316	0.498918	0.938952
GO:0043269	regulation of ion transport	biological_process	biological regulation	1	149	19	4181	0.0526316	0.498918	0.938952
GO:0044255	cellular lipid metabolic process	biological_process	cellular process	6	149	158	4181	0.0379747	0.497252	0.938952
GO:0051246	regulation of protein metabolic process	biological_process	biological regulation	2	149	47	4181	0.0425532	0.503937	0.938952
GO:0055082	cellular chemical homeostasis	biological_process	biological regulation	1	149	19	4181	0.0526316	0.498918	0.938952
GO:0044431	Golgi apparatus part	cellular_component	organelle part	4	253	86	5891	0.0465116	0.50868	0.941758
GO:0006631	fatty acid metabolic process	biological_process	cellular process	2	149	48	4181	0.0416667	0.515255	0.944762
GO:0006839	mitochondrial transport	biological_process	localization	1	149	20	4181	0.05	0.516857	0.944762
GO:0007229	integrin-mediated signaling pathway	biological_process	biological regulation	1	149	20	4181	0.05	0.516857	0.944762
GO:0015711	organic anion transport	biological_process	localization	1	149	20	4181	0.05	0.516857	0.944762
GO:0015849	organic acid transport	biological_process	localization	1	149	20	4181	0.05	0.516857	0.944762
GO:0046034	ATP metabolic process	biological_process	cellular process	2	149	48	4181	0.0416667	0.515255	0.944762
GO:0046942	carboxylic acid transport	biological_process	localization	1	149	20	4181	0.05	0.516857	0.944762
GO:0022824	transmitter-gated ion channel activity	molecular_function	transporter activity	3	409	52	7766	0.0576923	0.521208	0.949276
GO:0022835	transmitter-gated channel activity	molecular_function	transporter activity	3	409	52	7766	0.0576923	0.521208	0.949276
GO:0000723	telomere maintenance	biological_process	cellular component organization or biogenesis	1	149	21	4181	0.047619	0.534158	0.952236
GO:0006820	anion transport	biological_process	localization	1	149	21	4181	0.047619	0.534158	0.952236
GO:0008483	transaminase activity	molecular_function	catalytic activity	1	409	14	7766	0.0714286	0.531441	0.952236
GO:0016197	endosomal transport	biological_process	localization	1	149	21	4181	0.047619	0.534158	0.952236
GO:0016769	transferase activity, transferring nitrogenous groups	molecular_function	catalytic activity	1	409	14	7766	0.0714286	0.531441	0.952236
GO:0022836	gated channel activity	molecular_function	transporter activity	6	409	111	7766	0.0540541	0.533996	0.952236
GO:0022839	ion gated channel activity	molecular_function	transporter activity	6	409	110	7766	0.0545455	0.525022	0.952236
GO:0031090	organelle membrane	cellular_component	organelle part	9	253	206	5891	0.0436893	0.528488	0.952236
GO:0032200	telomere organization	biological_process	cellular component organization or biogenesis	1	149	21	4181	0.047619	0.534158	0.952236
GO:0046483	heterocycle metabolic process	biological_process	cellular process	35	149	979	4181	0.0357508	0.524076	0.952236
GO:0046933	proton-transporting ATP synthase activity, rotational mechanism	molecular_function	transporter activity	1	409	14	7766	0.0714286	0.531441	0.952236
GO:0055065	metal ion homeostasis	biological_process	biological regulation	1	149	21	4181	0.047619	0.534158	0.952236
GO:0051128	regulation of cellular component organization	biological_process	biological regulation	2	149	50	4181	0.04	0.537377	0.956284
GO:0031985	Golgi cisterna	cellular_component	organelle part	1	253	18	5891	0.0555556	0.546746	0.969537
GO:0032580	Golgi cisterna membrane	cellular_component	organelle part	1	253	18	5891	0.0555556	0.546746	0.969537
GO:0002376	immune system process	biological_process	immune system process	2	149	51	4181	0.0392157	0.548177	0.97037
GO:0015985	energy coupled proton transport, down electrochemical gradient	biological_process	localization	1	149	22	4181	0.0454545	0.550843	0.97168
GO:0015986	ATP synthesis coupled proton transport	biological_process	cellular process	1	149	22	4181	0.0454545	0.550843	0.97168
GO:0019239	deaminase activity	molecular_function	catalytic activity	1	409	15	7766	0.0666667	0.556163	0.977645
GO:1901681	sulfur compound binding	molecular_function	binding	1	409	15	7766	0.0666667	0.556163	0.977645
GO:0007155	cell adhesion	biological_process	biological adhesion	2	149	52	4181	0.0384615	0.558801	0.978872
GO:0022610	biological adhesion	biological_process	biological adhesion	2	149	52	4181	0.0384615	0.558801	0.978872
GO:0005200	structural constituent of cytoskeleton	molecular_function	structural molecule activity	1	409	16	7766	0.0625	0.579583	0.991055
GO:0005887	integral component of plasma membrane	cellular_component	cell	2	253	44	5891	0.0454545	0.569812	0.991055
GO:0006399	tRNA metabolic process	biological_process	cellular process	3	149	83	4181	0.0361446	0.573406	0.991055
GO:0008417	fucosyltransferase activity	molecular_function	catalytic activity	1	409	16	7766	0.0625	0.579583	0.991055
GO:0009144	purine nucleoside triphosphate metabolic process	biological_process	cellular process	2	149	53	4181	0.0377358	0.569248	0.991055
GO:0009199	ribonucleoside triphosphate metabolic process	biological_process	cellular process	2	149	54	4181	0.037037	0.579516	0.991055
GO:0009205	purine ribonucleoside triphosphate metabolic process	biological_process	cellular process	2	149	53	4181	0.0377358	0.569248	0.991055
GO:0015672	monovalent inorganic cation transport	biological_process	localization	2	149	54	4181	0.037037	0.579516	0.991055
GO:0016836	hydro-lyase activity	molecular_function	catalytic activity	2	409	36	7766	0.0555556	0.572578	0.991055
GO:0016860	intramolecular oxidoreductase activity	molecular_function	catalytic activity	1	409	16	7766	0.0625	0.579583	0.991055
GO:0043604	amide biosynthetic process	biological_process	cellular process	7	149	199	4181	0.0351759	0.570668	0.991055
GO:0050801	ion homeostasis	biological_process	biological regulation	1	149	24	4181	0.0416667	0.582453	0.991055
GO:0051049	regulation of transport	biological_process	biological regulation	1	149	23	4181	0.0434783	0.566935	0.991055
GO:0055080	cation homeostasis	biological_process	biological regulation	1	149	24	4181	0.0416667	0.582453	0.991055
GO:0060249	anatomical structure homeostasis	biological_process	biological regulation	1	149	24	4181	0.0416667	0.582453	0.991055
GO:0098771	inorganic ion homeostasis	biological_process	biological regulation	1	149	24	4181	0.0416667	0.582453	0.991055
GO:1901576	organic substance biosynthetic process	biological_process	metabolic process	24	149	688	4181	0.0348837	0.581857	0.991055
GO:0030594	neurotransmitter receptor activity	molecular_function	molecular transducer activity	3	409	57	7766	0.0526316	0.584125	0.991973
GO:0099023	tethering complex	cellular_component	protein-containing complex	1	253	20	5891	0.05	0.584959	0.991973
GO:1901362	organic cyclic compound biosynthetic process	biological_process	metabolic process	8	149	231	4181	0.034632	0.586692	0.993242
GO:0005201	extracellular matrix structural constituent	molecular_function	structural molecule activity	1	409	17	7766	0.0588235	0.60177	0.998951
GO:0005216	ion channel activity	molecular_function	transporter activity	9	409	177	7766	0.0508475	0.592373	0.998951
GO:0005319	lipid transporter activity	molecular_function	transporter activity	1	409	17	7766	0.0588235	0.60177	0.998951
GO:0005777	peroxisome	cellular_component	cell	1	253	22	5891	0.0454545	0.619962	0.998951
GO:0005794	Golgi apparatus	cellular_component	cell	4	253	100	5891	0.04	0.628986	0.998951
GO:0006099	tricarboxylic acid cycle	biological_process	cellular process	1	149	27	4181	0.037037	0.625772	0.998951
GO:0006101	citrate metabolic process	biological_process	cellular process	1	149	27	4181	0.037037	0.625772	0.998951
GO:0006260	DNA replication	biological_process	cellular process	2	149	58	4181	0.0344828	0.618799	0.998951
GO:0006486	protein glycosylation	biological_process	cellular process	2	149	59	4181	0.0338983	0.628171	0.998951
GO:0006605	protein targeting	biological_process	localization	1	149	26	4181	0.0384615	0.611853	0.998951
GO:0008146	sulfotransferase activity	molecular_function	catalytic activity	1	409	18	7766	0.0555556	0.622789	0.998951
GO:0008380	RNA splicing	biological_process	cellular process	2	149	57	4181	0.0350877	0.609247	0.998951
GO:0009058	biosynthetic process	biological_process	metabolic process	25	149	733	4181	0.0341064	0.631646	0.998951
GO:0009060	aerobic respiration	biological_process	cellular process	1	149	27	4181	0.037037	0.625772	0.998951
GO:0009101	glycoprotein biosynthetic process	biological_process	cellular process	2	149	59	4181	0.0338983	0.628171	0.998951
GO:0009126	purine nucleoside monophosphate metabolic process	biological_process	cellular process	2	149	57	4181	0.0350877	0.609247	0.998951
GO:0009141	nucleoside triphosphate metabolic process	biological_process	cellular process	2	149	57	4181	0.0350877	0.609247	0.998951
GO:0009167	purine ribonucleoside monophosphate metabolic process	biological_process	cellular process	2	149	57	4181	0.0350877	0.609247	0.998951
GO:0015079	potassium ion transmembrane transporter activity	molecular_function	transporter activity	2	409	40	7766	0.05	0.630466	0.998951
GO:0016051	carbohydrate biosynthetic process	biological_process	metabolic process	1	149	26	4181	0.0384615	0.611853	0.998951
GO:0016055	Wnt signaling pathway	biological_process	biological regulation	1	149	26	4181	0.0384615	0.611853	0.998951
GO:0016717	oxidoreductase activity, acting on paired donors, with oxidation of a pair of donors resulting in the reduction of molecular oxygen to two molecules of water	molecular_function	catalytic activity	1	409	17	7766	0.0588235	0.60177	0.998951
GO:0016835	carbon-oxygen lyase activity	molecular_function	catalytic activity	2	409	39	7766	0.0512821	0.616589	0.998951
GO:0022838	substrate-specific channel activity	molecular_function	transporter activity	9	409	177	7766	0.0508475	0.592373	0.998951
GO:0030258	lipid modification	biological_process	cellular process	1	149	26	4181	0.0384615	0.611853	0.998951
GO:0031012	extracellular matrix	cellular_component	extracellular region	1	253	21	5891	0.047619	0.602844	0.998951
GO:0032879	regulation of localization	biological_process	biological regulation	1	149	26	4181	0.0384615	0.611853	0.998951
GO:0034613	cellular protein localization	biological_process	localization	4	149	120	4181	0.0333333	0.626134	0.998951
GO:0042579	microbody	cellular_component	cell	1	253	22	5891	0.0454545	0.619962	0.998951
GO:0043413	macromolecule glycosylation	biological_process	metabolic process	2	149	59	4181	0.0338983	0.628171	0.998951
GO:0044421	extracellular region part	cellular_component	extracellular region	3	253	75	5891	0.04	0.631613	0.998951
GO:0044769	ATPase activity, coupled to transmembrane movement of ions, rotational mechanism	molecular_function	transporter activity	1	409	17	7766	0.0588235	0.60177	0.998951
GO:0045259	proton-transporting ATP synthase complex	cellular_component	cell	1	253	21	5891	0.047619	0.602844	0.998951
GO:0048878	chemical homeostasis	biological_process	biological regulation	1	149	26	4181	0.0384615	0.611853	0.998951
GO:0051493	regulation of cytoskeleton organization	biological_process	biological regulation	1	149	27	4181	0.037037	0.625772	0.998951
GO:0065008	regulation of biological quality	biological_process	biological regulation	5	149	145	4181	0.0344828	0.595419	0.998951
GO:0070085	glycosylation	biological_process	metabolic process	2	149	59	4181	0.0338983	0.628171	0.998951
GO:0072350	tricarboxylic acid metabolic process	biological_process	cellular process	1	149	27	4181	0.037037	0.625772	0.998951
GO:0072521	purine-containing compound metabolic process	biological_process	cellular process	3	149	89	4181	0.0337079	0.621275	0.998951
GO:0098791	Golgi subcompartment	cellular_component	organelle part	3	253	72	5891	0.0416667	0.603781	0.998951
GO:0198738	cell-cell signaling by wnt	biological_process	cellular process	1	149	26	4181	0.0384615	0.611853	0.998951
GO:1905114	cell surface receptor signaling pathway involved in cell-cell signaling	biological_process	biological regulation	1	149	26	4181	0.0384615	0.611853	0.998951
GO:0070727	cellular macromolecule localization	biological_process	localization	4	149	121	4181	0.0330579	0.63271	0.999068
GO:0000151	ubiquitin ligase complex	cellular_component	cell	1	253	24	5891	0.0416667	0.652024	1
GO:0000166	nucleotide binding	molecular_function	binding	34	409	1112	7766	0.0305755	0.999946	1
GO:0000228	nuclear chromosome	cellular_component	organelle part	1	253	40	5891	0.025	0.828269	1
GO:0000428	DNA-directed RNA polymerase complex	cellular_component	cell	1	253	34	5891	0.0294118	0.776147	1
GO:0000981	DNA-binding transcription factor activity, RNA polymerase II-specific	molecular_function	transcription regulator activity	1	409	23	7766	0.0434783	0.7124	1
GO:0001653	peptide receptor activity	molecular_function	molecular transducer activity	1	409	35	7766	0.0285714	0.850113	1
GO:0001882	nucleoside binding	molecular_function	binding	2	409	154	7766	0.012987	0.997847	1
GO:0001883	purine nucleoside binding	molecular_function	binding	2	409	149	7766	0.0134228	0.997247	1
GO:0003676	nucleic acid binding	molecular_function	binding	49	409	1931	7766	0.0253755	1	1
GO:0003677	DNA binding	molecular_function	binding	12	409	780	7766	0.0153846	1	1
GO:0003700	DNA-binding transcription factor activity	molecular_function	transcription regulator activity	8	409	202	7766	0.039604	0.842523	1
GO:0003723	RNA binding	molecular_function	binding	10	409	371	7766	0.0269542	0.99528	1
GO:0003735	structural constituent of ribosome	molecular_function	structural molecule activity	4	409	131	7766	0.0305344	0.920294	1
GO:0003743	translation initiation factor activity	molecular_function	binding	1	409	42	7766	0.0238095	0.897563	1
GO:0003924	GTPase activity	molecular_function	catalytic activity	2	409	107	7766	0.0186916	0.979329	1
GO:0003964	RNA-directed DNA polymerase activity	molecular_function	catalytic activity	3	409	98	7766	0.0306122	0.896197	1
GO:0004177	aminopeptidase activity	molecular_function	catalytic activity	1	409	33	7766	0.030303	0.832904	1
GO:0004197	cysteine-type endopeptidase activity	molecular_function	catalytic activity	1	409	19	7766	0.0526316	0.642701	1
GO:0004518	nuclease activity	molecular_function	catalytic activity	5	409	139	7766	0.0359712	0.863654	1
GO:0004519	endonuclease activity	molecular_function	catalytic activity	4	409	116	7766	0.0344828	0.867228	1
GO:0004521	endoribonuclease activity	molecular_function	catalytic activity	1	409	35	7766	0.0285714	0.850113	1
GO:0004527	exonuclease activity	molecular_function	catalytic activity	1	409	20	7766	0.05	0.661565	1
GO:0004540	ribonuclease activity	molecular_function	catalytic activity	1	409	42	7766	0.0238095	0.897563	1
GO:0004672	protein kinase activity	molecular_function	catalytic activity	3	409	237	7766	0.0126582	0.999765	1
GO:0004674	protein serine/threonine kinase activity	molecular_function	catalytic activity	1	409	96	7766	0.0104167	0.994629	1
GO:0004721	phosphoprotein phosphatase activity	molecular_function	catalytic activity	1	409	65	7766	0.0153846	0.970744	1
GO:0004725	protein tyrosine phosphatase activity	molecular_function	catalytic activity	1	409	34	7766	0.0294118	0.841742	1
GO:0004803	transposase activity	molecular_function	catalytic activity	1	409	56	7766	0.0178571	0.952206	1
GO:0004812	aminoacyl-tRNA ligase activity	molecular_function	catalytic activity	1	409	41	7766	0.0243902	0.891837	1
GO:0004842	ubiquitin-protein transferase activity	molecular_function	catalytic activity	1	409	71	7766	0.0140845	0.978915	1
GO:0004857	enzyme inhibitor activity	molecular_function	molecular function regulator	1	409	60	7766	0.0166667	0.96157	1
GO:0004866	endopeptidase inhibitor activity	molecular_function	molecular function regulator	1	409	33	7766	0.030303	0.832904	1
GO:0004867	serine-type endopeptidase inhibitor activity	molecular_function	molecular function regulator	1	409	26	7766	0.0384615	0.755615	1
GO:0004888	transmembrane signaling receptor activity	molecular_function	molecular transducer activity	8	409	354	7766	0.0225989	0.998714	1
GO:0004930	G protein-coupled receptor activity	molecular_function	molecular transducer activity	3	409	143	7766	0.020979	0.983111	1
GO:0005085	guanyl-nucleotide exchange factor activity	molecular_function	molecular function regulator	2	409	52	7766	0.0384615	0.767552	1
GO:0005088	Ras guanyl-nucleotide exchange factor activity	molecular_function	molecular function regulator	1	409	30	7766	0.0333333	0.803327	1
GO:0005089	Rho guanyl-nucleotide exchange factor activity	molecular_function	molecular function regulator	1	409	27	7766	0.037037	0.768529	1
GO:0005102	signaling receptor binding	molecular_function	binding	3	409	73	7766	0.0410959	0.747451	1
GO:0005198	structural molecule activity	molecular_function	structural molecule activity	11	409	422	7766	0.0260664	0.997924	1
GO:0005244	voltage-gated ion channel activity	molecular_function	transporter activity	1	409	29	7766	0.0344828	0.79235	1
GO:0005249	voltage-gated potassium channel activity	molecular_function	transporter activity	1	409	21	7766	0.047619	0.679435	1
GO:0005261	cation channel activity	molecular_function	transporter activity	3	409	91	7766	0.032967	0.865387	1
GO:0005267	potassium channel activity	molecular_function	transporter activity	1	409	35	7766	0.0285714	0.850113	1
GO:0005488	binding	molecular_function	binding	180	409	4631	7766	0.0388685	1	1
GO:0005509	calcium ion binding	molecular_function	binding	4	409	185	7766	0.0216216	0.989756	1
GO:0005515	protein binding	molecular_function	binding	13	409	561	7766	0.0231729	0.999893	1
GO:0005524	ATP binding	molecular_function	binding	17	409	764	7766	0.0222513	0.999996	1
GO:0005525	GTP binding	molecular_function	binding	2	409	149	7766	0.0134228	0.997247	1
GO:0005615	extracellular space	cellular_component	extracellular region	2	253	50	5891	0.04	0.639925	1
GO:0005622	intracellular	cellular_component	cell	65	253	2177	5891	0.0298576	0.999962	1
GO:0005623	cell	cellular_component	cell	76	253	2692	5891	0.0282318	1	1
GO:0005634	nucleus	cellular_component	cell	19	253	1100	5891	0.0172727	1	1
GO:0005654	nucleoplasm	cellular_component	organelle part	1	253	106	5891	0.00943396	0.990868	1
GO:0005681	spliceosomal complex	cellular_component	organelle part	1	253	24	5891	0.0416667	0.652024	1
GO:0005694	chromosome	cellular_component	cell	1	253	89	5891	0.011236	0.980492	1
GO:0005739	mitochondrion	cellular_component	cell	8	253	217	5891	0.0368664	0.722421	1
GO:0005740	mitochondrial envelope	cellular_component	organelle part	3	253	116	5891	0.0258621	0.88178	1
GO:0005743	mitochondrial inner membrane	cellular_component	organelle part	2	253	86	5891	0.0232558	0.890328	1
GO:0005795	Golgi stack	cellular_component	organelle part	1	253	25	5891	0.04	0.667029	1
GO:0005815	microtubule organizing center	cellular_component	organelle part	1	253	28	5891	0.0357143	0.708288	1
GO:0005829	cytosol	cellular_component	cell	1	253	39	5891	0.025641	0.820509	1
GO:0005840	ribosome	cellular_component	cell	4	253	142	5891	0.028169	0.866231	1
GO:0005856	cytoskeleton	cellular_component	cell	2	253	169	5891	0.0118343	0.995262	1
GO:0005874	microtubule	cellular_component	organelle part	1	253	38	5891	0.0263158	0.8124	1
GO:0005886	plasma membrane	cellular_component	cell	6	253	292	5891	0.0205479	0.988595	1
GO:0005929	cilium	cellular_component	cell	1	253	53	5891	0.0188679	0.90339	1
GO:0006091	generation of precursor metabolites and energy	biological_process	cellular process	1	149	60	4181	0.0166667	0.888427	1
GO:0006139	nucleobase-containing compound metabolic process	biological_process	cellular process	32	149	942	4181	0.0339703	0.655054	1
GO:0006163	purine nucleotide metabolic process	biological_process	cellular process	2	149	73	4181	0.0273973	0.741185	1
GO:0006164	purine nucleotide biosynthetic process	biological_process	cellular process	1	149	51	4181	0.0196078	0.844646	1
GO:0006259	DNA metabolic process	biological_process	cellular process	14	149	451	4181	0.0310421	0.749959	1
GO:0006281	DNA repair	biological_process	cellular process	2	149	115	4181	0.0173913	0.921972	1
GO:0006310	DNA recombination	biological_process	cellular process	2	149	146	4181	0.0136986	0.970023	1
GO:0006313	transposition, DNA-mediated	biological_process	cellular process	1	149	81	4181	0.0123457	0.948611	1
GO:0006355	regulation of transcription, DNA-templated	biological_process	biological regulation	3	149	265	4181	0.0113208	0.996826	1
GO:0006357	regulation of transcription by RNA polymerase II	biological_process	biological regulation	2	149	70	4181	0.0285714	0.71973	1
GO:0006396	RNA processing	biological_process	cellular process	5	149	186	4181	0.0268817	0.801696	1
GO:0006397	mRNA processing	biological_process	cellular process	1	149	70	4181	0.0142857	0.92283	1
GO:0006412	translation	biological_process	cellular process	6	149	190	4181	0.0315789	0.679064	1
GO:0006418	tRNA aminoacylation for protein translation	biological_process	cellular process	1	149	39	4181	0.025641	0.758725	1
GO:0006464	cellular protein modification process	biological_process	cellular process	2	149	197	4181	0.0101523	0.9943	1
GO:0006518	peptide metabolic process	biological_process	cellular process	6	149	201	4181	0.0298507	0.730874	1
GO:0006633	fatty acid biosynthetic process	biological_process	cellular process	1	149	38	4181	0.0263158	0.749724	1
GO:0006644	phospholipid metabolic process	biological_process	cellular process	2	149	82	4181	0.0243902	0.797341	1
GO:0006650	glycerophospholipid metabolic process	biological_process	cellular process	1	149	45	4181	0.0222222	0.806363	1
GO:0006754	ATP biosynthetic process	biological_process	cellular process	1	149	30	4181	0.0333333	0.664623	1
GO:0006811	ion transport	biological_process	localization	3	149	108	4181	0.0277778	0.747961	1
GO:0006812	cation transport	biological_process	localization	2	149	67	4181	0.0298507	0.69681	1
GO:0006886	intracellular protein transport	biological_process	localization	3	149	105	4181	0.0285714	0.730472	1
GO:0006950	response to stress	biological_process	response to stimulus	7	149	219	4181	0.0319635	0.672583	1
GO:0006974	cellular response to DNA damage stimulus	biological_process	cellular process	2	149	126	4181	0.015873	0.944122	1
GO:0006996	organelle organization	biological_process	cellular component organization or biogenesis	2	149	259	4181	0.00772201	0.999317	1
GO:0007017	microtubule-based process	biological_process	cellular process	1	149	94	4181	0.0106383	0.968264	1
GO:0007154	cell communication	biological_process	cellular process	7	149	555	4181	0.0126126	0.999882	1
GO:0007165	signal transduction	biological_process	biological regulation	7	149	541	4181	0.012939	0.999821	1
GO:0007166	cell surface receptor signaling pathway	biological_process	biological regulation	3	149	97	4181	0.0309278	0.679261	1
GO:0007264	small GTPase mediated signal transduction	biological_process	biological regulation	1	149	34	4181	0.0294118	0.710261	1
GO:0007267	cell-cell signaling	biological_process	cellular process	1	149	39	4181	0.025641	0.758725	1
GO:0007275	multicellular organism development	biological_process	multicellular organismal process	1	149	194	4181	0.00515464	0.999261	1
GO:0008081	phosphoric diester hydrolase activity	molecular_function	catalytic activity	1	409	26	7766	0.0384615	0.755615	1
GO:0008104	protein localization	biological_process	localization	4	149	167	4181	0.0239521	0.854665	1
GO:0008135	translation factor activity, RNA binding	molecular_function	binding	1	409	56	7766	0.0178571	0.952206	1
GO:0008138	protein tyrosine/serine/threonine phosphatase activity	molecular_function	catalytic activity	1	409	20	7766	0.05	0.661565	1
GO:0008144	drug binding	molecular_function	binding	26	409	884	7766	0.0294118	0.999849	1
GO:0008168	methyltransferase activity	molecular_function	catalytic activity	2	409	89	7766	0.0224719	0.952659	1
GO:0008234	cysteine-type peptidase activity	molecular_function	catalytic activity	3	409	66	7766	0.0454545	0.683293	1
GO:0008289	lipid binding	molecular_function	binding	3	409	69	7766	0.0434783	0.712163	1
GO:0008324	cation transmembrane transporter activity	molecular_function	transporter activity	7	409	220	7766	0.0318182	0.949446	1
GO:0008528	G protein-coupled peptide receptor activity	molecular_function	molecular transducer activity	1	409	35	7766	0.0285714	0.850113	1
GO:0008654	phospholipid biosynthetic process	biological_process	cellular process	1	149	44	4181	0.0227273	0.799128	1
GO:0009055	electron transfer activity	molecular_function	catalytic activity	1	409	52	7766	0.0192308	0.940566	1
GO:0009057	macromolecule catabolic process	biological_process	metabolic process	4	149	124	4181	0.0322581	0.651994	1
GO:0009059	macromolecule biosynthetic process	biological_process	metabolic process	10	149	421	4181	0.023753	0.943342	1
GO:0009100	glycoprotein metabolic process	biological_process	cellular process	2	149	62	4181	0.0322581	0.655222	1
GO:0009123	nucleoside monophosphate metabolic process	biological_process	cellular process	2	149	63	4181	0.031746	0.663886	1
GO:0009124	nucleoside monophosphate biosynthetic process	biological_process	cellular process	1	149	46	4181	0.0217391	0.813339	1
GO:0009127	purine nucleoside monophosphate biosynthetic process	biological_process	cellular process	1	149	40	4181	0.025	0.767405	1
GO:0009142	nucleoside triphosphate biosynthetic process	biological_process	cellular process	1	149	34	4181	0.0294118	0.710261	1
GO:0009145	purine nucleoside triphosphate biosynthetic process	biological_process	cellular process	1	149	33	4181	0.030303	0.699466	1
GO:0009150	purine ribonucleotide metabolic process	biological_process	cellular process	2	149	71	4181	0.028169	0.727042	1
GO:0009152	purine ribonucleotide biosynthetic process	biological_process	cellular process	1	149	50	4181	0.02	0.838832	1
GO:0009156	ribonucleoside monophosphate biosynthetic process	biological_process	cellular process	1	149	45	4181	0.0222222	0.806363	1
GO:0009161	ribonucleoside monophosphate metabolic process	biological_process	cellular process	2	149	62	4181	0.0322581	0.655222	1
GO:0009165	nucleotide biosynthetic process	biological_process	cellular process	2	149	81	4181	0.0246914	0.791676	1
GO:0009168	purine ribonucleoside monophosphate biosynthetic process	biological_process	cellular process	1	149	40	4181	0.025	0.767405	1
GO:0009201	ribonucleoside triphosphate biosynthetic process	biological_process	cellular process	1	149	34	4181	0.0294118	0.710261	1
GO:0009206	purine ribonucleoside triphosphate biosynthetic process	biological_process	cellular process	1	149	33	4181	0.030303	0.699466	1
GO:0009259	ribonucleotide metabolic process	biological_process	cellular process	2	149	75	4181	0.0266667	0.754702	1
GO:0009260	ribonucleotide biosynthetic process	biological_process	cellular process	1	149	54	4181	0.0185185	0.860865	1
GO:0009451	RNA modification	biological_process	cellular process	1	149	36	4181	0.0277778	0.73071	1
GO:0009653	anatomical structure morphogenesis	biological_process	developmental process	1	149	94	4181	0.0106383	0.968264	1
GO:0009889	regulation of biosynthetic process	biological_process	biological regulation	5	149	292	4181	0.0171233	0.982302	1
GO:0009966	regulation of signal transduction	biological_process	biological regulation	2	149	85	4181	0.0235294	0.813531	1
GO:0009975	cyclase activity	molecular_function	catalytic activity	1	409	30	7766	0.0333333	0.803327	1
GO:0009987	cellular process	biological_process	cellular process	83	149	2876	4181	0.0288595	0.999771	1
GO:0010467	gene expression	biological_process	metabolic process	11	149	494	4181	0.0222672	0.973113	1
GO:0010468	regulation of gene expression	biological_process	biological regulation	7	149	327	4181	0.0214067	0.954066	1
GO:0010556	regulation of macromolecule biosynthetic process	biological_process	biological regulation	5	149	288	4181	0.0173611	0.98039	1
GO:0010646	regulation of cell communication	biological_process	biological regulation	2	149	87	4181	0.0229885	0.823678	1
GO:0015031	protein transport	biological_process	localization	4	149	155	4181	0.0258065	0.811369	1
GO:0015075	ion transmembrane transporter activity	molecular_function	transporter activity	16	409	326	7766	0.0490798	0.65308	1
GO:0015077	monovalent inorganic cation transmembrane transporter activity	molecular_function	transporter activity	5	409	149	7766	0.033557	0.899834	1
GO:0015078	proton transmembrane transporter activity	molecular_function	transporter activity	1	409	54	7766	0.0185185	0.946702	1
GO:0015081	sodium ion transmembrane transporter activity	molecular_function	transporter activity	2	409	60	7766	0.0333333	0.832347	1
GO:0015291	secondary active transmembrane transporter activity	molecular_function	transporter activity	2	409	66	7766	0.030303	0.869748	1
GO:0015293	symporter activity	molecular_function	transporter activity	1	409	40	7766	0.025	0.885791	1
GO:0015294	solute:cation symporter activity	molecular_function	transporter activity	1	409	34	7766	0.0294118	0.841742	1
GO:0015318	inorganic molecular entity transmembrane transporter activity	molecular_function	transporter activity	14	409	309	7766	0.0453074	0.759153	1
GO:0015630	microtubule cytoskeleton	cellular_component	cell	2	253	84	5891	0.0238095	0.882362	1
GO:0015833	peptide transport	biological_process	localization	4	149	156	4181	0.025641	0.815338	1
GO:0015980	energy derivation by oxidation of organic compounds	biological_process	cellular process	1	149	48	4181	0.0208333	0.82655	1
GO:0016043	cellular component organization	biological_process	cellular component organization or biogenesis	3	149	353	4181	0.00849858	0.999822	1
GO:0016070	RNA metabolic process	biological_process	cellular process	7	149	341	4181	0.0205279	0.966152	1
GO:0016071	mRNA metabolic process	biological_process	cellular process	2	149	88	4181	0.0227273	0.828565	1
GO:0016192	vesicle-mediated transport	biological_process	localization	3	149	138	4181	0.0217391	0.877134	1
GO:0016209	antioxidant activity	molecular_function	antioxidant activity	2	409	45	7766	0.0444444	0.694013	1
GO:0016301	kinase activity	molecular_function	catalytic activity	7	409	352	7766	0.0198864	0.999544	1
GO:0016462	pyrophosphatase activity	molecular_function	catalytic activity	7	409	401	7766	0.0174564	0.999939	1
GO:0016591	RNA polymerase II, holoenzyme	cellular_component	organelle part	1	253	29	5891	0.0344828	0.720876	1
GO:0016651	oxidoreductase activity, acting on NAD(P)H	molecular_function	catalytic activity	1	409	30	7766	0.0333333	0.803327	1
GO:0016684	oxidoreductase activity, acting on peroxide as acceptor	molecular_function	catalytic activity	1	409	37	7766	0.027027	0.865554	1
GO:0016740	transferase activity	molecular_function	catalytic activity	57	409	1128	7766	0.0505319	0.657752	1
GO:0016741	transferase activity, transferring one-carbon groups	molecular_function	catalytic activity	2	409	95	7766	0.0210526	0.963977	1
GO:0016772	transferase activity, transferring phosphorus-containing groups	molecular_function	catalytic activity	14	409	532	7766	0.0263158	0.999267	1
GO:0016773	phosphotransferase activity, alcohol group as acceptor	molecular_function	catalytic activity	4	409	292	7766	0.0136986	0.999904	1
GO:0016779	nucleotidyltransferase activity	molecular_function	catalytic activity	7	409	161	7766	0.0434783	0.751548	1
GO:0016782	transferase activity, transferring sulfur-containing groups	molecular_function	catalytic activity	1	409	24	7766	0.0416667	0.727591	1
GO:0016817	hydrolase activity, acting on acid anhydrides	molecular_function	catalytic activity	8	409	406	7766	0.0197044	0.999826	1
GO:0016818	hydrolase activity, acting on acid anhydrides, in phosphorus-containing anhydrides	molecular_function	catalytic activity	7	409	403	7766	0.0173697	0.999944	1
GO:0016829	lyase activity	molecular_function	catalytic activity	4	409	116	7766	0.0344828	0.867228	1
GO:0016849	phosphorus-oxygen lyase activity	molecular_function	catalytic activity	1	409	37	7766	0.027027	0.865554	1
GO:0016853	isomerase activity	molecular_function	catalytic activity	3	409	87	7766	0.0344828	0.844383	1
GO:0016874	ligase activity	molecular_function	catalytic activity	1	409	97	7766	0.0103093	0.994916	1
GO:0016875	ligase activity, forming carbon-oxygen bonds	molecular_function	catalytic activity	1	409	41	7766	0.0243902	0.891837	1
GO:0016887	ATPase activity	molecular_function	catalytic activity	5	409	145	7766	0.0344828	0.886494	1
GO:0016893	endonuclease activity, active with either ribo- or deoxyribonucleic acids and producing 5'-phosphomonoesters	molecular_function	catalytic activity	1	409	29	7766	0.0344828	0.79235	1
GO:0016999	antibiotic metabolic process	biological_process	cellular process	1	149	31	4181	0.0322581	0.676662	1
GO:0017016	Ras GTPase binding	molecular_function	binding	2	409	50	7766	0.04	0.748271	1
GO:0017048	Rho GTPase binding	molecular_function	binding	1	409	30	7766	0.0333333	0.803327	1
GO:0017076	purine nucleotide binding	molecular_function	binding	19	409	921	7766	0.0206298	1	1
GO:0017111	nucleoside-triphosphatase activity	molecular_function	catalytic activity	7	409	390	7766	0.0179487	0.999903	1
GO:0018130	heterocycle biosynthetic process	biological_process	cellular process	7	149	225	4181	0.0311111	0.700102	1
GO:0019001	guanyl nucleotide binding	molecular_function	binding	2	409	150	7766	0.0133333	0.997379	1
GO:0019219	regulation of nucleobase-containing compound metabolic process	biological_process	biological regulation	3	149	273	4181	0.010989	0.997535	1
GO:0019222	regulation of metabolic process	biological_process	biological regulation	7	149	379	4181	0.0184697	0.985909	1
GO:0019438	aromatic compound biosynthetic process	biological_process	cellular process	6	149	214	4181	0.0280374	0.784253	1
GO:0019538	protein metabolic process	biological_process	metabolic process	8	149	480	4181	0.0166667	0.99699	1
GO:0019787	ubiquitin-like protein transferase activity	molecular_function	catalytic activity	1	409	73	7766	0.0136986	0.981097	1
GO:0019829	cation-transporting ATPase activity	molecular_function	transporter activity	1	409	26	7766	0.0384615	0.755615	1
GO:0019866	organelle inner membrane	cellular_component	organelle part	2	253	86	5891	0.0232558	0.890328	1
GO:0019899	enzyme binding	molecular_function	binding	3	409	102	7766	0.0294118	0.910815	1
GO:0022804	active transmembrane transporter activity	molecular_function	transporter activity	6	409	133	7766	0.0451128	0.708985	1
GO:0022832	voltage-gated channel activity	molecular_function	transporter activity	1	409	29	7766	0.0344828	0.79235	1
GO:0022843	voltage-gated cation channel activity	molecular_function	transporter activity	1	409	24	7766	0.0416667	0.727591	1
GO:0022853	active ion transmembrane transporter activity	molecular_function	transporter activity	1	409	26	7766	0.0384615	0.755615	1
GO:0022890	inorganic cation transmembrane transporter activity	molecular_function	transporter activity	7	409	209	7766	0.0334928	0.929787	1
GO:0023051	regulation of signaling	biological_process	biological regulation	2	149	89	4181	0.0224719	0.83333	1
GO:0023052	signaling	biological_process	signaling	7	149	555	4181	0.0126126	0.999882	1
GO:0030030	cell projection organization	biological_process	cellular component organization or biogenesis	1	149	32	4181	0.03125	0.688271	1
GO:0030054	cell junction	cellular_component	cell junction	1	253	46	5891	0.0217391	0.868291	1
GO:0030154	cell differentiation	biological_process	cellular process	1	149	107	4181	0.00934579	0.980431	1
GO:0030234	enzyme regulator activity	molecular_function	molecular function regulator	1	409	136	7766	0.00735294	0.999404	1
GO:0030414	peptidase inhibitor activity	molecular_function	molecular function regulator	1	409	46	7766	0.0217391	0.917601	1
GO:0030554	adenyl nucleotide binding	molecular_function	binding	17	409	775	7766	0.0219355	0.999998	1
GO:0030880	RNA polymerase complex	cellular_component	cell	1	253	35	5891	0.0285714	0.785817	1
GO:0031226	intrinsic component of plasma membrane	cellular_component	cell	2	253	51	5891	0.0392157	0.650699	1
GO:0031267	small GTPase binding	molecular_function	binding	2	409	50	7766	0.04	0.748271	1
GO:0031323	regulation of cellular metabolic process	biological_process	biological regulation	5	149	336	4181	0.014881	0.994533	1
GO:0031326	regulation of cellular biosynthetic process	biological_process	biological regulation	5	149	291	4181	0.0171821	0.981841	1
GO:0031410	cytoplasmic vesicle	cellular_component	cell	1	253	48	5891	0.0208333	0.879447	1
GO:0031966	mitochondrial membrane	cellular_component	organelle part	3	253	104	5891	0.0288462	0.831248	1
GO:0031967	organelle envelope	cellular_component	organelle part	3	253	131	5891	0.0229008	0.925806	1
GO:0031974	membrane-enclosed lumen	cellular_component	membrane-enclosed lumen	2	253	203	5891	0.00985222	0.998799	1
GO:0031975	envelope	cellular_component	cell	3	253	131	5891	0.0229008	0.925806	1
GO:0031981	nuclear lumen	cellular_component	organelle part	2	253	167	5891	0.011976	0.99487	1
GO:0031982	vesicle	cellular_component	organelle	1	253	49	5891	0.0204082	0.884667	1
GO:0032196	transposition	biological_process	cellular process	1	149	81	4181	0.0123457	0.948611	1
GO:0032501	multicellular organismal process	biological_process	multicellular organismal process	1	149	275	4181	0.00363636	0.999967	1
GO:0032502	developmental process	biological_process	developmental process	3	149	214	4181	0.0140187	0.984925	1
GO:0032549	ribonucleoside binding	molecular_function	binding	2	409	152	7766	0.0131579	0.997624	1
GO:0032550	purine ribonucleoside binding	molecular_function	binding	2	409	149	7766	0.0134228	0.997247	1
GO:0032553	ribonucleotide binding	molecular_function	binding	19	409	929	7766	0.0204521	1	1
GO:0032555	purine ribonucleotide binding	molecular_function	binding	19	409	919	7766	0.0206746	1	1
GO:0032559	adenyl ribonucleotide binding	molecular_function	binding	17	409	773	7766	0.0219922	0.999997	1
GO:0032561	guanyl ribonucleotide binding	molecular_function	binding	2	409	150	7766	0.0133333	0.997379	1
GO:0032991	protein-containing complex	cellular_component	protein-containing complex	18	253	914	5891	0.0196937	0.999988	1
GO:0033036	macromolecule localization	biological_process	localization	4	149	201	4181	0.0199005	0.93453	1
GO:0033043	regulation of organelle organization	biological_process	biological regulation	1	149	44	4181	0.0227273	0.799128	1
GO:0033365	protein localization to organelle	biological_process	localization	1	149	37	4181	0.027027	0.74039	1
GO:0033554	cellular response to stress	biological_process	cellular process	3	149	138	4181	0.0217391	0.877134	1
GO:0034061	DNA polymerase activity	molecular_function	catalytic activity	4	409	108	7766	0.037037	0.828112	1
GO:0034470	ncRNA processing	biological_process	cellular process	2	149	76	4181	0.0263158	0.761232	1
GO:0034641	cellular nitrogen compound metabolic process	biological_process	cellular process	39	149	1140	4181	0.0342105	0.650625	1
GO:0034645	cellular macromolecule biosynthetic process	biological_process	cellular process	10	149	420	4181	0.0238095	0.942276	1
GO:0034654	nucleobase-containing compound biosynthetic process	biological_process	cellular process	4	149	192	4181	0.0208333	0.918518	1
GO:0034660	ncRNA metabolic process	biological_process	cellular process	3	149	119	4181	0.0252101	0.804478	1
GO:0035556	intracellular signal transduction	biological_process	biological regulation	3	149	152	4181	0.0197368	0.914319	1
GO:0035639	purine ribonucleoside triphosphate binding	molecular_function	binding	19	409	910	7766	0.0208791	1	1
GO:0036094	small molecule binding	molecular_function	binding	40	409	1182	7766	0.0338409	0.999644	1
GO:0036211	protein modification process	biological_process	metabolic process	2	149	197	4181	0.0101523	0.9943	1
GO:0038023	signaling receptor activity	molecular_function	molecular transducer activity	10	409	378	7766	0.026455	0.996255	1
GO:0042221	response to chemical	biological_process	response to stimulus	1	149	48	4181	0.0208333	0.82655	1
GO:0042302	structural constituent of cuticle	molecular_function	structural molecule activity	4	409	146	7766	0.0273973	0.953539	1
GO:0042623	ATPase activity, coupled	molecular_function	catalytic activity	4	409	103	7766	0.038835	0.799122	1
GO:0042625	ATPase coupled ion transmembrane transporter activity	molecular_function	transporter activity	1	409	26	7766	0.0384615	0.755615	1
GO:0042886	amide transport	biological_process	localization	4	149	156	4181	0.025641	0.815338	1
GO:0042995	cell projection	cellular_component	cell	1	253	57	5891	0.0175439	0.919083	1
GO:0043038	amino acid activation	biological_process	cellular process	1	149	42	4181	0.0238095	0.783844	1
GO:0043039	tRNA aminoacylation	biological_process	cellular process	1	149	42	4181	0.0238095	0.783844	1
GO:0043043	peptide biosynthetic process	biological_process	cellular process	6	149	192	4181	0.03125	0.688933	1
GO:0043167	ion binding	molecular_function	binding	114	409	2507	7766	0.0454727	0.978978	1
GO:0043168	anion binding	molecular_function	binding	29	409	1133	7766	0.0255958	1	1
GO:0043170	macromolecule metabolic process	biological_process	metabolic process	36	149	1296	4181	0.0277778	0.975094	1
GO:0043226	organelle	cellular_component	organelle	45	253	1906	5891	0.0236097	1	1
GO:0043227	membrane-bounded organelle	cellular_component	organelle	39	253	1565	5891	0.0249201	0.999995	1
GO:0043228	non-membrane-bounded organelle	cellular_component	organelle	8	253	440	5891	0.0181818	0.999012	1
GO:0043229	intracellular organelle	cellular_component	cell	45	253	1868	5891	0.0240899	1	1
GO:0043231	intracellular membrane-bounded organelle	cellular_component	cell	39	253	1538	5891	0.0253576	0.999989	1
GO:0043232	intracellular non-membrane-bounded organelle	cellular_component	cell	8	253	440	5891	0.0181818	0.999012	1
GO:0043233	organelle lumen	cellular_component	organelle part	2	253	203	5891	0.00985222	0.998799	1
GO:0043412	macromolecule modification	biological_process	metabolic process	3	149	233	4181	0.0128755	0.991466	1
GO:0043565	sequence-specific DNA binding	molecular_function	binding	4	409	192	7766	0.0208333	0.992297	1
GO:0043603	cellular amide metabolic process	biological_process	cellular process	7	149	214	4181	0.0327103	0.64852	1
GO:0044249	cellular biosynthetic process	biological_process	cellular process	22	149	675	4181	0.0325926	0.713323	1
GO:0044260	cellular macromolecule metabolic process	biological_process	cellular process	25	149	1019	4181	0.0245339	0.991254	1
GO:0044265	cellular macromolecule catabolic process	biological_process	cellular process	2	149	107	4181	0.0186916	0.900964	1
GO:0044267	cellular protein metabolic process	biological_process	cellular process	8	149	458	4181	0.0174672	0.994765	1
GO:0044271	cellular nitrogen compound biosynthetic process	biological_process	cellular process	12	149	418	4181	0.0287081	0.826905	1
GO:0044422	organelle part	cellular_component	organelle part	21	253	825	5891	0.0254545	0.998338	1
GO:0044424	intracellular part	cellular_component	cell	65	253	2177	5891	0.0298576	0.999962	1
GO:0044427	chromosomal part	cellular_component	organelle part	1	253	80	5891	0.0125	0.97087	1
GO:0044428	nuclear part	cellular_component	organelle part	6	253	279	5891	0.0215054	0.983299	1
GO:0044429	mitochondrial part	cellular_component	organelle part	3	253	138	5891	0.0217391	0.940719	1
GO:0044430	cytoskeletal part	cellular_component	organelle part	2	253	123	5891	0.0162602	0.971671	1
GO:0044433	cytoplasmic vesicle part	cellular_component	organelle part	1	253	38	5891	0.0263158	0.8124	1
GO:0044441	ciliary part	cellular_component	organelle part	1	253	40	5891	0.025	0.828269	1
GO:0044444	cytoplasmic part	cellular_component	cell	26	253	704	5891	0.0369318	0.825293	1
GO:0044446	intracellular organelle part	cellular_component	organelle part	21	253	798	5891	0.0263158	0.99688	1
GO:0044451	nucleoplasm part	cellular_component	organelle part	1	253	102	5891	0.00980392	0.98908	1
GO:0044454	nuclear chromosome part	cellular_component	organelle part	1	253	39	5891	0.025641	0.820509	1
GO:0044456	synapse part	cellular_component	synapse part	1	253	37	5891	0.027027	0.803925	1
GO:0044459	plasma membrane part	cellular_component	cell	3	253	102	5891	0.0294118	0.821229	1
GO:0044463	cell projection part	cellular_component	cell	1	253	40	5891	0.025	0.828269	1
GO:0044464	cell part	cellular_component	cell	71	253	2599	5891	0.0273182	1	1
GO:0044782	cilium organization	biological_process	cellular component organization or biogenesis	1	149	29	4181	0.0344828	0.65214	1
GO:0044877	protein-containing complex binding	molecular_function	binding	1	409	60	7766	0.0166667	0.96157	1
GO:0045184	establishment of protein localization	biological_process	localization	4	149	157	4181	0.0254777	0.81924	1
GO:0045202	synapse	cellular_component	synapse	1	253	39	5891	0.025641	0.820509	1
GO:0045211	postsynaptic membrane	cellular_component	synapse part	1	253	28	5891	0.0357143	0.708288	1
GO:0045333	cellular respiration	biological_process	cellular process	1	149	43	4181	0.0232558	0.791625	1
GO:0046390	ribose phosphate biosynthetic process	biological_process	cellular process	1	149	54	4181	0.0185185	0.860865	1
GO:0046486	glycerolipid metabolic process	biological_process	cellular process	1	149	46	4181	0.0217391	0.813339	1
GO:0046873	metal ion transmembrane transporter activity	molecular_function	transporter activity	6	409	137	7766	0.0437956	0.73545	1
GO:0046907	intracellular transport	biological_process	localization	4	149	147	4181	0.0272109	0.777093	1
GO:0046982	protein heterodimerization activity	molecular_function	binding	1	409	38	7766	0.0263158	0.872669	1
GO:0046983	protein dimerization activity	molecular_function	binding	4	409	137	7766	0.0291971	0.935561	1
GO:0048193	Golgi vesicle transport	biological_process	localization	1	149	34	4181	0.0294118	0.710261	1
GO:0048583	regulation of response to stimulus	biological_process	biological regulation	2	149	90	4181	0.0222222	0.837976	1
GO:0048856	anatomical structure development	biological_process	developmental process	2	149	208	4181	0.00961538	0.996059	1
GO:0048869	cellular developmental process	biological_process	cellular process	2	149	112	4181	0.0178571	0.914635	1
GO:0050660	flavin adenine dinucleotide binding	molecular_function	binding	5	409	109	7766	0.0458716	0.687341	1
GO:0050789	regulation of biological process	biological_process	biological regulation	20	149	1120	4181	0.0178571	0.99998	1
GO:0050794	regulation of cellular process	biological_process	biological regulation	17	149	1055	4181	0.0161137	0.999994	1
GO:0050896	response to stimulus	biological_process	response to stimulus	15	149	782	4181	0.0191816	0.998887	1
GO:0051020	GTPase binding	molecular_function	binding	3	409	72	7766	0.0416667	0.738967	1
GO:0051171	regulation of nitrogen compound metabolic process	biological_process	biological regulation	5	149	317	4181	0.0157729	0.990829	1
GO:0051252	regulation of RNA metabolic process	biological_process	biological regulation	3	149	268	4181	0.011194	0.997113	1
GO:0051276	chromosome organization	biological_process	cellular component organization or biogenesis	1	149	88	4181	0.0113636	0.96035	1
GO:0051536	iron-sulfur cluster binding	molecular_function	binding	2	409	65	7766	0.0307692	0.864098	1
GO:0051537	2 iron, 2 sulfur cluster binding	molecular_function	binding	1	409	29	7766	0.0344828	0.79235	1
GO:0051539	4 iron, 4 sulfur cluster binding	molecular_function	binding	1	409	30	7766	0.0333333	0.803327	1
GO:0051540	metal cluster binding	molecular_function	binding	2	409	65	7766	0.0307692	0.864098	1
GO:0051641	cellular localization	biological_process	localization	5	149	185	4181	0.027027	0.797853	1
GO:0051649	establishment of localization in cell	biological_process	localization	4	149	152	4181	0.0263158	0.799046	1
GO:0051704	multi-organism process	biological_process	multi-organism process	1	149	115	4181	0.00869565	0.985479	1
GO:0051716	cellular response to stimulus	biological_process	cellular process	10	149	677	4181	0.014771	0.999872	1
GO:0055029	nuclear DNA-directed RNA polymerase complex	cellular_component	organelle part	1	253	34	5891	0.0294118	0.776147	1
GO:0060089	molecular transducer activity	molecular_function	molecular transducer activity	10	409	381	7766	0.0262467	0.996612	1
GO:0060255	regulation of macromolecule metabolic process	biological_process	biological regulation	7	149	356	4181	0.0196629	0.975858	1
GO:0061134	peptidase regulator activity	molecular_function	molecular function regulator	1	409	52	7766	0.0192308	0.940566	1
GO:0061135	endopeptidase regulator activity	molecular_function	molecular function regulator	1	409	33	7766	0.030303	0.832904	1
GO:0061695	transferase complex, transferring phosphorus-containing groups	cellular_component	protein-containing complex	1	253	43	5891	0.0232558	0.8496	1
GO:0065007	biological regulation	biological_process	biological regulation	22	149	1212	4181	0.0181518	0.999989	1
GO:0070013	intracellular organelle lumen	cellular_component	organelle part	2	253	203	5891	0.00985222	0.998799	1
GO:0071702	organic substance transport	biological_process	localization	5	149	209	4181	0.0239234	0.875197	1
GO:0071705	nitrogen compound transport	biological_process	localization	4	149	166	4181	0.0240964	0.851406	1
GO:0071840	cellular component organization or biogenesis	biological_process	cellular component organization or biogenesis	3	149	393	4181	0.00763359	0.999955	1
GO:0071944	cell periphery	cellular_component	cell	6	253	391	5891	0.0153453	0.999524	1
GO:0071949	FAD binding	molecular_function	binding	1	409	30	7766	0.0333333	0.803327	1
GO:0072330	monocarboxylic acid biosynthetic process	biological_process	cellular process	1	149	48	4181	0.0208333	0.82655	1
GO:0072522	purine-containing compound biosynthetic process	biological_process	cellular process	1	149	55	4181	0.0181818	0.865888	1
GO:0072594	establishment of protein localization to organelle	biological_process	localization	1	149	33	4181	0.030303	0.699466	1
GO:0080090	regulation of primary metabolic process	biological_process	biological regulation	5	149	323	4181	0.0154799	0.992199	1
GO:0090304	nucleic acid metabolic process	biological_process	cellular process	21	149	781	4181	0.0268886	0.945804	1
GO:0090407	organophosphate biosynthetic process	biological_process	cellular process	3	149	134	4181	0.0223881	0.864171	1
GO:0097060	synaptic membrane	cellular_component	synapse part	1	253	28	5891	0.0357143	0.708288	1
GO:0097159	organic cyclic compound binding	molecular_function	binding	111	409	3096	7766	0.0358527	1	1
GO:0097367	carbohydrate derivative binding	molecular_function	binding	27	409	1016	7766	0.0265748	0.999995	1
GO:0097708	intracellular vesicle	cellular_component	cell	1	253	48	5891	0.0208333	0.879447	1
GO:0098588	bounding membrane of organelle	cellular_component	organelle part	4	253	106	5891	0.0377358	0.674428	1
GO:0098590	plasma membrane region	cellular_component	cell	1	253	31	5891	0.0322581	0.744451	1
GO:0098772	molecular function regulator	molecular_function	molecular function regulator	3	409	231	7766	0.012987	0.999688	1
GO:0098794	postsynapse	cellular_component	synapse part	1	253	28	5891	0.0357143	0.708288	1
GO:0098796	membrane protein complex	cellular_component	protein-containing complex	3	253	174	5891	0.0172414	0.98235	1
GO:0099080	supramolecular complex	cellular_component	supramolecular complex	1	253	45	5891	0.0222222	0.862333	1
GO:0099081	supramolecular polymer	cellular_component	supramolecular complex	1	253	45	5891	0.0222222	0.862333	1
GO:0099094	ligand-gated cation channel activity	molecular_function	transporter activity	1	409	25	7766	0.04	0.741982	1
GO:0099512	supramolecular fiber	cellular_component	supramolecular complex	1	253	45	5891	0.0222222	0.862333	1
GO:0099513	polymeric cytoskeletal fiber	cellular_component	organelle part	1	253	42	5891	0.0238095	0.8428	1
GO:0120025	plasma membrane bounded cell projection	cellular_component	cell	1	253	57	5891	0.0175439	0.919083	1
GO:0120036	plasma membrane bounded cell projection organization	biological_process	cellular component organization or biogenesis	1	149	32	4181	0.03125	0.688271	1
GO:0120038	plasma membrane bounded cell projection part	cellular_component	cell	1	253	40	5891	0.025	0.828269	1
GO:0140097	catalytic activity, acting on DNA	molecular_function	catalytic activity	6	409	219	7766	0.0273973	0.977094	1
GO:0140098	catalytic activity, acting on RNA	molecular_function	catalytic activity	2	409	163	7766	0.0122699	0.99862	1
GO:0140101	catalytic activity, acting on a tRNA	molecular_function	catalytic activity	2	409	72	7766	0.0277778	0.899347	1
GO:0140110	transcription regulator activity	molecular_function	transcription regulator activity	8	409	243	7766	0.0329218	0.947413	1
GO:1901137	carbohydrate derivative biosynthetic process	biological_process	metabolic process	3	149	146	4181	0.0205479	0.899833	1
GO:1901265	nucleoside phosphate binding	molecular_function	binding	34	409	1112	7766	0.0305755	0.999946	1
GO:1901293	nucleoside phosphate biosynthetic process	biological_process	cellular process	2	149	81	4181	0.0246914	0.791676	1
GO:1901363	heterocyclic compound binding	molecular_function	binding	110	409	3093	7766	0.0355642	1	1
GO:1901565	organonitrogen compound catabolic process	biological_process	metabolic process	4	149	126	4181	0.031746	0.664476	1
GO:1902494	catalytic complex	cellular_component	protein-containing complex	4	253	252	5891	0.015873	0.995689	1
GO:1902531	regulation of intracellular signal transduction	biological_process	biological regulation	1	149	54	4181	0.0185185	0.860865	1
GO:1903506	regulation of nucleic acid-templated transcription	biological_process	biological regulation	3	149	265	4181	0.0113208	0.996826	1
GO:1990204	oxidoreductase complex	cellular_component	cell	1	253	25	5891	0.04	0.667029	1
GO:1990234	transferase complex	cellular_component	protein-containing complex	2	253	121	5891	0.0165289	0.969451	1
GO:1990904	ribonucleoprotein complex	cellular_component	protein-containing complex	7	253	212	5891	0.0330189	0.813512	1
GO:2000112	regulation of cellular macromolecule biosynthetic process	biological_process	biological regulation	5	149	288	4181	0.0173611	0.98039	1
GO:2001141	regulation of RNA biosynthetic process	biological_process	biological regulation	3	149	265	4181	0.0113208	0.996826	1
