# Supplementary material for: Transcriptional Analysis of Cotton Bollworm Strains with Different Genetic Mechanisms of Resistance and Their Response to Bacillus thuringiensis Cry1Ac Toxin
Source: Toxins (Basel). 2022 May 25;14(6):366. doi: 10.3390/toxins14060366 (PMC9228822; doi:10.3390/toxins14060366)
Supplement: Supplementary file 1 [file toxins-14-00366-s001.zip › manuscript supplementary/Table S11. Expression of gut epithelium healing and defense related genes..xlsx]

## Sheet: Midgut epithelium healing
Group	Gene_Name	Gene_ID	GeneBank	SCD_CK	SCD_Cry1Ac	SCD-r1_CK	SCD-r1_Cry1Ac	SCD-KI_CK	SCD-KI_Cry1Ac	C2/3-KO_CK	C2/3-KO_Cry1Ac
Alpha-arylphorin	Alpha-arylphorin1	genemark-Harm_Chr3-processed-gene-57.1	XP_021195807.1	162.27	248.937	198.1	65.8133	431.943	25.4167	748.47	428.46
	Alpha-arylphorin2	maker-Harm_Chr3-augustus-gene-57.15	XP_021195806.1	188.36	523.883	608.153	510.647	1036.99	350.13	1533.21	845.977
JAK-STAT	Dome	genemark-Harm_Chr17-processed-gene-24.12	XP_021192315.1	0.04	0.39	0.296667	2.56333	0.226667	0.703333	0.06	0.0933333
	Hop/JAK	genemark-Harm_Chr19-processed-gene-62.12	XP_021190484.1	0.24	1.07	0.54	1.34667	0.33	0.666667	0.23	0.136667
	STAT5B1	maker-Harm_Chr11-augustus-gene-16.18	XP_021197696.1	3.38667	6.40333	4.64667	9.99333	1.05333	1.99333	1.33667	0.783333
	STAT5B2	genemark-Harm_Chr11-processed-gene-10.14	XP_021197696.1	5.44333	12.5067	8.32333	20.4767	6	10.68	9.22333	6.04667
	STAT	maker-Harm_Chr11-augustus-gene-10.22	XP_021197185.1	5.05	12.84	8.09	19.2733	4.91	5.55667	4.76667	3.12
	SOCS	maker-Harm_Chr17-augustus-gene-30.20	XP_021192896.1	5.59667	52.32	5.15333	69.42	5.95667	19.04	9.91	3.47333
	PIAS	maker-Harm_Chr19-augustus-gene-74.38	XP_021183058.1	6.20667	14.2467	9.78333	19.1133	5.84667	11.7533	6.42333	4.29
Endocytosis	CLC	maker-Harm_Chr13-augustus-gene-102.41	XP_021187770.1	203.913	336.947	240.437	355.213	190.667	215.317	178.307	127.873
	CLH	genemark-Harm_Chr16-processed-gene-43.10	XP_021189489.1	43.8133	102.38	55.51	127.267	38.1833	52.19	47.8067	26.7067
	Epsin2	genemark-Harm_Chr17-processed-gene-4.14	XP_021198668.1	28.48	156.83	42.6533	153.427	51.8767	94.2667	47.8033	31.3967
	VPS25	genemark-Harm_Chr5-processed-gene-8.7	XP_021196473.1	4.86	21.3667	5.47333	19.7433	3.93667	5.38667	3.81	1.97
	VPS26B	augustus_masked-Harm_Chr31-processed-gene-67.2	XP_021183379.1	14.1133	35.32	23.12	40.5433	12.44	19.3833	6.99667	5.56333
	VPS28	genemark-Harm_Chr20-processed-gene-89.15	XP_021190914.1	32.47	113.093	52.0567	180.803	42.9967	76.9833	55.0633	33.3833
	VPS36	genemark-Harm_Chr13-processed-gene-77.8	XP_021183860.1	31.4067	94.82	31.6133	68.8167	31.8167	36.4533	32.76	21.4367
	VPS37	maker-Harm_Chr16-augustus-gene-12.32	XP_021186642.1	12.7733	160.147	19.28	111.547	14.43	32.4033	14.3867	4.98667
	VPS4A	augustus_masked-Harm_Chr6-processed-gene-75.2	XP_021189504.1	28.59	197.873	46.5267	144.22	31.3933	53.0733	26.6233	19.1667
	VTA1	maker-Harm_Chr22-augustus-gene-77.24	XP_021196233.1	56.0567	189.957	60.3133	136.343	64.2967	90.9367	57.9767	38.9533
	SNF8	genemark-Harm_Chr14-processed-gene-78.18	XP_021187396.1	16.4967	49.3067	21.0067	49.2167	10.0333	11.4	16.42	9.23
Endosomes	RAB7	augustus_masked-Harm_Chr15-processed-gene-67.6	XP_021183119.1	39.7367	233.517	92.5333	297.327	40.0033	68.8267	44.2267	28.19
	RAB11	maker-Harm_Chr6-augustus-gene-111.23	XP_021188725.1	115.507	177.257	126.583	183.297	118.11	146.053	115.073	88.2367
	RAB35	genemark-Harm_Chr16-processed-gene-42.22	XP_021189427.1	4.62667	32.65	8.70333	34.4	3.35667	5.94667	2.16667	1.16
	WASH1	genemark-Harm_Chr12-processed-gene-5.17	XP_021198012.1	11.3	20.9233	13.5367	25.13	9.74333	12.4867	11.3067	6.16
	WASH2	maker-Harm_Chr27-augustus-gene-22.16	XP_021188673.1	23.0767	174.933	19.6667	155.607	42.0767	79.6467	48.71	22.26
Lysosomes	BL1S1	maker-Harm_Chr8-augustus-gene-68.20	XP_021185477.1	16.1067	26.5967	18.5133	27.5167	11.9367	20.2933	13.63	5.38333
	HGNAT	genemark-Harm_Chr20-processed-gene-66.12	XP_021196510.1	2.02	10.94	2.47	13.8467	2.25333	6.59333	2.32667	0.89
	LAMP1	genemark-Harm_Chr4-processed-gene-5.14	XP_021191333.1	24.2933	197.96	22.4367	114.613	29.4533	53.5867	33.74	20.37
	LAMP2	genemark-Harm_Chr4-processed-gene-5.15	XP_021191333.1	85.8	486.63	71.5733	264.5	93.5533	143.917	111.94	66.2033
Exocytosis	EXOC2	genemark-Harm_Chr15-processed-gene-109.4	XP_021201684.1	3.33	7.69667	6.09	11.3067	4.81667	5.47333	8.41	5.14
	EXOC3	augustus_masked-Harm_Chr12-processed-gene-75.17	XP_021183644.1	8.25667	16.4933	10.63	17.0133	9.39333	13.3333	10.4	5.23667
	EXOC4	genemark-Harm_Chr22-processed-gene-102.22	XP_021181950.1	3.89	10.23	5.11667	14.8	4.07333	8.61333	8.67333	3.19
	EXOC5	genemark-Harm_Chr25-processed-gene-44.6	XP_021186325.1	9.82	18.41	10.81	15.55	12.66	14.3067	10.7767	6.97333
	EXOC6	genemark-Harm_Chr17-processed-gene-97.19	XP_021184282.1	12.7833	19.86	15.9467	17.81	12.22	14.9933	11.9	9.48667
	EXOC7	genemark-Harm_Chr13-processed-gene-11.7	XP_021187471.1	5.98667	24.6633	7.53333	22.6433	9.27333	14.0967	13.2733	6.47667
	EXOC8	augustus_masked-Harm_Chr16-processed-gene-61.3	XP_021182425.1	8.90333	14.8733	11.1667	18.4467	8.31667	10.41	8.73333	6.55

## Sheet: Defense
Group	Gene_Name	Reference_Genome_ID	GeneBank	SCD_CK	SCD_Cry1Ac	SCD-r1_CK	SCD-r1_Cry1Ac	SCD-KI_CK	SCD-KI_Cry1Ac	C2/3-KO_CK	C2/3-KO_Cry1Ac
Pattern recognition receptor	PGRP-SA1	maker-Harm_Chr9-augustus-gene-29.18	XP_021192951.1	0.57	4.65	0.34	2.68	14.69	49.96	13.56	3.37
	PGRP-SB1	augustus_masked-Harm_Chr16-processed-gene-62.17	XP_021182537.1	198.39	271.88	158.73	147.67	812.81	595.16	879.76	409.57
	PGRP-SB2	maker-Harm_Chr16-augustus-gene-62.22	XP_021182536.1	82.98	30.56	57.86	41.87	304.94	280.42	470.07	232.64
	PGRP-SD	genemark-Harm_Chr16-processed-gene-62.6	XP_021182631.1	0.44	0.28	3.16	19.14	38.42	52.2	106.92	37.37
	PGRP-LA	genemark-Harm_Chr1-processed-gene-80.11	XP_021194002.1	56.42	192.9	72.41	197.6	152.37	355.63	131.7	52.83
	Beta_GRP2a	genemark-Harm_Chr29-processed-gene-33.11	XP_021189355.1	1.56	12.48	0.16	1.78	2.88	12.32	1.16	1.61
	Beta_GRP2b	genemark-Harm_Chr29-processed-gene-33.13	XP_021189354.1	2.45	19.91	1.21	7.24	6.1	9.43	2.66	3.91
	CTL2	augustus_masked-Harm_Chr26-processed-gene-95.4	XP_021189909.1	5	19.32	2.58	6.18	12.49	20.13	6.87	4.26
	CTL7	maker-Harm_Chr17-augustus-gene-4.33	XP_021198789.1	0.04	1.15	0.49	1.31	8.31	59.78	4.26	2.11
	CTL16	maker-Harm_Chr10-augustus-gene-47.21	XP_021181346.1	2.64	10.61	0.77	5.09	3.37	7.8	6.36	2.03
	CTL17	augustus_masked-Harm_Chr26-processed-gene-95.4	XP_021189909.1	5	19.32	2.58	6.18	12.49	20.13	6.87	4.26
	CTL26	maker-Harm_Chr8-augustus-gene-38.13	XP_021184508.1	1.28	2.31	0.71	2.5	8.68	6.14	32.11	9.75
Toll pathway	Toll-9	augustus_masked-Harm_Chr30-processed-gene-21.0	XP_021199748.1	92.57	188.13	121.4	234.64	73.7	105.5	41.32	26.94
	Toll-10	maker-Harm_Chr3-augustus-gene-107.27	XP_021190980.1	2.01	10.94	2.83	6.7	1.83	2.4	1.27	0.84
	MyD88	maker-Harm_Chr10-augustus-gene-124.38	XP_021188437.1	18.83	44.46	28.04	65.32	21.91	33.2	23.61	12.67
	Tube	maker-Harm_Chr9-augustus-gene-95.50	XP_021200623.1	7.23	11.76	7.42	14.79	5.9	8.22	5.93	3.7
	Pellino	maker-Harm_Chr25-augustus-gene-63.21	XP_021196073.1	3.04	14.82	3.17	14.97	1.82	4.04	3.32	1.59
	Dorsal1	maker-Harm_Chr12-augustus-gene-6.19	XP_021189940.1	8.79	24.25	10.83	58.45	7.69	12.03	8.38	4.63
IMD pathway	IMD	genemark-Harm_Chr5-processed-gene-104.24	XP_021192466.1	7.90333	30.5367	13.6133	33.8933	6.86667	9.21333	3.84	1.8
	Bendless	augustus_masked-Harm_Chr5-processed-gene-24.4	XP_021192135.1	51.3	78.3333	55.51	83.66	52.0367	68.38	48.6533	37.7833
	BSK	genemark-Harm_Chr3-processed-gene-8.25	XP_021195838.1	10.6967	22	11.7667	23.9367	10.0167	14.8533	9.88667	8.16667
	DIAP1	maker-Harm_Chr23-augustus-gene-60.43	XP_021199689.1	3.99333	12.8267	7.89667	17.37	5.80667	12.5167	8.86	3.76
	DIAP2	maker-Harm_Chr23-augustus-gene-61.24	XP_021195650.1	120.737	198.113	174.983	458.26	138.673	228.093	174.963	91.6
	IKK_Beta	augustus_masked-Harm_Chr18-processed-gene-32.22	XP_021184374.1	6.16	28.75	13.03	45.44	6.59	8.46	4.32	1.59
	IKK_Gama	genemark-Harm_Chr19-processed-gene-93.4	XP_021196760.1	4.23	39.89	6.72	34.71	16.36	52.24	10.65	5.54
Effector	Lys1	genemark-Harm_Chr12-processed-gene-21.12	XP_021186290.1	9.09	7	7.56	25.93	33.79	73.2	64.46	16.75
	Lys2	maker-Harm_Chr12-augustus-gene-21.27	XP_021186276.1	1.16	3.88	0.41	0.7	2.36	22.56	6.31	0.62
	Attacin	genemark-Harm_Chr28-processed-gene-78.2	XP_021193891.1	4.53	5.38	0.38	1.37	105.72	233.09	50.01	34.56
	Gloverin3	maker-Harm_Chr28-augustus-gene-87.13	XP_021193895.1	4.84	1.81	0	0	9.72	55.41	24.53	7.09
	Lebocin	augustus_masked-Harm_Chr27-processed-gene-51.0	XP_021187065.1	3.35	11	0.65	0.69	85.93	250.94	273.14	77.83
MAPK pathway	MAPK1	genemark-Harm_Chr10-processed-gene-30.17	XP_021180858.1	6.2	13.7867	18.9133	27.2733	8.77333	12.71	3.62	4.91333
	MAPK4	genemark-Harm_Chr6-processed-gene-3.7	XP_021193142.1	7.40667	23.8967	12.93	31.2733	8.66	18.0533	8.45667	4.27667
	MAPK7	genemark-Harm_Chr3-processed-gene-74.19	XP_021198433.1	11.4967	74.85	9.93333	59.7633	15.1867	23.4967	18.2033	8.18667
	Dsor1	augustus_masked-Harm_Chr21-processed-gene-63.18	XP_021181787.1	9.01333	26.0433	20.49	39.0967	11.5533	17.3567	13.9867	7.97333
	MP2K4	maker-Harm_Chr17-augustus-gene-58.17	XP_021190273.1	3.57667	7.92667	4.98	13.6767	3.26	6.40667	2.44	1.49
Autophagy pathway	ATG5	maker-Harm_Chr15-augustus-gene-53.37	XP_021187832.1	9.85667	30.8867	10.8833	33.3633	4.97667	11.2	9.23	3.38
	ATG12	genemark-Harm_Chr17-processed-gene-116.0	XP_021193862.1	3.53333	12.32	7.00667	16.1333	2.86667	4.8	4.78667	3.65
	ATG14	maker-Harm_Chr4-augustus-gene-9.32	XP_021191352.1	5.5	26.5867	9.20667	33.9367	6.41	11.44	16.98	6.39333
	ATG101	augustus_masked-Harm_Chr8-processed-gene-78.6	XP_021185487.1	7.83333	41.9867	13.99	47.8433	11.5667	19.16	12.4033	9.01667
Hypoxia response pathway	EGL-9-1	genemark-Harm_Chr25-processed-gene-78.4	XP_021198349.1	6.41667	11.24	15.0033	19.4967	11.4467	19.5167	8.15333	6.58667
	EGL-9-2	maker-Harm_Chr25-augustus-gene-78.15	XP_021198349.1	20.5	42.66	41.03	62.89	34.0233	50.7667	20.45	13.3567
	HIF1	maker-Harm_Chr25-augustus-gene-67.18	XP_021192032.1	9.64333	13.37	13.0167	18.3533	7.04667	10.24	7.13667	5.43333
Unfolded protein response	IRE1	genemark-Harm_Chr17-processed-gene-41.20	XP_021183195.1	2.38333	2.91	3.49667	8.43667	1.41333	3.95333	1.72333	0.86
	XBP1	maker-Harm_Chr10-augustus-gene-109.23	XP_021185302.1	351.243	573.327	257.653	596.093	410.17	395.1	477.457	222.833
	ATF6	genemark-Harm_Chr15-processed-gene-47.11	XP_021187841.1	3.15	8.54	6.18333	11.7967	4.22	6.18667	1.45333	0.846667
