# Supplementary material for: Transcriptional Analysis of Cotton Bollworm Strains with Different Genetic Mechanisms of Resistance and Their Response to Bacillus thuringiensis Cry1Ac Toxin
Source: Toxins (Basel). 2022 May 25;14(6):366. doi: 10.3390/toxins14060366 (PMC9228822; doi:10.3390/toxins14060366)
Supplement: Supplementary file 1 [file toxins-14-00366-s001.zip › manuscript supplementary/Table S3. Genes differentially expressed in the SCD-r1 strain when compared with the susceptiable SCD strain..xlsx]

## Sheet: Up
Gene_ID	SCD_CK	SCD-r1_CK	log2(SCD-r1_CK/SCD_CK)	Qvalue	Pvalue
genemark-Harm_Chr25-processed-gene-39.36	0.016	58.583	9.18454	7.57416e-53	1.17135e-55
maker-Harm_Un001-augustus-gene-4.11	0.066	59.8	8.84101	6.16147e-66	4.08375e-69
augustus_masked-Harm_Chr15-processed-gene-13.0	0	29.583	8.49668	2.41754e-37	8.36765e-40
genemark-Harm_Chr15-processed-gene-13.14	0	64.603	8.156	2.49043e-33	1.10042e-35
augustus_masked-Harm_Un003-processed-gene-0.11	0.033	9.236	7.34416	2.05251e-47	3.77883e-50
genemark-Harm_Chr6-processed-gene-77.4	0	2.666	7.14808	3.07849e-23	2.19909e-25
augustus_masked-Harm_Chr5-processed-gene-165.13	0	10.253	6.97425	1.01429e-21	8.59001e-24
genemark-Harm_Chr9-processed-gene-109.6	0.04	12.72	6.93101	2.0613e-29	1.13851e-31
genemark-Harm_Chr15-processed-gene-13.13	0	14.44	6.9279	2.07044e-21	1.79919e-23
augustus_masked-Harm_Chr15-processed-gene-14.1	0.023	18.01	6.86761	9.86925e-21	9.44843e-23
maker-Harm_Un001-augustus-gene-6.17	0	5.92	6.80092	2.14269e-20	2.13022e-22
augustus_masked-Harm_Chr29-processed-gene-43.5	0	8.92	6.78377	4.62904e-20	4.67029e-22
genemark-Harm_Chr20-processed-gene-50.14	0	18.443	6.69896	1.35391e-19	1.44574e-21
maker-Harm_Chr6-augustus-gene-71.20	0.683	84.286	6.41665	2.23108e-55	2.62886e-58
genemark-Harm_Chr14-processed-gene-4.1	0.036	3.896	6.32856	8.44213e-49	1.49209e-51
augustus_masked-Harm_Chr28-processed-gene-89.3	0	10.926	5.76585	5.12225e-13	8.82691e-15
maker-Harm_Chr4-augustus-gene-82.28	0	6.473	5.73834	6.37374e-13	1.10774e-14
genemark-Harm_Chr9-processed-gene-109.3	0	6.983	5.72823	8.81804e-13	1.54554e-14
maker-Harm_Chr15-augustus-gene-15.18	0	6.18	5.69651	1.18015e-12	2.09269e-14
genemark-Harm_Chr23-processed-gene-41.10	0.07	4.203	5.5797	3.38551e-38	1.097e-40
genemark-Harm_Chr17-processed-gene-3.8	0.073	4.22	5.49801	1.35722e-39	3.69816e-42
genemark-Harm_Chr2-processed-gene-6.6	0.003	0.463	5.25992	2.52374e-12	4.75792e-14
augustus_masked-Harm_Chr1-processed-gene-145.31	0.036	7.563	5.14247	1.01952e-09	2.58278e-11
augustus_masked-Harm_Chr3-processed-gene-39.13	0.036	7.563	5.14247	1.01952e-09	2.58278e-11
augustus_masked-Harm_Chr5-processed-gene-150.3	0.036	7.563	5.14247	1.01952e-09	2.58278e-11
augustus_masked-Harm_Chr5-processed-gene-158.2	0.036	7.563	5.14247	1.01952e-09	2.58278e-11
maker-Harm_Chr15-augustus-gene-13.30	0.076	5.786	5.07731	3.16663e-11	6.73949e-13
genemark-Harm_Chr22-processed-gene-43.12	0	1.56	5.07527	2.06602e-09	5.4469e-11
genemark-Harm_Chr16-processed-gene-8.9	0.03	2.373	5.00789	3.82182e-14	5.79788e-16
genemark-Harm_Chr8-processed-gene-61.5	0.163	11.933	5.00642	5.50742e-12	1.06669e-13
genemark-Harm_Chr28-processed-gene-26.17	0	1.93	4.99003	5.1638e-09	1.45266e-10
genemark-Harm_Chr11-processed-gene-35.16	0	3.123	4.96933	8.66016e-09	2.51916e-10
genemark-Harm_Chr1-processed-gene-112.23	0.173	7.496	4.95807	9.10689e-22	7.57846e-24
augustus_masked-Harm_Chr28-processed-gene-27.17	0	3.623	4.95562	1.04976e-08	3.10777e-10
genemark-Harm_Chr4-processed-gene-20.18	0	0.91	4.81759	3.35046e-08	1.12019e-09
genemark-Harm_Chr15-processed-gene-13.20	0	3.553	4.8017	3.45584e-08	1.16052e-09
maker-Harm_Chr4-augustus-gene-82.29	0.043	3.023	4.7192	7.93229e-11	1.78168e-12
genemark-Harm_Chr5-processed-gene-150.18	0.053	1.993	4.64994	6.30977e-12	1.23603e-13
genemark-Harm_Chr5-processed-gene-157.16	0.053	1.993	4.64994	6.30977e-12	1.23603e-13
genemark-Harm_Chr29-processed-gene-53.27	0.023	2.49	4.63986	8.94692e-09	2.6114e-10
augustus_masked-Harm_Chr15-processed-gene-16.9	0	1.153	4.6152	2.04906e-07	7.63551e-09
genemark-Harm_Chr5-processed-gene-95.13	0	2.46	4.45907	9.64612e-07	3.88573e-08
maker-Harm_Chr2-augustus-gene-44.18	0	2.46	4.45907	9.64612e-07	3.88573e-08
maker-Harm_Chr4-augustus-gene-119.12	0	2.46	4.45907	9.64612e-07	3.88573e-08
genemark-Harm_Chr16-processed-gene-57.25	0	1.386	4.40104	1.33889e-06	5.51173e-08
genemark-Harm_Chr1-processed-gene-36.6	0.12	3.54	4.3892	1.77903e-12	3.30153e-14
genemark-Harm_Chr1-processed-gene-86.8	0.12	3.54	4.3892	1.77903e-12	3.30153e-14
genemark-Harm_Chr16-processed-gene-10.18	0.12	3.54	4.3892	1.77903e-12	3.30153e-14
genemark-Harm_Chr16-processed-gene-27.11	0.12	3.54	4.3892	1.77903e-12	3.30153e-14
genemark-Harm_Chr6-processed-gene-33.2	0.12	3.54	4.3892	1.77903e-12	3.30153e-14
genemark-Harm_Chr7-processed-gene-66.5	0.12	3.54	4.3892	1.77903e-12	3.30153e-14
genemark-Harm_Chr9-processed-gene-62.7	0.12	3.54	4.3892	1.77903e-12	3.30153e-14
genemark-Harm_Chr5-processed-gene-164.19	3.25	77.77	4.37362	1.86465e-53	2.74637e-56
maker-Harm_Chr18-augustus-gene-11.20	0.026	1.046	4.33036	2.36371e-06	1.01135e-07
maker-Harm_Chr29-augustus-gene-68.31	6.3	149.893	4.31975	9.61493e-58	1.06211e-60
genemark-Harm_Chr16-processed-gene-46.10	5.703	127.55	4.26778	5.54504e-65	4.08354e-68
augustus_masked-Harm_Chr7-processed-gene-75.1	0	3.436	4.20765	6.83862e-06	3.1879e-07
maker-Harm_Chr18-augustus-gene-21.23	0.026	1.286	4.14317	1.09139e-06	4.43661e-08
genemark-Harm_Chr13-processed-gene-62.9	0.023	1.083	4.11323	1.53584e-07	5.60997e-09
augustus_masked-Harm_Chr5-processed-gene-29.2	0.893	18.2	4.07493	4.26546e-36	1.57061e-38
augustus_masked-Harm_Chr13-processed-gene-102.15	0	1.63	4.06497	1.83614e-05	9.23546e-07
maker-Harm_Chr28-augustus-gene-29.15	0	4.946	4.05627	1.92268e-05	9.69907e-07
maker-Harm_Chr3-augustus-gene-57.16	0.44	23.18	4.054	3.6566e-06	1.63993e-07
maker-Harm_Chr15-augustus-gene-13.29	0	2.87	4.0389	2.19433e-05	1.12633e-06
augustus_masked-Harm_Chr17-processed-gene-62.13	0	1.21	4.03221	2.57427e-05	1.33083e-06
genemark-Harm_Chr22-processed-gene-70.6	0.073	2.093	4.01463	6.85812e-10	1.69193e-11
maker-Harm_Chr5-augustus-gene-169.20	0	22.583	3.99859	2.93819e-05	1.54061e-06
augustus_masked-Harm_Chr24-processed-gene-2.7	0	2.32	3.97569	3.4281e-05	1.83536e-06
genemark-Harm_Chr15-processed-gene-12.32	2.943	51.636	3.94505	1.3093e-94	4.82106e-98
genemark-Harm_Chr19-processed-gene-86.2	0.126	2.296	3.93266	1.48255e-25	9.6078e-28
maker-Harm_Chr26-augustus-gene-70.17	71.72	1211.95	3.90804	7.80401e-119	1.72413e-122
genemark-Harm_Chr26-processed-gene-72.21	0	1.113	3.85085	7.82696e-05	4.54781e-06
genemark-Harm_Chr23-processed-gene-8.7	3.236	55.893	3.83545	8.22426e-28	4.90585e-30
maker-Harm_Chr22-augustus-gene-86.28	0	0.506	3.7981	0.000118834	7.24605e-06
augustus_masked-Harm_Chr6-processed-gene-103.0	0	1.386	3.79233	0.000120115	7.35063e-06
maker-Harm_Chr22-augustus-gene-37.23	0	0.573	3.77823	0.000121317	7.46001e-06
genemark-Harm_Chr16-processed-gene-14.5	0.226	3.7	3.76326	4.75994e-26	3.01462e-28
genemark-Harm_Chr19-processed-gene-7.21	0.103	3.246	3.7503	6.25325e-06	2.90121e-07
maker-Harm_Chr7-augustus-gene-37.31	0.346	19.583	3.693	5.53924e-05	3.10025e-06
genemark-Harm_Chr28-processed-gene-12.18	0.806	11.7	3.69165	2.89141e-34	1.17113e-36
maker-Harm_Chr9-augustus-gene-88.31	1.83	36.663	3.66682	1.62447e-08	5.08432e-10
maker-Harm_Chr27-augustus-gene-69.10	4.39	64.003	3.61164	5.15121e-39	1.55534e-41
genemark-Harm_Chr28-processed-gene-46.9	0.066	1.57	3.5924	4.77441e-06	2.17993e-07
maker-Harm_Chr17-augustus-gene-64.19	0.26	4.246	3.58763	1.44282e-08	4.50516e-10
maker-Harm_Chr19-augustus-gene-5.36	0.26	4.246	3.58763	1.44282e-08	4.50516e-10
genemark-Harm_Chr4-processed-gene-11.15	0.196	3.13	3.57336	3.73714e-13	6.32994e-15
genemark-Harm_Chr3-processed-gene-102.2	0.683	16.73	3.55259	7.11467e-06	3.33754e-07
genemark-Harm_Chr5-processed-gene-127.11	0.066	1.06	3.55171	6.80347e-12	1.33775e-13
genemark-Harm_Chr11-processed-gene-9.5	0.23	5.75	3.54149	6.19235e-06	2.86839e-07
genemark-Harm_Chr22-processed-gene-91.12	0.053	2.443	3.52617	0.000141506	8.83696e-06
maker-Harm_Chr24-augustus-gene-27.69	0	2.156	3.52092	0.000565117	4.00355e-05
genemark-Harm_Chr30-processed-gene-21.9	0.026	1.176	3.49625	0.000191893	1.22804e-05
augustus_masked-Harm_Chr12-processed-gene-76.11	0	1.9	3.4657	0.000875979	6.5542e-05
genemark-Harm_Chr1-processed-gene-136.3	0	0.566	3.46349	0.000794375	5.82662e-05
genemark-Harm_Chr21-processed-gene-20.12	7.12	92.91	3.45873	3.67849e-39	1.05649e-41
genemark-Harm_Un001-processed-gene-5.11	0	1.646	3.45733	0.000794375	5.82513e-05
genemark-Harm_Chr3-processed-gene-58.21	25.746	330.703	3.43492	4.17949e-45	8.61813e-48
genemark-Harm_Chr14-processed-gene-10.7	0	1.09	3.41424	0.0010115	7.70972e-05
genemark-Harm_Chr3-processed-gene-35.10	0.42	5.71	3.37088	3.01273e-11	6.38976e-13
genemark-Harm_Chr5-processed-gene-131.9	0.113	2.47	3.35963	6.21372e-05	3.53265e-06
genemark-Harm_Chr7-processed-gene-48.14	0.076	1.23	3.35369	4.69141e-07	1.8e-08
genemark-Harm_Chr20-processed-gene-77.15	0.026	0.463	3.34743	0.000132098	8.16186e-06
genemark-Harm_Chr15-processed-gene-13.23	0.42	4.916	3.32696	1.85964e-20	1.83512e-22
maker-Harm_Chr23-augustus-gene-118.30	1.87	22.913	3.32372	7.81303e-20	8.22788e-22
genemark-Harm_Chr19-processed-gene-60.45	28.873	334.636	3.31214	7.10303e-34	2.98161e-36
maker-Harm_Chr21-augustus-gene-96.21	7.926	90.303	3.31142	4.28897e-45	9.15974e-48
maker-Harm_Chr23-augustus-gene-30.26	0.4	5.436	3.30308	4.90065e-09	1.36781e-10
augustus_masked-Harm_Chr4-processed-gene-110.0	0.123	1.763	3.29878	1.9173e-06	8.11879e-08
maker-Harm_Chr15-augustus-gene-13.34	0	1.286	3.29241	0.0018215	0.000150238
maker-Harm_Chr16-augustus-gene-56.30	5.243	60.4	3.2581	6.69984e-24	4.58859e-26
genemark-Harm_Chr30-processed-gene-27.11	0.04	0.823	3.25188	7.46736e-05	4.30587e-06
augustus_masked-Harm_Chr11-processed-gene-28.3	0.546	6.26	3.24292	8.20034e-15	1.18364e-16
genemark-Harm_Chr15-processed-gene-80.15	2.226	30.24	3.21223	1.3288e-08	4.11977e-10
augustus_masked-Harm_Chr19-processed-gene-74.9	5.813	63.47	3.19513	9.12341e-23	6.65158e-25
genemark-Harm_Chr9-processed-gene-86.12	0	0.936	3.18683	0.00314818	0.000277283
genemark-Harm_Chr13-processed-gene-49.8	0.106	1.146	3.1551	2.35473e-18	2.5838e-20
genemark-Harm_Chr24-processed-gene-18.9	0.296	3.143	3.14079	3.32894e-15	4.73146e-17
maker-Harm_Chr22-augustus-gene-83.32	0	1.743	3.12843	0.00389984	0.000356985
genemark-Harm_Chr20-processed-gene-54.3	0.133	1.6	3.12667	2.51173e-10	5.88209e-12
maker-Harm_Chr15-augustus-gene-14.28	0.046	0.89	3.12617	0.000221794	1.44226e-05
genemark-Harm_Chr9-processed-gene-109.5	0.023	1.783	3.12596	0.00395098	0.000363995
maker-Harm_Chr25-augustus-gene-2.32	5.026	50.01	3.10345	4.45812e-28	2.62648e-30
augustus_masked-Harm_Chr13-processed-gene-33.8	0	0.903	3.09902	0.00441847	0.000416174
genemark-Harm_Chr26-processed-gene-23.15	0.356	4.2	3.09236	5.54949e-08	1.8922e-09
genemark-Harm_Chr16-processed-gene-46.11	76.996	748.886	3.06796	5.54529e-42	1.38847e-44
maker-Harm_Chr1-augustus-gene-60.16	0.073	1.166	3.04604	0.00542309	0.000532365
maker-Harm_Chr14-augustus-gene-19.43	0.073	1.166	3.04604	0.00542309	0.000532365
maker-Harm_Chr14-augustus-gene-6.44	0.073	1.166	3.04604	0.00542309	0.000532365
maker-Harm_Chr19-augustus-gene-83.38	0.073	1.166	3.04604	0.00542309	0.000532365
maker-Harm_Chr24-augustus-gene-25.41	0.073	1.166	3.04604	0.00542309	0.000532365
maker-Harm_Chr29-augustus-gene-97.14	0.073	1.166	3.04604	0.00542309	0.000532365
maker-Harm_Chr7-augustus-gene-83.50	0.073	1.166	3.04604	0.00542309	0.000532365
genemark-Harm_Chr26-processed-gene-5.2	0	0.503	3.02468	0.00598208	0.000598252
augustus_masked-Harm_Chr28-processed-gene-45.12	5.386	48.643	3.01653	3.47541e-26	2.17549e-28
genemark-Harm_Chr18-processed-gene-100.4	6.11	56.26	3.01475	5.06092e-24	3.42886e-26
genemark-Harm_Chr7-processed-gene-10.14	0	0.41	3.01196	0.00647052	0.000652817
genemark-Harm_Chr19-processed-gene-37.25	4.896	44.323	3.00184	3.68981e-54	5.16286e-57
maker-Harm_Chr3-augustus-gene-56.15	0.016	0.62	2.99742	0.0041411	0.00038454
genemark-Harm_Chr26-processed-gene-71.4	17.983	158.93	2.98122	2.15542e-49	3.65084e-52
augustus_masked-Harm_Chr26-processed-gene-105.30	0.123	1.973	2.95915	0.000761624	5.54153e-05
genemark-Harm_Chr30-processed-gene-19.4	77.353	670.466	2.94942	3.66551e-54	4.85892e-57
augustus_masked-Harm_Chr6-processed-gene-112.7	3	28.876	2.94845	5.11165e-14	7.94284e-16
genemark-Harm_Chr21-processed-gene-107.12	0.08	1.136	2.9452	0.000332051	2.2504e-05
augustus_masked-Harm_Chr25-processed-gene-64.16	0	0.943	2.92951	0.00881408	0.000943137
maker-Harm_Chr8-augustus-gene-34.22	3.826	35.803	2.9254	3.38683e-10	8.10605e-12
maker-Harm_Chr16-augustus-gene-48.13	0	0.16	2.92308	0.00889634	0.00095587
genemark-Harm_Chr4-processed-gene-3.15	0.366	3.283	2.89543	5.5202e-13	9.55333e-15
genemark-Harm_Chr2-processed-gene-62.12	0.07	1.336	2.88423	0.00286138	0.000249553
augustus_masked-Harm_Chr13-processed-gene-14.1	0.043	1.18	2.85899	0.00633651	0.000637897
maker-Harm_Chr22-augustus-gene-82.16	184.066	1524.69	2.8576	4.34166e-44	9.592e-47
maker-Harm_Chr3-augustus-gene-61.18	0	0.75	2.84673	0.0117778	0.00133832
genemark-Harm_Chr1-processed-gene-65.17	0	0.243	2.84604	0.0118031	0.00134457
augustus_masked-Harm_Un001-processed-gene-5.15	0	2.483	2.8445	0.0119463	0.00136803
genemark-Harm_Chr1-processed-gene-133.15	9.52	77.103	2.83451	2.52501e-46	5.02063e-49
maker-Harm_Chr14-augustus-gene-10.17	0.07	1.286	2.8297	0.00343204	0.000307593
genemark-Harm_Chr1-processed-gene-162.10	0.066	0.81	2.82744	0.000358684	2.45392e-05
augustus_masked-Harm_Chr15-processed-gene-11.5	0.02	0.596	2.82611	0.00702783	0.000723341
genemark-Harm_Chr23-processed-gene-69.1	0.673	5.606	2.82215	3.86047e-20	3.86644e-22
genemark-Harm_Chr15-processed-gene-14.21	0	0.193	2.80057	0.0138494	0.00162881
genemark-Harm_Chr6-processed-gene-21.3	0	2.11	2.79766	0.0140006	0.00165384
genemark-Harm_Chr6-processed-gene-103.16	0.026	0.333	2.79735	0.0010712	8.20423e-05
genemark-Harm_Chr13-processed-gene-83.17	0	0.216	2.78192	0.014824	0.00176854
augustus_masked-Harm_Chr17-processed-gene-46.4	0	1.39	2.77923	0.0149325	0.00178587
maker-Harm_Chr14-augustus-gene-10.18	0	0.75	2.77561	0.0151144	0.00181543
genemark-Harm_Chr21-processed-gene-43.14	216.47	1732.74	2.77121	5.92367e-20	6.10733e-22
augustus_masked-Harm_Chr17-processed-gene-114.3	0	1.306	2.7671	0.0155887	0.00188846
augustus_masked-Harm_Chr21-processed-gene-74.1	0	2.623	2.76275	0.0160731	0.00195661
genemark-Harm_Chr15-processed-gene-15.7	0.08	1.413	2.76253	0.00528184	0.000513831
augustus_masked-Harm_Chr12-processed-gene-58.12	0.253	2.843	2.75989	0.000299807	2.01799e-05
genemark-Harm_Chr7-processed-gene-97.12	10.79	81.06	2.74943	1.46935e-38	4.62396e-41
augustus_masked-Harm_Chr10-processed-gene-53.0	3.146	23.913	2.73812	1.04616e-24	6.8568e-27
genemark-Harm_Chr14-processed-gene-78.12	0.04	0.713	2.72532	0.00595427	0.000594594
genemark-Harm_Chr3-processed-gene-106.9	0	0.636	2.725	0.0179691	0.00223638
maker-Harm_Chr22-augustus-gene-83.31	0	1.89	2.71459	0.0185924	0.00233449
maker-Harm_Chr22-augustus-gene-84.34	28.89	207.993	2.6979	1.93933e-31	9.42603e-34
genemark-Harm_Chr19-processed-gene-24.0	0.9	6.643	2.68987	2.41993e-16	3.17216e-18
genemark-Harm_Chr16-processed-gene-71.2	0.603	4.526	2.68353	1.43438e-17	1.70068e-19
maker-Harm_Chr26-augustus-gene-65.24	0.203	3.276	2.67805	0.00762561	0.000794066
genemark-Harm_Chr12-processed-gene-58.4	0.57	4.41	2.65367	2.25885e-09	5.97191e-11
genemark-Harm_Chr9-processed-gene-74.4	0	0.143	2.65031	0.0231321	0.00302716
genemark-Harm_Chr28-processed-gene-44.18	3.903	27.67	2.64582	8.28506e-21	7.87078e-23
maker-Harm_Chr8-augustus-gene-78.28	70.246	512.46	2.64296	4.88745e-33	2.19556e-35
maker-Harm_Chr21-augustus-gene-22.14	2.39	16.53	2.64249	2.23225e-28	1.2658e-30
maker-Harm_Chr20-augustus-gene-50.30	0.066	1.14	2.63009	0.0178364	0.00221724
maker-Harm_Chr20-augustus-gene-63.23	0.066	1.14	2.63009	0.0178364	0.00221724
maker-Harm_Chr25-augustus-gene-61.22	0.066	1.14	2.63009	0.0178364	0.00221724
maker-Harm_Chr26-augustus-gene-28.20	0.066	1.14	2.63009	0.0178364	0.00221724
maker-Harm_Chr9-augustus-gene-34.22	0.066	1.14	2.63009	0.0178364	0.00221724
genemark-Harm_Chr21-processed-gene-101.7	0	1.246	2.62239	0.0253017	0.0033912
genemark-Harm_Chr30-processed-gene-5.5	0.26	2.26	2.62047	0.000166229	1.05278e-05
augustus_masked-Harm_Chr29-processed-gene-48.3	0.246	3.976	2.59963	0.0111042	0.00124789
maker-Harm_Chr22-augustus-gene-15.19	0.206	1.816	2.55249	0.000302545	2.04088e-05
augustus_masked-Harm_Chr22-processed-gene-73.0	1.276	8.723	2.54746	3.94779e-12	7.58798e-14
maker-Harm_Chr3-augustus-gene-47.12	0.02	0.343	2.53217	0.0188873	0.00238404
genemark-Harm_Chr26-processed-gene-102.16	0.52	4.983	2.53214	0.00470405	0.000449308
genemark-Harm_Chr15-processed-gene-97.40	41.386	275.496	2.50139	6.84208e-20	7.1046e-22
genemark-Harm_Chr14-processed-gene-61.4	0.103	1.14	2.49411	0.0106075	0.00118112
genemark-Harm_Chr24-processed-gene-36.7	0	2.24	2.48222	0.0384816	0.00571032
genemark-Harm_Chr10-processed-gene-125.21	0	0.573	2.48024	0.0386601	0.00575104
genemark-Harm_Chr29-processed-gene-72.18	67.453	416.093	2.47968	7.37029e-50	1.1941e-52
maker-Harm_Chr19-augustus-gene-36.35	0.363	3	2.47783	0.00085322	6.36506e-05
maker-Harm_Chr21-augustus-gene-43.26	74.866	494.213	2.47095	9.74888e-17	1.23485e-18
augustus_masked-Harm_Chr5-processed-gene-56.1	0	1.246	2.46791	0.0406767	0.00614089
genemark-Harm_Chr16-processed-gene-86.3	0	1.343	2.46387	0.0404892	0.0060967
maker-Harm_Chr17-augustus-gene-113.17	0	0.846	2.46387	0.0404892	0.0060967
genemark-Harm_Chr15-processed-gene-39.17	0.266	2.003	2.45988	0.000217051	1.40694e-05
augustus_masked-Harm_Chr19-processed-gene-28.5	0	0.23	2.45099	0.0419539	0.00639551
genemark-Harm_Chr27-processed-gene-4.15	0	0.623	2.44801	0.0423136	0.00646903
maker-Harm_Chr22-augustus-gene-82.18	29.22	184.986	2.44389	3.0077e-22	2.39216e-24
maker-Harm_Chr23-augustus-gene-74.32	0.066	1.453	2.43938	0.0343655	0.00490993
genemark-Harm_Chr14-processed-gene-6.1	1.403	8.793	2.43366	1.02843e-06	4.17311e-08
maker-Harm_Chr19-augustus-gene-26.31	0.173	1.27	2.42995	0.000113784	6.87111e-06
genemark-Harm_Chr20-processed-gene-40.7	0.876	5.54	2.42547	1.48413e-09	3.83628e-11
maker-Harm_Chr29-augustus-gene-8.22	0	0.143	2.4195	0.0462392	0.00721153
augustus_masked-Harm_Chr10-processed-gene-40.10	0.346	2.92	2.41831	0.00369928	0.000335357
genemark-Harm_Chr1-processed-gene-133.14	0.07	0.673	2.4141	0.00680861	0.000695954
maker-Harm_Chr10-augustus-gene-17.19	0.39	2.82	2.40496	0.000383093	2.64066e-05
maker-Harm_Chr15-augustus-gene-11.29	0.143	1.743	2.40347	0.0175851	0.00216916
augustus_masked-Harm_Chr5-processed-gene-72.23	0	1.286	2.39308	0.0492717	0.00780858
maker-Harm_Chr10-augustus-gene-54.35	0.373	2.533	2.38996	0.000118039	7.18021e-06
augustus_masked-Harm_Chr10-processed-gene-124.28	0.05	0.48	2.37757	0.0130678	0.00152245
augustus_masked-Harm_Chr28-processed-gene-27.16	0.27	2.053	2.37403	0.00212773	0.000178473
maker-Harm_Chr9-augustus-gene-52.22	0.68	4.216	2.37205	6.90643e-07	2.72615e-08
augustus_masked-Harm_Chr27-processed-gene-51.6	4.636	27.68	2.36341	1.89771e-14	2.80904e-16
maker-Harm_Chr1-augustus-gene-45.13	0.046	0.94	2.34971	0.0432317	0.00663486
genemark-Harm_Chr3-processed-gene-35.19	0.056	0.41	2.3487	0.00588837	0.000586096
maker-Harm_Chr21-augustus-gene-29.39	0.493	3.023	2.3468	0.00029696	1.99665e-05
genemark-Harm_Chr16-processed-gene-62.5	0.306	1.833	2.34378	2.00955e-10	4.64688e-12
maker-Harm_Chr21-augustus-gene-102.20	8.13	46.906	2.34169	1.42111e-15	1.93612e-17
maker-Harm_Chr23-augustus-gene-74.33	0.11	1.113	2.33092	0.0209677	0.00269296
augustus_masked-Harm_Chr9-processed-gene-110.12	0.053	0.826	2.33066	0.0391921	0.00584173
genemark-Harm_Chr26-processed-gene-65.12	46.046	272.173	2.32395	1.93876e-16	2.52715e-18
genemark-Harm_Chr31-processed-gene-10.13	0.04	0.516	2.30242	0.0343655	0.00491225
augustus_masked-Harm_Chr8-processed-gene-58.9	1.03	5.89	2.28653	5.94173e-08	2.03906e-09
genemark-Harm_Chr7-processed-gene-43.17	0.073	0.733	2.27306	0.0329283	0.0046559
maker-Harm_Chr8-augustus-gene-87.20	0.05	0.596	2.27013	0.0432134	0.00662888
genemark-Harm_Chr1-processed-gene-162.22	23.513	127.41	2.26977	3.8659e-30	2.02135e-32
genemark-Harm_Chr16-processed-gene-70.13	0.263	3.13	2.25979	0.0415083	0.00632066
genemark-Harm_Chr7-processed-gene-0.57	0.386	2.656	2.25607	0.00516539	0.000497938
maker-Harm_Chr14-augustus-gene-88.26	0.09	0.593	2.25248	0.00211129	0.000176783
genemark-Harm_Chr17-processed-gene-120.23	0.513	2.976	2.25243	4.24494e-05	2.31332e-06
maker-Harm_Chr24-augustus-gene-14.29	0.456	2.48	2.2426	3.37031e-10	8.04169e-12
maker-Harm_Chr23-augustus-gene-69.22	1.89	12.01	2.24215	0.000332684	2.25889e-05
maker-Harm_Un001-augustus-gene-11.24	3.43	18.11	2.23649	3.636e-16	4.84657e-18
augustus_masked-Harm_Chr3-processed-gene-78.13	18.876	101.853	2.23571	4.80885e-18	5.48915e-20
maker-Harm_Chr1-augustus-gene-27.21	0.366	2.643	2.22756	0.010629	0.00118431
genemark-Harm_Chr25-processed-gene-46.10	0.123	1.026	2.22175	0.0243473	0.003231
genemark-Harm_Chr21-processed-gene-29.20	0.43	4.023	2.2139	0.0366697	0.0053484
maker-Harm_Chr14-augustus-gene-50.31	0.22	1.573	2.20806	0.0276972	0.00377551
maker-Harm_Chr18-augustus-gene-13.17	0.22	1.573	2.20806	0.0276972	0.00377551
maker-Harm_Chr26-augustus-gene-93.13	0.22	1.573	2.20806	0.0276972	0.00377551
maker-Harm_Chr31-augustus-gene-55.11	0.22	1.573	2.20806	0.0276972	0.00377551
maker-Harm_Chr30-augustus-gene-4.10	0.086	0.72	2.20781	0.0263415	0.00356548
maker-Harm_Chr24-augustus-gene-38.29	1.63	9.446	2.20712	5.59534e-06	2.57949e-07
genemark-Harm_Chr31-processed-gene-10.8	0.43	2.583	2.20234	0.00276193	0.000238992
genemark-Harm_Chr19-processed-gene-28.16	0.526	2.946	2.18915	8.92358e-06	4.24525e-07
genemark-Harm_Chr2-processed-gene-33.11	0.04	0.29	2.1835	0.0231458	0.00303065
genemark-Harm_Chr26-processed-gene-53.4	0.153	0.85	2.1811	2.77944e-06	1.21379e-07
maker-Harm_Chr22-augustus-gene-1.31	0.75	5.676	2.18071	0.0162542	0.00198343
genemark-Harm_Chr21-processed-gene-20.18	0.22	1.22	2.16617	0.00241263	0.000205746
genemark-Harm_Chr10-processed-gene-14.11	0.083	0.496	2.16273	0.00136422	0.000108703
genemark-Harm_Chr21-processed-gene-112.6	3.946	21.01	2.16016	2.69503e-07	1.01419e-08
maker-Harm_Chr19-augustus-gene-58.23	0.733	3.886	2.15759	1.13146e-08	3.45795e-10
genemark-Harm_Chr29-processed-gene-21.10	6.826	38.476	2.13928	0.000428846	2.98761e-05
maker-Harm_Chr25-augustus-gene-85.17	0.383	2.63	2.13351	0.020035	0.00254956
augustus_masked-Harm_Chr1-processed-gene-41.0	1.41	7.003	2.13228	3.00677e-15	4.25142e-17
genemark-Harm_Chr15-processed-gene-97.21	219.156	1079.93	2.12951	2.5821e-30	1.33108e-32
genemark-Harm_Chr6-processed-gene-52.22	0.083	0.673	2.12012	0.0408134	0.00616755
maker-Harm_Chr28-augustus-gene-102.45	0.133	0.99	2.11994	0.0253749	0.00340475
genemark-Harm_Chr6-processed-gene-18.9	0.086	0.436	2.11662	0.000306374	2.06896e-05
genemark-Harm_Chr27-processed-gene-81.8	1.783	8.77	2.10828	2.56569e-14	3.83559e-16
genemark-Harm_Chr15-processed-gene-11.24	1.31	6.856	2.09656	1.38384e-07	5.02418e-09
genemark-Harm_Chr26-processed-gene-17.16	4.203	19.963	2.08398	1.21269e-16	1.545e-18
maker-Harm_Chr13-augustus-gene-71.24	5.126	24.886	2.08059	3.61912e-08	1.22068e-09
genemark-Harm_Chr2-processed-gene-14.17	1.326	7.253	2.07873	0.00107518	8.24263e-05
genemark-Harm_Chr23-processed-gene-3.2	11.156	52.96	2.07254	1.07307e-14	1.55678e-16
maker-Harm_Chr9-augustus-gene-86.17	0.17	1.066	2.05874	0.0254682	0.00342101
maker-Harm_Chr15-augustus-gene-39.29	0.216	1.28	2.05038	0.00810853	0.000856295
genemark-Harm_Chr5-processed-gene-164.10	13.08	60.063	2.04783	1.91881e-22	1.41307e-24
genemark-Harm_Chr17-processed-gene-24.12	0.04	0.296	2.0432	0.0496016	0.00787913
genemark-Harm_Chr18-processed-gene-16.8	0.056	0.43	2.04218	0.0487997	0.0077158
genemark-Harm_Un001-processed-gene-5.10	0.803	3.72	2.03863	1.29462e-12	2.30722e-14
maker-Harm_Chr17-augustus-gene-108.17	0.37	2.116	2.03789	0.0173103	0.00213399
genemark-Harm_Chr5-processed-gene-29.11	0.403	2.59	2.01356	0.0309971	0.00432014
genemark-Harm_Chr16-processed-gene-62.6	0.443	3.163	2.00975	0.0435973	0.00670603
maker-Harm_Chr16-augustus-gene-50.30	0.396	2.17	2.00886	0.0209603	0.00269047
genemark-Harm_Chr8-processed-gene-86.22	46.556	206.4	2.00011	1.4597e-29	7.95476e-32
genemark-Harm_Chr29-processed-gene-107.13	0.993	4.716	1.98848	3.62725e-05	1.94732e-06
genemark-Harm_Chr4-processed-gene-101.42	36.476	163.506	1.98773	1.05319e-10	2.38885e-12
genemark-Harm_Chr28-processed-gene-28.9	0.043	0.27	1.98669	0.0200403	0.0025517
maker-Harm_Chr26-augustus-gene-72.25	4.723	20.76	1.98103	8.69017e-18	1.01116e-19
maker-Harm_Chr19-augustus-gene-8.15	0.05	0.293	1.98004	0.016326	0.00199549
genemark-Harm_Chr7-processed-gene-61.23	4.293	19.39	1.96031	1.66024e-08	5.20851e-10
genemark-Harm_Chr26-processed-gene-70.4	25.276	110.826	1.95976	2.72534e-22	2.0873e-24
maker-Harm_Chr21-augustus-gene-28.34	335.94	1467.5	1.95759	1.47402e-19	1.58485e-21
genemark-Harm_Chr27-processed-gene-61.15	0.316	1.93	1.95434	0.0344731	0.00493525
maker-Harm_Chr29-augustus-gene-102.20	3.88	16.62	1.95048	3.71745e-15	5.33841e-17
augustus_masked-Harm_Chr9-processed-gene-113.5	4.22	18.493	1.94856	1.8815e-12	3.50556e-14
genemark-Harm_Chr15-processed-gene-142.9	128.95	570.793	1.94239	1.60933e-14	2.37033e-16
maker-Harm_Chr12-augustus-gene-100.23	0.936	4.236	1.9367	0.000353165	2.41096e-05
maker-Harm_Chr12-augustus-gene-16.16	0.566	2.68	1.9363	0.0014755	0.000118657
maker-Harm_Chr17-augustus-gene-108.15	1.8	8	1.93483	1.01182e-05	4.84492e-07
genemark-Harm_Chr17-processed-gene-46.11	10.526	44.93	1.93414	1.05905e-21	9.04708e-24
genemark-Harm_Chr24-processed-gene-51.8	0.473	2.29	1.93399	0.003411	0.000304702
augustus_masked-Harm_Chr17-processed-gene-69.13	3.923	18	1.931	1.83841e-05	9.26043e-07
maker-Harm_Chr5-augustus-gene-124.19	1.503	7.036	1.92949	0.000359635	2.46307e-05
genemark-Harm_Chr3-processed-gene-113.49	115.633	500.85	1.92886	1.8537e-11	3.84965e-13
genemark-Harm_Chr11-processed-gene-33.1	2.393	10.036	1.91236	8.94482e-11	2.0157e-12
maker-Harm_Chr15-augustus-gene-102.39	0.46	2.32	1.90886	0.0101858	0.00112818
genemark-Harm_Chr20-processed-gene-51.9	0.206	1.17	1.90688	0.0397106	0.00594508
genemark-Harm_Chr16-processed-gene-25.18	548.53	2284.27	1.89703	2.82142e-11	5.94245e-13
genemark-Harm_Chr27-processed-gene-81.7	0.946	4.106	1.88734	3.56755e-05	1.91264e-06
genemark-Harm_Chr22-processed-gene-86.14	2.036	8.766	1.87848	0.000265193	1.75013e-05
genemark-Harm_Chr20-processed-gene-64.14	0.446	2.11	1.87636	0.018947	0.00239436
genemark-Harm_Chr5-processed-gene-169.17	3.043	12.42	1.85095	2.30401e-12	4.30974e-14
maker-Harm_Chr26-augustus-gene-71.13	6.74	27.633	1.84706	4.7348e-13	8.08951e-15
maker-Harm_Chr12-augustus-gene-101.19	3.38	14.403	1.84706	1.74986e-06	7.35822e-08
genemark-Harm_Chr15-processed-gene-11.28	1.713	7.293	1.84151	1.35409e-06	5.58427e-08
augustus_masked-Harm_Chr13-processed-gene-122.24	5.31	22.213	1.84019	1.2258e-08	3.78194e-10
maker-Harm_Chr24-augustus-gene-56.35	0.51	2.25	1.83905	0.00161861	0.000131835
genemark-Harm_Chr29-processed-gene-76.28	1.13	4.686	1.833	0.000108095	6.48779e-06
genemark-Harm_Chr18-processed-gene-86.20	3.74	14.803	1.82631	1.56393e-18	1.70456e-20
genemark-Harm_Chr8-processed-gene-22.11	8.003	31.04	1.82187	2.85889e-11	6.04243e-13
maker-Harm_Chr26-augustus-gene-18.22	0.166	0.72	1.82049	0.00260799	0.000224519
genemark-Harm_Chr26-processed-gene-19.15	265.146	1053.16	1.8188	3.93136e-10	9.52512e-12
maker-Harm_Chr2-augustus-gene-18.118	0.246	1.07	1.81827	0.0438072	0.00674899
genemark-Harm_Chr3-processed-gene-96.10	151.816	598.073	1.80199	4.376e-21	3.89937e-23
genemark-Harm_Chr3-processed-gene-22.14	8.993	35.373	1.80191	1.24849e-08	3.86158e-10
genemark-Harm_Chr27-processed-gene-51.17	0.143	0.63	1.79939	0.00664589	0.000673937
genemark-Harm_Chr1-processed-gene-36.8	0.443	1.856	1.79268	0.000710009	5.12416e-05
maker-Harm_Chr17-augustus-gene-77.28	9.42	35.81	1.78588	2.19252e-11	4.58557e-13
maker-Harm_Chr4-augustus-gene-82.31	2.69	10.506	1.78586	1.70142e-06	7.1169e-08
maker-Harm_Chr30-augustus-gene-60.49	131.03	577.766	1.7836	0.00586303	0.00058246
genemark-Harm_Chr8-processed-gene-76.14	3.116	11.813	1.77106	6.2108e-11	1.37215e-12
genemark-Harm_Chr21-processed-gene-67.9	1.21	5.043	1.76179	0.017752	0.00219637
maker-Harm_Chr19-augustus-gene-51.22	1.6	6.4	1.7614	0.000847802	6.3184e-05
genemark-Harm_Chr24-processed-gene-28.20	0.113	0.506	1.76019	0.029986	0.00415375
maker-Harm_Chr12-augustus-gene-12.21	1.16	4.52	1.756	3.18704e-06	1.40353e-07
genemark-Harm_Chr30-processed-gene-59.8	0.263	1.083	1.75219	0.00424485	0.000395445
maker-Harm_Chr2-augustus-gene-14.21	5.186	20.783	1.75179	0.00083843	6.23775e-05
augustus_masked-Harm_Chr29-processed-gene-112.0	7.573	27.963	1.74596	2.7746e-08	9.01095e-10
maker-Harm_Chr8-augustus-gene-50.13	1.776	7.156	1.74084	0.0012186	9.51863e-05
maker-Harm_Chr10-augustus-gene-68.23	2.52	9.873	1.73941	6.49269e-08	2.2377e-09
maker-Harm_Chr15-augustus-gene-11.35	4.653	18.12	1.73938	2.50527e-06	1.07991e-07
maker-Harm_Chr21-augustus-gene-22.15	144.65	527.75	1.73601	3.31191e-18	3.65849e-20
genemark-Harm_Chr3-processed-gene-36.7	0.693	2.563	1.72121	2.84324e-07	1.07414e-08
maker-Harm_Chr18-augustus-gene-16.18	6.04	22.093	1.71746	2.73908e-09	7.26172e-11
augustus_masked-Harm_Chr19-processed-gene-5.3	0.103	0.443	1.71503	0.0408251	0.00618134
maker-Harm_Chr23-augustus-gene-69.23	2.44	11.153	1.71245	0.0408251	0.00618102
genemark-Harm_Chr12-processed-gene-42.11	166.213	641.33	1.70496	3.36249e-07	1.27774e-08
augustus_masked-Harm_Chr8-processed-gene-57.6	0.326	1.3	1.703	0.00793105	0.000832296
augustus_masked-Harm_Chr15-processed-gene-97.7	23.82	88.033	1.70003	6.79951e-11	1.51223e-12
augustus_masked-Harm_Chr15-processed-gene-97.9	23.82	88.033	1.70003	6.79951e-11	1.51223e-12
augustus_masked-Harm_Chr4-processed-gene-4.1	1.776	6.566	1.69991	1.54371e-06	6.4004e-08
genemark-Harm_Chr4-processed-gene-4.15	0.156	0.626	1.69717	0.00702783	0.00072257
augustus_masked-Harm_Chr9-processed-gene-43.10	2.97	10.766	1.69046	2.57644e-12	4.87625e-14
genemark-Harm_Chr28-processed-gene-38.11	1.506	5.64	1.68389	0.000823491	6.07657e-05
genemark-Harm_Chr24-processed-gene-39.4	2.593	9.21	1.68306	1.08301e-11	2.17734e-13
genemark-Harm_Chr17-processed-gene-115.13	0.893	3.543	1.6824	0.013725	0.00161114
maker-Harm_Chr25-augustus-gene-2.33	375.02	1348.07	1.6725	1.4259e-21	1.22859e-23
maker-Harm_Chr22-augustus-gene-118.22	5.096	18.09	1.6713	3.00323e-08	9.87993e-10
maker-Harm_Chr6-augustus-gene-36.39	0.67	2.65	1.67007	0.0127495	0.00147437
genemark-Harm_Chr18-processed-gene-14.4	1.29	4.586	1.66881	6.15721e-05	3.48692e-06
maker-Harm_Chr23-augustus-gene-52.18	0.236	0.973	1.66865	0.0297415	0.00410892
augustus_masked-Harm_Chr18-processed-gene-86.1	7.59	26.793	1.66479	5.67313e-18	6.51748e-20
augustus_masked-Harm_Chr10-processed-gene-23.4	3.643	13.046	1.66114	0.000189803	1.21326e-05
genemark-Harm_Chr11-processed-gene-9.6	0.243	0.886	1.65798	0.000932981	7.02879e-05
genemark-Harm_Chr3-processed-gene-6.4	8.82	31.593	1.65557	4.98604e-09	1.39531e-10
maker-Harm_Chr9-augustus-gene-78.13	353.03	1503.79	1.65042	0.0397106	0.00594826
genemark-Harm_Chr3-processed-gene-84.14	19.956	69	1.64377	8.86254e-17	1.10953e-18
augustus_masked-Harm_Chr12-processed-gene-68.13	0.916	3.28	1.63917	0.000120115	7.3582e-06
augustus_masked-Harm_Chr29-processed-gene-103.5	1.276	4.756	1.63692	0.0027306	0.00023608
augustus_masked-Harm_Chr7-processed-gene-37.20	5.773	19.986	1.6367	6.68145e-09	1.91405e-10
genemark-Harm_Chr21-processed-gene-21.11	4.746	16.32	1.63414	2.7734e-14	4.18696e-16
genemark-Harm_Chr23-processed-gene-67.4	19.726	72.216	1.63225	2.05276e-05	1.0446e-06
maker-Harm_Chr21-augustus-gene-94.24	7.426	25.58	1.62713	4.62562e-09	1.28423e-10
genemark-Harm_Chr15-processed-gene-97.23	78.346	268.823	1.62032	4.0815e-18	4.56873e-20
genemark-Harm_Chr9-processed-gene-81.4	38.86	131.353	1.61334	1.03284e-17	1.21698e-19
maker-Harm_Chr24-augustus-gene-36.28	0.213	0.76	1.60746	0.0128924	0.00149631
genemark-Harm_Chr4-processed-gene-125.13	8.583	28.9	1.60088	9.93237e-08	3.51096e-09
augustus_masked-Harm_Chr31-processed-gene-59.5	0.81	3.09	1.59641	0.0251753	0.00336589
augustus_masked-Harm_Chr17-processed-gene-24.42	0.893	3.103	1.59399	0.000238307	1.55666e-05
maker-Harm_Chr7-augustus-gene-70.17	10.896	35.95	1.58778	6.91376e-20	7.22994e-22
augustus_masked-Harm_Chr8-processed-gene-7.4	0.55	2.046	1.58731	0.0340642	0.00485657
genemark-Harm_Chr1-processed-gene-72.3	0.85	2.89	1.57991	4.07531e-06	1.84573e-07
genemark-Harm_Chr12-processed-gene-78.5	22.43	75.983	1.57738	1.21383e-13	1.94871e-15
genemark-Harm_Chr28-processed-gene-95.7	0.613	2.09	1.56801	0.00181863	0.000149867
genemark-Harm_Chr13-processed-gene-2.18	0.65	2.146	1.56185	1.24611e-05	6.11169e-07
genemark-Harm_Chr17-processed-gene-120.18	0.623	2.206	1.56185	0.0101833	0.0011264
genemark-Harm_Chr5-processed-gene-25.11	69.57	223.67	1.56057	1.00897e-12	1.77586e-14
maker-Harm_Chr26-augustus-gene-19.32	19.3	64.66	1.55144	1.01182e-05	4.85083e-07
genemark-Harm_Chr10-processed-gene-80.20	1.466	5.443	1.55121	0.0198449	0.00252099
maker-Harm_Chr16-augustus-gene-36.24	0.136	0.51	1.5492	0.0402294	0.00604375
maker-Harm_Chr29-augustus-gene-103.29	20.103	67.186	1.54877	4.69141e-07	1.79767e-08
maker-Harm_Chr15-augustus-gene-139.20	0.913	3.236	1.5477	0.00375261	0.000341297
genemark-Harm_Chr19-processed-gene-6.33	1.826	5.92	1.54652	1.27948e-09	3.26018e-11
genemark-Harm_Chr15-processed-gene-113.11	50.933	173.55	1.54627	2.7789e-06	1.21151e-07
genemark-Harm_Chr21-processed-gene-21.13	2.57	8.513	1.53092	8.41549e-06	3.99114e-07
augustus_masked-Harm_Chr17-processed-gene-97.2	12.46	40.606	1.52666	1.9113e-06	8.06519e-08
maker-Harm_Chr3-augustus-gene-57.15	188.36	608.153	1.52511	3.23618e-08	1.07722e-09
genemark-Harm_Chr26-processed-gene-53.9	90.47	283.003	1.51467	7.1398e-12	1.4144e-13
augustus_masked-Harm_Chr8-processed-gene-79.16	17.87	60.486	1.51092	0.00677016	0.000690028
genemark-Harm_Chr5-processed-gene-57.8	1.133	3.583	1.51005	0.00186845	0.000154524
augustus_masked-Harm_Chr19-processed-gene-78.17	39.856	145.133	1.50873	0.045959	0.00714481
genemark-Harm_Chr10-processed-gene-24.7	1.39	4.45	1.50791	0.000971955	7.36535e-05
genemark-Harm_Chr21-processed-gene-29.23	3.44	11.44	1.50644	0.0397106	0.00594825
maker-Harm_Chr7-augustus-gene-46.22	0.116	0.39	1.50539	0.00444768	0.000420562
genemark-Harm_Chr8-processed-gene-43.6	2.016	6.406	1.49837	0.000180356	1.14756e-05
maker-Harm_Chr19-augustus-gene-62.20	6.74	21.096	1.49619	3.4479e-08	1.15531e-09
maker-Harm_Chr6-augustus-gene-50.17	2.06	6.466	1.49595	3.812e-07	1.45136e-08
maker-Harm_Chr3-augustus-gene-96.33	23.946	76.13	1.48681	1.97321e-09	5.1764e-11
maker-Harm_Chr29-augustus-gene-29.17	1.903	5.946	1.48276	0.00145936	0.000117252
maker-Harm_Un001-augustus-gene-13.32	1.903	5.946	1.48276	0.00145936	0.000117252
genemark-Harm_Chr5-processed-gene-115.13	4.1	13.116	1.48059	0.000617049	4.38964e-05
genemark-Harm_Chr8-processed-gene-79.6	0.913	3	1.47771	0.0056871	0.000561992
maker-Harm_Chr26-augustus-gene-28.21	7.183	23.633	1.47735	1.4476e-05	7.14257e-07
genemark-Harm_Chr1-processed-gene-128.1	179.733	546.126	1.47062	1.63144e-11	3.32799e-13
maker-Harm_Chr12-augustus-gene-71.29	0.85	2.873	1.46794	0.0295337	0.00407151
genemark-Harm_Chr4-processed-gene-83.31	5.033	15.57	1.46761	1.43641e-05	7.0768e-07
genemark-Harm_Chr23-processed-gene-121.40	35.476	109.483	1.46069	8.00722e-10	1.99311e-11
genemark-Harm_Chr29-processed-gene-16.12	3.956	11.906	1.45943	3.8468e-10	9.29193e-12
genemark-Harm_Chr4-processed-gene-43.10	3.956	11.906	1.45943	3.8468e-10	9.29193e-12
augustus_masked-Harm_Chr16-processed-gene-87.14	2.063	6.746	1.45903	0.00691719	0.000709599
genemark-Harm_Chr31-processed-gene-12.2	0.456	1.44	1.45751	0.00480527	0.000460037
genemark-Harm_Chr10-processed-gene-30.17	6.2	18.913	1.45621	2.16367e-07	8.09446e-09
genemark-Harm_Chr3-processed-gene-113.39	0.343	1.103	1.45137	0.0111397	0.00125351
augustus_masked-Harm_Chr13-processed-gene-102.0	0.713	2.286	1.4506	0.0127686	0.00147898
augustus_masked-Harm_Chr28-processed-gene-83.9	3.033	9.113	1.44981	1.33463e-08	4.14769e-10
genemark-Harm_Chr28-processed-gene-23.5	64.003	190.24	1.44721	5.81984e-12	1.13148e-13
maker-Harm_Chr21-augustus-gene-24.9	3.016	9.39	1.44692	0.000355514	2.42961e-05
maker-Harm_Chr21-augustus-gene-27.34	21.016	62.366	1.44666	1.18477e-08	3.63834e-10
genemark-Harm_Chr21-processed-gene-30.14	0.446	1.353	1.44544	5.84905e-05	3.28226e-06
maker-Harm_Chr31-augustus-gene-25.9	0.91	2.836	1.44543	0.000135046	8.37388e-06
genemark-Harm_Chr4-processed-gene-35.1	2.626	8.94	1.44309	0.0494517	0.00785167
genemark-Harm_Chr4-processed-gene-19.17	0.8	2.416	1.44005	1.21525e-05	5.94245e-07
augustus_masked-Harm_Chr13-processed-gene-123.6	740.52	2228.74	1.4386	1.56431e-17	1.86625e-19
maker-Harm_Chr29-augustus-gene-12.32	0.63	1.92	1.43339	0.000828866	6.14474e-05
maker-Harm_Chr4-augustus-gene-47.31	0.63	1.92	1.43339	0.000828866	6.14474e-05
augustus_masked-Harm_Chr24-processed-gene-39.3	0.616	1.92	1.43294	0.00433215	0.000405855
genemark-Harm_Chr27-processed-gene-75.11	1.843	5.513	1.42987	2.80268e-05	1.46543e-06
genemark-Harm_Chr4-processed-gene-64.17	40.416	123.85	1.42856	0.0222293	0.00288609
augustus_masked-Harm_Chr4-processed-gene-11.2	1.47	4.656	1.42757	0.0190222	0.00240806
maker-Harm_Chr15-augustus-gene-40.6	196.51	586.813	1.42654	4.16434e-18	4.69213e-20
maker-Harm_Chr17-augustus-gene-74.19	43.453	130.906	1.42434	1.33698e-07	4.83434e-09
maker-Harm_Chr1-augustus-gene-40.18	0.556	1.756	1.42387	0.0227375	0.00296213
maker-Harm_Chr16-augustus-gene-74.46	1.876	5.863	1.42373	0.00116949	9.05176e-05
genemark-Harm_Chr24-processed-gene-37.3	2.233	6.79	1.42184	0.000390911	2.70827e-05
maker-Harm_Chr6-augustus-gene-37.33	136.676	404.833	1.4214	1.64167e-17	1.97064e-19
genemark-Harm_Chr12-processed-gene-60.17	0.353	1.063	1.42028	4.12254e-05	2.24358e-06
genemark-Harm_Chr23-processed-gene-78.20	0.64	1.976	1.41947	0.00105903	8.10318e-05
genemark-Harm_Chr9-processed-gene-41.10	0.47	1.436	1.41484	0.00206981	0.000172852
maker-Harm_Chr28-augustus-gene-9.13	1.45	4.286	1.41406	4.08565e-05	2.22049e-06
genemark-Harm_Chr15-processed-gene-103.20	123.01	367.163	1.40618	7.1398e-12	1.4137e-13
maker-Harm_Chr5-augustus-gene-84.36	2.453	7.356	1.40599	0.00156595	0.000126738
maker-Harm_Chr10-augustus-gene-87.24	1.59	4.686	1.4026	3.31072e-08	1.10447e-09
maker-Harm_Chr9-augustus-gene-53.38	1.446	4.303	1.40089	4.46938e-05	2.4488e-06
genemark-Harm_Chr4-processed-gene-19.13	0.38	1.163	1.3999	0.0208695	0.0026742
genemark-Harm_Chr12-processed-gene-87.12	0.926	2.726	1.39465	0.000380126	2.61741e-05
maker-Harm_Chr21-augustus-gene-134.28	5.513	15.886	1.39177	8.8732e-07	3.5417e-08
genemark-Harm_Chr12-processed-gene-46.19	0.9	2.78	1.39056	0.017171	0.00211302
maker-Harm_Chr9-augustus-gene-78.18	33.3	97.68	1.38837	4.6557e-09	1.29601e-10
genemark-Harm_Chr7-processed-gene-67.26	851.106	2473.89	1.38657	1.54908e-15	2.12186e-17
maker-Harm_Chr7-augustus-gene-96.20	11.07	33.32	1.38403	2.63656e-05	1.3708e-06
maker-Harm_Un001-augustus-gene-20.41	0.293	0.86	1.38071	0.00291802	0.000255722
maker-Harm_Chr17-augustus-gene-75.19	15.99	46.55	1.37959	3.96811e-12	7.65627e-14
genemark-Harm_Chr21-processed-gene-28.12	1.42	4.066	1.37905	0.00170955	0.000139746
genemark-Harm_Chr23-processed-gene-110.14	0.223	0.67	1.3774	0.0281494	0.00386202
maker-Harm_Chr17-augustus-gene-41.33	0.786	2.333	1.37601	0.000517891	3.63847e-05
genemark-Harm_Chr2-processed-gene-47.7	0.86	2.583	1.37585	0.00794308	0.000834143
genemark-Harm_Chr9-processed-gene-106.8	0.453	1.323	1.36666	0.00567404	0.000559735
genemark-Harm_Chr5-processed-gene-90.4	1.19	3.41	1.3642	0.00032297	2.1858e-05
augustus_masked-Harm_Chr31-processed-gene-76.4	4.516	13.523	1.36402	0.00525583	0.000510139
augustus_masked-Harm_Chr13-processed-gene-51.1	22.15	64.17	1.3636	5.39171e-11	1.17928e-12
genemark-Harm_Chr24-processed-gene-36.11	4.973	14.186	1.36143	2.83572e-07	1.06922e-08
genemark-Harm_Chr24-processed-gene-1.10	2.546	7.24	1.35839	1.70873e-05	8.50653e-07
maker-Harm_Chr9-augustus-gene-78.15	457.866	1450.4	1.35654	0.0254898	0.0034258
maker-Harm_Chr6-augustus-gene-13.19	0.51	1.523	1.35627	0.0297766	0.00411597
maker-Harm_Chr10-augustus-gene-63.38	12.163	34.393	1.35074	7.26771e-17	8.99164e-19
maker-Harm_Chr21-augustus-gene-29.40	7.32	20.276	1.34589	0.000126088	7.76272e-06
genemark-Harm_Chr22-processed-gene-118.14	23.496	67.73	1.34462	3.03732e-05	1.59706e-06
maker-Harm_Chr4-augustus-gene-101.53	13.463	38.3	1.33883	1.15361e-07	4.13734e-09
maker-Harm_Chr22-augustus-gene-102.33	3.49	10.24	1.33627	0.00129762	0.000102442
genemark-Harm_Chr8-processed-gene-98.4	1.92	5.46	1.33243	0.000365556	2.5117e-05
maker-Harm_Chr15-augustus-gene-116.24	52.16	151.86	1.32628	0.000120199	7.3737e-06
augustus_masked-Harm_Chr23-processed-gene-112.22	4.69	13.646	1.32133	0.00552818	0.000543495
genemark-Harm_Chr21-processed-gene-31.6	3.15	8.553	1.31826	2.64697e-06	1.15009e-07
genemark-Harm_Chr17-processed-gene-84.12	107.02	297.163	1.31779	1.92238e-15	2.66152e-17
maker-Harm_Chr15-augustus-gene-139.19	13.17	36.223	1.31702	2.24266e-08	7.20082e-10
genemark-Harm_Chr22-processed-gene-112.6	20.85	57.93	1.31388	8.5874e-08	2.98494e-09
genemark-Harm_Chr10-processed-gene-75.11	0.933	2.536	1.30906	0.00140281	0.000111985
maker-Harm_Chr12-augustus-gene-91.11	5.776	15.966	1.30765	3.92957e-05	2.12699e-06
maker-Harm_Chr8-augustus-gene-72.47	7.526	20.88	1.30487	9.31474e-05	5.52889e-06
maker-Harm_Chr5-augustus-gene-80.29	2.433	6.59	1.30397	6.95593e-06	3.24926e-07
maker-Harm_Chr30-augustus-gene-43.15	32.843	89.79	1.30377	8.94692e-09	2.61575e-10
maker-Harm_Chr4-augustus-gene-133.24	19.876	55.94	1.30043	4.83389e-05	2.66631e-06
genemark-Harm_Chr24-processed-gene-51.0	7.826	21.626	1.29376	1.24242e-05	6.08448e-07
genemark-Harm_Chr25-processed-gene-31.5	0.773	2.12	1.28638	0.00131291	0.000103745
augustus_masked-Harm_Chr8-processed-gene-46.8	10.39	27.84	1.28463	5.20985e-07	2.00659e-08
maker-Harm_Chr6-augustus-gene-27.91	1.67	4.603	1.28186	0.0016989	0.00013875
genemark-Harm_Chr15-processed-gene-130.12	1.083	2.976	1.28105	0.000240311	1.57152e-05
maker-Harm_Chr7-augustus-gene-49.23	0.693	1.906	1.28105	0.00359196	0.000323247
maker-Harm_Chr10-augustus-gene-73.17	0.676	1.86	1.27913	0.0166865	0.00204479
genemark-Harm_Chr24-processed-gene-15.15	0.513	1.446	1.27466	0.0385081	0.00571708
genemark-Harm_Chr15-processed-gene-97.26	484.14	1306.6	1.27423	3.45487e-09	9.26115e-11
genemark-Harm_Chr12-processed-gene-15.23	1.023	2.983	1.27232	0.0492959	0.00781604
augustus_masked-Harm_Chr15-processed-gene-49.13	0.82	2.33	1.26793	0.0240204	0.00316286
maker-Harm_Chr21-augustus-gene-77.8	8.633	22.783	1.26279	1.07696e-10	2.4507e-12
augustus_masked-Harm_Chr8-processed-gene-82.4	2.21	5.903	1.25964	3.1491e-05	1.66975e-06
maker-Harm_Chr18-augustus-gene-11.17	0.576	1.53	1.2569	0.000332051	2.25215e-05
genemark-Harm_Chr22-processed-gene-76.15	17.213	46.543	1.2481	6.99567e-06	3.27656e-07
augustus_masked-Harm_Chr22-processed-gene-78.2	1.323	3.53	1.24764	0.00110286	8.47101e-05
genemark-Harm_Chr23-processed-gene-118.20	532.83	1406.65	1.24322	7.10867e-11	1.58622e-12
genemark-Harm_Chr31-processed-gene-25.5	6.1	16.346	1.23764	0.00366203	0.000330362
genemark-Harm_Chr2-processed-gene-46.12	0.463	1.28	1.23422	0.0370457	0.00542358
maker-Harm_Chr7-augustus-gene-73.9	71.95	186.633	1.23354	1.82907e-09	4.76833e-11
maker-Harm_Chr16-augustus-gene-37.17	4.986	13.416	1.23247	0.00160703	0.000130773
augustus_masked-Harm_Chr10-processed-gene-110.13	0.473	1.25	1.22947	0.0324341	0.00457407
maker-Harm_Chr13-augustus-gene-83.39	32.76	85.416	1.22856	0.00215847	0.000181383
maker-Harm_Chr29-augustus-gene-28.21	3.086	8.15	1.22755	0.00316158	0.000279162
maker-Harm_Un001-augustus-gene-14.16	3.086	8.15	1.22755	0.00316158	0.000279162
maker-Harm_Chr19-augustus-gene-71.45	3.76	9.896	1.22677	0.000140142	8.7111e-06
maker-Harm_Chr28-augustus-gene-52.17	4.05	10.54	1.22657	0.000188857	1.20583e-05
genemark-Harm_Chr1-processed-gene-132.20	1.343	3.506	1.22571	0.000233047	1.52058e-05
maker-Harm_Chr21-augustus-gene-29.34	0.63	1.613	1.22398	0.0119813	0.00137292
maker-Harm_Chr22-augustus-gene-100.39	5.706	14.793	1.22091	3.43955e-06	1.52233e-07
genemark-Harm_Chr7-processed-gene-27.5	5.646	14.313	1.21868	6.69244e-07	2.6269e-08
genemark-Harm_Chr5-processed-gene-84.4	4.156	10.593	1.21592	2.03126e-05	1.03216e-06
genemark-Harm_Chr26-processed-gene-73.6	2.91	7.706	1.2152	0.00165235	0.000134705
genemark-Harm_Chr18-processed-gene-79.13	1.06	2.78	1.21425	0.00956704	0.00104484
augustus_masked-Harm_Chr30-processed-gene-52.9	0.886	2.346	1.21006	0.0105752	0.00117675
genemark-Harm_Chr8-processed-gene-19.5	12.193	31.1	1.20928	3.73824e-09	1.01309e-10
augustus_masked-Harm_Chr10-processed-gene-31.7	16.266	41.76	1.20893	1.4705e-09	3.79023e-11
maker-Harm_Chr7-augustus-gene-28.8	1.776	4.573	1.19863	0.000710122	5.1302e-05
maker-Harm_Chr21-augustus-gene-5.33	2.476	6.546	1.19609	0.00785841	0.000821779
augustus_masked-Harm_Chr5-processed-gene-63.7	7.526	19.37	1.19405	8.18377e-05	4.79732e-06
genemark-Harm_Chr20-processed-gene-54.4	4.696	11.903	1.19345	0.00053819	3.8009e-05
genemark-Harm_Chr5-processed-gene-102.13	6.19	15.786	1.19298	0.000118039	7.17672e-06
maker-Harm_Chr14-augustus-gene-25.17	0.333	0.866	1.19283	0.0427996	0.00655279
maker-Harm_Chr8-augustus-gene-113.22	1.323	3.443	1.19229	0.00567404	0.000559925
augustus_masked-Harm_Chr13-processed-gene-39.12	24.156	62.283	1.19226	6.95593e-06	3.25283e-07
augustus_masked-Harm_Chr27-processed-gene-15.7	2.353	6.013	1.19215	0.000115237	6.96732e-06
maker-Harm_Chr16-augustus-gene-70.31	853.846	2194.81	1.18697	1.90657e-09	4.98439e-11
augustus_masked-Harm_Chr16-processed-gene-56.23	16.78	41.903	1.1863	2.4264e-10	5.6644e-12
genemark-Harm_Chr8-processed-gene-7.21	9.73	24.02	1.18587	5.94173e-08	2.03587e-09
genemark-Harm_Chr27-processed-gene-17.6	1.353	3.553	1.18417	0.0280689	0.00384891
augustus_masked-Harm_Chr12-processed-gene-122.2	0.246	0.636	1.18289	0.00318182	0.000281183
genemark-Harm_Chr4-processed-gene-102.14	0.81	2.07	1.18082	0.00219997	0.000185667
genemark-Harm_Chr7-processed-gene-79.16	1.176	3.096	1.17948	0.0357226	0.00516674
maker-Harm_Chr10-augustus-gene-96.26	4.163	10.746	1.17928	0.000274159	1.81507e-05
genemark-Harm_Chr11-processed-gene-35.5	1.09	2.763	1.16815	1.25648e-05	6.17185e-07
maker-Harm_Chr21-augustus-gene-93.26	0.706	1.736	1.15971	0.00465019	0.000442109
genemark-Harm_Chr27-processed-gene-66.14	1.033	2.566	1.15906	0.00318661	0.000281841
genemark-Harm_Chr22-processed-gene-16.10	16.606	41.123	1.15871	2.91712e-10	6.91739e-12
augustus_masked-Harm_Chr23-processed-gene-40.3	0.486	1.233	1.15824	0.0240887	0.00318073
maker-Harm_Chr17-augustus-gene-63.15	10.236	24.903	1.15252	4.87412e-05	2.69568e-06
genemark-Harm_Chr16-processed-gene-60.17	11.073	27.623	1.15194	3.08533e-05	1.62685e-06
genemark-Harm_Chr2-processed-gene-4.10	1.98	4.99	1.15157	0.00222147	0.000188135
genemark-Harm_Chr25-processed-gene-60.13	0.233	0.58	1.14807	0.014806	0.0017642
maker-Harm_Chr5-augustus-gene-98.23	3.35	8.333	1.14204	0.00666347	0.000676701
genemark-Harm_Chr10-processed-gene-66.12	1.11	2.843	1.14157	0.0117247	0.00133143
genemark-Harm_Chr17-processed-gene-69.11	5.31	13.053	1.1396	3.68478e-05	1.98363e-06
genemark-Harm_Chr22-processed-gene-78.20	1.923	4.606	1.13827	0.00135753	0.00010807
maker-Harm_Chr22-augustus-gene-52.36	48.333	118.246	1.13759	3.24941e-05	1.72772e-06
genemark-Harm_Chr17-processed-gene-120.24	115.476	276.056	1.1374	1.2258e-08	3.78237e-10
maker-Harm_Chr13-augustus-gene-46.37	24.44	58.33	1.13259	1.9173e-06	8.11248e-08
maker-Harm_Chr21-augustus-gene-94.25	159.89	379.38	1.13008	8.11447e-06	3.83045e-07
genemark-Harm_Chr17-processed-gene-113.8	1.48	3.583	1.12957	0.000521224	3.66572e-05
genemark-Harm_Chr22-processed-gene-57.12	0.29	0.723	1.12868	0.0426207	0.00651912
genemark-Harm_Chr13-processed-gene-82.8	2.656	6.433	1.12735	0.00352583	0.000316777
genemark-Harm_Chr29-processed-gene-81.10	15.04	36.333	1.12628	1.97976e-08	6.29839e-10
maker-Harm_Chr5-augustus-gene-108.39	1.836	4.543	1.12466	0.0159896	0.0019441
maker-Harm_Chr6-augustus-gene-1.60	103.626	257.983	1.12361	2.49406e-05	1.28753e-06
augustus_masked-Harm_Chr24-processed-gene-9.6	1.146	2.753	1.12311	0.000965941	7.31267e-05
genemark-Harm_Chr18-processed-gene-33.20	2.103	5.136	1.12214	0.0159896	0.00194383
genemark-Harm_Chr27-processed-gene-35.1	3.9	9.183	1.11694	0.000135046	8.37142e-06
genemark-Harm_Chr18-processed-gene-66.29	5.37	12.72	1.11488	5.95158e-06	2.75248e-07
maker-Harm_Chr12-augustus-gene-72.36	1.746	4.173	1.11307	1.60387e-05	7.9609e-07
maker-Harm_Chr26-augustus-gene-44.10	1.176	2.896	1.10984	0.0325852	0.00460018
maker-Harm_Chr22-augustus-gene-75.26	0.926	2.27	1.1095	0.00383786	0.000349333
maker-Harm_Chr11-augustus-gene-19.24	0.596	1.42	1.10865	0.0203273	0.00258975
genemark-Harm_Chr20-processed-gene-53.8	1.82	4.506	1.10799	0.0319346	0.00449186
genemark-Harm_Chr21-processed-gene-75.8	0.853	2.1	1.10569	0.0412691	0.00627288
maker-Harm_Chr1-augustus-gene-147.17	1.28	3.1	1.10236	0.0337233	0.00480307
genemark-Harm_Chr22-processed-gene-64.17	3.22	7.903	1.10151	0.040153	0.0060234
maker-Harm_Chr28-augustus-gene-52.16	6.576	15.68	1.09904	0.000594038	4.22157e-05
maker-Harm_Chr8-augustus-gene-110.25	2.153	5.206	1.09796	0.0184144	0.0023013
maker-Harm_Chr29-augustus-gene-16.41	2.11	4.916	1.0973	0.00591725	0.000590025
maker-Harm_Chr4-augustus-gene-43.25	2.11	4.916	1.0973	0.00591725	0.000590025
genemark-Harm_Chr17-processed-gene-9.32	2.693	6.39	1.09562	1.11778e-05	5.44116e-07
maker-Harm_Chr7-augustus-gene-8.25	1218.67	2852.61	1.09466	1.81307e-05	9.10608e-07
augustus_masked-Harm_Chr29-processed-gene-64.5	0.883	2.096	1.09436	0.0114537	0.00129138
genemark-Harm_Chr20-processed-gene-70.10	2.45	5.766	1.09231	0.0148349	0.00177093
genemark-Harm_Chr4-processed-gene-56.8	74.366	175.44	1.09147	1.97321e-09	5.18768e-11
genemark-Harm_Chr3-processed-gene-81.4	1.623	3.77	1.09027	0.000953241	7.20248e-05
maker-Harm_Chr4-augustus-gene-20.35	64.65	149.91	1.08832	2.58273e-05	1.33711e-06
augustus_masked-Harm_Chr12-processed-gene-51.4	0.713	1.71	1.08804	0.017752	0.00219684
genemark-Harm_Chr30-processed-gene-17.7	8.516	19.796	1.08635	0.000293402	1.9684e-05
maker-Harm_Chr15-augustus-gene-87.33	0.676	1.58	1.08364	0.0037442	0.000339981
augustus_masked-Harm_Chr19-processed-gene-71.5	0.56	1.316	1.08216	0.0262716	0.00355215
maker-Harm_Chr16-augustus-gene-60.27	143.31	336.253	1.07782	9.6364e-07	3.86052e-08
augustus_masked-Harm_Chr15-processed-gene-67.6	39.736	92.533	1.07344	7.87259e-06	3.70468e-07
genemark-Harm_Chr23-processed-gene-2.29	22.946	53.136	1.07313	1.03987e-07	3.68849e-09
maker-Harm_Chr21-augustus-gene-108.37	22.1	51.376	1.07181	2.7746e-08	9.00697e-10
genemark-Harm_Chr30-processed-gene-36.4	0.4	0.97	1.0712	0.0254682	0.00342034
genemark-Harm_Chr7-processed-gene-55.8	0.413	0.993	1.06941	0.026587	0.00360263
genemark-Harm_Chr23-processed-gene-2.30	84.623	195.28	1.06706	1.25683e-06	5.15542e-08
augustus_masked-Harm_Chr28-processed-gene-66.1	12.97	29.496	1.06593	0.00148952	0.000120004
genemark-Harm_Chr10-processed-gene-41.21	18.78	44.57	1.0648	0.000293402	1.96419e-05
maker-Harm_Chr28-augustus-gene-66.21	8.77	19.92	1.06381	9.91484e-05	5.91429e-06
genemark-Harm_Chr10-processed-gene-67.6	7.773	18.6	1.06359	0.030772	0.00427848
genemark-Harm_Chr29-processed-gene-71.31	3.21	7.68	1.06277	0.0352293	0.00507982
genemark-Harm_Chr20-processed-gene-46.15	12896.6	30883.1	1.06233	6.03984e-05	3.41601e-06
maker-Harm_Chr17-augustus-gene-58.19	4.106	9.586	1.06116	0.0335517	0.00477121
maker-Harm_Chr31-augustus-gene-29.22	3.18	7.633	1.05619	0.0235565	0.00309702
maker-Harm_Chr15-augustus-gene-31.30	10.57	24.47	1.05531	2.82747e-08	9.24512e-10
maker-Harm_Chr10-augustus-gene-116.26	1.433	3.3	1.05045	0.011	0.00123131
genemark-Harm_Chr18-processed-gene-21.8	0.906	2.106	1.04912	0.00173068	0.000141855
maker-Harm_Chr31-augustus-gene-29.23	5.713	13.06	1.04883	2.00164e-05	1.01416e-06
maker-Harm_Chr30-augustus-gene-14.14	4.486	10.206	1.0486	3.41706e-05	1.82693e-06
maker-Harm_Chr16-augustus-gene-70.29	594.796	1363.53	1.0469	4.3309e-09	1.18965e-10
maker-Harm_Chr8-augustus-gene-74.35	1.516	3.46	1.04271	0.0023778	0.000202426
maker-Harm_Chr3-augustus-gene-64.42	1.76	4.03	1.04198	0.00147617	0.000118819
maker-Harm_Chr8-augustus-gene-46.35	3.91	8.976	1.04124	4.71497e-06	2.14932e-07
augustus_masked-Harm_Chr1-processed-gene-64.2	8.736	19.536	1.04039	1.3232e-06	5.43741e-08
genemark-Harm_Chr29-processed-gene-113.12	4.41	9.95	1.03929	7.89786e-06	3.72239e-07
genemark-Harm_Chr26-processed-gene-104.8	2.84	6.47	1.03834	0.00111948	8.6317e-05
maker-Harm_Chr1-augustus-gene-144.19	12.743	30.003	1.03261	0.00133125	0.000105432
augustus_masked-Harm_Chr15-processed-gene-75.11	44.78	100.516	1.03253	5.3532e-08	1.82133e-09
maker-Harm_Chr20-augustus-gene-69.17	1.313	3.016	1.0308	0.0046529	0.000442709
genemark-Harm_Chr26-processed-gene-91.2	0.98	2.226	1.02995	0.021627	0.00279197
genemark-Harm_Chr21-processed-gene-20.10	1315.25	3008.37	1.02474	2.1406e-07	7.99236e-09
genemark-Harm_Chr25-processed-gene-78.4	6.416	15.003	1.0246	0.0461451	0.00718733
genemark-Harm_Chr17-processed-gene-55.1	2.076	4.693	1.0244	0.0463482	0.00724219
maker-Harm_Chr18-augustus-gene-73.29	38.746	85.976	1.0193	8.23153e-06	3.89178e-07
genemark-Harm_Chr6-processed-gene-92.3	2.796	6.493	1.01817	0.0396627	0.00592063
genemark-Harm_Chr21-processed-gene-27.15	5.186	11.593	1.01801	0.0129777	0.00150812
augustus_masked-Harm_Chr21-processed-gene-63.18	9.013	20.49	1.01577	0.00559443	0.000551245
augustus_masked-Harm_Chr11-processed-gene-20.5	3.88	8.623	1.01574	6.03984e-05	3.4134e-06
genemark-Harm_Chr23-processed-gene-39.16	15.45	34.276	1.01083	6.69609e-09	1.92317e-10
maker-Harm_Chr2-augustus-gene-34.29	6.726	15.14	1.0096	0.00837099	0.000888943
augustus_masked-Harm_Chr6-processed-gene-103.5	63.21	139.21	1.00735	1.20349e-07	4.32507e-09
maker-Harm_Chr29-augustus-gene-68.30	3.983	9	1.00407	0.00929884	0.00101007
genemark-Harm_Chr16-processed-gene-50.23	3.293	7.25	1.00393	0.0158612	0.00192381
genemark-Harm_Chr25-processed-gene-5.11	27.66	62.393	1.00203	7.7608e-05	4.50365e-06
genemark-Harm_Chr26-processed-gene-3.1	27.66	62.393	1.00203	7.7608e-05	4.50365e-06

## Sheet: Down
Gene_ID	SCD_CK	SCD-r1_CK	log2(SCD-r1_CK/SCD_CK)	Qvalue	Pvalue
maker-Harm_Chr21-augustus-gene-46.39	2721.06	0.42	-11.763	3.83157e-137	2.82169e-141
maker-Harm_Chr18-augustus-gene-78.58	4323.8	0.586	-11.4768	1.34767e-118	3.96987e-122
maker-Harm_Chr15-augustus-gene-106.29	1547.44	0.186	-11.0785	1.09343e-70	6.44191e-74
maker-Harm_Chr21-augustus-gene-48.24	258.81	0.043	-10.9231	2.05798e-85	9.09338e-89
augustus_masked-Harm_Chr21-processed-gene-57.8	739.27	0	-10.0994	1.42202e-58	1.4661e-61
genemark-Harm_Chr21-processed-gene-58.10	3.893	0	-7.66167	3.49706e-28	2.03452e-30
genemark-Harm_Chr21-processed-gene-48.10	9.056	0	-7.61753	1.09582e-27	6.61739e-30
genemark-Harm_Chr15-processed-gene-117.5	74.03	0.123	-7.26929	3.11701e-28	1.79046e-30
maker-Harm_Chr26-augustus-gene-85.20	281.49	2.113	-7.0574	3.21997e-119	4.74257e-123
genemark-Harm_Chr31-processed-gene-36.13	22.773	0	-7.0543	8.20552e-22	6.76794e-24
maker-Harm_Chr21-augustus-gene-48.20	24.15	0	-6.9733	1.01397e-21	8.51258e-24
genemark-Harm_Chr25-processed-gene-49.10	226.04	1.146	-6.90618	3.00972e-32	1.4407e-34
maker-Harm_Chr20-augustus-gene-48.24	6.576	0	-6.88347	5.21602e-21	4.72472e-23
maker-Harm_Chr21-augustus-gene-56.42	12.686	0	-6.8671	8.00256e-21	7.54346e-23
maker-Harm_Chr21-augustus-gene-56.39	12.276	0	-6.83781	1.30363e-20	1.25765e-22
maker-Harm_Chr12-augustus-gene-3.41	21.756	0.053	-6.61428	2.76449e-22	2.13765e-24
genemark-Harm_Chr8-processed-gene-64.24	7.603	0.02	-6.52796	6.51365e-21	5.99607e-23
maker-Harm_Chr29-augustus-gene-24.9	5.576	0	-6.33724	1.26777e-14	1.85792e-16
genemark-Harm_Chr21-processed-gene-47.8	6.223	0.02	-6.33703	4.83645e-20	4.95078e-22
maker-Harm_Chr21-augustus-gene-56.53	26.666	0	-6.2632	2.71042e-16	3.5729e-18
maker-Harm_Chr15-augustus-gene-106.25	24.993	0	-6.13214	2.32284e-15	3.25016e-17
genemark-Harm_Chr21-processed-gene-56.31	2.733	0	-6.11896	3.33872e-15	4.76995e-17
maker-Harm_Chr15-augustus-gene-120.44	77.4	1.08	-6.01609	6.09042e-47	1.16615e-49
genemark-Harm_Chr15-processed-gene-120.23	28.96	0	-5.97978	4.3377e-14	6.64438e-16
maker-Harm_Chr21-augustus-gene-56.51	7.84	0	-5.92047	5.03656e-14	7.76506e-16
genemark-Harm_Chr25-processed-gene-49.9	39.666	0.376	-5.91134	4.07203e-22	3.29865e-24
genemark-Harm_Chr15-processed-gene-102.27	3.546	0.06	-5.76878	3.09428e-22	2.48381e-24
maker-Harm_Chr29-augustus-gene-72.45	14.723	0	-5.60947	3.76589e-12	7.21063e-14
genemark-Harm_Chr30-processed-gene-21.8	6.653	0	-5.54085	9.17238e-12	1.83731e-13
maker-Harm_Chr28-augustus-gene-80.30	29.086	0.386	-5.53497	4.53783e-21	4.077e-23
genemark-Harm_Chr21-processed-gene-58.5	0.63	0.003	-5.45987	2.04038e-13	3.36582e-15
maker-Harm_Chr5-augustus-gene-101.31	139.723	2.376	-5.38854	2.85913e-22	2.23189e-24
maker-Harm_Chr18-augustus-gene-23.18	4.38	0	-5.27217	2.58416e-10	6.07075e-12
genemark-Harm_Chr26-processed-gene-85.12	32.483	0.846	-5.17106	1.59265e-41	4.22235e-44
genemark-Harm_Chr5-processed-gene-84.5	0.823	0	-5.16285	1.02645e-09	2.6079e-11
maker-Harm_Chr29-augustus-gene-72.42	47.97	0.393	-5.13005	1.69916e-11	3.50367e-13
augustus_masked-Harm_Chr21-processed-gene-48.2	9.583	0	-5.1124	1.5004e-09	3.8894e-11
maker-Harm_Chr21-augustus-gene-48.21	3.42	0.08	-5.09745	3.99654e-23	2.88431e-25
genemark-Harm_Chr12-processed-gene-5.28	2.94	0	-5.05063	3.05462e-09	8.14326e-11
genemark-Harm_Chr20-processed-gene-32.12	2.83	0	-5.02207	4.26836e-09	1.16933e-10
augustus_masked-Harm_Chr29-processed-gene-73.10	8.333	0.113	-5.01636	1.45229e-12	2.60961e-14
genemark-Harm_Chr27-processed-gene-9.15	1.91	0.03	-5.00647	1.7468e-10	4.01356e-12
maker-Harm_Chr29-augustus-gene-72.53	76.35	1.646	-5.00108	1.27496e-15	1.72762e-17
maker-Harm_Chr15-augustus-gene-101.34	6.496	0.053	-4.94486	9.10022e-09	2.67397e-10
maker-Harm_Chr19-augustus-gene-6.35	3.93	0.066	-4.94063	2.36333e-10	5.49975e-12
genemark-Harm_Chr21-processed-gene-90.21	1.166	0	-4.91956	1.13677e-08	3.48256e-10
genemark-Harm_Chr14-processed-gene-5.15	9.736	0.226	-4.88933	9.37232e-17	1.18025e-18
genemark-Harm_Chr9-processed-gene-27.0	10.53	0	-4.86524	1.95144e-08	6.19159e-10
genemark-Harm_Chr18-processed-gene-26.9	0.683	0	-4.84648	2.40641e-08	7.74434e-10
augustus_masked-Harm_Chr2-processed-gene-7.1	4.286	0	-4.83069	2.79445e-08	9.096e-10
genemark-Harm_Chr23-processed-gene-8.13	0.713	0	-4.77691	4.82214e-08	1.63354e-09
maker-Harm_Chr10-augustus-gene-32.30	2.986	0	-4.7487	7.57182e-08	2.62078e-09
maker-Harm_Chr21-augustus-gene-67.29	24.25	0.94	-4.70794	2.39955e-30	1.2193e-32
augustus_masked-Harm_Chr13-processed-gene-2.3	2.02	0	-4.66785	1.70185e-07	6.25396e-09
maker-Harm_Chr22-augustus-gene-44.27	1.213	0.026	-4.65758	7.13675e-09	2.06024e-10
genemark-Harm_Chr12-processed-gene-101.8	6.2	0.14	-4.63608	1.37205e-11	2.77865e-13
genemark-Harm_Chr28-processed-gene-68.8	21.16	0.33	-4.6107	7.53572e-08	2.60273e-09
augustus_masked-Harm_Chr29-processed-gene-72.3	149.56	6.263	-4.57895	8.78376e-43	2.13465e-45
genemark-Harm_Chr6-processed-gene-15.13	6.24	0.21	-4.5612	7.80702e-18	9.02646e-20
maker-Harm_Chr21-augustus-gene-57.29	3.346	0	-4.48275	7.05122e-07	2.7937e-08
maker-Harm_Chr19-augustus-gene-5.37	9.766	0.426	-4.43135	7.08416e-22	5.79087e-24
maker-Harm_Chr21-augustus-gene-47.11	4.376	0.056	-4.42941	1.16272e-06	4.74372e-08
augustus_masked-Harm_Chr17-processed-gene-88.11	164.283	7.106	-4.3846	3.35734e-18	3.7334e-20
maker-Harm_Chr21-augustus-gene-56.40	0.99	0	-4.37034	2.01673e-06	8.56951e-08
genemark-Harm_Chr1-processed-gene-96.15	1.323	0.04	-4.3454	7.25681e-11	1.62462e-12
maker-Harm_Chr3-augustus-gene-58.41	7.896	0.216	-4.34347	1.28323e-09	3.27918e-11
genemark-Harm_Chr6-processed-gene-35.8	1.35	0.043	-4.32651	9.78339e-10	2.44963e-11
genemark-Harm_Chr21-processed-gene-59.5	1.923	0	-4.31337	3.28833e-06	1.45056e-07
genemark-Harm_Chr6-processed-gene-81.5	0.663	0	-4.28279	3.95871e-06	1.78432e-07
maker-Harm_Chr28-augustus-gene-87.13	4.84	0	-4.2818	3.6425e-06	1.63093e-07
augustus_masked-Harm_Chr17-processed-gene-88.10	26.01	1.35	-4.26972	7.07859e-30	3.80541e-32
augustus_masked-Harm_Chr31-processed-gene-35.4	0.513	0	-4.19787	9.22119e-06	4.39363e-07
maker-Harm_Chr23-augustus-gene-78.27	5.24	0.196	-4.18594	1.15475e-10	2.63621e-12
augustus_masked-Harm_Chr24-processed-gene-53.3	4.45	0.166	-4.09229	8.65671e-09	2.51178e-10
genemark-Harm_Chr12-processed-gene-3.31	82.85	5.206	-4.06105	1.29042e-43	2.94595e-46
genemark-Harm_Chr1-processed-gene-117.8	5.526	0	-4.04785	2.16677e-05	1.1074e-06
genemark-Harm_Chr7-processed-gene-63.3	4.163	0.07	-4.04629	2.74417e-06	1.19435e-07
maker-Harm_Chr1-augustus-gene-164.21	1.206	0.02	-4.04301	3.003e-06	1.31806e-07
genemark-Harm_Chr20-processed-gene-46.6	31.106	1.656	-4.03556	2.11037e-13	3.49681e-15
maker-Harm_Chr21-augustus-gene-56.50	0.92	0	-4.03077	2.49406e-05	1.28608e-06
genemark-Harm_Chr15-processed-gene-107.12	1.043	0.016	-4.02499	3.44225e-06	1.52606e-07
maker-Harm_Chr21-augustus-gene-59.18	1.12	0	-4.01038	2.80159e-05	1.46279e-06
augustus_masked-Harm_Chr21-processed-gene-56.6	0.476	0	-4.00107	3.13166e-05	1.65589e-06
genemark-Harm_Chr5-processed-gene-165.4	6.273	0.113	-4.00023	4.2813e-06	1.94848e-07
genemark-Harm_Chr12-processed-gene-122.36	0.653	0	-3.99907	3.1054e-05	1.63972e-06
genemark-Harm_Chr19-processed-gene-65.6	1.743	0.05	-3.98836	6.00562e-07	2.32636e-08
maker-Harm_Chr20-augustus-gene-49.31	75.583	5.063	-3.89831	8.43926e-35	3.29391e-37
maker-Harm_Chr18-augustus-gene-25.20	66.823	4.846	-3.87239	4.36486e-34	1.80008e-36
maker-Harm_Chr5-augustus-gene-136.38	2.783	0.133	-3.86675	2.26718e-06	9.65044e-08
genemark-Harm_Chr6-processed-gene-14.11	0.556	0.01	-3.83375	2.60975e-05	1.35302e-06
genemark-Harm_Chr12-processed-gene-80.4	2.55	0.083	-3.82662	3.89864e-06	1.75423e-07
augustus_masked-Harm_Chr29-processed-gene-73.11	2.916	0.056	-3.77775	2.97104e-05	1.56002e-06
augustus_masked-Harm_Chr5-processed-gene-74.1	6.96	0.37	-3.77284	4.56731e-09	1.26468e-10
genemark-Harm_Chr21-processed-gene-48.9	20.866	1.583	-3.75748	2.01035e-34	7.99463e-37
genemark-Harm_Chr17-processed-gene-123.31	0.53	0	-3.73445	0.00017254	1.09529e-05
augustus_masked-Harm_Chr8-processed-gene-88.19	0.463	0	-3.71143	0.000194861	1.2499e-05
maker-Harm_Chr8-augustus-gene-72.44	0.956	0.05	-3.7044	1.02364e-05	4.91503e-07
genemark-Harm_Chr24-processed-gene-8.12	1.096	0	-3.68999	0.000217051	1.40822e-05
maker-Harm_Chr28-augustus-gene-68.23	1.813	0.08	-3.68009	3.6425e-06	1.63009e-07
augustus_masked-Harm_Chr17-processed-gene-88.9	47.12	3.91	-3.66609	5.07828e-30	2.69266e-32
maker-Harm_Chr8-augustus-gene-9.19	31.86	2.583	-3.65993	2.24329e-30	1.12338e-32
genemark-Harm_Chr28-processed-gene-5.8	1.87	0.146	-3.63711	3.13061e-10	7.4467e-12
maker-Harm_Chr12-augustus-gene-48.22	5.63	0.256	-3.62964	5.37038e-06	2.46787e-07
genemark-Harm_Chr21-processed-gene-136.2	1.083	0.023	-3.61759	9.42629e-05	5.61593e-06
genemark-Harm_Chr17-processed-gene-87.7	1.486	0.103	-3.61362	1.15554e-10	2.64653e-12
augustus_masked-Harm_Chr15-processed-gene-39.5	1.223	0	-3.60201	0.000367665	2.5289e-05
maker-Harm_Chr21-augustus-gene-65.14	3.47	0.256	-3.5988	4.47901e-09	1.23363e-10
augustus_masked-Harm_Chr20-processed-gene-63.19	24.683	2.013	-3.58457	5.43918e-17	6.68932e-19
maker-Harm_Chr8-augustus-gene-93.13	11.156	0.716	-3.54835	1.6681e-07	6.10536e-09
genemark-Harm_Chr20-processed-gene-49.21	169.74	14.926	-3.5357	7.11426e-36	2.67197e-38
augustus_masked-Harm_Chr15-processed-gene-109.33	152.706	14.16	-3.50479	6.40626e-26	4.10446e-28
genemark-Harm_Un004-processed-gene-0.13	0.91	0.033	-3.50292	0.000193532	1.23995e-05
genemark-Harm_Chr15-processed-gene-140.6	0.223	0	-3.50281	0.000652927	4.67372e-05
genemark-Harm_Chr31-processed-gene-77.6	0.356	0	-3.461	0.000817893	6.02924e-05
maker-Harm_Chr29-augustus-gene-56.26	1.16	0.033	-3.45453	0.000250786	1.64741e-05
genemark-Harm_Chr24-processed-gene-36.16	7.693	0.536	-3.45367	1.09903e-07	3.92344e-09
augustus_masked-Harm_Chr28-processed-gene-31.12	155.463	14.93	-3.43269	1.46935e-38	4.65291e-41
augustus_masked-Harm_Chr31-processed-gene-24.17	1.606	0.04	-3.42828	0.000383421	2.64574e-05
maker-Harm_Chr29-augustus-gene-72.54	31.973	2.306	-3.41462	6.75865e-07	2.65787e-08
maker-Harm_Chr25-augustus-gene-49.15	240.373	23.86	-3.40787	4.39225e-39	1.29383e-41
maker-Harm_Chr5-augustus-gene-136.41	1.193	0.073	-3.40449	0.000110892	6.67199e-06
augustus_masked-Harm_Chr6-processed-gene-78.11	2.01	0.093	-3.39049	0.000134787	8.33796e-06
genemark-Harm_Chr5-processed-gene-142.5	317.38	32.753	-3.38199	1.38449e-63	1.2235e-66
maker-Harm_Chr21-augustus-gene-62.12	0.843	0	-3.37621	0.00123455	9.67348e-05
maker-Harm_Chr22-augustus-gene-42.15	0.786	0	-3.36601	0.00134713	0.000107044
genemark-Harm_Chr19-processed-gene-6.17	312.923	33.526	-3.34622	8.45226e-64	6.84696e-67
maker-Harm_Chr14-augustus-gene-14.44	897.43	95.356	-3.34222	2.1733e-73	1.12034e-76
maker-Harm_Chr15-augustus-gene-120.40	10.233	0.863	-3.33936	5.98343e-09	1.69205e-10
genemark-Harm_Chr13-processed-gene-87.0	0.266	0	-3.3006	0.00180602	0.000148695
maker-Harm_Chr5-augustus-gene-93.30	7.896	0.656	-3.29682	2.35426e-07	8.84214e-09
genemark-Harm_Chr15-processed-gene-108.37	1.253	0.09	-3.2591	0.000278237	1.84822e-05
augustus_masked-Harm_Chr27-processed-gene-41.0	3.073	0	-3.25295	0.00225498	0.000191471
genemark-Harm_Chr4-processed-gene-126.22	4.613	0.456	-3.21985	2.68877e-10	6.3363e-12
genemark-Harm_Chr31-processed-gene-38.7	1.19	0	-3.21123	0.00278965	0.000242007
augustus_masked-Harm_Chr28-processed-gene-68.14	0.606	0.036	-3.20595	0.000157253	9.87823e-06
maker-Harm_Chr14-augustus-gene-80.41	183.27	21.126	-3.2056	1.32988e-30	6.56175e-33
augustus_masked-Harm_Chr4-processed-gene-113.7	5.056	0.563	-3.19648	9.14577e-08	3.22618e-09
augustus_masked-Harm_Chr29-processed-gene-99.0	5.056	0.563	-3.19648	9.14577e-08	3.22618e-09
augustus_masked-Harm_Chr23-processed-gene-30.6	5.056	0.563	-3.19648	9.14577e-08	3.22618e-09
maker-Harm_Chr28-augustus-gene-7.22	5.056	0.563	-3.19648	9.14577e-08	3.22618e-09
maker-Harm_Chr6-augustus-gene-107.11	5.056	0.563	-3.19648	9.14577e-08	3.22618e-09
genemark-Harm_Chr5-processed-gene-153.26	0.22	0	-3.18762	0.00304731	0.00026795
genemark-Harm_Chr29-processed-gene-33.11	1.563	0.163	-3.18068	6.03505e-05	3.40441e-06
maker-Harm_Chr31-augustus-gene-43.19	4.463	0.416	-3.17555	4.45874e-07	1.70417e-08
genemark-Harm_Chr14-processed-gene-15.8	4.443	0.446	-3.17354	1.07851e-07	3.83623e-09
maker-Harm_Chr5-augustus-gene-128.33	2.23	0.18	-3.15616	2.66203e-05	1.386e-06
genemark-Harm_Chr2-processed-gene-7.8	0.663	0	-3.13097	0.00390639	0.000357872
genemark-Harm_Chr20-processed-gene-86.9	2.3	0.15	-3.11813	0.000775157	5.65712e-05
maker-Harm_Chr16-augustus-gene-83.24	3.826	0.276	-3.10136	0.000103745	6.19615e-06
maker-Harm_Chr15-augustus-gene-71.42	8.196	0.836	-3.09109	1.09903e-07	3.9254e-09
genemark-Harm_Chr28-processed-gene-78.2	4.533	0.38	-3.08549	4.73678e-05	2.60577e-06
genemark-Harm_Chr15-processed-gene-18.18	1.29	0.083	-3.07666	0.000907509	6.82352e-05
maker-Harm_Chr15-augustus-gene-30.21	9.976	1.166	-3.05059	1.14467e-11	2.30973e-13
maker-Harm_Chr24-augustus-gene-10.40	10.173	0.376	-3.03044	0.00282979	0.000246114
augustus_masked-Harm_Chr20-processed-gene-63.20	13.69	1.496	-3.00569	1.79732e-06	7.57103e-08
maker-Harm_Chr5-augustus-gene-162.33	8.61	1.106	-2.98711	3.2389e-09	8.65836e-11
genemark-Harm_Chr29-processed-gene-72.24	4.003	0.15	-2.98424	0.0036729	0.000331613
maker-Harm_Chr28-augustus-gene-33.24	20.106	2.693	-2.97867	1.86785e-11	3.89279e-13
maker-Harm_Chr19-augustus-gene-1.29	2.566	0.28	-2.97517	1.72375e-06	7.223e-08
genemark-Harm_Chr6-processed-gene-38.16	0.143	0	-2.97242	0.00754233	0.000784838
augustus_masked-Harm_Chr26-processed-gene-75.0	6.5	0.77	-2.96768	5.1638e-09	1.44901e-10
augustus_masked-Harm_Un004-processed-gene-0.17	5.35	0.63	-2.96286	5.10934e-06	2.34039e-07
augustus_masked-Harm_Chr9-processed-gene-44.1	1.36	0	-2.95952	0.00787458	0.00082463
genemark-Harm_Chr1-processed-gene-46.5	0.166	0	-2.95778	0.00800425	0.000842925
genemark-Harm_Chr13-processed-gene-3.7	1.713	0	-2.94209	0.00837859	0.000890368
genemark-Harm_Chr26-processed-gene-85.16	0.79	0	-2.9384	0.00850596	0.000905156
genemark-Harm_Chr20-processed-gene-13.6	390.936	54.763	-2.93567	2.78708e-63	2.66824e-66
augustus_masked-Harm_Chr17-processed-gene-120.3	111.243	15.366	-2.93251	9.89929e-38	3.28057e-40
genemark-Harm_Chr12-processed-gene-48.6	4.823	0.55	-2.92989	1.76616e-05	8.81844e-07
genemark-Harm_Chr20-processed-gene-63.11	3.01	0.383	-2.91642	4.81374e-11	1.04577e-12
genemark-Harm_Chr19-processed-gene-90.6	3.383	0.46	-2.90997	9.00323e-10	2.24766e-11
maker-Harm_Chr19-augustus-gene-6.34	179.773	23.77	-2.90519	3.01125e-08	9.93476e-10
augustus_masked-Harm_Chr6-processed-gene-29.10	4.86	0	-2.90081	0.0098791	0.0010862
genemark-Harm_Chr29-processed-gene-29.13	6.156	0.8	-2.89872	7.31279e-12	1.45405e-13
genemark-Harm_Chr27-processed-gene-31.1	3361.34	492.69	-2.89753	1.14639e-37	3.8835e-40
maker-Harm_Chr4-augustus-gene-123.27	1.933	0.076	-2.88839	0.0060007	0.000600556
genemark-Harm_Chr30-processed-gene-47.16	0.216	0.016	-2.8866	0.00157971	0.000128085
maker-Harm_Chr15-augustus-gene-71.43	3.303	0.446	-2.88247	8.94511e-18	1.04741e-19
genemark-Harm_Chr10-processed-gene-4.10	0.216	0	-2.87463	0.0108808	0.00121636
genemark-Harm_Chr17-processed-gene-115.10	7.403	0.946	-2.87085	1.37264e-07	4.97339e-09
maker-Harm_Chr14-augustus-gene-5.24	1.536	0.136	-2.86524	0.000712699	5.15931e-05
genemark-Harm_Chr9-processed-gene-46.0	1.236	0.15	-2.86453	1.0327e-05	4.97444e-07
maker-Harm_Chr26-augustus-gene-85.23	282.326	41.496	-2.86087	2.16929e-54	2.71581e-57
augustus_masked-Harm_Chr17-processed-gene-88.5	113.803	17.026	-2.86042	6.45667e-21	5.89607e-23
maker-Harm_Chr21-augustus-gene-67.23	10.396	1.406	-2.8306	6.51371e-09	1.8564e-10
genemark-Harm_Chr18-processed-gene-22.12	8.433	0	-2.82953	0.0127495	0.00147504
genemark-Harm_Chr11-processed-gene-39.24	1.96	0	-2.82926	0.0126531	0.00146201
genemark-Harm_Chr1-processed-gene-170.16	0.586	0	-2.82537	0.0128884	0.0014949
maker-Harm_Chr10-augustus-gene-47.24	1.03	0.043	-2.82089	0.00838327	0.000891483
genemark-Harm_Chr5-processed-gene-53.15	863.256	131.306	-2.80643	1.33322e-33	5.79276e-36
genemark-Harm_Chr28-processed-gene-33.11	2.746	0.326	-2.79959	4.18363e-06	1.89787e-07
maker-Harm_Chr22-augustus-gene-47.17	33.943	5.096	-2.79745	5.28954e-17	6.46634e-19
maker-Harm_Chr30-augustus-gene-15.17	0.323	0	-2.7967	0.0142177	0.00168573
genemark-Harm_Chr20-processed-gene-65.27	0.906	0.123	-2.79057	1.9529e-06	8.2839e-08
genemark-Harm_Chr6-processed-gene-5.6	0.303	0.013	-2.78825	0.00948413	0.00103299
genemark-Harm_Chr1-processed-gene-12.4	0.13	0	-2.77895	0.0150802	0.0018102
genemark-Harm_Chr11-processed-gene-10.11	0.13	0	-2.77895	0.0150802	0.0018102
genemark-Harm_Chr11-processed-gene-9.8	0.13	0	-2.77895	0.0150802	0.0018102
augustus_masked-Harm_Chr25-processed-gene-74.17	1.096	0.05	-2.77879	0.0155875	0.00188717
maker-Harm_Chr15-augustus-gene-18.29	2.87	0.376	-2.77788	0.000651827	4.66105e-05
augustus_masked-Harm_Chr9-processed-gene-40.4	42.626	6.743	-2.77347	1.3233e-33	5.65221e-36
augustus_masked-Harm_Chr28-processed-gene-31.15	17.05	2.726	-2.76834	3.33462e-12	6.33576e-14
maker-Harm_Chr21-augustus-gene-43.27	25.716	3.676	-2.76774	9.35403e-06	4.46381e-07
genemark-Harm_Chr5-processed-gene-99.24	6.893	0.996	-2.7651	1.00996e-06	4.09072e-08
maker-Harm_Chr15-augustus-gene-99.30	4.206	0.556	-2.75966	1.59448e-06	6.63907e-08
maker-Harm_Chr8-augustus-gene-3.33	0.616	0.026	-2.75841	0.0101241	0.0011191
genemark-Harm_Chr6-processed-gene-71.8	0.79	0.063	-2.7449	0.0036974	0.000334811
maker-Harm_Chr4-augustus-gene-8.25	772.74	123.12	-2.74325	2.08354e-39	5.83065e-42
maker-Harm_Chr28-augustus-gene-88.24	0.766	0.08	-2.74265	0.00105507	8.06511e-05
maker-Harm_Chr15-augustus-gene-61.31	703.9	113.696	-2.7294	8.47283e-42	2.18388e-44
maker-Harm_Chr3-augustus-gene-4.25	0.833	0	-2.71918	0.018544	0.00232432
genemark-Harm_Chr3-processed-gene-113.53	0.616	0.053	-2.7057	0.0126531	0.00146137
augustus_masked-Harm_Chr28-processed-gene-39.5	60.023	10.043	-2.68705	2.44668e-22	1.85587e-24
augustus_masked-Harm_Chr29-processed-gene-73.5	2.17	0.15	-2.68663	0.00786627	0.000823181
maker-Harm_Chr14-augustus-gene-54.22	0.823	0.076	-2.68568	0.00436494	0.000410811
genemark-Harm_Chr19-processed-gene-91.19	1.66	0.27	-2.66778	1.77903e-08	5.60737e-10
genemark-Harm_Chr19-processed-gene-31.13	20.253	3.216	-2.66324	4.7216e-07	1.81506e-08
maker-Harm_Chr16-augustus-gene-87.19	16.49	2.25	-2.66198	0.000151297	9.48182e-06
genemark-Harm_Chr11-processed-gene-14.6	1.21	0	-2.66084	0.0225212	0.00293062
genemark-Harm_Chr14-processed-gene-27.2	31.333	5.446	-2.65721	2.10429e-17	2.54145e-19
maker-Harm_Chr23-augustus-gene-116.24	75.166	10.336	-2.64903	0.000656909	4.71674e-05
genemark-Harm_Chr6-processed-gene-62.7	1.03	0.17	-2.64723	9.27447e-14	1.45479e-15
maker-Harm_Chr6-augustus-gene-88.15	1.866	0.093	-2.64273	0.0160494	0.00195254
maker-Harm_Chr10-augustus-gene-18.46	0.68	0	-2.64197	0.0241125	0.00319097
maker-Harm_Chr21-augustus-gene-31.18	36.933	6.426	-2.63642	2.78894e-32	1.31447e-34
genemark-Harm_Chr1-processed-gene-122.5	0.5	0	-2.63461	0.0249915	0.0033349
maker-Harm_Chr15-augustus-gene-18.36	8.766	1.496	-2.63104	2.57065e-14	3.86193e-16
genemark-Harm_Chr13-processed-gene-2.13	0.4	0	-2.62653	0.0251753	0.00336684
genemark-Harm_Chr1-processed-gene-67.17	0.91	0.046	-2.62233	0.0176465	0.00217933
maker-Harm_Chr10-augustus-gene-125.36	0.333	0	-2.62014	0.0258108	0.00348224
augustus_masked-Harm_Chr3-processed-gene-84.5	0.966	0.093	-2.60452	0.011496	0.00129796
maker-Harm_Chr25-augustus-gene-94.12	0.18	0.01	-2.60448	0.0184796	0.00231216
augustus_masked-Harm_Chr26-processed-gene-85.1	0.413	0	-2.59749	0.0277676	0.00378986
genemark-Harm_Chr10-processed-gene-22.3	107.36	19.146	-2.59343	3.48551e-36	1.25775e-38
genemark-Harm_Chr18-processed-gene-90.24	627.153	113.166	-2.58943	2.17425e-43	5.12379e-46
genemark-Harm_Chr4-processed-gene-128.30	1.643	0.213	-2.57987	0.000787231	5.7592e-05
augustus_masked-Harm_Chr14-processed-gene-14.11	1.186	0	-2.54355	0.033072	0.00468108
maker-Harm_Chr27-augustus-gene-36.12	0.723	0	-2.53208	0.0337128	0.00479873
genemark-Harm_Chr5-processed-gene-86.13	9.146	1.673	-2.52433	2.59964e-27	1.60814e-29
genemark-Harm_Chr27-processed-gene-24.6	0.333	0.046	-2.52033	0.00404401	0.000374054
genemark-Harm_Chr14-processed-gene-14.19	49.673	9.156	-2.51164	1.86797e-27	1.14177e-29
maker-Harm_Chr4-augustus-gene-80.31	0.553	0.07	-2.51139	0.00425092	0.000396323
genemark-Harm_Chr22-processed-gene-34.24	3.35	0.506	-2.51019	7.8872e-05	4.60024e-06
genemark-Harm_Chr3-processed-gene-94.2	10.77	1.843	-2.50908	8.80921e-08	3.07054e-09
genemark-Harm_Chr15-processed-gene-102.22	0.86	0	-2.50847	0.0360093	0.00522411
augustus_masked-Harm_Chr1-processed-gene-46.0	0.183	0	-2.50211	0.0366969	0.005359
genemark-Harm_Chr8-processed-gene-49.17	98.176	19.01	-2.50183	7.4005e-37	2.61598e-39
augustus_masked-Harm_Chr29-processed-gene-73.19	56.896	10.88	-2.50088	1.27175e-23	8.89727e-26
maker-Harm_Chr19-augustus-gene-63.12	1.96	0	-2.50015	0.0367901	0.00538074
augustus_masked-Harm_Chr19-processed-gene-6.2	45.78	7.256	-2.49069	6.1776e-05	3.50302e-06
maker-Harm_Chr31-augustus-gene-35.9	1.376	0	-2.48739	0.038335	0.00567727
genemark-Harm_Chr15-processed-gene-115.4	0.323	0.02	-2.48727	0.0382345	0.00565112
genemark-Harm_Chr6-processed-gene-15.12	340.56	67.006	-2.47595	7.87293e-20	8.34894e-22
augustus_masked-Harm_Chr19-processed-gene-11.12	12.883	2.35	-2.47059	2.53346e-06	1.09518e-07
genemark-Harm_Chr15-processed-gene-108.44	0.413	0	-2.46856	0.0403078	0.00605849
maker-Harm_Chr20-augustus-gene-49.26	6.883	0.593	-2.46159	0.0206279	0.00263868
genemark-Harm_Chr31-processed-gene-38.4	5.08	0.466	-2.46111	0.0188873	0.00238403
genemark-Harm_Chr1-processed-gene-120.12	1.07	0.086	-2.46027	0.0233955	0.00306851
maker-Harm_Chr5-augustus-gene-26.39	52.4	10.066	-2.45655	6.95223e-07	2.74935e-08
genemark-Harm_Chr21-processed-gene-125.20	0.82	0.046	-2.45209	0.0323929	0.00456587
maker-Harm_Chr10-augustus-gene-72.50	1.576	0.09	-2.44655	0.0329873	0.00466667
augustus_masked-Harm_Chr24-processed-gene-20.1	2.756	0	-2.41781	0.0462255	0.00720327
genemark-Harm_Chr22-processed-gene-82.8	2.133	0.123	-2.4132	0.0371108	0.00544132
augustus_masked-Harm_Chr3-processed-gene-59.8	0.913	0	-2.41225	0.0469095	0.00734786
augustus_masked-Harm_Chr15-processed-gene-109.30	3.293	0	-2.40959	0.0472173	0.00740997
genemark-Harm_Chr10-processed-gene-98.8	0.293	0.016	-2.40938	0.0376348	0.00554309
maker-Harm_Chr18-augustus-gene-48.23	0.346	0.05	-2.40088	0.0277676	0.00379327
maker-Harm_Chr29-augustus-gene-73.45	11.343	2.003	-2.39871	0.000117485	7.12168e-06
maker-Harm_Chr7-augustus-gene-43.21	0.31	0	-2.39449	0.0492717	0.0078085
genemark-Harm_Chr6-processed-gene-19.9	9.926	2.003	-2.39436	1.01102e-15	1.36252e-17
genemark-Harm_Chr12-processed-gene-94.2	0.143	0.006	-2.38898	0.0394689	0.00588879
genemark-Harm_Chr2-processed-gene-36.7	5.45	0.336	-2.38846	0.0397106	0.00593848
genemark-Harm_Chr21-processed-gene-55.19	42.893	5.466	-2.38667	0.0130483	0.00151729
genemark-Harm_Chr27-processed-gene-7.20	0.226	0.03	-2.38456	0.0176056	0.00217298
genemark-Harm_Chr15-processed-gene-118.13	7.563	1.443	-2.37887	1.59448e-06	6.64611e-08
maker-Harm_Chr28-augustus-gene-49.14	0.406	0.04	-2.36675	0.0298051	0.0041243
maker-Harm_Chr21-augustus-gene-112.15	0.916	0.163	-2.36057	0.00854979	0.000910449
genemark-Harm_Chr19-processed-gene-69.5	0.34	0.02	-2.36035	0.0433386	0.00665447
maker-Harm_Chr28-augustus-gene-89.19	117.48	24.743	-2.35544	2.18287e-22	1.63969e-24
maker-Harm_Chr6-augustus-gene-83.11	0.733	0.093	-2.33787	0.0151485	0.00182174
genemark-Harm_Chr19-processed-gene-52.21	37.706	8.076	-2.32336	1.31444e-20	1.27775e-22
maker-Harm_Chr14-augustus-gene-13.13	3.196	0.61	-2.31531	0.000279798	1.86271e-05
augustus_masked-Harm_Chr6-processed-gene-4.8	0.52	0.033	-2.31331	0.0498672	0.007936
genemark-Harm_Chr20-processed-gene-27.11	42.356	6.6	-2.31076	0.00710447	0.000732997
maker-Harm_Chr21-augustus-gene-71.25	2925.43	644.173	-2.30791	1.75869e-24	1.17859e-26
genemark-Harm_Chr5-processed-gene-115.11	3.62	0.73	-2.30681	5.46697e-05	3.05577e-06
augustus_masked-Harm_Chr14-processed-gene-15.4	104.68	17.446	-2.30677	0.00443464	0.000418676
genemark-Harm_Chr22-processed-gene-89.5	12.883	2.846	-2.30613	1.029e-13	1.62925e-15
genemark-Harm_Chr18-processed-gene-26.8	5.116	0.873	-2.29921	0.00975631	0.00107054
genemark-Harm_Chr17-processed-gene-88.23	0.89	0.166	-2.29642	0.00131576	0.000104067
genemark-Harm_Chr21-processed-gene-67.13	26.183	5.71	-2.28815	1.11752e-13	1.78585e-15
genemark-Harm_Chr28-processed-gene-7.3	1.81	0.38	-2.2853	1.28426e-05	6.31772e-07
genemark-Harm_Chr18-processed-gene-78.39	105.23	23.486	-2.27224	7.89032e-21	7.37956e-23
genemark-Harm_Chr1-processed-gene-42.11	3.146	0.533	-2.2683	0.00663097	0.000671935
maker-Harm_Chr20-augustus-gene-47.29	32.593	7.466	-2.2653	2.36549e-11	4.96475e-13
genemark-Harm_Chr26-processed-gene-80.16	0.35	0.06	-2.2645	0.00785841	0.000821492
maker-Harm_Chr29-augustus-gene-72.51	31.68	6.083	-2.25755	0.000450461	3.15147e-05
maker-Harm_Chr3-augustus-gene-58.45	58.846	13.396	-2.24519	8.72731e-17	1.08617e-18
genemark-Harm_Chr2-processed-gene-11.4	0.33	0.043	-2.2429	0.0480758	0.00757829
genemark-Harm_Chr16-processed-gene-48.11	0.386	0.046	-2.24114	0.0384816	0.00570879
augustus_masked-Harm_Chr28-processed-gene-102.9	3.16	0.54	-2.24054	0.0155867	0.00188592
genemark-Harm_Chr16-processed-gene-56.12	188.513	42.846	-2.23703	1.82382e-20	1.78634e-22
augustus_masked-Harm_Chr29-processed-gene-69.21	2.296	0.236	-2.23661	0.0467442	0.00731851
maker-Harm_Chr21-augustus-gene-110.32	2.613	0.41	-2.22974	0.0183819	0.00229588
genemark-Harm_Chr30-processed-gene-29.5	2.86	0.3	-2.22803	0.0492238	0.00779011
maker-Harm_Chr22-augustus-gene-55.28	1.86	0.396	-2.22247	3.31104e-06	1.46301e-07
genemark-Harm_Chr4-processed-gene-104.9	1.26	0.23	-2.22101	0.00325888	0.000289433
genemark-Harm_Chr10-processed-gene-119.19	76.7	18.206	-2.21771	1.31731e-13	2.13424e-15
maker-Harm_Chr29-augustus-gene-72.41	862.63	208.713	-2.2073	1.74923e-24	1.15937e-26
genemark-Harm_Chr29-processed-gene-76.29	0.733	0.153	-2.20215	0.000141215	8.79796e-06
genemark-Harm_Chr12-processed-gene-15.40	0.496	0.063	-2.18563	0.0480699	0.0075721
genemark-Harm_Chr6-processed-gene-86.4	40.46	9.596	-2.18016	1.43974e-35	5.51339e-38
maker-Harm_Chr10-augustus-gene-68.28	6.513	1.35	-2.17941	0.000362805	2.49012e-05
augustus_masked-Harm_Chr19-processed-gene-103.9	5.573	1.133	-2.17454	0.00122023	9.55226e-05
genemark-Harm_Chr11-processed-gene-61.15	0.093	0.01	-2.1739	0.0494517	0.00784919
maker-Harm_Chr7-augustus-gene-8.29	4378	1074.86	-2.16736	2.42674e-32	1.12589e-34
genemark-Harm_Chr23-processed-gene-116.11	8.166	1.673	-2.16648	0.00652724	0.000659021
genemark-Harm_Chr18-processed-gene-78.32	33.93	8.19	-2.1663	2.54843e-15	3.58458e-17
maker-Harm_Chr23-augustus-gene-84.23	5.813	1.2	-2.16448	0.00177252	0.000145806
genemark-Harm_Chr5-processed-gene-102.26	21.063	4.963	-2.16227	5.92314e-05	3.32819e-06
maker-Harm_Chr10-augustus-gene-71.20	2.186	0.326	-2.14911	0.0355891	0.00514481
maker-Harm_Chr1-augustus-gene-63.29	11.676	2.793	-2.14353	8.18662e-12	1.63383e-13
augustus_masked-Harm_Chr10-processed-gene-65.7	6.313	0.963	-2.14306	0.036783	0.00537699
genemark-Harm_Chr26-processed-gene-78.1	22.073	5.473	-2.11971	3.1668e-16	4.19784e-18
maker-Harm_Chr15-augustus-gene-91.37	0.763	0.153	-2.11651	0.0139441	0.00164263
genemark-Harm_Chr26-processed-gene-78.12	30.886	7.826	-2.11378	2.18287e-22	1.62716e-24
maker-Harm_Chr23-augustus-gene-54.32	1.246	0.24	-2.11194	0.0118031	0.0013449
genemark-Harm_Chr28-processed-gene-35.5	11.35	2.82	-2.09289	1.12739e-14	1.64389e-16
maker-Harm_Chr4-augustus-gene-84.33	21.873	5.303	-2.08343	1.44131e-07	5.24345e-09
maker-Harm_Chr5-augustus-gene-51.21	943.373	243.346	-2.07587	2.92665e-22	2.30614e-24
genemark-Harm_Chr31-processed-gene-22.8	1.693	0.416	-2.06101	5.27971e-06	2.42231e-07
maker-Harm_Chr10-augustus-gene-128.41	4.166	0.91	-2.05614	0.00490106	0.000470291
genemark-Harm_Chr26-processed-gene-73.3	2.416	0.616	-2.0529	3.60391e-08	1.21289e-09
augustus_masked-Harm_Chr11-processed-gene-27.1	2.013	0.36	-2.04802	0.0391487	0.00583237
genemark-Harm_Chr19-processed-gene-54.1	0.463	0.106	-2.04348	0.0140006	0.00165207
maker-Harm_Chr14-augustus-gene-14.48	14.643	2.81	-2.03825	0.0344134	0.00492164
augustus_masked-Harm_Chr15-processed-gene-120.1	14.053	3.476	-2.035	0.000140142	8.72084e-06
maker-Harm_Chr6-augustus-gene-54.11	1.006	0.23	-2.02568	0.00721548	0.000746045
genemark-Harm_Chr24-processed-gene-6.20	11.186	2.716	-2.01965	0.00017423	1.1073e-05
genemark-Harm_Chr1-processed-gene-117.13	2.07	0.533	-2.01898	4.27505e-05	2.33287e-06
genemark-Harm_Chr6-processed-gene-12.10	20.05	5.323	-2.0148	2.14923e-13	3.57704e-15
maker-Harm_Chr27-augustus-gene-9.25	101.47	27.12	-2.00739	1.51354e-13	2.4633e-15
genemark-Harm_Chr16-processed-gene-36.18	8.3	2.18	-2.00633	1.11778e-05	5.43957e-07
maker-Harm_Chr29-augustus-gene-36.20	1.653	0.453	-1.9937	0.0406577	0.00613504
augustus_masked-Harm_Chr15-processed-gene-20.2	252.106	69.52	-1.98666	5.98876e-33	2.73439e-35
maker-Harm_Chr3-augustus-gene-44.16	1.456	0.336	-1.98418	0.0111424	0.00125464
maker-Harm_Chr5-augustus-gene-74.28	2.486	0.636	-1.98105	0.000160523	1.01191e-05
genemark-Harm_Chr19-processed-gene-31.12	28.476	7.813	-1.98025	8.0995e-05	4.73003e-06
genemark-Harm_Chr15-processed-gene-114.7	11.143	3.043	-1.96592	3.07042e-07	1.16223e-08
maker-Harm_Chr15-augustus-gene-36.27	2536.6	711.866	-1.96178	3.33856e-17	4.05672e-19
maker-Harm_Chr4-augustus-gene-12.57	0.96	0.2	-1.95419	0.0357531	0.00517379
genemark-Harm_Chr13-processed-gene-123.22	3.323	0.86	-1.95377	0.000171426	1.08695e-05
genemark-Harm_Chr7-processed-gene-71.8	7.133	2.026	-1.94996	3.08374e-06	1.35577e-07
augustus_masked-Harm_Chr27-processed-gene-51.0	3.346	0.65	-1.9462	0.04866	0.00768655
genemark-Harm_Chr5-processed-gene-145.13	8.176	2.246	-1.94566	7.22902e-10	1.79408e-11
genemark-Harm_Chr5-processed-gene-153.28	8.176	2.246	-1.94566	7.22902e-10	1.79408e-11
maker-Harm_Chr30-augustus-gene-1.19	1449.4	417.196	-1.93077	8.76019e-24	6.0642e-26
maker-Harm_Chr15-augustus-gene-108.64	9.84	2.79	-1.92842	0.000111733	6.73904e-06
genemark-Harm_Chr29-processed-gene-35.7	6.37	1.78	-1.92526	3.95871e-06	1.78709e-07
genemark-Harm_Chr2-processed-gene-3.18	1.523	0.42	-1.92446	1.0327e-05	4.97563e-07
maker-Harm_Chr15-augustus-gene-19.22	0.776	0.186	-1.92442	0.0407293	0.00615184
genemark-Harm_Chr25-processed-gene-24.13	150.123	43.786	-1.91082	1.05792e-28	5.92103e-31
maker-Harm_Chr15-augustus-gene-18.33	22.14	6.386	-1.90568	1.4328e-11	2.91223e-13
genemark-Harm_Chr26-processed-gene-31.27	37.68	10.626	-1.90062	2.84185e-13	4.77165e-15
genemark-Harm_Chr19-processed-gene-48.6	2.153	0.593	-1.88424	0.00089614	6.71824e-05
genemark-Harm_Chr17-processed-gene-115.7	6.3	1.793	-1.88375	2.14838e-05	1.09642e-06
augustus_masked-Harm_Chr28-processed-gene-2.13	51.223	13.356	-1.87188	0.00501798	0.000482619
genemark-Harm_Chr12-processed-gene-123.17	1.583	0.39	-1.87111	0.0205803	0.00262956
genemark-Harm_Chr28-processed-gene-101.10	7.723	2.273	-1.8613	8.40912e-06	3.98193e-07
maker-Harm_Chr5-augustus-gene-136.36	4.5	1.356	-1.86118	3.85716e-05	2.08495e-06
maker-Harm_Chr13-augustus-gene-84.53	18.586	5.423	-1.85182	2.89058e-09	7.68466e-11
genemark-Harm_Chr28-processed-gene-88.19	1.67	0.51	-1.84407	4.25359e-06	1.93274e-07
genemark-Harm_Chr19-processed-gene-65.5	4.303	1.26	-1.84281	3.66681e-05	1.97126e-06
genemark-Harm_Chr5-processed-gene-138.9	46.92	14.11	-1.84159	4.8103e-20	4.88859e-22
augustus_masked-Harm_Chr15-processed-gene-22.1	3.593	1.093	-1.83864	0.00030102	2.02838e-05
genemark-Harm_Chr28-processed-gene-13.9	2.673	0.813	-1.838	6.50599e-07	2.54414e-08
genemark-Harm_Chr29-processed-gene-64.18	2.673	0.813	-1.838	6.50599e-07	2.54414e-08
augustus_masked-Harm_Chr28-processed-gene-49.0	5.583	1.603	-1.83708	0.00331313	0.000295227
maker-Harm_Chr23-augustus-gene-116.27	7.54	2.12	-1.83428	0.0117894	0.00134052
genemark-Harm_Chr25-processed-gene-3.15	2.483	0.696	-1.83317	0.00124337	9.77007e-05
maker-Harm_Chr5-augustus-gene-101.36	2.626	0.76	-1.82821	0.000965941	7.30579e-05
genemark-Harm_Chr19-processed-gene-5.20	12.98	3.906	-1.82658	2.31864e-06	9.88652e-08
maker-Harm_Chr15-augustus-gene-105.22	0.883	0.243	-1.81643	0.0188211	0.00236875
genemark-Harm_Chr21-processed-gene-117.3	2.406	0.656	-1.81481	0.00259604	0.000222917
genemark-Harm_Chr9-processed-gene-106.3	0.646	0.17	-1.81333	0.0442223	0.00682412
maker-Harm_Chr12-augustus-gene-37.24	2.723	0.696	-1.81321	0.0134508	0.00157698
genemark-Harm_Chr12-processed-gene-55.25	48.223	14.81	-1.8132	5.03656e-14	7.78906e-16
genemark-Harm_Chr1-processed-gene-34.10	6.943	2.073	-1.81285	3.85004e-08	1.3014e-09
maker-Harm_Chr3-augustus-gene-58.38	1846.78	585.036	-1.81193	2.27462e-15	3.16594e-17
genemark-Harm_Chr14-processed-gene-82.6	3.87	1	-1.81144	0.0181477	0.00226128
maker-Harm_Chr3-augustus-gene-84.30	257.95	80.49	-1.81073	2.0941e-21	1.83517e-23
genemark-Harm_Chr9-processed-gene-121.12	3.16	0.92	-1.80877	0.000653215	4.68539e-05
genemark-Harm_Chr25-processed-gene-96.4	1.763	0.466	-1.80792	0.018349	0.00229041
genemark-Harm_Chr5-processed-gene-13.17	15.016	4.7	-1.80175	3.52078e-09	9.48969e-11
genemark-Harm_Chr5-processed-gene-20.33	15.016	4.7	-1.80175	3.52078e-09	9.48969e-11
augustus_masked-Harm_Chr17-processed-gene-88.4	445.836	131.48	-1.79718	0.00432149	0.000404493
maker-Harm_Chr15-augustus-gene-102.47	30.416	9.26	-1.7965	3.51441e-06	1.5684e-07
maker-Harm_Chr20-augustus-gene-37.35	35.316	10.88	-1.7964	4.98256e-11	1.08612e-12
maker-Harm_Chr6-augustus-gene-4.33	1.396	0.406	-1.7848	0.00125813	9.90454e-05
genemark-Harm_Chr16-processed-gene-88.14	1.533	0.43	-1.77926	0.0159896	0.0019427
genemark-Harm_Chr26-processed-gene-65.6	396.923	125.093	-1.77803	1.72249e-23	1.21776e-25
augustus_masked-Harm_Un001-processed-gene-17.6	5.363	1.723	-1.77394	0.000274622	1.82016e-05
maker-Harm_Chr15-augustus-gene-120.37	959.493	308.313	-1.76383	7.50459e-16	1.00584e-17
maker-Harm_Chr2-augustus-gene-7.20	3.776	1.18	-1.74995	6.17573e-07	2.40589e-08
genemark-Harm_Chr29-processed-gene-74.20	6.166	1.943	-1.74873	0.00345614	0.000310007
maker-Harm_Chr23-augustus-gene-78.33	8.176	2.37	-1.73874	0.00695743	0.00071424
maker-Harm_Chr19-augustus-gene-73.19	14.133	4.54	-1.73509	8.29937e-08	2.87871e-09
augustus_masked-Harm_Chr9-processed-gene-1.5	5.376	1.486	-1.73433	0.0277676	0.00379146
augustus_masked-Harm_Chr9-processed-gene-40.3	21.003	6.63	-1.73325	1.90088e-08	6.00543e-10
maker-Harm_Chr28-augustus-gene-43.21	5.886	1.786	-1.72301	0.00660472	0.000668723
maker-Harm_Chr28-augustus-gene-30.16	295.506	99.103	-1.72188	1.84125e-15	2.53564e-17
augustus_masked-Harm_Chr14-processed-gene-22.0	16.036	5.08	-1.72042	0.000127612	7.87532e-06
maker-Harm_Chr10-augustus-gene-47.21	2.64	0.773	-1.71978	0.0454646	0.00705456
genemark-Harm_Chr24-processed-gene-32.0	2.316	0.676	-1.71861	0.00395768	0.000365081
genemark-Harm_Chr11-processed-gene-24.8	17.653	6.063	-1.69929	1.80622e-05	9.05839e-07
maker-Harm_Chr5-augustus-gene-115.19	6.913	2.316	-1.68271	7.16464e-07	2.84391e-08
genemark-Harm_Chr19-processed-gene-38.21	6.326	2.016	-1.67257	0.0038582	0.000352322
augustus_masked-Harm_Chr3-processed-gene-22.2	1.3	0.4	-1.67097	0.0146979	0.00175024
maker-Harm_Chr23-augustus-gene-116.26	16.06	5.533	-1.65914	0.00114631	8.85541e-05
genemark-Harm_Chr17-processed-gene-32.21	106.206	36.66	-1.65636	3.40478e-21	3.00887e-23
genemark-Harm_Chr3-processed-gene-16.14	342.986	119.016	-1.65547	1.93876e-16	2.52417e-18
maker-Harm_Chr22-augustus-gene-78.41	3.243	0.973	-1.65512	0.021467	0.00276815
genemark-Harm_Chr15-processed-gene-41.42	1.61	0.466	-1.65207	0.0388577	0.0057833
genemark-Harm_Chr28-processed-gene-68.9	5.543	1.88	-1.65112	3.40625e-11	7.32473e-13
maker-Harm_Chr29-augustus-gene-83.11	4.413	1.426	-1.6501	0.00680148	0.00069406
maker-Harm_Chr10-augustus-gene-127.29	5.56	1.916	-1.64455	0.001172	9.07978e-05
maker-Harm_Chr4-augustus-gene-45.27	3.223	1.113	-1.64427	0.0406321	0.00612817
maker-Harm_Chr29-augustus-gene-14.23	3.223	1.113	-1.64427	0.0406321	0.00612817
genemark-Harm_Chr22-processed-gene-56.21	11424.2	4005.45	-1.64027	6.89299e-21	6.39603e-23
maker-Harm_Chr9-augustus-gene-57.17	73.673	25.53	-1.63781	6.05115e-10	1.48393e-11
augustus_masked-Harm_Chr2-processed-gene-10.0	15.05	5.253	-1.62524	2.19925e-13	3.67648e-15
augustus_masked-Harm_Chr28-processed-gene-40.3	11.47	3.78	-1.61787	0.0241085	0.00318866
genemark-Harm_Chr15-processed-gene-35.20	1964.17	703.926	-1.61195	8.00725e-14	1.25012e-15
genemark-Harm_Chr5-processed-gene-145.0	11.16	3.996	-1.61022	1.73602e-08	5.45901e-10
maker-Harm_Chr24-augustus-gene-52.29	77.69	27.51	-1.60757	1.05372e-13	1.67615e-15
maker-Harm_Chr14-augustus-gene-14.50	10.43	3.646	-1.59419	0.000289134	1.92912e-05
genemark-Harm_Chr19-processed-gene-78.6	14471.3	5275.02	-1.59183	1.49545e-16	1.92726e-18
genemark-Harm_Chr26-processed-gene-80.6	548.163	197.853	-1.58546	5.42398e-19	5.87176e-21
maker-Harm_Chr1-augustus-gene-61.25	1.113	0.373	-1.58545	0.00799882	0.000841764
genemark-Harm_Chr26-processed-gene-78.3	6.48	2.316	-1.58498	3.7769e-06	1.69667e-07
maker-Harm_Chr5-augustus-gene-112.18	173.126	63.753	-1.58465	4.44977e-18	5.04651e-20
augustus_masked-Harm_Chr15-processed-gene-78.8	264.48	96.603	-1.58417	4.20344e-13	7.15072e-15
maker-Harm_Chr12-augustus-gene-65.27	259.67	92.78	-1.58397	1.47715e-07	5.38471e-09
genemark-Harm_Chr8-processed-gene-83.14	2.133	0.72	-1.58094	0.0116564	0.00132281
maker-Harm_Chr3-augustus-gene-63.25	7.166	2.58	-1.57977	1.79105e-05	8.96912e-07
genemark-Harm_Chr18-processed-gene-78.40	174.34	62.616	-1.57424	1.81604e-09	4.72097e-11
maker-Harm_Chr15-augustus-gene-21.26	17.64	6.526	-1.5727	2.97829e-08	9.76022e-10
maker-Harm_Chr20-augustus-gene-42.24	43.3	16.146	-1.5726	3.98666e-09	1.08628e-10
genemark-Harm_Chr16-processed-gene-31.4	5.426	1.9	-1.56976	0.000203141	1.3117e-05
maker-Harm_Chr10-augustus-gene-47.22	4.483	1.656	-1.55594	0.00442098	0.000416736
maker-Harm_Chr4-augustus-gene-63.33	49.606	18.263	-1.55514	2.51593e-12	4.72466e-14
augustus_masked-Harm_Chr4-processed-gene-11.4	19.303	7.08	-1.55468	8.80921e-08	3.07502e-09
genemark-Harm_Chr22-processed-gene-83.16	11.52	4.223	-1.55404	1.06543e-08	3.24832e-10
genemark-Harm_Chr26-processed-gene-75.11	11.52	4.223	-1.55404	1.06543e-08	3.24832e-10
genemark-Harm_Chr22-processed-gene-39.14	11.52	4.223	-1.55404	1.06543e-08	3.24832e-10
genemark-Harm_Chr21-processed-gene-74.10	11.52	4.223	-1.55404	1.06543e-08	3.24832e-10
genemark-Harm_Chr14-processed-gene-45.19	11.52	4.223	-1.55404	1.06543e-08	3.24832e-10
genemark-Harm_Chr6-processed-gene-1.30	11.52	4.223	-1.55404	1.06543e-08	3.24832e-10
genemark-Harm_Chr5-processed-gene-78.13	11.52	4.223	-1.55404	1.06543e-08	3.24832e-10
genemark-Harm_Chr7-processed-gene-56.11	11.52	4.223	-1.55404	1.06543e-08	3.24832e-10
genemark-Harm_Chr26-processed-gene-40.17	11.52	4.223	-1.55404	1.06543e-08	3.24832e-10
genemark-Harm_Chr7-processed-gene-83.28	11.52	4.223	-1.55404	1.06543e-08	3.24832e-10
genemark-Harm_Chr12-processed-gene-100.21	11.52	4.223	-1.55404	1.06543e-08	3.24832e-10
maker-Harm_Chr23-augustus-gene-78.34	4.746	1.536	-1.55357	0.0485359	0.00765981
genemark-Harm_Chr15-processed-gene-2.24	21.49	8.116	-1.54797	2.99313e-06	1.31152e-07
maker-Harm_Chr29-augustus-gene-56.28	76.836	28.96	-1.54747	6.51979e-10	1.60366e-11
maker-Harm_Chr5-augustus-gene-162.31	15.126	5.723	-1.53753	2.0298e-08	6.48747e-10
genemark-Harm_Chr13-processed-gene-86.1	11.956	4.406	-1.53128	0.000162978	1.02979e-05
maker-Harm_Chr26-augustus-gene-18.25	8.026	2.966	-1.53047	6.77257e-05	3.8803e-06
maker-Harm_Chr10-augustus-gene-72.42	12.656	4.496	-1.52899	0.0081087	0.00085691
maker-Harm_Chr15-augustus-gene-90.31	1869.63	698.556	-1.5285	1.27956e-16	1.63962e-18
maker-Harm_Chr6-augustus-gene-18.29	23.49	8.78	-1.52646	1.74438e-07	6.43591e-09
genemark-Harm_Chr18-processed-gene-86.12	1.296	0.466	-1.51836	0.00289365	0.000252734
genemark-Harm_Chr28-processed-gene-10.10	3.643	1.32	-1.51738	0.00119441	9.30617e-05
maker-Harm_Chr27-augustus-gene-19.9	3.283	1.16	-1.51605	0.0132309	0.00154534
maker-Harm_Chr13-augustus-gene-108.30	19.023	6.956	-1.51375	0.049227	0.00779425
genemark-Harm_Chr18-processed-gene-122.5	2.24	0.786	-1.51278	0.0244022	0.00324189
maker-Harm_Chr12-augustus-gene-74.17	17.396	6.43	-1.51017	0.017752	0.0021962
genemark-Harm_Chr15-processed-gene-35.18	116.24	40.62	-1.50702	0.0195055	0.00247213
genemark-Harm_Chr18-processed-gene-28.16	63.84	24.623	-1.50566	2.46505e-06	1.05834e-07
genemark-Harm_Chr26-processed-gene-14.16	4.936	1.906	-1.50468	0.00613319	0.000616074
maker-Harm_Chr10-augustus-gene-39.29	13.796	5.46	-1.50007	1.1872e-06	4.86105e-08
genemark-Harm_Chr11-processed-gene-52.10	20.193	7.54	-1.49693	0.000681335	4.89715e-05
augustus_masked-Harm_Chr21-processed-gene-11.4	171.593	66.043	-1.49548	3.6997e-10	8.88212e-12
genemark-Harm_Chr15-processed-gene-8.9	3.506	1.323	-1.49458	7.84145e-05	4.562e-06
maker-Harm_Chr25-augustus-gene-41.49	120.756	46.95	-1.49295	1.32644e-12	2.3737e-14
augustus_masked-Harm_Chr15-processed-gene-116.2	6.936	2.646	-1.48856	2.50278e-06	1.07639e-07
maker-Harm_Chr23-augustus-gene-54.27	3.306	1.203	-1.48583	0.00224184	0.00019019
maker-Harm_Chr28-augustus-gene-90.12	73.043	27.69	-1.4842	4.75556e-13	8.15999e-15
genemark-Harm_Chr19-processed-gene-59.18	255.736	97.8	-1.48067	3.37908e-11	7.24141e-13
genemark-Harm_Chr1-processed-gene-96.27	13.956	5.446	-1.4794	2.29688e-14	3.41681e-16
maker-Harm_Chr18-augustus-gene-21.21	2019.89	789.5	-1.47641	3.71525e-12	7.08631e-14
genemark-Harm_Chr24-processed-gene-39.6	16.073	6.203	-1.47587	0.00582831	0.000578582
maker-Harm_Chr18-augustus-gene-73.25	4.01	1.513	-1.4758	0.00128207	0.000101025
augustus_masked-Harm_Chr21-processed-gene-68.18	58.733	23.363	-1.47076	1.86939e-13	3.07e-15
maker-Harm_Chr20-augustus-gene-19.10	8.043	3.086	-1.4695	0.000203141	1.30893e-05
augustus_masked-Harm_Chr4-processed-gene-92.6	8.793	3.46	-1.46922	2.17094e-05	1.11113e-06
maker-Harm_Chr3-augustus-gene-4.23	174.973	68.163	-1.46654	3.76195e-11	8.11732e-13
augustus_masked-Harm_Chr15-processed-gene-78.5	268.203	106.586	-1.45963	7.03929e-09	2.02693e-10
maker-Harm_Chr12-augustus-gene-5.33	166.94	66.6	-1.4562	1.5604e-13	2.55107e-15
maker-Harm_Chr19-augustus-gene-5.32	127.303	50.35	-1.45537	4.30909e-14	6.56883e-16
genemark-Harm_Chr29-processed-gene-81.22	1.633	0.606	-1.45241	0.0240522	0.00317059
maker-Harm_Chr15-augustus-gene-35.39	51.88	18.603	-1.45131	0.045809	0.00711476
genemark-Harm_Chr3-processed-gene-83.12	2.44	0.91	-1.44994	0.0106526	0.00118772
genemark-Harm_Chr2-processed-gene-49.16	3.063	1.19	-1.44881	0.00432103	0.000404132
maker-Harm_Chr4-augustus-gene-113.32	20.153	7.86	-1.4451	0.000264957	1.74635e-05
maker-Harm_Chr10-augustus-gene-66.26	15.336	5.99	-1.44369	1.15361e-07	4.12978e-09
maker-Harm_Chr5-augustus-gene-26.36	542.196	218.313	-1.4402	1.31459e-13	2.12014e-15
genemark-Harm_Chr9-processed-gene-117.3	11.096	4.333	-1.43731	0.00407674	0.000377681
genemark-Harm_Un001-processed-gene-16.8	5.453	2.116	-1.43712	0.00221535	0.000187266
maker-Harm_Chr21-augustus-gene-67.24	3.35	1.31	-1.43616	0.0167578	0.00205622
genemark-Harm_Chr20-processed-gene-42.9	9.613	3.866	-1.42554	3.16487e-05	1.68044e-06
genemark-Harm_Chr5-processed-gene-127.13	8.63	3.53	-1.42125	3.14723e-13	5.30758e-15
genemark-Harm_Chr21-processed-gene-107.9	3.366	1.353	-1.42089	8.4832e-06	4.02951e-07
augustus_masked-Harm_Chr17-processed-gene-88.8	203.49	80.89	-1.41878	0.0229341	0.00299787
maker-Harm_Chr23-augustus-gene-105.19	3.05	1.266	-1.41434	0.0153663	0.00185586
augustus_masked-Harm_Chr15-processed-gene-128.18	5.386	2.076	-1.41238	0.0188477	0.00237488
maker-Harm_Chr5-augustus-gene-145.30	77.833	32.623	-1.41081	0.000739015	5.36614e-05
maker-Harm_Chr5-augustus-gene-153.43	77.833	32.623	-1.41081	0.000739015	5.36614e-05
augustus_masked-Harm_Chr16-processed-gene-60.4	430.706	177.476	-1.40598	1.52918e-12	2.75902e-14
genemark-Harm_Chr29-processed-gene-75.16	4.133	1.633	-1.40158	0.0358108	0.00518522
maker-Harm_Chr12-augustus-gene-56.18	4.203	1.65	-1.39498	0.00207776	0.000173669
genemark-Harm_Chr18-processed-gene-78.23	152.203	56.79	-1.39067	0.0366946	0.00535597
maker-Harm_Chr17-augustus-gene-119.13	294.486	121.833	-1.38738	5.4974e-11	1.20644e-12
maker-Harm_Chr27-augustus-gene-21.21	36.193	15.066	-1.38342	2.57972e-06	1.11708e-07
maker-Harm_Chr23-augustus-gene-115.12	2.773	1.076	-1.3807	0.0225212	0.00293025
genemark-Harm_Chr21-processed-gene-100.10	7.193	3.02	-1.37866	0.00526506	0.000511811
genemark-Harm_Chr16-processed-gene-31.5	7.193	3.02	-1.37866	0.00526506	0.000511811
genemark-Harm_Chr4-processed-gene-6.7	14.156	5.7	-1.37825	0.000342647	2.32906e-05
augustus_masked-Harm_Chr15-processed-gene-97.6	99.81	42.396	-1.37284	0.000250349	1.64269e-05
genemark-Harm_Chr19-processed-gene-35.9	68.566	29.93	-1.37222	0.000278625	1.85285e-05
genemark-Harm_Chr3-processed-gene-96.8	211.02	89.776	-1.3712	1.78029e-10	4.10361e-12
genemark-Harm_Chr1-processed-gene-149.16	8.793	3.643	-1.37001	4.04203e-06	1.82768e-07
genemark-Harm_Chr4-processed-gene-27.9	1.846	0.743	-1.36959	0.00913709	0.000987793
genemark-Harm_Chr17-processed-gene-120.25	297.113	122.863	-1.36751	3.35376e-11	7.16246e-13
maker-Harm_Chr1-augustus-gene-153.28	27.963	11.41	-1.36126	0.00704717	0.00072611
maker-Harm_Chr19-augustus-gene-52.33	5.353	2.273	-1.35954	0.00144502	0.00011578
maker-Harm_Chr21-augustus-gene-48.18	1.233	0.506	-1.35681	0.00924359	0.00100203
genemark-Harm_Chr20-processed-gene-46.16	15.52	6.61	-1.35664	0.0359441	0.00521201
maker-Harm_Chr29-augustus-gene-74.23	7.62	3.16	-1.35397	0.009078	0.000980737
augustus_masked-Harm_Chr5-processed-gene-46.8	10.626	4.51	-1.35359	5.00368e-05	2.77471e-06
genemark-Harm_Chr3-processed-gene-27.3	1.383	0.543	-1.35282	0.0479792	0.00755074
maker-Harm_Chr5-augustus-gene-128.25	7.47	3.026	-1.35149	0.0298771	0.00413646
maker-Harm_Chr19-augustus-gene-78.29	160.926	68.75	-1.35098	1.02398e-13	1.61376e-15
augustus_masked-Harm_Chr12-processed-gene-63.0	1.96	0.803	-1.34885	0.0132969	0.00155599
genemark-Harm_Chr19-processed-gene-2.15	14.333	6.126	-1.34644	0.000110407	6.63469e-06
genemark-Harm_Chr15-processed-gene-18.15	9.316	4.006	-1.34621	5.94173e-08	2.03098e-09
maker-Harm_Chr16-augustus-gene-7.13	8.463	3.633	-1.34275	0.00528823	0.000514842
genemark-Harm_Chr20-processed-gene-84.9	10.2	4.333	-1.34223	0.000683515	4.91785e-05
maker-Harm_Chr15-augustus-gene-111.14	0.866	0.36	-1.33966	0.0417954	0.00636826
genemark-Harm_Chr26-processed-gene-82.2	0.59	0.253	-1.33657	0.00597597	0.000597201
maker-Harm_Chr28-augustus-gene-26.24	459.8	202.353	-1.33436	4.98661e-10	1.21655e-11
maker-Harm_Chr16-augustus-gene-88.24	98.456	42.306	-1.33373	8.97339e-07	3.5883e-08
genemark-Harm_Chr28-processed-gene-53.15	1.953	0.783	-1.33213	0.00817567	0.000865192
maker-Harm_Chr29-augustus-gene-75.23	12.69	5.406	-1.33014	9.82155e-06	4.69415e-07
genemark-Harm_Chr5-processed-gene-153.19	15.273	6.636	-1.32996	1.68304e-11	3.44581e-13
maker-Harm_Chr29-augustus-gene-116.12	6.506	2.783	-1.32986	0.000210302	1.36134e-05
maker-Harm_Chr26-augustus-gene-42.32	0.46	0.19	-1.32877	0.00954611	0.00104176
maker-Harm_Chr5-augustus-gene-104.26	2.58	1.103	-1.32859	0.00211761	0.000177469
maker-Harm_Chr15-augustus-gene-109.39	40.663	17.94	-1.32458	9.61261e-11	2.17326e-12
maker-Harm_Chr6-augustus-gene-37.29	290.49	127.953	-1.32077	2.1225e-10	4.92368e-12
genemark-Harm_Chr2-processed-gene-16.6	88.306	38.746	-1.31958	1.00609e-08	2.97107e-10
genemark-Harm_Chr19-processed-gene-60.37	17.733	7.616	-1.31782	0.00881116	0.000940878
genemark-Harm_Chr13-processed-gene-63.13	27.573	11.853	-1.31479	0.000515448	3.61751e-05
augustus_masked-Harm_Chr1-processed-gene-45.12	45.386	19.516	-1.31417	2.62751e-08	8.49457e-10
maker-Harm_Chr23-augustus-gene-71.10	5.673	2.446	-1.3136	0.00391515	0.000359534
maker-Harm_Chr29-augustus-gene-68.29	2.21	0.953	-1.31304	0.00271393	0.000234039
maker-Harm_Chr3-augustus-gene-94.42	27.403	12.393	-1.31264	0.00684389	0.000701071
maker-Harm_Chr7-augustus-gene-4.22	73.276	32.343	-1.30917	9.33914e-09	2.75105e-10
maker-Harm_Chr4-augustus-gene-63.34	63.5	27.783	-1.3085	6.07961e-11	1.33869e-12
augustus_masked-Harm_Chr8-processed-gene-78.9	52.373	23.223	-1.30763	1.31233e-09	3.36322e-11
maker-Harm_Chr5-augustus-gene-53.34	59.653	26.506	-1.29148	0.000105489	6.30803e-06
augustus_masked-Harm_Chr17-processed-gene-88.3	143.626	65.2	-1.29111	2.18008e-05	1.11741e-06
genemark-Harm_Chr24-processed-gene-16.3	81.93	36.27	-1.2865	2.87488e-10	6.79607e-12
genemark-Harm_Chr11-processed-gene-55.1	1960.4	885.146	-1.28422	6.41204e-09	1.8227e-10
genemark-Harm_Chr3-processed-gene-18.12	7.61	3.383	-1.28408	0.0204307	0.00260894
genemark-Harm_Chr3-processed-gene-67.4	10.58	4.71	-1.28229	0.000978189	7.4198e-05
genemark-Harm_Chr19-processed-gene-5.21	460.016	205.803	-1.27848	8.19273e-13	1.42991e-14
maker-Harm_Chr26-augustus-gene-78.26	1.19	0.536	-1.27122	0.0208934	0.00268034
maker-Harm_Chr6-augustus-gene-1.61	12.403	5.846	-1.26867	0.00191435	0.00015846
maker-Harm_Chr16-augustus-gene-36.28	2.256	0.976	-1.26718	0.0317355	0.00445451
maker-Harm_Chr16-augustus-gene-88.27	20.653	8.79	-1.26573	0.000203141	1.30979e-05
genemark-Harm_Chr18-processed-gene-25.5	1.83	0.84	-1.26488	0.00053819	3.79892e-05
maker-Harm_Chr5-augustus-gene-26.41	470.47	213.26	-1.25867	3.76209e-11	8.14533e-13
augustus_masked-Harm_Chr15-processed-gene-109.26	9.606	4.223	-1.25844	0.00224091	0.000189946
genemark-Harm_Chr7-processed-gene-95.2	0.866	0.363	-1.25805	0.0462955	0.00722493
maker-Harm_Chr8-augustus-gene-3.31	2.416	1.103	-1.25801	0.000348912	2.37678e-05
maker-Harm_Chr20-augustus-gene-58.20	19.696	8.746	-1.25781	6.42364e-05	3.66146e-06
maker-Harm_Chr5-augustus-gene-136.45	31.816	14.43	-1.25601	3.14162e-08	1.04111e-09
genemark-Harm_Chr24-processed-gene-40.10	3.05	1.373	-1.2514	0.00889582	0.00095405
genemark-Harm_Chr24-processed-gene-43.16	3.05	1.373	-1.2514	0.00889582	0.00095405
genemark-Harm_Chr21-processed-gene-113.12	3.05	1.373	-1.2514	0.00889582	0.00095405
genemark-Harm_Chr18-processed-gene-120.5	28.646	13.48	-1.24723	0.0271825	0.00368932
genemark-Harm_Chr1-processed-gene-156.7	15.653	7.22	-1.24687	8.49067e-09	2.45735e-10
maker-Harm_Chr25-augustus-gene-41.50	141.666	66.023	-1.24562	4.16301e-09	1.1374e-10
maker-Harm_Chr29-augustus-gene-36.19	26.436	12.423	-1.24037	5.02207e-05	2.7923e-06
augustus_masked-Harm_Chr15-processed-gene-78.3	1266.18	598.403	-1.2397	1.95144e-08	6.19389e-10
genemark-Harm_Chr5-processed-gene-52.21	14.053	6.386	-1.23454	0.0228287	0.0029824
genemark-Harm_Chr27-processed-gene-69.2	9.85	4.483	-1.23395	4.04853e-05	2.19436e-06
maker-Harm_Chr5-augustus-gene-27.31	10.253	4.623	-1.23381	0.00444664	0.000420137
genemark-Harm_Chr24-processed-gene-53.15	3.643	1.68	-1.2317	6.21893e-05	3.54019e-06
maker-Harm_Chr8-augustus-gene-98.16	14.563	6.776	-1.22529	1.07587e-05	5.19751e-07
genemark-Harm_Chr1-processed-gene-166.23	19.52	9.046	-1.22396	1.06543e-08	3.16938e-10
genemark-Harm_Chr3-processed-gene-96.7	421.376	198.6	-1.21945	3.1666e-07	1.20097e-08
genemark-Harm_Chr27-processed-gene-34.10	1.876	0.906	-1.21624	0.0435973	0.00670833
genemark-Harm_Chr6-processed-gene-16.17	2.486	1.146	-1.21399	0.00321405	0.000284741
genemark-Harm_Chr6-processed-gene-17.14	6.353	3.003	-1.21293	0.00903342	0.00097459
maker-Harm_Chr29-augustus-gene-35.15	5.963	2.766	-1.2119	5.07385e-05	2.82856e-06
maker-Harm_Chr12-augustus-gene-3.37	282.383	136.626	-1.20983	2.0508e-08	6.56969e-10
augustus_masked-Harm_Chr20-processed-gene-34.5	24.653	11.713	-1.20891	5.56553e-05	3.11906e-06
genemark-Harm_Chr18-processed-gene-77.5	7317.49	3531.38	-1.20448	3.12821e-08	1.03437e-09
augustus_masked-Harm_Chr21-processed-gene-114.0	331.586	156.393	-1.202	1.18015e-12	2.09453e-14
genemark-Harm_Chr18-processed-gene-45.2	1.706	0.76	-1.19864	0.0216276	0.00279523
maker-Harm_Chr18-augustus-gene-80.35	312.856	150.833	-1.19343	6.68016e-09	1.90876e-10
maker-Harm_Chr8-augustus-gene-63.17	62.05	29.57	-1.1927	9.01521e-09	2.64236e-10
genemark-Harm_Chr15-processed-gene-75.5	3689.76	1766.93	-1.19166	4.41624e-10	1.07325e-11
maker-Harm_Chr15-augustus-gene-101.41	105.196	50.06	-1.18967	6.16343e-08	2.11969e-09
maker-Harm_Chr20-augustus-gene-15.19	67.823	32.876	-1.18804	4.41881e-07	1.68565e-08
maker-Harm_Chr9-augustus-gene-116.20	7.533	3.563	-1.18717	0.000268188	1.77357e-05
genemark-Harm_Chr17-processed-gene-121.7	3.81	1.793	-1.18298	0.00272636	0.000235512
maker-Harm_Chr14-augustus-gene-80.33	50.826	24.54	-1.18097	8.80185e-07	3.50674e-08
genemark-Harm_Chr27-processed-gene-73.1	4.063	1.893	-1.1795	0.0309971	0.00432119
maker-Harm_Chr12-augustus-gene-121.14	8.393	3.946	-1.17927	0.0307809	0.00428199
genemark-Harm_Chr19-processed-gene-52.18	3.02	1.426	-1.17923	0.00805679	0.000850238
maker-Harm_Chr14-augustus-gene-78.29	4.743	2.24	-1.17566	0.0227502	0.00296545
genemark-Harm_Chr7-processed-gene-92.4	15.696	7.653	-1.1744	5.92851e-07	2.29212e-08
maker-Harm_Chr18-augustus-gene-27.20	6.97	3.293	-1.17008	0.00962614	0.00105271
maker-Harm_Chr19-augustus-gene-106.47	165.303	81.736	-1.16482	1.32545e-07	4.78289e-09
augustus_masked-Harm_Chr10-processed-gene-39.18	90.383	44.363	-1.16422	4.98661e-10	1.2192e-11
maker-Harm_Chr21-augustus-gene-13.16	9.67	4.75	-1.1628	0.0008038	5.9076e-05
maker-Harm_Chr21-augustus-gene-89.23	16.06	7.61	-1.1598	0.00540945	0.000527839
genemark-Harm_Chr8-processed-gene-78.12	29.756	14.613	-1.15868	2.04906e-07	7.62658e-09
genemark-Harm_Chr19-processed-gene-6.23	490.263	243.083	-1.1586	3.84393e-09	1.04456e-10
genemark-Harm_Chr15-processed-gene-20.24	9.266	4.573	-1.15769	1.11421e-06	4.53758e-08
maker-Harm_Chr16-augustus-gene-35.22	86.433	42.95	-1.15062	3.1433e-08	1.04399e-09
maker-Harm_Chr15-augustus-gene-108.51	14.4	7.056	-1.14872	0.000762086	5.55612e-05
maker-Harm_Chr25-augustus-gene-47.38	5.423	2.743	-1.14822	0.00943455	0.0010269
genemark-Harm_Chr1-processed-gene-166.21	56.55	27.666	-1.14519	0.000290815	1.94462e-05
genemark-Harm_Chr4-processed-gene-27.1	5.263	2.593	-1.14425	9.68237e-07	3.90746e-08
maker-Harm_Chr5-augustus-gene-135.18	850.84	422.503	-1.14068	1.68304e-11	3.45804e-13
maker-Harm_Chr19-augustus-gene-37.31	11.926	5.86	-1.13877	0.000712699	5.15621e-05
genemark-Harm_Chr26-processed-gene-59.2	0.813	0.396	-1.13509	0.0140006	0.00165292
genemark-Harm_Chr28-processed-gene-10.25	18.55	9.24	-1.13022	0.000830694	6.16643e-05
genemark-Harm_Chr3-processed-gene-95.9	54.22	27.276	-1.12951	1.84729e-07	6.8428e-09
maker-Harm_Chr8-augustus-gene-40.14	5003.7	2498.31	-1.12831	5.62073e-09	1.58535e-10
maker-Harm_Chr15-augustus-gene-89.31	167.543	85.1	-1.12495	2.458e-08	7.92844e-10
maker-Harm_Chr3-augustus-gene-113.60	218.673	109.096	-1.12474	1.98752e-07	7.37691e-09
maker-Harm_Chr5-augustus-gene-60.10	4.873	2.403	-1.12069	0.0145662	0.00173133
genemark-Harm_Chr8-processed-gene-110.11	12.36	6.233	-1.11701	5.49405e-06	2.52875e-07
genemark-Harm_Chr2-processed-gene-56.11	4.08	2	-1.11607	0.00448101	0.000424045
maker-Harm_Chr14-augustus-gene-80.40	253.78	128.316	-1.11596	1.83093e-11	3.78887e-13
genemark-Harm_Chr15-processed-gene-18.16	4.196	2.103	-1.1159	0.0046995	0.000448181
genemark-Harm_Chr3-processed-gene-107.18	6.26	3.153	-1.11369	0.00271814	0.000234602
augustus_masked-Harm_Chr15-processed-gene-19.5	104.713	53.26	-1.11048	2.80867e-08	9.16296e-10
genemark-Harm_Chr12-processed-gene-86.19	25.33	12.906	-1.10916	3.44774e-06	1.53103e-07
maker-Harm_Chr14-augustus-gene-14.55	30.09	15.36	-1.10527	1.61312e-06	6.7357e-08
augustus_masked-Harm_Chr26-processed-gene-95.4	4.996	2.58	-1.10245	0.0373058	0.00548089
maker-Harm_Chr22-augustus-gene-64.49	28.486	14.433	-1.10174	2.2283e-05	1.14541e-06
genemark-Harm_Chr17-processed-gene-47.5	26.5	13.263	-1.10068	2.50527e-06	1.08115e-07
maker-Harm_Chr14-augustus-gene-14.51	343.37	170.663	-1.10031	0.000809813	5.95775e-05
maker-Harm_Chr23-augustus-gene-112.31	2.536	1.28	-1.09825	0.0094038	0.00102286
augustus_masked-Harm_Chr3-processed-gene-63.5	9.36	4.776	-1.09808	0.000115397	6.98552e-06
maker-Harm_Chr13-augustus-gene-11.25	260.6	131.74	-1.09641	0.000569824	4.04109e-05
augustus_masked-Harm_Chr9-processed-gene-47.25	694.706	361.366	-1.09609	7.84819e-05	4.57171e-06
genemark-Harm_Chr6-processed-gene-18.17	2.61	1.296	-1.09158	0.0362405	0.00526566
maker-Harm_Chr8-augustus-gene-7.25	2.69	1.34	-1.09001	0.0428258	0.00655995
augustus_masked-Harm_Chr18-processed-gene-12.3	20.696	10.42	-1.08158	0.000120115	7.35939e-06
genemark-Harm_Chr6-processed-gene-58.6	2.486	1.28	-1.0811	0.031546	0.00441863
genemark-Harm_Chr24-processed-gene-39.8	20.176	10.426	-1.08091	1.52271e-05	7.54682e-07
maker-Harm_Chr26-augustus-gene-105.101	116.263	60.106	-1.08076	1.79281e-07	6.6278e-09
genemark-Harm_Chr14-processed-gene-15.13	22.72	11.58	-1.07389	0.0118536	0.0013548
augustus_masked-Harm_Chr18-processed-gene-0.5	3.903	1.986	-1.07187	0.0459938	0.00715362
maker-Harm_Chr15-augustus-gene-41.45	13.633	6.876	-1.07025	0.003411	0.000304645
genemark-Harm_Chr5-processed-gene-83.11	21.003	10.74	-1.0702	5.03218e-05	2.80162e-06
genemark-Harm_Chr29-processed-gene-60.11	36.82	19.073	-1.06974	3.67479e-09	9.93187e-11
genemark-Harm_Chr10-processed-gene-18.26	40.54	21.176	-1.06865	1.0327e-05	4.98135e-07
maker-Harm_Chr13-augustus-gene-12.45	11.32	5.783	-1.06759	0.00259467	0.000222607
genemark-Harm_Chr23-processed-gene-97.9	3.173	1.65	-1.06364	0.0154584	0.00186926
maker-Harm_Chr3-augustus-gene-0.48	19.093	9.776	-1.06241	0.00739515	0.000767344
maker-Harm_Chr13-augustus-gene-123.47	5.853	2.95	-1.06174	0.0349159	0.00501248
genemark-Harm_Chr21-processed-gene-80.6	2.983	1.54	-1.06066	0.0178364	0.00221166
augustus_masked-Harm_Un001-processed-gene-20.33	10.636	5.513	-1.06056	0.011496	0.00129869
augustus_masked-Harm_Chr8-processed-gene-48.16	7.226	3.79	-1.06014	0.00459531	0.000436553
genemark-Harm_Chr24-processed-gene-29.13	8.983	4.786	-1.05972	0.00277435	0.00024027
maker-Harm_Chr23-augustus-gene-85.21	3.26	1.69	-1.05865	0.0130642	0.0015201
maker-Harm_Chr8-augustus-gene-104.17	8.893	4.673	-1.05606	0.00413891	0.000383746
genemark-Harm_Chr12-processed-gene-80.6	64.576	35.063	-1.05361	0.00469398	0.00044731
maker-Harm_Chr16-augustus-gene-56.28	9276.93	4967.16	-1.04183	1.03987e-07	3.69113e-09
genemark-Harm_Chr20-processed-gene-92.28	4.59	2.446	-1.04051	0.00206891	0.00017232
maker-Harm_Chr21-augustus-gene-9.20	10.086	5.27	-1.03982	0.0131794	0.00153738
augustus_masked-Harm_Chr16-processed-gene-16.3	3.546	1.83	-1.03966	0.00532125	0.000518449
genemark-Harm_Chr5-processed-gene-26.30	24.336	13.15	-1.03518	0.00343082	0.00030723
maker-Harm_Chr9-augustus-gene-122.14	285.073	153.11	-1.03269	6.13086e-07	2.3839e-08
maker-Harm_Chr26-augustus-gene-42.37	5.023	2.653	-1.03257	0.0026443	0.000227839
maker-Harm_Chr12-augustus-gene-22.39	7.93	4.093	-1.03231	0.0163315	0.00199769
genemark-Harm_Chr24-processed-gene-8.7	5.703	3.163	-1.03106	0.0292892	0.00403565
genemark-Harm_Chr24-processed-gene-18.6	26.416	14.406	-1.02351	0.0116564	0.00132153
maker-Harm_Chr6-augustus-gene-70.19	6.57	3.49	-1.01884	0.0255641	0.00344142
maker-Harm_Chr22-augustus-gene-45.43	5.333	2.806	-1.0175	0.0250292	0.00334178
maker-Harm_Chr10-augustus-gene-41.38	299.586	161.286	-1.01705	6.13061e-07	2.37928e-08
genemark-Harm_Chr16-processed-gene-25.12	9608.28	5376.05	-1.01564	0.000240471	1.57433e-05
maker-Harm_Chr26-augustus-gene-80.26	137.236	74.906	-1.01472	1.69903e-07	6.23108e-09
genemark-Harm_Chr15-processed-gene-59.2	36.31	19.596	-1.01326	6.17948e-05	3.50864e-06
augustus_masked-Harm_Chr4-processed-gene-109.14	26.45	14.556	-1.00804	0.00476083	0.000455432
maker-Harm_Chr17-augustus-gene-104.12	1192.52	653.886	-1.00768	6.16021e-09	1.74658e-10
genemark-Harm_Chr18-processed-gene-90.25	2993.13	1653.29	-1.00707	3.00323e-08	9.88618e-10
maker-Harm_Chr9-augustus-gene-22.21	102.476	55.76	-1.0067	3.45571e-06	1.53712e-07
maker-Harm_Chr15-augustus-gene-20.38	15.076	8.166	-1.00304	0.00250162	0.000213954
genemark-Harm_Chr8-processed-gene-79.3	11.356	6.176	-1.00231	5.1126e-05	2.85393e-06
genemark-Harm_Chr4-processed-gene-10.3	72.866	39.8	-1.00231	2.3505e-06	1.00397e-07

## Sheet: Up_KEGG
Pathway ID	Pathway Name	Level 1	Level 2	Term Candidate Gene Num	Total Candidate Gene Num	Term Gene Num	Total Gene Num	Rich Ratio	P value	Q value
ko04071	Sphingolipid signaling pathway	Environmental Information Processing	Signal transduction	16	334	147	7779	0.108844	0.000540475	0.0544258
ko00780	Biotin metabolism	Metabolism	Metabolism of cofactors and vitamins	3	334	5	7779	0.6	0.000735483	0.0544258
ko00600	Sphingolipid metabolism	Metabolism	Lipid metabolism	13	334	119	7779	0.109244	0.00170471	0.0946115
ko00740	Riboflavin metabolism	Metabolism	Metabolism of cofactors and vitamins	4	334	14	7779	0.285714	0.00237224	0.105328
ko00053	Ascorbate and aldarate metabolism	Metabolism	Carbohydrate metabolism	12	334	118	7779	0.101695	0.00459108	0.16987
ko04210	Apoptosis	Cellular Processes	Cell growth and death	14	334	158	7779	0.0886076	0.00784753	0.248879
ko00240	Pyrimidine metabolism	Metabolism	Nucleotide metabolism	7	334	65	7779	0.107692	0.0207634	0.523661
ko00983	Drug metabolism - other enzymes	Metabolism	Xenobiotics biodegradation and metabolism	20	334	290	7779	0.0689655	0.0242974	0.523661
ko04350	TGF-beta signaling pathway	Environmental Information Processing	Signal transduction	6	334	53	7779	0.113208	0.0251528	0.523661
ko04623	Cytosolic DNA-sensing pathway	Organismal Systems	Immune system	7	334	68	7779	0.102941	0.0259471	0.523661
ko04144	Endocytosis	Cellular Processes	Transport and catabolism	18	334	264	7779	0.0681818	0.0348365	0.637701
ko00260	Glycine, serine and threonine metabolism	Metabolism	Amino acid metabolism	12	334	157	7779	0.0764331	0.0373428	0.637701
ko04978	Mineral absorption	Organismal Systems	Digestive system	4	334	31	7779	0.129032	0.0421078	0.66771
ko04670	Leukocyte transendothelial migration	Organismal Systems	Immune system	8	334	94	7779	0.0851064	0.0482872	0.675804
ko03015	mRNA surveillance pathway	Genetic Information Processing	Translation	17	334	256	7779	0.0664062	0.0487066	0.675804
ko04530	Tight junction	Cellular Processes	Cellular community - eukaryotes	15	334	223	7779	0.0672646	0.0562953	0.679229
ko04340	Hedgehog signaling pathway	Environmental Information Processing	Signal transduction	5	334	49	7779	0.102041	0.0577701	0.679229
ko04146	Peroxisome	Cellular Processes	Transport and catabolism	17	334	262	7779	0.0648855	0.0581323	0.679229
ko00830	Retinol metabolism	Metabolism	Metabolism of cofactors and vitamins	10	334	135	7779	0.0740741	0.0645852	0.702769
ko00350	Tyrosine metabolism	Metabolism	Amino acid metabolism	5	334	51	7779	0.0980392	0.0664782	0.702769
ko00052	Galactose metabolism	Metabolism	Carbohydrate metabolism	7	334	86	7779	0.0813953	0.0755829	0.7627
ko04914	Progesterone-mediated oocyte maturation	Organismal Systems	Endocrine system	8	334	108	7779	0.0740741	0.0922284	0.816969
ko04114	Oocyte meiosis	Cellular Processes	Cell growth and death	10	334	147	7779	0.0680272	0.100289	0.816969
ko04621	NOD-like receptor signaling pathway	Organismal Systems	Immune system	8	334	111	7779	0.0720721	0.103912	0.816969
ko04360	Axon guidance	Organismal Systems	Development	11	334	167	7779	0.0658683	0.10396	0.816969
ko00590	Arachidonic acid metabolism	Metabolism	Lipid metabolism	4	334	42	7779	0.0952381	0.104416	0.816969
ko00140	Steroid hormone biosynthesis	Metabolism	Lipid metabolism	8	334	112	7779	0.0714286	0.107982	0.816969
ko04668	TNF signaling pathway	Environmental Information Processing	Signal transduction	6	334	77	7779	0.0779221	0.112293	0.816969
ko00770	Pantothenate and CoA biosynthesis	Metabolism	Metabolism of cofactors and vitamins	4	334	44	7779	0.0909091	0.118693	0.816969
ko00450	Selenocompound metabolism	Metabolism	Metabolism of other amino acids	2	334	14	7779	0.142857	0.119131	0.816969
ko03460	Fanconi anemia pathway	Genetic Information Processing	Replication and repair	13	334	211	7779	0.0616114	0.12076	0.816969
ko04724	Glutamatergic synapse	Organismal Systems	Nervous system	7	334	97	7779	0.0721649	0.122646	0.816969
ko04540	Gap junction	Cellular Processes	Cellular community - eukaryotes	8	334	116	7779	0.0689655	0.125121	0.816969
ko00310	Lysine degradation	Metabolism	Amino acid metabolism	11	334	175	7779	0.0628571	0.131736	0.835585
ko04214	Apoptosis - fly	Cellular Processes	Cell growth and death	7	334	101	7779	0.0693069	0.142785	0.867486
ko01230	Biosynthesis of amino acids	Metabolism	Global and overview maps	10	334	159	7779	0.0628931	0.14555	0.867486
ko04726	Serotonergic synapse	Organismal Systems	Nervous system	6	334	84	7779	0.0714286	0.151437	0.867486
ko00510	N-Glycan biosynthesis	Metabolism	Glycan biosynthesis and metabolism	5	334	66	7779	0.0757576	0.152699	0.867486
ko00980	Metabolism of xenobiotics by cytochrome P450	Metabolism	Xenobiotics biodegradation and metabolism	10	334	165	7779	0.0606061	0.17156	0.867486
ko04962	Vasopressin-regulated water reabsorption	Organismal Systems	Excretory system	3	334	34	7779	0.0882353	0.177801	0.867486
ko01200	Carbon metabolism	Metabolism	Global and overview maps	18	334	331	7779	0.0543807	0.179002	0.867486
ko04620	Toll-like receptor signaling pathway	Organismal Systems	Immune system	5	334	70	7779	0.0714286	0.181128	0.867486
ko00071	Fatty acid degradation	Metabolism	Lipid metabolism	4	334	53	7779	0.0754717	0.191897	0.867486
ko04657	IL-17 signaling pathway	Organismal Systems	Immune system	6	334	91	7779	0.0659341	0.195785	0.867486
ko00750	Vitamin B6 metabolism	Metabolism	Metabolism of cofactors and vitamins	1	334	5	7779	0.2	0.197067	0.867486
ko03013	RNA transport	Genetic Information Processing	Translation	18	334	341	7779	0.0527859	0.212883	0.867486
ko04320	Dorso-ventral axis formation	Organismal Systems	Development	8	334	134	7779	0.0597015	0.217683	0.867486
ko00040	Pentose and glucuronate interconversions	Metabolism	Carbohydrate metabolism	8	334	135	7779	0.0592593	0.223464	0.867486
ko04142	Lysosome	Cellular Processes	Transport and catabolism	12	334	218	7779	0.0550459	0.226912	0.867486
ko00982	Drug metabolism - cytochrome P450	Metabolism	Xenobiotics biodegradation and metabolism	9	334	156	7779	0.0576923	0.227158	0.867486
ko00604	Glycosphingolipid biosynthesis - ganglio series	Metabolism	Glycan biosynthesis and metabolism	1	334	6	7779	0.166667	0.231564	0.867486
ko00640	Propanoate metabolism	Metabolism	Carbohydrate metabolism	3	334	39	7779	0.0769231	0.233867	0.867486
ko03410	Base excision repair	Genetic Information Processing	Replication and repair	3	334	39	7779	0.0769231	0.233867	0.867486
ko00860	Porphyrin and chlorophyll metabolism	Metabolism	Metabolism of cofactors and vitamins	7	334	117	7779	0.0598291	0.236902	0.867486
ko00030	Pentose phosphate pathway	Metabolism	Carbohydrate metabolism	4	334	58	7779	0.0689655	0.237449	0.867486
ko04610	Complement and coagulation cascades	Organismal Systems	Immune system	4	334	58	7779	0.0689655	0.237449	0.867486
ko04110	Cell cycle	Cellular Processes	Cell growth and death	8	334	138	7779	0.057971	0.241137	0.867486
ko00760	Nicotinate and nicotinamide metabolism	Metabolism	Metabolism of cofactors and vitamins	2	334	22	7779	0.0909091	0.243303	0.867486
ko04921	Oxytocin signaling pathway	Organismal Systems	Endocrine system	10	334	181	7779	0.0552486	0.250322	0.867486
ko04745	Phototransduction - fly	Organismal Systems	Sensory system	6	334	99	7779	0.0606061	0.251549	0.867486
ko00500	Starch and sucrose metabolism	Metabolism	Carbohydrate metabolism	3	334	41	7779	0.0731707	0.257126	0.867486
ko01212	Fatty acid metabolism	Metabolism	Global and overview maps	8	334	141	7779	0.0567376	0.259265	0.867486
ko04912	GnRH signaling pathway	Organismal Systems	Endocrine system	7	334	121	7779	0.0578512	0.263134	0.867486
ko00290	Valine, leucine and isoleucine biosynthesis	Metabolism	Amino acid metabolism	1	334	7	7779	0.142857	0.264583	0.867486
ko00563	Glycosylphosphatidylinositol (GPI)-anchor biosynthesis	Metabolism	Glycan biosynthesis and metabolism	3	334	42	7779	0.0714286	0.268872	0.867486
ko04973	Carbohydrate digestion and absorption	Organismal Systems	Digestive system	4	334	62	7779	0.0645161	0.275529	0.867486
ko03420	Nucleotide excision repair	Genetic Information Processing	Replication and repair	12	334	229	7779	0.0524017	0.279343	0.867486
ko04612	Antigen processing and presentation	Organismal Systems	Immune system	3	334	43	7779	0.0697674	0.280679	0.867486
ko04810	Regulation of actin cytoskeleton	Cellular Processes	Cell motility	13	334	253	7779	0.0513834	0.291482	0.867486
ko04215	Apoptosis - multiple species	Cellular Processes	Cell growth and death	2	334	25	7779	0.08	0.291782	0.867486
ko00790	Folate biosynthesis	Metabolism	Metabolism of cofactors and vitamins	4	334	64	7779	0.0625	0.294942	0.867486
ko04664	Fc epsilon RI signaling pathway	Organismal Systems	Immune system	4	334	64	7779	0.0625	0.294942	0.867486
ko00250	Alanine, aspartate and glutamate metabolism	Metabolism	Amino acid metabolism	3	334	45	7779	0.0666667	0.304417	0.867486
ko00592	alpha-Linolenic acid metabolism	Metabolism	Lipid metabolism	2	334	26	7779	0.0769231	0.307885	0.867486
ko00061	Fatty acid biosynthesis	Metabolism	Lipid metabolism	3	334	46	7779	0.0652174	0.316323	0.867486
ko04730	Long-term depression	Organismal Systems	Nervous system	5	334	87	7779	0.0574713	0.318119	0.867486
ko03018	RNA degradation	Genetic Information Processing	Folding, sorting and degradation	11	334	215	7779	0.0511628	0.318249	0.867486
ko04060	Cytokine-cytokine receptor interaction	Environmental Information Processing	Signaling molecules and interaction	2	334	27	7779	0.0740741	0.323915	0.867486
ko04520	Adherens junction	Cellular Processes	Cellular community - eukaryotes	7	334	130	7779	0.0538462	0.324716	0.867486
ko04722	Neurotrophin signaling pathway	Organismal Systems	Nervous system	7	334	130	7779	0.0538462	0.324716	0.867486
ko04371	Apelin signaling pathway	Environmental Information Processing	Signal transduction	9	334	173	7779	0.0520231	0.325432	0.867486
ko00430	Taurine and hypotaurine metabolism	Metabolism	Metabolism of other amino acids	1	334	9	7779	0.111111	0.326437	0.867486
ko04341	Hedgehog signaling pathway - fly	Environmental Information Processing	Signal transduction	3	334	47	7779	0.0638298	0.328238	0.867486
ko04979	Cholesterol metabolism	Organismal Systems	Digestive system	6	334	110	7779	0.0545455	0.334049	0.872458
ko04330	Notch signaling pathway	Environmental Information Processing	Signal transduction	7	334	133	7779	0.0526316	0.345784	0.892606
ko04622	RIG-I-like receptor signaling pathway	Organismal Systems	Immune system	2	334	29	7779	0.0689655	0.355665	0.907559
ko04977	Vitamin digestion and absorption	Organismal Systems	Digestive system	4	334	72	7779	0.0555556	0.373705	0.915604
ko00020	Citrate cycle (TCA cycle)	Metabolism	Carbohydrate metabolism	10	334	203	7779	0.0492611	0.373796	0.915604
ko04217	Necroptosis	Cellular Processes	Cell growth and death	5	334	94	7779	0.0531915	0.378309	0.915604
ko04928	Parathyroid hormone synthesis, secretion and action	Organismal Systems	Endocrine system	6	334	116	7779	0.0517241	0.380442	0.915604
ko04115	p53 signaling pathway	Cellular Processes	Cell growth and death	4	334	73	7779	0.0547945	0.383564	0.915604
ko04927	Cortisol synthesis and secretion	Organismal Systems	Endocrine system	4	334	73	7779	0.0547945	0.383564	0.915604
ko04013	MAPK signaling pathway - fly	Environmental Information Processing	Signal transduction	9	334	185	7779	0.0486486	0.399145	0.929442
ko04625	C-type lectin receptor signaling pathway	Organismal Systems	Immune system	4	334	75	7779	0.0533333	0.403223	0.929442
ko04916	Melanogenesis	Organismal Systems	Endocrine system	6	334	119	7779	0.0504202	0.403714	0.929442
ko04140	Autophagy - animal	Cellular Processes	Transport and catabolism	13	334	276	7779	0.0471014	0.406107	0.929442
ko04711	Circadian rhythm - fly	Organismal Systems	Environmental adaptation	2	334	33	7779	0.0606061	0.417396	0.945529
ko04650	Natural killer cell mediated cytotoxicity	Organismal Systems	Immune system	4	334	77	7779	0.0519481	0.422766	0.94802
ko04624	Toll and Imd signaling pathway	Organismal Systems	Immune system	7	334	146	7779	0.0479452	0.438041	0.971857
ko03320	PPAR signaling pathway	Organismal Systems	Endocrine system	4	334	79	7779	0.0506329	0.442151	0.971857
ko03040	Spliceosome	Genetic Information Processing	Transcription	10	334	216	7779	0.0462963	0.449879	0.979149
ko04014	Ras signaling pathway	Environmental Information Processing	Signal transduction	10	334	218	7779	0.0458716	0.461546	0.980507
ko00130	Ubiquinone and other terpenoid-quinone biosynthesis	Metabolism	Metabolism of cofactors and vitamins	3	334	59	7779	0.0508475	0.468145	0.980507
ko04550	Signaling pathways regulating pluripotency of stem cells	Cellular Processes	Cellular community - eukaryotes	6	334	128	7779	0.046875	0.472883	0.980507
ko00670	One carbon pool by folate	Metabolism	Metabolism of cofactors and vitamins	1	334	15	7779	0.0666667	0.482571	0.980507
ko04150	mTOR signaling pathway	Environmental Information Processing	Signal transduction	8	334	176	7779	0.0454545	0.486315	0.980507
ko04720	Long-term potentiation	Organismal Systems	Nervous system	4	334	85	7779	0.0470588	0.498992	0.980507
ko00360	Phenylalanine metabolism	Metabolism	Amino acid metabolism	2	334	39	7779	0.0512821	0.503952	0.980507
ko04010	MAPK signaling pathway	Environmental Information Processing	Signal transduction	10	334	226	7779	0.0442478	0.50774	0.980507
ko04390	Hippo signaling pathway	Environmental Information Processing	Signal transduction	6	334	133	7779	0.0451128	0.510377	0.980507
ko04660	T cell receptor signaling pathway	Organismal Systems	Immune system	4	334	87	7779	0.045977	0.517393	0.980507
ko03440	Homologous recombination	Genetic Information Processing	Replication and repair	2	334	40	7779	0.05	0.517557	0.980507
ko00532	Glycosaminoglycan biosynthesis - chondroitin sulfate / dermatan sulfate	Metabolism	Glycan biosynthesis and metabolism	1	334	17	7779	0.0588235	0.526135	0.980507
ko04918	Thyroid hormone synthesis	Organismal Systems	Endocrine system	4	334	89	7779	0.0449438	0.535474	0.980507
ko01210	2-Oxocarboxylic acid metabolism	Metabolism	Global and overview maps	4	334	90	7779	0.0444444	0.544388	0.980507
ko01040	Biosynthesis of unsaturated fatty acids	Metabolism	Lipid metabolism	3	334	67	7779	0.0447761	0.553979	0.980507
ko04713	Circadian entrainment	Organismal Systems	Environmental adaptation	6	334	139	7779	0.0431655	0.554002	0.980507
ko04270	Vascular smooth muscle contraction	Organismal Systems	Circulatory system	7	334	163	7779	0.0429448	0.554896	0.980507
ko04662	B cell receptor signaling pathway	Organismal Systems	Immune system	3	334	68	7779	0.0441176	0.564122	0.980507
ko00531	Glycosaminoglycan degradation	Metabolism	Glycan biosynthesis and metabolism	1	334	19	7779	0.0526316	0.566041	0.980507
ko03020	RNA polymerase	Genetic Information Processing	Transcription	6	334	141	7779	0.0425532	0.568149	0.980507
ko00511	Other glycan degradation	Metabolism	Glycan biosynthesis and metabolism	2	334	44	7779	0.0454545	0.569447	0.980507
ko04917	Prolactin signaling pathway	Organismal Systems	Endocrine system	4	334	94	7779	0.0425532	0.579134	0.980507
ko00051	Fructose and mannose metabolism	Metabolism	Carbohydrate metabolism	2	334	45	7779	0.0444444	0.581774	0.980507
ko00380	Tryptophan metabolism	Metabolism	Amino acid metabolism	3	334	70	7779	0.0428571	0.583982	0.980507
ko04012	ErbB signaling pathway	Environmental Information Processing	Signal transduction	4	334	96	7779	0.0416667	0.595932	0.980507
ko04145	Phagosome	Cellular Processes	Transport and catabolism	7	334	170	7779	0.0411765	0.599922	0.980507
ko04710	Circadian rhythm	Organismal Systems	Environmental adaptation	1	334	21	7779	0.047619	0.602596	0.980507
ko00062	Fatty acid elongation	Metabolism	Lipid metabolism	2	334	47	7779	0.0425532	0.605645	0.980507
ko04659	Th17 cell differentiation	Organismal Systems	Immune system	2	334	49	7779	0.0408163	0.628471	0.980507
ko04068	FoxO signaling pathway	Environmental Information Processing	Signal transduction	6	334	150	7779	0.04	0.628956	0.980507
ko00910	Nitrogen metabolism	Metabolism	Energy metabolism	1	334	23	7779	0.0434783	0.63608	0.980507
ko04966	Collecting duct acid secretion	Organismal Systems	Excretory system	1	334	23	7779	0.0434783	0.63608	0.980507
ko04216	Ferroptosis	Cellular Processes	Cell growth and death	5	334	127	7779	0.0393701	0.642003	0.980507
ko04141	Protein processing in endoplasmic reticulum	Genetic Information Processing	Folding, sorting and degradation	9	334	227	7779	0.0396476	0.645514	0.980507
ko04137	Mitophagy - animal	Cellular Processes	Transport and catabolism	2	334	51	7779	0.0392157	0.650258	0.980507
ko04915	Estrogen signaling pathway	Organismal Systems	Endocrine system	6	334	154	7779	0.038961	0.654335	0.980507
ko04910	Insulin signaling pathway	Organismal Systems	Endocrine system	8	334	204	7779	0.0392157	0.654769	0.980507
ko02010	ABC transporters	Environmental Information Processing	Membrane transport	3	334	80	7779	0.0375	0.67432	0.980507
ko04391	Hippo signaling pathway - fly	Environmental Information Processing	Signal transduction	6	334	158	7779	0.0379747	0.678626	0.980507
ko00970	Aminoacyl-tRNA biosynthesis	Genetic Information Processing	Translation	2	334	54	7779	0.037037	0.681023	0.980507
ko04370	VEGF signaling pathway	Environmental Information Processing	Signal transduction	2	334	54	7779	0.037037	0.681023	0.980507
ko04913	Ovarian steroidogenesis	Organismal Systems	Endocrine system	2	334	54	7779	0.037037	0.681023	0.980507
ko04964	Proximal tubule bicarbonate reclamation	Organismal Systems	Excretory system	1	334	26	7779	0.0384615	0.681105	0.980507
ko04510	Focal adhesion	Cellular Processes	Cellular community - eukaryotes	14	334	359	7779	0.0389972	0.685172	0.980507
ko00561	Glycerolipid metabolism	Metabolism	Lipid metabolism	5	334	134	7779	0.0373134	0.688354	0.980507
ko04212	Longevity regulating pathway - worm	Organismal Systems	Aging	6	334	160	7779	0.0375	0.690352	0.980507
ko04218	Cellular senescence	Cellular Processes	Cell growth and death	6	334	160	7779	0.0375	0.690352	0.980507
ko00730	Thiamine metabolism	Metabolism	Metabolism of cofactors and vitamins	1	334	27	7779	0.037037	0.694843	0.980507
ko04152	AMPK signaling pathway	Environmental Information Processing	Signal transduction	6	334	161	7779	0.0372671	0.696109	0.980507
ko04022	cGMP-PKG signaling pathway	Environmental Information Processing	Signal transduction	7	334	187	7779	0.0374332	0.698549	0.980507
ko04725	Cholinergic synapse	Organismal Systems	Nervous system	5	334	136	7779	0.0367647	0.700825	0.980507
ko04066	HIF-1 signaling pathway	Environmental Information Processing	Signal transduction	4	334	110	7779	0.0363636	0.701715	0.980507
ko00650	Butanoate metabolism	Metabolism	Carbohydrate metabolism	1	334	28	7779	0.0357143	0.70799	0.980507
ko04380	Osteoclast differentiation	Organismal Systems	Development	3	334	85	7779	0.0352941	0.713744	0.980507
ko04630	Jak-STAT signaling pathway	Environmental Information Processing	Signal transduction	3	334	85	7779	0.0352941	0.713744	0.980507
ko04972	Pancreatic secretion	Organismal Systems	Digestive system	9	334	241	7779	0.0373444	0.714181	0.980507
ko00603	Glycosphingolipid biosynthesis - globo and isoglobo series	Metabolism	Glycan biosynthesis and metabolism	1	334	29	7779	0.0344828	0.720573	0.980507
ko04728	Dopaminergic synapse	Organismal Systems	Nervous system	4	334	113	7779	0.0353982	0.721586	0.980507
ko04062	Chemokine signaling pathway	Organismal Systems	Immune system	6	334	167	7779	0.0359281	0.729145	0.980507
ko04072	Phospholipase D signaling pathway	Environmental Information Processing	Signal transduction	5	334	143	7779	0.034965	0.74173	0.980507
ko00270	Cysteine and methionine metabolism	Metabolism	Amino acid metabolism	2	334	61	7779	0.0327869	0.744234	0.980507
ko04310	Wnt signaling pathway	Environmental Information Processing	Signal transduction	9	334	248	7779	0.0362903	0.745094	0.980507
ko04151	PI3K-Akt signaling pathway	Environmental Information Processing	Signal transduction	14	334	375	7779	0.0373333	0.745199	0.980507
ko04024	cAMP signaling pathway	Environmental Information Processing	Signal transduction	11	334	303	7779	0.0363036	0.759917	0.980507
ko04514	Cell adhesion molecules (CAMs)	Environmental Information Processing	Signaling molecules and interaction	3	334	92	7779	0.0326087	0.762625	0.980507
ko04970	Salivary secretion	Organismal Systems	Digestive system	5	334	147	7779	0.0340136	0.763194	0.980507
ko04392	Hippo signaling pathway - multiple species	Environmental Information Processing	Signal transduction	1	334	34	7779	0.0294118	0.775828	0.980507
ko04924	Renin secretion	Organismal Systems	Endocrine system	3	334	95	7779	0.0315789	0.781407	0.980507
ko04015	Rap1 signaling pathway	Environmental Information Processing	Signal transduction	8	334	234	7779	0.034188	0.794015	0.980507
ko00073	Cutin, suberine and wax biosynthesis	Metabolism	Lipid metabolism	1	334	36	7779	0.0277778	0.794747	0.980507
ko00410	beta-Alanine metabolism	Metabolism	Metabolism of other amino acids	1	334	36	7779	0.0277778	0.794747	0.980507
ko04064	NF-kappa B signaling pathway	Environmental Information Processing	Signal transduction	1	334	36	7779	0.0277778	0.794747	0.980507
ko04926	Relaxin signaling pathway	Organismal Systems	Endocrine system	10	334	289	7779	0.0346021	0.802366	0.980507
ko00565	Ether lipid metabolism	Metabolism	Lipid metabolism	1	334	37	7779	0.027027	0.8036	0.980507
ko00564	Glycerophospholipid metabolism	Metabolism	Lipid metabolism	5	334	156	7779	0.0320513	0.806531	0.980507
ko04020	Calcium signaling pathway	Environmental Information Processing	Signal transduction	7	334	211	7779	0.0331754	0.808281	0.980507
ko04213	Longevity regulating pathway - multiple species	Organismal Systems	Aging	4	334	129	7779	0.0310078	0.811158	0.980507
ko04666	Fc gamma R-mediated phagocytosis	Organismal Systems	Immune system	4	334	129	7779	0.0310078	0.811158	0.980507
ko00100	Steroid biosynthesis	Metabolism	Lipid metabolism	1	334	38	7779	0.0263158	0.812073	0.980507
ko04136	Autophagy - other	Cellular Processes	Transport and catabolism	5	334	158	7779	0.0316456	0.815258	0.980507
ko04658	Th1 and Th2 cell differentiation	Organismal Systems	Immune system	2	334	73	7779	0.0273973	0.827721	0.980507
ko00220	Arginine biosynthesis	Metabolism	Amino acid metabolism	1	334	40	7779	0.025	0.827941	0.980507
ko00562	Inositol phosphate metabolism	Metabolism	Carbohydrate metabolism	3	334	105	7779	0.0285714	0.835344	0.980507
ko00630	Glyoxylate and dicarboxylate metabolism	Metabolism	Carbohydrate metabolism	2	334	76	7779	0.0263158	0.84436	0.980507
ko00480	Glutathione metabolism	Metabolism	Metabolism of other amino acids	3	334	107	7779	0.0280374	0.844645	0.980507
ko00514	Other types of O-glycan biosynthesis	Metabolism	Glycan biosynthesis and metabolism	1	334	43	7779	0.0232558	0.849273	0.980507
ko04960	Aldosterone-regulated sodium reabsorption	Organismal Systems	Excretory system	1	334	44	7779	0.0227273	0.855781	0.980507
ko04920	Adipocytokine signaling pathway	Organismal Systems	Endocrine system	1	334	45	7779	0.0222222	0.862008	0.980507
ko00520	Amino sugar and nucleotide sugar metabolism	Metabolism	Carbohydrate metabolism	2	334	81	7779	0.0246914	0.86888	0.980507
ko04919	Thyroid hormone signaling pathway	Organismal Systems	Endocrine system	6	334	201	7779	0.0298507	0.868883	0.980507
ko04120	Ubiquitin mediated proteolysis	Genetic Information Processing	Folding, sorting and degradation	4	334	145	7779	0.0275862	0.875765	0.980507
ko04922	Glucagon signaling pathway	Organismal Systems	Endocrine system	3	334	115	7779	0.026087	0.877438	0.980507
ko00981	Insect hormone biosynthesis	Metabolism	Metabolism of terpenoids and polyketides	1	334	48	7779	0.0208333	0.879127	0.980507
ko04961	Endocrine and other factor-regulated calcium reabsorption	Organismal Systems	Excretory system	1	334	49	7779	0.0204082	0.88435	0.980507
ko04070	Phosphatidylinositol signaling system	Environmental Information Processing	Signal transduction	4	334	149	7779	0.0268456	0.888583	0.980507
ko04211	Longevity regulating pathway	Organismal Systems	Aging	3	334	119	7779	0.0252101	0.891416	0.980507
ko04080	Neuroactive ligand-receptor interaction	Environmental Information Processing	Signaling molecules and interaction	9	334	297	7779	0.030303	0.898046	0.980507
ko04971	Gastric acid secretion	Organismal Systems	Digestive system	2	334	89	7779	0.0224719	0.900841	0.980507
ko00190	Oxidative phosphorylation	Metabolism	Energy metabolism	6	334	219	7779	0.0273973	0.914565	0.980507
ko04611	Platelet activation	Organismal Systems	Immune system	8	334	278	7779	0.028777	0.916353	0.980507
ko04723	Retrograde endocannabinoid signaling	Organismal Systems	Nervous system	4	334	160	7779	0.025	0.918062	0.980507
ko03050	Proteasome	Genetic Information Processing	Folding, sorting and degradation	1	334	58	7779	0.0172414	0.922301	0.980507
ko04721	Synaptic vesicle cycle	Organismal Systems	Nervous system	2	334	96	7779	0.0208333	0.922701	0.980507
ko04261	Adrenergic signaling in cardiomyocytes	Organismal Systems	Circulatory system	3	334	134	7779	0.0223881	0.931973	0.980507
ko04727	GABAergic synapse	Organismal Systems	Nervous system	2	334	100	7779	0.02	0.93307	0.980507
ko00280	Valine, leucine and isoleucine degradation	Metabolism	Amino acid metabolism	1	334	62	7779	0.016129	0.934901	0.980507
ko04976	Bile secretion	Organismal Systems	Digestive system	2	334	102	7779	0.0196078	0.937748	0.980507
ko04925	Aldosterone synthesis and secretion	Organismal Systems	Endocrine system	3	334	138	7779	0.0217391	0.940146	0.980507
ko00620	Pyruvate metabolism	Metabolism	Carbohydrate metabolism	1	334	64	7779	0.015625	0.940414	0.980507
ko04750	Inflammatory mediator regulation of TRP channels	Organismal Systems	Sensory system	2	334	108	7779	0.0185185	0.949994	0.980507
ko04911	Insulin secretion	Organismal Systems	Endocrine system	2	334	108	7779	0.0185185	0.949994	0.980507
ko03008	Ribosome biogenesis in eukaryotes	Genetic Information Processing	Translation	3	334	149	7779	0.0201342	0.958174	0.980507
ko04714	Thermogenesis	Organismal Systems	Environmental adaptation	9	334	340	7779	0.0264706	0.960501	0.980507
ko03022	Basal transcription factors	Genetic Information Processing	Transcription	1	334	75	7779	0.0133333	0.963392	0.980507
ko04923	Regulation of lipolysis in adipocytes	Organismal Systems	Endocrine system	1	334	77	7779	0.012987	0.966498	0.980507
ko04512	ECM-receptor interaction	Environmental Information Processing	Signaling molecules and interaction	7	334	291	7779	0.024055	0.97034	0.980507
ko04974	Protein digestion and absorption	Organismal Systems	Digestive system	10	334	386	7779	0.0259067	0.973065	0.980507
ko04975	Fat digestion and absorption	Organismal Systems	Digestive system	1	334	83	7779	0.0120482	0.974325	0.980507
ko00230	Purine metabolism	Metabolism	Nucleotide metabolism	4	334	201	7779	0.0199005	0.97609	0.980507
ko03010	Ribosome	Genetic Information Processing	Translation	2	334	166	7779	0.0120482	0.994546	0.994546

## Sheet: Down_KEGG
Pathway ID	Pathway Name	Level 1	Level 2	Term Candidate Gene Num	Total Candidate Gene Num	Term Gene Num	Total Gene Num	Rich Ratio	P value	Q value
ko03008	Ribosome biogenesis in eukaryotes	Genetic Information Processing	Translation	28	377	149	7779	0.187919	4.07545e-10	8.84372e-08
ko00040	Pentose and glucuronate interconversions	Metabolism	Carbohydrate metabolism	17	377	135	7779	0.125926	0.000263351	0.0142868
ko03030	DNA replication	Genetic Information Processing	Replication and repair	9	377	52	7779	0.173077	0.00077249	0.0283255
ko00830	Retinol metabolism	Metabolism	Metabolism of cofactors and vitamins	16	377	135	7779	0.118519	0.000783194	0.0283255
ko03015	mRNA surveillance pathway	Genetic Information Processing	Translation	24	377	256	7779	0.09375	0.00140853	0.0436645
ko00140	Steroid hormone biosynthesis	Metabolism	Lipid metabolism	13	377	112	7779	0.116071	0.00286944	0.0778336
ko00920	Sulfur metabolism	Metabolism	Energy metabolism	4	377	14	7779	0.285714	0.00368798	0.0889214
ko00480	Glutathione metabolism	Metabolism	Metabolism of other amino acids	12	377	107	7779	0.11215	0.00543315	0.107822
ko00983	Drug metabolism - other enzymes	Metabolism	Xenobiotics biodegradation and metabolism	24	377	290	7779	0.0827586	0.00704258	0.117311
ko00130	Ubiquinone and other terpenoid-quinone biosynthesis	Metabolism	Metabolism of cofactors and vitamins	8	377	59	7779	0.135593	0.00717097	0.117311
ko03420	Nucleotide excision repair	Genetic Information Processing	Replication and repair	20	377	229	7779	0.0873362	0.00756843	0.117311
ko00260	Glycine, serine and threonine metabolism	Metabolism	Amino acid metabolism	15	377	157	7779	0.0955414	0.00898065	0.12992
ko00860	Porphyrin and chlorophyll metabolism	Metabolism	Metabolism of cofactors and vitamins	12	377	117	7779	0.102564	0.0109064	0.145949
ko00053	Ascorbate and aldarate metabolism	Metabolism	Carbohydrate metabolism	12	377	118	7779	0.101695	0.011629	0.145949
ko04330	Notch signaling pathway	Environmental Information Processing	Signal transduction	13	377	133	7779	0.0977444	0.0121064	0.145949
ko00590	Arachidonic acid metabolism	Metabolism	Lipid metabolism	6	377	42	7779	0.142857	0.0148878	0.170034
ko00310	Lysine degradation	Metabolism	Amino acid metabolism	15	377	175	7779	0.0857143	0.0224581	0.234885
ko03060	Protein export	Genetic Information Processing	Folding, sorting and degradation	5	377	34	7779	0.147059	0.0227308	0.234885
ko03430	Mismatch repair	Genetic Information Processing	Replication and repair	4	377	25	7779	0.16	0.0306378	0.3022
ko04974	Protein digestion and absorption	Organismal Systems	Digestive system	27	377	386	7779	0.0699482	0.0340531	0.321283
ko00300	Lysine biosynthesis	Metabolism	Amino acid metabolism	1	377	1	7779	1	0.0484638	0.420666
ko00472	D-Arginine and D-ornithine metabolism	Metabolism	Metabolism of other amino acids	1	377	1	7779	1	0.0484638	0.420666
ko04146	Peroxisome	Cellular Processes	Transport and catabolism	19	377	262	7779	0.0725191	0.0508772	0.424629
ko00250	Alanine, aspartate and glutamate metabolism	Metabolism	Amino acid metabolism	5	377	45	7779	0.111111	0.0650536	0.522838
ko04711	Circadian rhythm - fly	Organismal Systems	Environmental adaptation	4	377	33	7779	0.121212	0.0734579	0.569299
ko03320	PPAR signaling pathway	Organismal Systems	Endocrine system	7	377	79	7779	0.0886076	0.0873837	0.60053
ko03460	Fanconi anemia pathway	Genetic Information Processing	Replication and repair	15	377	211	7779	0.07109	0.0875115	0.60053
ko00620	Pyruvate metabolism	Metabolism	Carbohydrate metabolism	6	377	64	7779	0.09375	0.0885574	0.60053
ko00790	Folate biosynthesis	Metabolism	Metabolism of cofactors and vitamins	6	377	64	7779	0.09375	0.0885574	0.60053
ko00311	Penicillin and cephalosporin biosynthesis	Metabolism	Biosynthesis of other secondary metabolites	1	377	2	7779	0.5	0.0945848	0.621967
ko00010	Glycolysis / Gluconeogenesis	Metabolism	Carbohydrate metabolism	6	377	67	7779	0.0895522	0.1048	0.668872
ko03410	Base excision repair	Genetic Information Processing	Replication and repair	4	377	39	7779	0.102564	0.118343	0.729187
ko04145	Phagosome	Cellular Processes	Transport and catabolism	12	377	170	7779	0.0705882	0.122085	0.729187
ko04972	Pancreatic secretion	Organismal Systems	Digestive system	16	377	241	7779	0.06639	0.124331	0.729187
ko04964	Proximal tubule bicarbonate reclamation	Organismal Systems	Excretory system	3	377	26	7779	0.115385	0.129242	0.734738
ko04110	Cell cycle	Cellular Processes	Cell growth and death	10	377	138	7779	0.0724638	0.132065	0.734738
ko00500	Starch and sucrose metabolism	Metabolism	Carbohydrate metabolism	4	377	41	7779	0.097561	0.135436	0.734738
ko04152	AMPK signaling pathway	Environmental Information Processing	Signal transduction	11	377	161	7779	0.068323	0.157602	0.834138
ko00670	One carbon pool by folate	Metabolism	Metabolism of cofactors and vitamins	2	377	15	7779	0.133333	0.162603	0.840117
ko00270	Cysteine and methionine metabolism	Metabolism	Amino acid metabolism	5	377	61	7779	0.0819672	0.172351	0.869773
ko00471	D-Glutamine and D-glutamate metabolism	Metabolism	Metabolism of other amino acids	1	377	4	7779	0.25	0.180245	0.875117
ko03010	Ribosome	Genetic Information Processing	Translation	11	377	166	7779	0.0662651	0.181476	0.875117
ko04080	Neuroactive ligand-receptor interaction	Environmental Information Processing	Signaling molecules and interaction	18	377	297	7779	0.0606061	0.192932	0.910135
ko04141	Protein processing in endoplasmic reticulum	Genetic Information Processing	Folding, sorting and degradation	14	377	227	7779	0.061674	0.211308	0.96574
ko04975	Fat digestion and absorption	Organismal Systems	Digestive system	6	377	83	7779	0.0722892	0.21362	0.96574
ko01040	Biosynthesis of unsaturated fatty acids	Metabolism	Lipid metabolism	5	377	67	7779	0.0746269	0.223731	0.990811
ko04713	Circadian entrainment	Organismal Systems	Environmental adaptation	9	377	139	7779	0.0647482	0.231759	0.999998
ko00970	Aminoacyl-tRNA biosynthesis	Genetic Information Processing	Translation	4	377	54	7779	0.0740741	0.265224	0.999998
ko04977	Vitamin digestion and absorption	Organismal Systems	Digestive system	5	377	72	7779	0.0694444	0.269587	0.999998
ko01210	2-Oxocarboxylic acid metabolism	Metabolism	Global and overview maps	6	377	90	7779	0.0666667	0.270232	0.999998
ko00232	Caffeine metabolism	Metabolism	Biosynthesis of other secondary metabolites	3	377	38	7779	0.0789474	0.279278	0.999998
ko04979	Cholesterol metabolism	Organismal Systems	Digestive system	7	377	110	7779	0.0636364	0.284203	0.999998
ko00360	Phenylalanine metabolism	Metabolism	Amino acid metabolism	3	377	39	7779	0.0769231	0.292689	0.999998
ko00640	Propanoate metabolism	Metabolism	Carbohydrate metabolism	3	377	39	7779	0.0769231	0.292689	0.999998
ko03440	Homologous recombination	Genetic Information Processing	Replication and repair	3	377	40	7779	0.075	0.306142	0.999998
ko00561	Glycerolipid metabolism	Metabolism	Lipid metabolism	8	377	134	7779	0.0597015	0.323769	0.999998
ko04745	Phototransduction - fly	Organismal Systems	Sensory system	6	377	99	7779	0.0606061	0.347414	0.999998
ko03018	RNA degradation	Genetic Information Processing	Folding, sorting and degradation	12	377	215	7779	0.055814	0.349008	0.999998
ko00600	Sphingolipid metabolism	Metabolism	Lipid metabolism	7	377	119	7779	0.0588235	0.355031	0.999998
ko00430	Taurine and hypotaurine metabolism	Metabolism	Metabolism of other amino acids	1	377	9	7779	0.111111	0.36067	0.999998
ko04920	Adipocytokine signaling pathway	Organismal Systems	Endocrine system	3	377	45	7779	0.0666667	0.373429	0.999998
ko00730	Thiamine metabolism	Metabolism	Metabolism of cofactors and vitamins	2	377	27	7779	0.0740741	0.379041	0.999998
ko00240	Pyrimidine metabolism	Metabolism	Nucleotide metabolism	4	377	65	7779	0.0615385	0.387262	0.999998
ko00020	Citrate cycle (TCA cycle)	Metabolism	Carbohydrate metabolism	11	377	203	7779	0.0541872	0.395821	0.999998
ko00650	Butanoate metabolism	Metabolism	Carbohydrate metabolism	2	377	28	7779	0.0714286	0.396505	0.999998
ko04071	Sphingolipid signaling pathway	Environmental Information Processing	Signal transduction	8	377	147	7779	0.0544218	0.420324	0.999998
ko04623	Cytosolic DNA-sensing pathway	Organismal Systems	Immune system	4	377	68	7779	0.0588235	0.420522	0.999998
ko04371	Apelin signaling pathway	Environmental Information Processing	Signal transduction	9	377	173	7779	0.0520231	0.46277	0.999998
ko03022	Basal transcription factors	Genetic Information Processing	Transcription	4	377	75	7779	0.0533333	0.496098	0.999998
ko00450	Selenocompound metabolism	Metabolism	Metabolism of other amino acids	1	377	14	7779	0.0714286	0.501465	0.999998
ko00230	Purine metabolism	Metabolism	Nucleotide metabolism	10	377	201	7779	0.0497512	0.512857	0.999998
ko00410	beta-Alanine metabolism	Metabolism	Metabolism of other amino acids	2	377	36	7779	0.0555556	0.526653	0.999998
ko01212	Fatty acid metabolism	Metabolism	Global and overview maps	7	377	141	7779	0.0496454	0.529464	0.999998
ko03050	Proteasome	Genetic Information Processing	Folding, sorting and degradation	3	377	58	7779	0.0517241	0.538629	0.999998
ko04512	ECM-receptor interaction	Environmental Information Processing	Signaling molecules and interaction	14	377	291	7779	0.04811	0.551493	0.999998
ko04976	Bile secretion	Organismal Systems	Digestive system	5	377	102	7779	0.0490196	0.554746	0.999998
ko00280	Valine, leucine and isoleucine degradation	Metabolism	Amino acid metabolism	3	377	62	7779	0.0483871	0.584343	0.999998
ko04216	Ferroptosis	Cellular Processes	Cell growth and death	6	377	127	7779	0.0472441	0.584826	0.999998
ko04630	Jak-STAT signaling pathway	Environmental Information Processing	Signal transduction	4	377	85	7779	0.0470588	0.595925	0.999998
ko04614	Renin-angiotensin system	Organismal Systems	Endocrine system	2	377	41	7779	0.0487805	0.59784	0.999998
ko00531	Glycosaminoglycan degradation	Metabolism	Glycan biosynthesis and metabolism	1	377	19	7779	0.0526316	0.611318	0.999998
ko00515	Mannose type O-glycan biosynthesis	Metabolism	Glycan biosynthesis and metabolism	1	377	21	7779	0.047619	0.64817	0.999998
ko00051	Fructose and mannose metabolism	Metabolism	Carbohydrate metabolism	2	377	45	7779	0.0444444	0.648787	0.999998
ko00330	Arginine and proline metabolism	Metabolism	Amino acid metabolism	2	377	45	7779	0.0444444	0.648787	0.999998
ko04514	Cell adhesion molecules (CAMs)	Environmental Information Processing	Signaling molecules and interaction	4	377	92	7779	0.0434783	0.658354	0.999998
ko00061	Fatty acid biosynthesis	Metabolism	Lipid metabolism	2	377	46	7779	0.0434783	0.660697	0.999998
ko00760	Nicotinate and nicotinamide metabolism	Metabolism	Metabolism of cofactors and vitamins	1	377	22	7779	0.0454545	0.665267	0.999998
ko04620	Toll-like receptor signaling pathway	Organismal Systems	Immune system	3	377	70	7779	0.0428571	0.666698	0.999998
ko00062	Fatty acid elongation	Metabolism	Lipid metabolism	2	377	47	7779	0.0425532	0.67228	0.999998
ko03450	Non-homologous end-joining	Genetic Information Processing	Replication and repair	1	377	23	7779	0.0434783	0.681535	0.999998
ko04744	Phototransduction	Organismal Systems	Sensory system	1	377	23	7779	0.0434783	0.681535	0.999998
ko00981	Insect hormone biosynthesis	Metabolism	Metabolism of terpenoids and polyketides	2	377	48	7779	0.0416667	0.683542	0.999998
ko03020	RNA polymerase	Genetic Information Processing	Transcription	6	377	141	7779	0.0425532	0.685839	0.999998
ko04115	p53 signaling pathway	Cellular Processes	Cell growth and death	3	377	73	7779	0.0410959	0.694345	0.999998
ko04659	Th17 cell differentiation	Organismal Systems	Immune system	2	377	49	7779	0.0408163	0.694485	0.999998
ko04020	Calcium signaling pathway	Environmental Information Processing	Signal transduction	9	377	211	7779	0.042654	0.701263	0.999998
ko00350	Tyrosine metabolism	Metabolism	Amino acid metabolism	2	377	51	7779	0.0392157	0.715434	0.999998
ko04727	GABAergic synapse	Organismal Systems	Nervous system	4	377	100	7779	0.04	0.721338	0.999998
ko04350	TGF-beta signaling pathway	Environmental Information Processing	Signal transduction	2	377	53	7779	0.0377358	0.735166	0.999998
ko04142	Lysosome	Cellular Processes	Transport and catabolism	9	377	218	7779	0.0412844	0.737052	0.999998
ko04060	Cytokine-cytokine receptor interaction	Environmental Information Processing	Signaling molecules and interaction	1	377	27	7779	0.037037	0.739095	0.999998
ko04913	Ovarian steroidogenesis	Organismal Systems	Endocrine system	2	377	54	7779	0.037037	0.744589	0.999998
ko02010	ABC transporters	Environmental Information Processing	Membrane transport	3	377	80	7779	0.0375	0.752056	0.999998
ko00562	Inositol phosphate metabolism	Metabolism	Carbohydrate metabolism	4	377	105	7779	0.0380952	0.756116	0.999998
ko00520	Amino sugar and nucleotide sugar metabolism	Metabolism	Carbohydrate metabolism	3	377	81	7779	0.037037	0.759544	0.999998
ko04914	Progesterone-mediated oocyte maturation	Organismal Systems	Endocrine system	4	377	108	7779	0.037037	0.775324	0.999998
ko04921	Oxytocin signaling pathway	Organismal Systems	Endocrine system	7	377	181	7779	0.038674	0.781567	0.999998
ko04136	Autophagy - other	Cellular Processes	Transport and catabolism	6	377	158	7779	0.0379747	0.784943	0.999998
ko04320	Dorso-ventral axis formation	Organismal Systems	Development	5	377	134	7779	0.0373134	0.784997	0.999998
ko04720	Long-term potentiation	Organismal Systems	Nervous system	3	377	85	7779	0.0352941	0.787683	0.999998
ko01230	Biosynthesis of amino acids	Metabolism	Global and overview maps	6	377	159	7779	0.0377358	0.789951	0.999998
ko04218	Cellular senescence	Cellular Processes	Cell growth and death	6	377	160	7779	0.0375	0.79487	0.999998
ko04730	Long-term depression	Organismal Systems	Nervous system	3	377	87	7779	0.0344828	0.800701	0.999998
ko04728	Dopaminergic synapse	Organismal Systems	Nervous system	4	377	113	7779	0.0353982	0.804669	0.999998
ko04973	Carbohydrate digestion and absorption	Organismal Systems	Digestive system	2	377	62	7779	0.0322581	0.810086	0.999998
ko04922	Glucagon signaling pathway	Organismal Systems	Endocrine system	4	377	115	7779	0.0347826	0.815505	0.999998
ko00900	Terpenoid backbone biosynthesis	Metabolism	Metabolism of terpenoids and polyketides	1	377	34	7779	0.0294118	0.815982	0.999998
ko04742	Taste transduction	Organismal Systems	Sensory system	1	377	35	7779	0.0285714	0.824939	0.999998
ko00073	Cutin, suberine and wax biosynthesis	Metabolism	Lipid metabolism	1	377	36	7779	0.0277778	0.833462	0.999998
ko04064	NF-kappa B signaling pathway	Environmental Information Processing	Signal transduction	1	377	36	7779	0.0277778	0.833462	0.999998
ko00510	N-Glycan biosynthesis	Metabolism	Glycan biosynthesis and metabolism	2	377	66	7779	0.030303	0.836872	0.999998
ko00565	Ether lipid metabolism	Metabolism	Lipid metabolism	1	377	37	7779	0.027027	0.84157	0.999998
ko04924	Renin secretion	Organismal Systems	Endocrine system	3	377	95	7779	0.0315789	0.846254	0.999998
ko04114	Oocyte meiosis	Cellular Processes	Cell growth and death	5	377	147	7779	0.0340136	0.847224	0.999998
ko04970	Salivary secretion	Organismal Systems	Digestive system	5	377	147	7779	0.0340136	0.847224	0.999998
ko00100	Steroid biosynthesis	Metabolism	Lipid metabolism	1	377	38	7779	0.0263158	0.849285	0.999998
ko04724	Glutamatergic synapse	Organismal Systems	Nervous system	3	377	97	7779	0.0309278	0.856129	0.999998
ko00220	Arginine biosynthesis	Metabolism	Amino acid metabolism	1	377	40	7779	0.025	0.863609	0.999998
ko04915	Estrogen signaling pathway	Organismal Systems	Endocrine system	5	377	154	7779	0.0324675	0.87407	0.999998
ko04658	Th1 and Th2 cell differentiation	Organismal Systems	Immune system	2	377	73	7779	0.0273973	0.875652	0.999998
ko04927	Cortisol synthesis and secretion	Organismal Systems	Endocrine system	2	377	73	7779	0.0273973	0.875652	0.999998
ko00563	Glycosylphosphatidylinositol (GPI)-anchor biosynthesis	Metabolism	Glycan biosynthesis and metabolism	1	377	42	7779	0.0238095	0.876574	0.999998
ko00514	Other types of O-glycan biosynthesis	Metabolism	Glycan biosynthesis and metabolism	1	377	43	7779	0.0232558	0.882588	0.999998
ko04612	Antigen processing and presentation	Organismal Systems	Immune system	1	377	43	7779	0.0232558	0.882588	0.999998
ko04625	C-type lectin receptor signaling pathway	Organismal Systems	Immune system	2	377	75	7779	0.0266667	0.885064	0.999998
ko04391	Hippo signaling pathway - fly	Environmental Information Processing	Signal transduction	5	377	158	7779	0.0316456	0.88754	0.999998
ko00770	Pantothenate and CoA biosynthesis	Metabolism	Metabolism of cofactors and vitamins	1	377	44	7779	0.0227273	0.88831	0.999998
ko04960	Aldosterone-regulated sodium reabsorption	Organismal Systems	Excretory system	1	377	44	7779	0.0227273	0.88831	0.999998
ko00630	Glyoxylate and dicarboxylate metabolism	Metabolism	Carbohydrate metabolism	2	377	76	7779	0.0263158	0.889519	0.999998
ko04650	Natural killer cell mediated cytotoxicity	Organismal Systems	Immune system	2	377	77	7779	0.025974	0.893813	0.999998
ko04911	Insulin secretion	Organismal Systems	Endocrine system	3	377	108	7779	0.0277778	0.901105	0.999998
ko03040	Spliceosome	Genetic Information Processing	Transcription	7	377	216	7779	0.0324074	0.905575	0.999998
ko03013	RNA transport	Genetic Information Processing	Translation	12	377	341	7779	0.0351906	0.907697	0.999998
ko04340	Hedgehog signaling pathway	Environmental Information Processing	Signal transduction	1	377	49	7779	0.0204082	0.913007	0.999998
ko04137	Mitophagy - animal	Cellular Processes	Transport and catabolism	1	377	51	7779	0.0196078	0.921287	0.999998
ko04380	Osteoclast differentiation	Organismal Systems	Development	2	377	85	7779	0.0235294	0.922977	0.999998
ko04740	Olfactory transduction	Organismal Systems	Sensory system	1	377	52	7779	0.0192308	0.925126	0.999998
ko00052	Galactose metabolism	Metabolism	Carbohydrate metabolism	2	377	86	7779	0.0232558	0.926041	0.999998
ko04624	Toll and Imd signaling pathway	Organismal Systems	Immune system	4	377	146	7779	0.0273973	0.928901	0.999998
ko04370	VEGF signaling pathway	Environmental Information Processing	Signal transduction	1	377	54	7779	0.0185185	0.932255	0.999998
ko01200	Carbon metabolism	Metabolism	Global and overview maps	11	377	331	7779	0.0332326	0.933155	0.999998
ko04971	Gastric acid secretion	Organismal Systems	Digestive system	2	377	89	7779	0.0224719	0.934559	0.999998
ko04070	Phosphatidylinositol signaling system	Environmental Information Processing	Signal transduction	4	377	149	7779	0.0268456	0.935558	0.999998
ko04910	Insulin signaling pathway	Organismal Systems	Endocrine system	6	377	204	7779	0.0294118	0.935744	0.999998
ko04068	FoxO signaling pathway	Environmental Information Processing	Signal transduction	4	377	150	7779	0.0266667	0.937648	0.999998
ko04657	IL-17 signaling pathway	Organismal Systems	Immune system	2	377	91	7779	0.021978	0.939713	0.999998
ko04015	Rap1 signaling pathway	Environmental Information Processing	Signal transduction	7	377	234	7779	0.0299145	0.941618	0.999998
ko00030	Pentose phosphate pathway	Metabolism	Carbohydrate metabolism	1	377	58	7779	0.0172414	0.944545	0.999998
ko04217	Necroptosis	Cellular Processes	Cell growth and death	2	377	94	7779	0.0212766	0.946728	0.999998
ko04670	Leukocyte transendothelial migration	Organismal Systems	Immune system	2	377	94	7779	0.0212766	0.946728	0.999998
ko04917	Prolactin signaling pathway	Organismal Systems	Endocrine system	2	377	94	7779	0.0212766	0.946728	0.999998
ko00564	Glycerophospholipid metabolism	Metabolism	Lipid metabolism	4	377	156	7779	0.025641	0.948949	0.999998
ko04012	ErbB signaling pathway	Environmental Information Processing	Signal transduction	2	377	96	7779	0.0208333	0.950966	0.999998
ko04721	Synaptic vesicle cycle	Organismal Systems	Nervous system	2	377	96	7779	0.0208333	0.950966	0.999998
ko04550	Signaling pathways regulating pluripotency of stem cells	Cellular Processes	Cellular community - eukaryotes	3	377	128	7779	0.0234375	0.95176	0.999998
ko04210	Apoptosis	Cellular Processes	Cell growth and death	4	377	158	7779	0.0253165	0.952278	0.999998
ko04666	Fc gamma R-mediated phagocytosis	Organismal Systems	Immune system	3	377	129	7779	0.0232558	0.953511	0.999998
ko04722	Neurotrophin signaling pathway	Organismal Systems	Nervous system	3	377	130	7779	0.0230769	0.955202	0.999998
ko04212	Longevity regulating pathway - worm	Organismal Systems	Aging	4	377	160	7779	0.025	0.955407	0.999998
ko04723	Retrograde endocannabinoid signaling	Organismal Systems	Nervous system	4	377	160	7779	0.025	0.955407	0.999998
ko00190	Oxidative phosphorylation	Metabolism	Energy metabolism	6	377	219	7779	0.0273973	0.958669	0.999998
ko04664	Fc epsilon RI signaling pathway	Organismal Systems	Immune system	1	377	64	7779	0.015625	0.958937	0.999998
ko04390	Hippo signaling pathway	Environmental Information Processing	Signal transduction	3	377	133	7779	0.0225564	0.959937	0.999998
ko04360	Axon guidance	Organismal Systems	Development	4	377	167	7779	0.0239521	0.96493	0.999998
ko04662	B cell receptor signaling pathway	Organismal Systems	Immune system	1	377	68	7779	0.0147059	0.966395	0.999998
ko04925	Aldosterone synthesis and secretion	Organismal Systems	Endocrine system	3	377	138	7779	0.0217391	0.966801	0.999998
ko00380	Tryptophan metabolism	Metabolism	Amino acid metabolism	1	377	70	7779	0.0142857	0.969601	0.999998
ko04750	Inflammatory mediator regulation of TRP channels	Organismal Systems	Sensory system	2	377	108	7779	0.0185185	0.970375	0.999998
ko04066	HIF-1 signaling pathway	Environmental Information Processing	Signal transduction	2	377	110	7779	0.0181818	0.972788	0.999998
ko04621	NOD-like receptor signaling pathway	Organismal Systems	Immune system	2	377	111	7779	0.018018	0.973923	0.999998
ko04151	PI3K-Akt signaling pathway	Environmental Information Processing	Signal transduction	11	377	375	7779	0.0293333	0.97739	0.999998
ko04668	TNF signaling pathway	Environmental Information Processing	Signal transduction	1	377	77	7779	0.012987	0.978602	0.999998
ko04923	Regulation of lipolysis in adipocytes	Organismal Systems	Endocrine system	1	377	77	7779	0.012987	0.978602	0.999998
ko04211	Longevity regulating pathway	Organismal Systems	Aging	2	377	119	7779	0.0168067	0.981495	0.999998
ko04024	cAMP signaling pathway	Environmental Information Processing	Signal transduction	8	377	303	7779	0.0264026	0.982369	0.999998
ko04014	Ras signaling pathway	Environmental Information Processing	Signal transduction	5	377	218	7779	0.0229358	0.983029	0.999998
ko04310	Wnt signaling pathway	Environmental Information Processing	Signal transduction	6	377	248	7779	0.0241935	0.983305	0.999998
ko04726	Serotonergic synapse	Organismal Systems	Nervous system	1	377	84	7779	0.0119048	0.984943	0.999998
ko04660	T cell receptor signaling pathway	Organismal Systems	Immune system	1	377	87	7779	0.0114943	0.98705	0.999998
ko04010	MAPK signaling pathway	Environmental Information Processing	Signal transduction	5	377	226	7779	0.0221239	0.987108	0.999998
ko04270	Vascular smooth muscle contraction	Organismal Systems	Circulatory system	3	377	163	7779	0.0184049	0.987403	0.999998
ko04919	Thyroid hormone signaling pathway	Organismal Systems	Endocrine system	4	377	201	7779	0.0199005	0.989679	0.999998
ko04261	Adrenergic signaling in cardiomyocytes	Organismal Systems	Circulatory system	2	377	134	7779	0.0149254	0.990368	0.999998
ko04140	Autophagy - animal	Cellular Processes	Transport and catabolism	6	377	276	7779	0.0217391	0.99343	0.999998
ko04120	Ubiquitin mediated proteolysis	Genetic Information Processing	Folding, sorting and degradation	2	377	145	7779	0.0137931	0.994076	0.999998
ko04714	Thermogenesis	Organismal Systems	Environmental adaptation	8	377	340	7779	0.0235294	0.994349	0.999998
ko04810	Regulation of actin cytoskeleton	Cellular Processes	Cell motility	5	377	253	7779	0.0197628	0.99506	0.999998
ko04530	Tight junction	Cellular Processes	Cellular community - eukaryotes	4	377	223	7779	0.0179372	0.995515	0.999998
ko04540	Gap junction	Cellular Processes	Cellular community - eukaryotes	1	377	116	7779	0.00862069	0.996993	0.999998
ko04928	Parathyroid hormone synthesis, secretion and action	Organismal Systems	Endocrine system	1	377	116	7779	0.00862069	0.996993	0.999998
ko04916	Melanogenesis	Organismal Systems	Endocrine system	1	377	119	7779	0.00840336	0.997415	0.999998
ko04912	GnRH signaling pathway	Organismal Systems	Endocrine system	1	377	121	7779	0.00826446	0.997663	0.999998
ko04611	Platelet activation	Organismal Systems	Immune system	5	377	278	7779	0.0179856	0.998043	0.999998
ko04213	Longevity regulating pathway - multiple species	Organismal Systems	Aging	1	377	129	7779	0.00775194	0.99844	0.999998
ko04520	Adherens junction	Cellular Processes	Cellular community - eukaryotes	1	377	130	7779	0.00769231	0.998517	0.999998
ko04926	Relaxin signaling pathway	Organismal Systems	Endocrine system	5	377	289	7779	0.017301	0.998711	0.999998
ko04725	Cholinergic synapse	Organismal Systems	Nervous system	1	377	136	7779	0.00735294	0.998905	0.999998
ko04013	MAPK signaling pathway - fly	Environmental Information Processing	Signal transduction	2	377	185	7779	0.0108108	0.999029	0.999998
ko04022	cGMP-PKG signaling pathway	Environmental Information Processing	Signal transduction	2	377	187	7779	0.0106952	0.999114	0.999998
ko04072	Phospholipase D signaling pathway	Environmental Information Processing	Signal transduction	1	377	143	7779	0.00699301	0.999232	0.999998
ko04510	Focal adhesion	Cellular Processes	Cellular community - eukaryotes	6	377	359	7779	0.0167131	0.99968	0.999998
ko04062	Chemokine signaling pathway	Organismal Systems	Immune system	1	377	167	7779	0.00598802	0.999772	0.999998
ko04150	mTOR signaling pathway	Environmental Information Processing	Signal transduction	1	377	176	7779	0.00568182	0.999856	0.999998
ko04144	Endocytosis	Cellular Processes	Transport and catabolism	1	377	264	7779	0.00378788	0.999998	0.999998

## Sheet: GO
GO Term ID	GO Term	Level 1	Level 2	Term Candidate Gene Num	Total Candidate Gene Num	Term Gene Num	Total Gene Num	Rich Ratio	P value	Q value
GO:0003824	catalytic activity	molecular_function	catalytic activity	389	649	3823	7766	0.101753	6.97054e-09	3.42951e-06
GO:0008152	metabolic process	biological_process	metabolic process	200	297	2146	4181	0.0931966	5.09264e-09	3.42951e-06
GO:0071704	organic substance metabolic process	biological_process	metabolic process	192	297	2028	4181	0.0946746	4.64873e-09	3.42951e-06
GO:0015074	DNA integration	biological_process	cellular process	37	297	207	4181	0.178744	7.84775e-08	2.89582e-05
GO:0044238	primary metabolic process	biological_process	metabolic process	177	297	1893	4181	0.0935024	1.95288e-07	5.76491e-05
GO:0016705	oxidoreductase activity, acting on paired donors, with incorporation or reduction of molecular oxygen	molecular_function	catalytic activity	33	649	171	7766	0.192982	3.79574e-06	0.000933752
GO:0016491	oxidoreductase activity	molecular_function	catalytic activity	89	649	676	7766	0.131657	5.97829e-06	0.00126056
GO:0006807	nitrogen compound metabolic process	biological_process	metabolic process	146	297	1561	4181	0.0935298	1.07098e-05	0.0017564
GO:0044237	cellular metabolic process	biological_process	cellular process	163	297	1790	4181	0.0910615	9.53835e-06	0.0017564
GO:0015020	glucuronosyltransferase activity	molecular_function	catalytic activity	12	649	36	7766	0.333333	2.01086e-05	0.00296802
GO:0016787	hydrolase activity	molecular_function	catalytic activity	187	649	1731	7766	0.10803	2.94829e-05	0.00395608
GO:0004190	aspartic-type endopeptidase activity	molecular_function	catalytic activity	14	649	50	7766	0.28	3.87024e-05	0.00439421
GO:0070001	aspartic-type peptidase activity	molecular_function	catalytic activity	14	649	50	7766	0.28	3.87024e-05	0.00439421
GO:0016628	oxidoreductase activity, acting on the CH-CH group of donors, NAD or NADP as acceptor	molecular_function	catalytic activity	7	649	14	7766	0.5	5.61437e-05	0.00517925
GO:0032440	2-alkenal reductase [NAD(P)] activity	molecular_function	catalytic activity	7	649	14	7766	0.5	5.61437e-05	0.00517925
GO:0047522	15-oxoprostaglandin 13-oxidase activity	molecular_function	catalytic activity	7	649	14	7766	0.5	5.61437e-05	0.00517925
GO:0005975	carbohydrate metabolic process	biological_process	metabolic process	31	297	220	4181	0.140909	0.000137913	0.0119741
GO:0006259	DNA metabolic process	biological_process	cellular process	52	297	451	4181	0.115299	0.000193214	0.0158436
GO:0005506	iron ion binding	molecular_function	binding	27	649	159	7766	0.169811	0.000276866	0.0206702
GO:0044282	small molecule catabolic process	biological_process	metabolic process	10	297	39	4181	0.25641	0.000280084	0.0206702
GO:0019320	hexose catabolic process	biological_process	metabolic process	4	297	6	4181	0.666667	0.00033397	0.0214321
GO:0019388	galactose catabolic process	biological_process	metabolic process	4	297	6	4181	0.666667	0.00033397	0.0214321
GO:0033499	galactose catabolic process via UDP-galactose	biological_process	metabolic process	4	297	6	4181	0.666667	0.00033397	0.0214321
GO:0016758	transferase activity, transferring hexosyl groups	molecular_function	catalytic activity	20	649	107	7766	0.186916	0.000475091	0.0292181
GO:0008194	UDP-glycosyltransferase activity	molecular_function	catalytic activity	13	649	56	7766	0.232143	0.000558758	0.0305454
GO:0008483	transaminase activity	molecular_function	catalytic activity	6	649	14	7766	0.428571	0.000557276	0.0305454
GO:0016769	transferase activity, transferring nitrogenous groups	molecular_function	catalytic activity	6	649	14	7766	0.428571	0.000557276	0.0305454
GO:0046914	transition metal ion binding	molecular_function	binding	92	649	796	7766	0.115578	0.000588928	0.0310449
GO:0004497	monooxygenase activity	molecular_function	catalytic activity	23	649	134	7766	0.171642	0.000658477	0.031352
GO:0008108	UDP-glucose:hexose-1-phosphate uridylyltransferase activity	molecular_function	catalytic activity	4	649	6	7766	0.666667	0.000632312	0.031352
GO:0070011	peptidase activity, acting on L-amino acid peptides	molecular_function	catalytic activity	72	649	594	7766	0.121212	0.000652089	0.031352
GO:0008233	peptidase activity	molecular_function	catalytic activity	74	649	616	7766	0.12013	0.000711386	0.0328127
GO:0046365	monosaccharide catabolic process	biological_process	metabolic process	4	297	7	4181	0.571429	0.000735733	0.0329074
GO:1901605	alpha-amino acid metabolic process	biological_process	cellular process	10	297	45	4181	0.222222	0.000959155	0.0416386
GO:0006725	cellular aromatic compound metabolic process	biological_process	cellular process	93	297	988	4181	0.0941296	0.00103298	0.0435622
GO:0005576	extracellular region	cellular_component	extracellular region	38	440	309	5891	0.122977	0.00135028	0.051103
GO:0006891	intra-Golgi vesicle-mediated transport	biological_process	localization	3	297	4	4181	0.75	0.00134541	0.051103
GO:0009263	deoxyribonucleotide biosynthetic process	biological_process	cellular process	3	297	4	4181	0.75	0.00134541	0.051103
GO:1901360	organic cyclic compound metabolic process	biological_process	metabolic process	93	297	995	4181	0.0934673	0.00131721	0.051103
GO:0034641	cellular nitrogen compound metabolic process	biological_process	cellular process	104	297	1140	4181	0.0912281	0.00143143	0.0528198
GO:0003682	chromatin binding	molecular_function	binding	6	649	17	7766	0.352941	0.00184724	0.0634075
GO:0004175	endopeptidase activity	molecular_function	catalytic activity	52	649	415	7766	0.125301	0.00180714	0.0634075
GO:0046483	heterocycle metabolic process	biological_process	cellular process	91	297	979	4181	0.092952	0.00183002	0.0634075
GO:0006139	nucleobase-containing compound metabolic process	biological_process	cellular process	88	297	942	4181	0.0934183	0.00192401	0.0645417
GO:0006260	DNA replication	biological_process	cellular process	11	297	58	4181	0.189655	0.00215187	0.0705815
GO:0070569	uridylyltransferase activity	molecular_function	catalytic activity	4	649	8	7766	0.5	0.00257416	0.082597
GO:0020037	heme binding	molecular_function	binding	27	649	184	7766	0.146739	0.0027005	0.0848073
GO:0046906	tetrapyrrole binding	molecular_function	binding	27	649	185	7766	0.145946	0.00291939	0.0897713
GO:0044281	small molecule metabolic process	biological_process	metabolic process	45	297	423	4181	0.106383	0.00299481	0.0902109
GO:0006749	glutathione metabolic process	biological_process	cellular process	3	297	5	4181	0.6	0.00318663	0.0940693
GO:0006082	organic acid metabolic process	biological_process	cellular process	27	297	221	4181	0.122172	0.00336984	0.0975271
GO:0019842	vitamin binding	molecular_function	binding	12	649	60	7766	0.2	0.00350233	0.0994123
GO:0006012	galactose metabolic process	biological_process	metabolic process	4	297	10	4181	0.4	0.00371834	0.103552
GO:0005375	copper ion transmembrane transporter activity	molecular_function	transporter activity	3	649	5	7766	0.6	0.00511034	0.116044
GO:0005777	peroxisome	cellular_component	cell	6	440	22	5891	0.272727	0.00446311	0.116044
GO:0006426	glycyl-tRNA aminoacylation	biological_process	cellular process	2	297	2	4181	1	0.00503027	0.116044
GO:0015919	peroxisomal membrane transport	biological_process	localization	2	297	2	4181	1	0.00503027	0.116044
GO:0016558	protein import into peroxisome matrix	biological_process	cellular component organization or biogenesis	2	297	2	4181	1	0.00503027	0.116044
GO:0019628	urate catabolic process	biological_process	cellular process	2	297	2	4181	1	0.00503027	0.116044
GO:0022857	transmembrane transporter activity	molecular_function	transporter activity	68	649	598	7766	0.113712	0.0046871	0.116044
GO:0031418	L-ascorbic acid binding	molecular_function	binding	3	649	5	7766	0.6	0.00511034	0.116044
GO:0042579	microbody	cellular_component	cell	6	440	22	5891	0.272727	0.00446311	0.116044
GO:0046415	urate metabolic process	biological_process	cellular process	2	297	2	4181	1	0.00503027	0.116044
GO:0046416	D-amino acid metabolic process	biological_process	cellular process	2	297	2	4181	1	0.00503027	0.116044
GO:0046915	transition metal ion transmembrane transporter activity	molecular_function	transporter activity	3	649	5	7766	0.6	0.00511034	0.116044
GO:0090304	nucleic acid metabolic process	biological_process	cellular process	73	297	781	4181	0.0934699	0.00525835	0.117596
GO:0003884	D-amino-acid oxidase activity	molecular_function	catalytic activity	2	649	2	7766	1	0.00697398	0.125609
GO:0003887	DNA-directed DNA polymerase activity	molecular_function	catalytic activity	4	649	10	7766	0.4	0.00674257	0.125609
GO:0004326	tetrahydrofolylpolyglutamate synthase activity	molecular_function	catalytic activity	2	649	2	7766	1	0.00697398	0.125609
GO:0004611	phosphoenolpyruvate carboxykinase activity	molecular_function	catalytic activity	2	649	2	7766	1	0.00697398	0.125609
GO:0004613	phosphoenolpyruvate carboxykinase (GTP) activity	molecular_function	catalytic activity	2	649	2	7766	1	0.00697398	0.125609
GO:0004820	glycine-tRNA ligase activity	molecular_function	catalytic activity	2	649	2	7766	1	0.00697398	0.125609
GO:0004846	urate oxidase activity	molecular_function	catalytic activity	2	649	2	7766	1	0.00697398	0.125609
GO:0005215	transporter activity	molecular_function	transporter activity	72	649	646	7766	0.111455	0.00596027	0.125609
GO:0009262	deoxyribonucleotide metabolic process	biological_process	cellular process	3	297	6	4181	0.5	0.00603929	0.125609
GO:0016661	oxidoreductase activity, acting on other nitrogenous compounds as donors	molecular_function	catalytic activity	2	649	2	7766	1	0.00697398	0.125609
GO:0016663	oxidoreductase activity, acting on other nitrogenous compounds as donors, oxygen as acceptor	molecular_function	catalytic activity	2	649	2	7766	1	0.00697398	0.125609
GO:0016682	oxidoreductase activity, acting on diphenols and related substances as donors, oxygen as acceptor	molecular_function	catalytic activity	2	649	2	7766	1	0.00697398	0.125609
GO:0017119	Golgi transport complex	cellular_component	organelle part	3	440	6	5891	0.5	0.00697827	0.125609
GO:0036374	glutathione hydrolase activity	molecular_function	catalytic activity	2	649	2	7766	1	0.00697398	0.125609
GO:0043170	macromolecule metabolic process	biological_process	metabolic process	112	297	1296	4181	0.0864198	0.00626243	0.125609
GO:0052716	hydroquinone:oxygen oxidoreductase activity	molecular_function	catalytic activity	2	649	2	7766	1	0.00697398	0.125609
GO:0055085	transmembrane transport	biological_process	localization	23	297	192	4181	0.119792	0.00842472	0.149818
GO:1901575	organic substance catabolic process	biological_process	metabolic process	26	297	226	4181	0.115044	0.00883805	0.155297
GO:0044283	small molecule biosynthetic process	biological_process	metabolic process	16	297	119	4181	0.134454	0.00925595	0.160727
GO:0004525	ribonuclease III activity	molecular_function	catalytic activity	3	649	6	7766	0.5	0.00958836	0.160823
GO:0016881	acid-amino acid ligase activity	molecular_function	catalytic activity	3	649	6	7766	0.5	0.00958836	0.160823
GO:0032296	double-stranded RNA-specific ribonuclease activity	molecular_function	catalytic activity	3	649	6	7766	0.5	0.00958836	0.160823
GO:0009056	catabolic process	biological_process	metabolic process	29	297	262	4181	0.110687	0.00988212	0.163888
GO:0048037	cofactor binding	molecular_function	binding	52	649	452	7766	0.115044	0.01027	0.168415
GO:1901576	organic substance biosynthetic process	biological_process	metabolic process	64	297	688	4181	0.0930233	0.0103833	0.168415
GO:0008238	exopeptidase activity	molecular_function	catalytic activity	16	649	103	7766	0.15534	0.0110386	0.177097
GO:0043436	oxoacid metabolic process	biological_process	cellular process	25	297	219	4181	0.114155	0.0111768	0.177387
GO:0016757	transferase activity, transferring glycosyl groups	molecular_function	catalytic activity	21	649	149	7766	0.14094	0.01196	0.187797
GO:0052689	carboxylic ester hydrolase activity	molecular_function	catalytic activity	14	649	87	7766	0.16092	0.0125175	0.194482
GO:0016053	organic acid biosynthetic process	biological_process	cellular process	11	297	73	4181	0.150685	0.0129766	0.197458
GO:0046394	carboxylic acid biosynthetic process	biological_process	cellular process	11	297	73	4181	0.150685	0.0129766	0.197458
GO:0044260	cellular macromolecule metabolic process	biological_process	cellular process	89	297	1019	4181	0.0873405	0.0131319	0.197782
GO:0004180	carboxypeptidase activity	molecular_function	catalytic activity	10	649	55	7766	0.181818	0.0144988	0.19815
GO:0006270	DNA replication initiation	biological_process	cellular process	4	297	14	4181	0.285714	0.0141283	0.19815
GO:0006751	glutathione catabolic process	biological_process	cellular process	2	297	3	4181	0.666667	0.0143806	0.19815
GO:0007624	ultradian rhythm	biological_process	rhythmic process	2	297	3	4181	0.666667	0.0143806	0.19815
GO:0009452	7-methylguanosine RNA capping	biological_process	cellular process	2	297	3	4181	0.666667	0.0143806	0.19815
GO:0036260	RNA capping	biological_process	cellular process	2	297	3	4181	0.666667	0.0143806	0.19815
GO:0042126	nitrate metabolic process	biological_process	cellular process	2	297	3	4181	0.666667	0.0143806	0.19815
GO:0042128	nitrate assimilation	biological_process	cellular process	2	297	3	4181	0.666667	0.0143806	0.19815
GO:0043171	peptide catabolic process	biological_process	cellular process	2	297	3	4181	0.666667	0.0143806	0.19815
GO:0071941	nitrogen cycle metabolic process	biological_process	metabolic process	2	297	3	4181	0.666667	0.0143806	0.19815
GO:0016879	ligase activity, forming carbon-nitrogen bonds	molecular_function	catalytic activity	6	649	25	7766	0.24	0.0148783	0.201471
GO:0006520	cellular amino acid metabolic process	biological_process	cellular process	15	297	115	4181	0.130435	0.0150792	0.202335
GO:0004553	hydrolase activity, hydrolyzing O-glycosyl compounds	molecular_function	catalytic activity	16	649	107	7766	0.149533	0.0156278	0.205508
GO:0008242	omega peptidase activity	molecular_function	catalytic activity	3	649	7	7766	0.428571	0.0157462	0.205508
GO:0009897	external side of plasma membrane	cellular_component	cell	2	440	3	5891	0.666667	0.0158726	0.205508
GO:0009986	cell surface	cellular_component	cell	2	440	3	5891	0.666667	0.0158726	0.205508
GO:0042555	MCM complex	cellular_component	protein-containing complex	3	440	8	5891	0.375	0.0174522	0.223996
GO:0006575	cellular modified amino acid metabolic process	biological_process	cellular process	4	297	15	4181	0.266667	0.018211	0.23172
GO:0006030	chitin metabolic process	biological_process	cellular process	10	297	67	4181	0.149254	0.0186058	0.232688
GO:0009058	biosynthetic process	biological_process	metabolic process	66	297	733	4181	0.0900409	0.0187225	0.232688
GO:0051213	dioxygenase activity	molecular_function	catalytic activity	4	649	13	7766	0.307692	0.0187601	0.232688
GO:0004488	methylenetetrahydrofolate dehydrogenase (NADP+) activity	molecular_function	catalytic activity	2	649	3	7766	0.666667	0.0197596	0.239059
GO:0005518	collagen binding	molecular_function	binding	2	649	3	7766	0.666667	0.0197596	0.239059
GO:0016671	oxidoreductase activity, acting on a sulfur group of donors, disulfide as acceptor	molecular_function	catalytic activity	2	649	3	7766	0.666667	0.0197596	0.239059
GO:0016627	oxidoreductase activity, acting on the CH-CH group of donors	molecular_function	catalytic activity	8	649	42	7766	0.190476	0.0211177	0.253412
GO:0006022	aminoglycan metabolic process	biological_process	metabolic process	11	297	79	4181	0.139241	0.0225751	0.264451
GO:0044249	cellular biosynthetic process	biological_process	cellular process	61	297	675	4181	0.0903704	0.0222815	0.264451
GO:1901071	glucosamine-containing compound metabolic process	biological_process	metabolic process	10	297	69	4181	0.144928	0.0225122	0.264451
GO:0016702	oxidoreductase activity, acting on single donors with incorporation of molecular oxygen, incorporation of two atoms of oxygen	molecular_function	catalytic activity	3	649	8	7766	0.375	0.0236495	0.274855
GO:0006261	DNA-dependent DNA replication	biological_process	cellular process	5	297	24	4181	0.208333	0.0242427	0.279548
GO:0004181	metallocarboxypeptidase activity	molecular_function	catalytic activity	7	649	36	7766	0.194444	0.0271787	0.286992
GO:0006040	amino sugar metabolic process	biological_process	metabolic process	10	297	71	4181	0.140845	0.0269823	0.286992
GO:0006625	protein targeting to peroxisome	biological_process	cellular component organization or biogenesis	2	297	4	4181	0.5	0.0274159	0.286992
GO:0015934	large ribosomal subunit	cellular_component	organelle part	4	440	16	5891	0.25	0.0271664	0.286992
GO:0016779	nucleotidyltransferase activity	molecular_function	catalytic activity	21	649	161	7766	0.130435	0.0266262	0.286992
GO:0016798	hydrolase activity, acting on glycosyl bonds	molecular_function	catalytic activity	16	649	113	7766	0.141593	0.0251222	0.286992
GO:0030170	pyridoxal phosphate binding	molecular_function	binding	8	649	44	7766	0.181818	0.0273916	0.286992
GO:0042219	cellular modified amino acid catabolic process	biological_process	metabolic process	2	297	4	4181	0.5	0.0274159	0.286992
GO:0043574	peroxisomal transport	biological_process	localization	2	297	4	4181	0.5	0.0274159	0.286992
GO:0044273	sulfur compound catabolic process	biological_process	cellular process	2	297	4	4181	0.5	0.0274159	0.286992
GO:0070279	vitamin B6 binding	molecular_function	binding	8	649	44	7766	0.181818	0.0273916	0.286992
GO:0072662	protein localization to peroxisome	biological_process	cellular component organization or biogenesis	2	297	4	4181	0.5	0.0274159	0.286992
GO:0072663	establishment of protein localization to peroxisome	biological_process	cellular component organization or biogenesis	2	297	4	4181	0.5	0.0274159	0.286992
GO:0016052	carbohydrate catabolic process	biological_process	metabolic process	4	297	17	4181	0.235294	0.0283841	0.295035
GO:0007031	peroxisome organization	biological_process	cellular component organization or biogenesis	3	297	10	4181	0.3	0.0292767	0.302185
GO:0005615	extracellular space	cellular_component	extracellular region	8	440	50	5891	0.16	0.0303316	0.30664
GO:0008235	metalloexopeptidase activity	molecular_function	catalytic activity	9	649	53	7766	0.169811	0.0299651	0.30664
GO:0098552	side of membrane	cellular_component	membrane part	2	440	4	5891	0.5	0.0301812	0.30664
GO:0019752	carboxylic acid metabolic process	biological_process	cellular process	23	297	216	4181	0.106481	0.0309004	0.310265
GO:1901565	organonitrogen compound catabolic process	biological_process	metabolic process	15	297	126	4181	0.119048	0.0319784	0.318919
GO:0016051	carbohydrate biosynthetic process	biological_process	metabolic process	5	297	26	4181	0.192308	0.0334177	0.32883
GO:0048029	monosaccharide binding	molecular_function	binding	3	649	9	7766	0.333333	0.0333097	0.32883
GO:0034061	DNA polymerase activity	molecular_function	catalytic activity	15	649	108	7766	0.138889	0.0343546	0.33581
GO:0006629	lipid metabolic process	biological_process	metabolic process	28	297	278	4181	0.100719	0.0350874	0.340717
GO:0004576	oligosaccharyl transferase activity	molecular_function	catalytic activity	2	649	4	7766	0.5	0.0373397	0.357879
GO:0016641	oxidoreductase activity, acting on the CH-NH2 group of donors, oxygen as acceptor	molecular_function	catalytic activity	2	649	4	7766	0.5	0.0373397	0.357879
GO:0009129	pyrimidine nucleoside monophosphate metabolic process	biological_process	cellular process	2	297	5	4181	0.4	0.0435687	0.409601
GO:0009130	pyrimidine nucleoside monophosphate biosynthetic process	biological_process	cellular process	2	297	5	4181	0.4	0.0435687	0.409601
GO:0048511	rhythmic process	biological_process	rhythmic process	2	297	5	4181	0.4	0.0435687	0.409601
GO:0016891	endoribonuclease activity, producing 5'-phosphomonoesters	molecular_function	catalytic activity	5	649	24	7766	0.208333	0.0450181	0.420549
GO:1901564	organonitrogen compound metabolic process	biological_process	metabolic process	67	297	781	4181	0.0857875	0.0465903	0.432499
GO:0016717	oxidoreductase activity, acting on paired donors, with oxidation of a pair of donors resulting in the reduction of molecular oxygen to two molecules of water	molecular_function	catalytic activity	4	649	17	7766	0.235294	0.047864	0.441545
GO:0009311	oligosaccharide metabolic process	biological_process	metabolic process	3	297	12	4181	0.25	0.0483063	0.442858
GO:0044248	cellular catabolic process	biological_process	cellular process	21	297	203	4181	0.103448	0.0497545	0.453319
GO:0016701	oxidoreductase activity, acting on single donors with incorporation of molecular oxygen	molecular_function	catalytic activity	3	649	11	7766	0.272727	0.0577425	0.510347
GO:0019439	aromatic compound catabolic process	biological_process	cellular process	9	297	70	4181	0.128571	0.0576183	0.510347
GO:0031406	carboxylic acid binding	molecular_function	binding	3	649	11	7766	0.272727	0.0577425	0.510347
GO:0043177	organic acid binding	molecular_function	binding	3	649	11	7766	0.272727	0.0577425	0.510347
GO:1901607	alpha-amino acid biosynthetic process	biological_process	cellular process	4	297	21	4181	0.190476	0.0571475	0.510347
GO:0051920	peroxiredoxin activity	molecular_function	antioxidant activity	2	649	5	7766	0.4	0.0588259	0.516827
GO:0006094	gluconeogenesis	biological_process	metabolic process	2	297	6	4181	0.333333	0.0623334	0.525738
GO:0006144	purine nucleobase metabolic process	biological_process	cellular process	2	297	6	4181	0.333333	0.0623334	0.525738
GO:0009074	aromatic amino acid family catabolic process	biological_process	cellular process	2	297	6	4181	0.333333	0.0623334	0.525738
GO:0019319	hexose biosynthetic process	biological_process	metabolic process	2	297	6	4181	0.333333	0.0623334	0.525738
GO:0046364	monosaccharide biosynthetic process	biological_process	metabolic process	2	297	6	4181	0.333333	0.0623334	0.525738
GO:0051187	cofactor catabolic process	biological_process	cellular process	2	297	6	4181	0.333333	0.0623334	0.525738
GO:0051240	positive regulation of multicellular organismal process	biological_process	biological regulation	2	297	6	4181	0.333333	0.0623334	0.525738
GO:0008652	cellular amino acid biosynthetic process	biological_process	cellular process	4	297	22	4181	0.181818	0.0660977	0.548091
GO:0016054	organic acid catabolic process	biological_process	cellular process	4	297	22	4181	0.181818	0.0660977	0.548091
GO:0046395	carboxylic acid catabolic process	biological_process	cellular process	4	297	22	4181	0.181818	0.0660977	0.548091
GO:0004521	endoribonuclease activity	molecular_function	catalytic activity	6	649	35	7766	0.171429	0.0673828	0.555626
GO:0005779	integral component of peroxisomal membrane	cellular_component	organelle part	2	440	6	5891	0.333333	0.0682707	0.556727
GO:0031231	intrinsic component of peroxisomal membrane	cellular_component	organelle part	2	440	6	5891	0.333333	0.0682707	0.556727
GO:0008061	chitin binding	molecular_function	binding	10	649	71	7766	0.140845	0.0696301	0.564693
GO:0003713	transcription coactivator activity	molecular_function	transcription regulator activity	3	649	12	7766	0.25	0.0723604	0.580456
GO:1901606	alpha-amino acid catabolic process	biological_process	cellular process	3	297	14	4181	0.214286	0.0719949	0.580456
GO:0006790	sulfur compound metabolic process	biological_process	cellular process	5	297	33	4181	0.151515	0.0807426	0.637437
GO:0016667	oxidoreductase activity, acting on a sulfur group of donors	molecular_function	catalytic activity	4	649	20	7766	0.2	0.080022	0.637437
GO:0019318	hexose metabolic process	biological_process	metabolic process	6	297	43	4181	0.139535	0.0809096	0.637437
GO:1901361	organic cyclic compound catabolic process	biological_process	metabolic process	8	297	64	4181	0.125	0.0811911	0.637437
GO:1901135	carbohydrate derivative metabolic process	biological_process	metabolic process	27	297	289	4181	0.0934256	0.0818924	0.639541
GO:0005000	vasopressin receptor activity	molecular_function	molecular transducer activity	2	649	6	7766	0.333333	0.0834446	0.641481
GO:0016679	oxidoreductase activity, acting on diphenols and related substances as donors	molecular_function	catalytic activity	2	649	6	7766	0.333333	0.0834446	0.641481
GO:0042398	cellular modified amino acid biosynthetic process	biological_process	metabolic process	2	297	7	4181	0.285714	0.08326	0.641481
GO:0009063	cellular amino acid catabolic process	biological_process	cellular process	3	297	15	4181	0.2	0.0854409	0.646722
GO:0031047	gene silencing by RNA	biological_process	biological regulation	3	297	15	4181	0.2	0.0854409	0.646722
GO:0140053	mitochondrial gene expression	biological_process	metabolic process	3	297	15	4181	0.2	0.0854409	0.646722
GO:0016917	GABA receptor activity	molecular_function	molecular transducer activity	3	649	13	7766	0.230769	0.0884405	0.666011
GO:0016893	endonuclease activity, active with either ribo- or deoxyribonucleic acids and producing 5'-phosphomonoesters	molecular_function	catalytic activity	5	649	29	7766	0.172414	0.0895341	0.670824
GO:0005680	anaphase-promoting complex	cellular_component	organelle part	2	440	7	5891	0.285714	0.090963	0.678088
GO:0000152	nuclear ubiquitin ligase complex	cellular_component	organelle part	2	440	9	5891	0.222222	0.141386	0.693265
GO:0000214	tRNA-intron endonuclease complex	cellular_component	organelle part	1	440	2	5891	0.5	0.143814	0.693265
GO:0000256	allantoin catabolic process	biological_process	cellular process	1	297	2	4181	0.5	0.137041	0.693265
GO:0000422	autophagy of mitochondrion	biological_process	cellular component organization or biogenesis	1	297	2	4181	0.5	0.137041	0.693265
GO:0000796	condensin complex	cellular_component	organelle part	1	440	2	5891	0.5	0.143814	0.693265
GO:0001501	skeletal system development	biological_process	multicellular organismal process	1	297	2	4181	0.5	0.137041	0.693265
GO:0001819	positive regulation of cytokine production	biological_process	biological regulation	1	297	2	4181	0.5	0.137041	0.693265
GO:0003712	transcription coregulator activity	molecular_function	transcription regulator activity	6	649	40	7766	0.15	0.112715	0.693265
GO:0003909	DNA ligase activity	molecular_function	catalytic activity	1	649	2	7766	0.5	0.160165	0.693265
GO:0003910	DNA ligase (ATP) activity	molecular_function	catalytic activity	1	649	2	7766	0.5	0.160165	0.693265
GO:0003918	DNA topoisomerase type II (ATP-hydrolyzing) activity	molecular_function	catalytic activity	1	649	2	7766	0.5	0.160165	0.693265
GO:0003933	GTP cyclohydrolase activity	molecular_function	catalytic activity	1	649	2	7766	0.5	0.160165	0.693265
GO:0003934	GTP cyclohydrolase I activity	molecular_function	catalytic activity	1	649	2	7766	0.5	0.160165	0.693265
GO:0004035	alkaline phosphatase activity	molecular_function	catalytic activity	2	649	7	7766	0.285714	0.110524	0.693265
GO:0004252	serine-type endopeptidase activity	molecular_function	catalytic activity	26	649	248	7766	0.104839	0.133851	0.693265
GO:0004334	fumarylacetoacetase activity	molecular_function	catalytic activity	1	649	2	7766	0.5	0.160165	0.693265
GO:0004359	glutaminase activity	molecular_function	catalytic activity	1	649	2	7766	0.5	0.160165	0.693265
GO:0004373	glycogen (starch) synthase activity	molecular_function	catalytic activity	1	649	2	7766	0.5	0.160165	0.693265
GO:0004503	monophenol monooxygenase activity	molecular_function	catalytic activity	1	649	2	7766	0.5	0.160165	0.693265
GO:0004540	ribonuclease activity	molecular_function	catalytic activity	6	649	42	7766	0.142857	0.134293	0.693265
GO:0004555	alpha,alpha-trehalase activity	molecular_function	catalytic activity	1	649	2	7766	0.5	0.160165	0.693265
GO:0004556	alpha-amylase activity	molecular_function	catalytic activity	1	649	2	7766	0.5	0.160165	0.693265
GO:0004564	beta-fructofuranosidase activity	molecular_function	catalytic activity	2	649	8	7766	0.25	0.139482	0.693265
GO:0004639	phosphoribosylaminoimidazolesuccinocarboxamide synthase activity	molecular_function	catalytic activity	1	649	2	7766	0.5	0.160165	0.693265
GO:0004760	serine-pyruvate transaminase activity	molecular_function	catalytic activity	1	649	2	7766	0.5	0.160165	0.693265
GO:0004896	cytokine receptor activity	molecular_function	molecular transducer activity	1	649	2	7766	0.5	0.160165	0.693265
GO:0004965	G protein-coupled GABA receptor activity	molecular_function	molecular transducer activity	1	649	2	7766	0.5	0.160165	0.693265
GO:0005736	RNA polymerase I complex	cellular_component	organelle part	1	440	2	5891	0.5	0.143814	0.693265
GO:0005778	peroxisomal membrane	cellular_component	organelle part	2	440	8	5891	0.25	0.115467	0.693265
GO:0005996	monosaccharide metabolic process	biological_process	metabolic process	6	297	46	4181	0.130435	0.104442	0.693265
GO:0006006	glucose metabolic process	biological_process	metabolic process	2	297	9	4181	0.222222	0.130046	0.693265
GO:0006109	regulation of carbohydrate metabolic process	biological_process	biological regulation	1	297	2	4181	0.5	0.137041	0.693265
GO:0006111	regulation of gluconeogenesis	biological_process	biological regulation	1	297	2	4181	0.5	0.137041	0.693265
GO:0006266	DNA ligation	biological_process	cellular process	1	297	2	4181	0.5	0.137041	0.693265
GO:0006370	7-methylguanosine mRNA capping	biological_process	cellular process	1	297	2	4181	0.5	0.137041	0.693265
GO:0006392	transcription elongation from mitochondrial promoter	biological_process	cellular process	1	297	2	4181	0.5	0.137041	0.693265
GO:0006541	glutamine metabolic process	biological_process	cellular process	2	297	9	4181	0.222222	0.130046	0.693265
GO:0006558	L-phenylalanine metabolic process	biological_process	cellular process	1	297	2	4181	0.5	0.137041	0.693265
GO:0006559	L-phenylalanine catabolic process	biological_process	cellular process	1	297	2	4181	0.5	0.137041	0.693265
GO:0006573	valine metabolic process	biological_process	cellular process	1	297	2	4181	0.5	0.137041	0.693265
GO:0006574	valine catabolic process	biological_process	cellular process	1	297	2	4181	0.5	0.137041	0.693265
GO:0006631	fatty acid metabolic process	biological_process	cellular process	6	297	48	4181	0.125	0.121904	0.693265
GO:0006633	fatty acid biosynthetic process	biological_process	cellular process	5	297	38	4181	0.131579	0.128771	0.693265
GO:0006750	glutathione biosynthetic process	biological_process	cellular process	1	297	2	4181	0.5	0.137041	0.693265
GO:0008237	metallopeptidase activity	molecular_function	catalytic activity	18	649	167	7766	0.107784	0.157758	0.693265
GO:0008270	zinc ion binding	molecular_function	binding	60	649	611	7766	0.0981997	0.101151	0.693265
GO:0008430	selenium binding	molecular_function	binding	1	649	2	7766	0.5	0.160165	0.693265
GO:0008453	alanine-glyoxylate transaminase activity	molecular_function	catalytic activity	1	649	2	7766	0.5	0.160165	0.693265
GO:0008622	epsilon DNA polymerase complex	cellular_component	organelle part	1	440	2	5891	0.5	0.143814	0.693265
GO:0008655	pyrimidine-containing compound salvage	biological_process	cellular process	1	297	2	4181	0.5	0.137041	0.693265
GO:0009059	macromolecule biosynthetic process	biological_process	metabolic process	36	297	421	4181	0.0855107	0.132496	0.693265
GO:0009064	glutamine family amino acid metabolic process	biological_process	cellular process	3	297	17	4181	0.176471	0.115177	0.693265
GO:0009072	aromatic amino acid family metabolic process	biological_process	cellular process	3	297	16	4181	0.1875	0.0998606	0.693265
GO:0009083	branched-chain amino acid catabolic process	biological_process	cellular process	1	297	2	4181	0.5	0.137041	0.693265
GO:0009084	glutamine family amino acid biosynthetic process	biological_process	cellular process	2	297	9	4181	0.222222	0.130046	0.693265
GO:0009112	nucleobase metabolic process	biological_process	cellular process	2	297	10	4181	0.2	0.155238	0.693265
GO:0009221	pyrimidine deoxyribonucleotide biosynthetic process	biological_process	cellular process	1	297	2	4181	0.5	0.137041	0.693265
GO:0009265	2'-deoxyribonucleotide biosynthetic process	biological_process	cellular process	1	297	2	4181	0.5	0.137041	0.693265
GO:0009298	GDP-mannose biosynthetic process	biological_process	cellular process	1	297	2	4181	0.5	0.137041	0.693265
GO:0009410	response to xenobiotic stimulus	biological_process	response to stimulus	1	297	2	4181	0.5	0.137041	0.693265
GO:0010138	pyrimidine ribonucleotide salvage	biological_process	cellular process	1	297	2	4181	0.5	0.137041	0.693265
GO:0010675	regulation of cellular carbohydrate metabolic process	biological_process	biological regulation	1	297	2	4181	0.5	0.137041	0.693265
GO:0010677	negative regulation of cellular carbohydrate metabolic process	biological_process	biological regulation	1	297	2	4181	0.5	0.137041	0.693265
GO:0010906	regulation of glucose metabolic process	biological_process	biological regulation	1	297	2	4181	0.5	0.137041	0.693265
GO:0015927	trehalase activity	molecular_function	catalytic activity	1	649	2	7766	0.5	0.160165	0.693265
GO:0016160	amylase activity	molecular_function	catalytic activity	1	649	2	7766	0.5	0.160165	0.693265
GO:0016458	gene silencing	biological_process	biological regulation	3	297	16	4181	0.1875	0.0998606	0.693265
GO:0016638	oxidoreductase activity, acting on the CH-NH2 group of donors	molecular_function	catalytic activity	2	649	8	7766	0.25	0.139482	0.693265
GO:0016646	oxidoreductase activity, acting on the CH-NH group of donors, NAD or NADP as acceptor	molecular_function	catalytic activity	2	649	8	7766	0.25	0.139482	0.693265
GO:0016712	oxidoreductase activity, acting on paired donors, with incorporation or reduction of molecular oxygen, reduced flavin or flavoprotein as one donor, and incorporation of one atom of oxygen	molecular_function	catalytic activity	1	649	2	7766	0.5	0.160165	0.693265
GO:0016716	oxidoreductase activity, acting on paired donors, with incorporation or reduction of molecular oxygen, another compound as one donor, and incorporation of one atom of oxygen	molecular_function	catalytic activity	1	649	2	7766	0.5	0.160165	0.693265
GO:0016788	hydrolase activity, acting on ester bonds	molecular_function	catalytic activity	41	649	402	7766	0.10199	0.102841	0.693265
GO:0016810	hydrolase activity, acting on carbon-nitrogen (but not peptide) bonds	molecular_function	catalytic activity	8	649	60	7766	0.133333	0.124763	0.693265
GO:0018024	histone-lysine N-methyltransferase activity	molecular_function	catalytic activity	3	649	15	7766	0.2	0.124491	0.693265
GO:0019184	nonribosomal peptide biosynthetic process	biological_process	cellular process	1	297	2	4181	0.5	0.137041	0.693265
GO:0019211	phosphatase activator activity	molecular_function	molecular function regulator	1	649	2	7766	0.5	0.160165	0.693265
GO:0019805	quinolinate biosynthetic process	biological_process	cellular process	1	297	2	4181	0.5	0.137041	0.693265
GO:0019899	enzyme binding	molecular_function	binding	12	649	102	7766	0.117647	0.142525	0.693265
GO:0022404	molting cycle process	biological_process	multicellular organismal process	1	297	2	4181	0.5	0.137041	0.693265
GO:0022603	regulation of anatomical structure morphogenesis	biological_process	biological regulation	1	297	2	4181	0.5	0.137041	0.693265
GO:0022625	cytosolic large ribosomal subunit	cellular_component	organelle part	1	440	2	5891	0.5	0.143814	0.693265
GO:0030041	actin filament polymerization	biological_process	cellular component organization or biogenesis	1	297	2	4181	0.5	0.137041	0.693265
GO:0030151	molybdenum ion binding	molecular_function	binding	2	649	8	7766	0.25	0.139482	0.693265
GO:0030258	lipid modification	biological_process	cellular process	4	297	26	4181	0.153846	0.108522	0.693265
GO:0030374	nuclear receptor transcription coactivator activity	molecular_function	transcription regulator activity	1	649	2	7766	0.5	0.160165	0.693265
GO:0031056	regulation of histone modification	biological_process	biological regulation	1	297	2	4181	0.5	0.137041	0.693265
GO:0031177	phosphopantetheine binding	molecular_function	binding	1	649	2	7766	0.5	0.160165	0.693265
GO:0031903	microbody membrane	cellular_component	organelle part	2	440	8	5891	0.25	0.115467	0.693265
GO:0032262	pyrimidine nucleotide salvage	biological_process	cellular process	1	297	2	4181	0.5	0.137041	0.693265
GO:0032479	regulation of type I interferon production	biological_process	biological regulation	1	297	2	4181	0.5	0.137041	0.693265
GO:0032481	positive regulation of type I interferon production	biological_process	biological regulation	1	297	2	4181	0.5	0.137041	0.693265
GO:0032787	monocarboxylic acid metabolic process	biological_process	cellular process	8	297	67	4181	0.119403	0.0999199	0.693265
GO:0032977	membrane insertase activity	molecular_function	transporter activity	1	649	2	7766	0.5	0.160165	0.693265
GO:0034354	'de novo' NAD biosynthetic process from tryptophan	biological_process	cellular process	1	297	2	4181	0.5	0.137041	0.693265
GO:0034627	'de novo' NAD biosynthetic process	biological_process	cellular process	1	297	2	4181	0.5	0.137041	0.693265
GO:0034645	cellular macromolecule biosynthetic process	biological_process	cellular process	36	297	420	4181	0.0857143	0.129374	0.693265
GO:0042054	histone methyltransferase activity	molecular_function	catalytic activity	3	649	15	7766	0.2	0.124491	0.693265
GO:0043097	pyrimidine nucleoside salvage	biological_process	cellular process	1	297	2	4181	0.5	0.137041	0.693265
GO:0043175	RNA polymerase core enzyme binding	molecular_function	binding	1	649	2	7766	0.5	0.160165	0.693265
GO:0043255	regulation of carbohydrate biosynthetic process	biological_process	biological regulation	1	297	2	4181	0.5	0.137041	0.693265
GO:0043420	anthranilate metabolic process	biological_process	cellular process	1	297	2	4181	0.5	0.137041	0.693265
GO:0043605	cellular amide catabolic process	biological_process	cellular process	1	297	2	4181	0.5	0.137041	0.693265
GO:0044206	UMP salvage	biological_process	cellular process	1	297	2	4181	0.5	0.137041	0.693265
GO:0044255	cellular lipid metabolic process	biological_process	cellular process	15	297	158	4181	0.0949367	0.150476	0.693265
GO:0044270	cellular nitrogen compound catabolic process	biological_process	cellular process	7	297	61	4181	0.114754	0.139096	0.693265
GO:0044391	ribosomal subunit	cellular_component	organelle part	5	440	37	5891	0.135135	0.138507	0.693265
GO:0044421	extracellular region part	cellular_component	extracellular region	9	440	75	5891	0.12	0.104761	0.693265
GO:0044438	microbody part	cellular_component	organelle part	2	440	8	5891	0.25	0.115467	0.693265
GO:0044439	peroxisomal part	cellular_component	organelle part	2	440	8	5891	0.25	0.115467	0.693265
GO:0044743	protein transmembrane import into intracellular organelle	biological_process	localization	2	297	10	4181	0.2	0.155238	0.693265
GO:0045454	cell redox homeostasis	biological_process	biological regulation	5	297	39	4181	0.128205	0.139663	0.693265
GO:0045721	negative regulation of gluconeogenesis	biological_process	biological regulation	1	297	2	4181	0.5	0.137041	0.693265
GO:0045912	negative regulation of carbohydrate metabolic process	biological_process	biological regulation	1	297	2	4181	0.5	0.137041	0.693265
GO:0046385	deoxyribose phosphate biosynthetic process	biological_process	cellular process	1	297	2	4181	0.5	0.137041	0.693265
GO:0046700	heterocycle catabolic process	biological_process	cellular process	7	297	62	4181	0.112903	0.147894	0.693265
GO:0046834	lipid phosphorylation	biological_process	cellular process	2	297	10	4181	0.2	0.155238	0.693265
GO:0046854	phosphatidylinositol phosphorylation	biological_process	cellular process	2	297	10	4181	0.2	0.155238	0.693265
GO:0046874	quinolinate metabolic process	biological_process	cellular process	1	297	2	4181	0.5	0.137041	0.693265
GO:0047617	acyl-CoA hydrolase activity	molecular_function	catalytic activity	1	649	2	7766	0.5	0.160165	0.693265
GO:0048285	organelle fission	biological_process	cellular component organization or biogenesis	3	297	18	4181	0.166667	0.13131	0.693265
GO:0051094	positive regulation of developmental process	biological_process	biological regulation	1	297	2	4181	0.5	0.137041	0.693265
GO:0051103	DNA ligation involved in DNA repair	biological_process	cellular process	1	297	2	4181	0.5	0.137041	0.693265
GO:0051304	chromosome separation	biological_process	cellular process	1	297	2	4181	0.5	0.137041	0.693265
GO:0055129	L-proline biosynthetic process	biological_process	cellular process	1	297	2	4181	0.5	0.137041	0.693265
GO:0061505	DNA topoisomerase II activity	molecular_function	catalytic activity	1	649	2	7766	0.5	0.160165	0.693265
GO:0061726	mitochondrion disassembly	biological_process	cellular component organization or biogenesis	1	297	2	4181	0.5	0.137041	0.693265
GO:0062012	regulation of small molecule metabolic process	biological_process	biological regulation	1	297	2	4181	0.5	0.137041	0.693265
GO:0062014	negative regulation of small molecule metabolic process	biological_process	biological regulation	1	297	2	4181	0.5	0.137041	0.693265
GO:0070063	RNA polymerase binding	molecular_function	binding	1	649	2	7766	0.5	0.160165	0.693265
GO:0070848	response to growth factor	biological_process	response to stimulus	2	297	10	4181	0.2	0.155238	0.693265
GO:0071466	cellular response to xenobiotic stimulus	biological_process	cellular process	1	297	2	4181	0.5	0.137041	0.693265
GO:0071559	response to transforming growth factor beta	biological_process	response to stimulus	2	297	8	4181	0.25	0.105949	0.693265
GO:0072523	purine-containing compound catabolic process	biological_process	cellular process	2	297	8	4181	0.25	0.105949	0.693265
GO:0090148	membrane fission	biological_process	cellular component organization or biogenesis	1	297	2	4181	0.5	0.137041	0.693265
GO:0090149	mitochondrial membrane fission	biological_process	cellular component organization or biogenesis	1	297	2	4181	0.5	0.137041	0.693265
GO:0103025	alpha-amylase activity (releasing maltohexaose)	molecular_function	catalytic activity	1	649	2	7766	0.5	0.160165	0.693265
GO:1901137	carbohydrate derivative biosynthetic process	biological_process	metabolic process	14	297	146	4181	0.0958904	0.152249	0.693265
GO:1902221	erythrose 4-phosphate/phosphoenolpyruvate family amino acid metabolic process	biological_process	cellular process	1	297	2	4181	0.5	0.137041	0.693265
GO:1902222	erythrose 4-phosphate/phosphoenolpyruvate family amino acid catabolic process	biological_process	cellular process	1	297	2	4181	0.5	0.137041	0.693265
GO:1902275	regulation of chromatin organization	biological_process	biological regulation	1	297	2	4181	0.5	0.137041	0.693265
GO:1903008	organelle disassembly	biological_process	cellular component organization or biogenesis	1	297	2	4181	0.5	0.137041	0.693265
GO:2000027	regulation of animal organ morphogenesis	biological_process	biological regulation	1	297	2	4181	0.5	0.137041	0.693265
GO:2001057	reactive nitrogen species metabolic process	biological_process	metabolic process	2	297	8	4181	0.25	0.105949	0.693265
GO:0000255	allantoin metabolic process	biological_process	cellular process	1	297	3	4181	0.333333	0.198371	0.705532
GO:0000959	mitochondrial RNA metabolic process	biological_process	cellular process	1	297	3	4181	0.333333	0.198371	0.705532
GO:0001817	regulation of cytokine production	biological_process	biological regulation	1	297	3	4181	0.333333	0.198371	0.705532
GO:0001894	tissue homeostasis	biological_process	biological regulation	1	297	3	4181	0.333333	0.198371	0.705532
GO:0003964	RNA-directed DNA polymerase activity	molecular_function	catalytic activity	11	649	98	7766	0.112245	0.193721	0.705532
GO:0005201	extracellular matrix structural constituent	molecular_function	structural molecule activity	3	649	17	7766	0.176471	0.164838	0.705532
GO:0005984	disaccharide metabolic process	biological_process	cellular process	1	297	3	4181	0.333333	0.198371	0.705532
GO:0005991	trehalose metabolic process	biological_process	cellular process	1	297	3	4181	0.333333	0.198371	0.705532
GO:0006390	mitochondrial transcription	biological_process	cellular process	1	297	3	4181	0.333333	0.198371	0.705532
GO:0006470	protein dephosphorylation	biological_process	cellular process	1	297	3	4181	0.333333	0.198371	0.705532
GO:0006493	protein O-linked glycosylation	biological_process	cellular process	1	297	3	4181	0.333333	0.198371	0.705532
GO:0006542	glutamine biosynthetic process	biological_process	cellular process	1	297	3	4181	0.333333	0.198371	0.705532
GO:0006563	L-serine metabolic process	biological_process	cellular process	1	297	3	4181	0.333333	0.198371	0.705532
GO:0007059	chromosome segregation	biological_process	cellular process	2	297	11	4181	0.181818	0.18125	0.705532
GO:0007076	mitotic chromosome condensation	biological_process	cellular component organization or biogenesis	1	297	3	4181	0.333333	0.198371	0.705532
GO:0007093	mitotic cell cycle checkpoint	biological_process	biological regulation	2	297	11	4181	0.181818	0.18125	0.705532
GO:0008146	sulfotransferase activity	molecular_function	catalytic activity	3	649	18	7766	0.166667	0.186282	0.705532
GO:0008154	actin polymerization or depolymerization	biological_process	cellular component organization or biogenesis	1	297	3	4181	0.333333	0.198371	0.705532
GO:0008236	serine-type peptidase activity	molecular_function	catalytic activity	28	649	279	7766	0.100358	0.176974	0.705532
GO:0008271	secondary active sulfate transmembrane transporter activity	molecular_function	transporter activity	2	649	9	7766	0.222222	0.169817	0.705532
GO:0008610	lipid biosynthetic process	biological_process	metabolic process	10	297	102	4181	0.0980392	0.185642	0.705532
GO:0009081	branched-chain amino acid metabolic process	biological_process	cellular process	1	297	3	4181	0.333333	0.198371	0.705532
GO:0009219	pyrimidine deoxyribonucleotide metabolic process	biological_process	cellular process	1	297	3	4181	0.333333	0.198371	0.705532
GO:0009394	2'-deoxyribonucleotide metabolic process	biological_process	cellular process	1	297	3	4181	0.333333	0.198371	0.705532
GO:0009396	folic acid-containing compound biosynthetic process	biological_process	cellular process	1	297	3	4181	0.333333	0.198371	0.705532
GO:0009887	animal organ morphogenesis	biological_process	multicellular organismal process	1	297	3	4181	0.333333	0.198371	0.705532
GO:0010469	regulation of signaling receptor activity	biological_process	biological regulation	1	297	3	4181	0.333333	0.198371	0.705532
GO:0010669	epithelial structure maintenance	biological_process	biological regulation	1	297	3	4181	0.333333	0.198371	0.705532
GO:0014070	response to organic cyclic compound	biological_process	response to stimulus	1	297	3	4181	0.333333	0.198371	0.705532
GO:0015116	sulfate transmembrane transporter activity	molecular_function	transporter activity	2	649	9	7766	0.222222	0.169817	0.705532
GO:0015936	coenzyme A metabolic process	biological_process	cellular process	1	297	3	4181	0.333333	0.198371	0.705532
GO:0016021	integral component of membrane	cellular_component	membrane part	260	440	3358	5891	0.077427	0.192305	0.705532
GO:0016278	lysine N-methyltransferase activity	molecular_function	catalytic activity	3	649	17	7766	0.176471	0.164838	0.705532
GO:0016279	protein-lysine N-methyltransferase activity	molecular_function	catalytic activity	3	649	17	7766	0.176471	0.164838	0.705532
GO:0016645	oxidoreductase activity, acting on the CH-NH group of donors	molecular_function	catalytic activity	2	649	9	7766	0.222222	0.169817	0.705532
GO:0016811	hydrolase activity, acting on carbon-nitrogen (but not peptide) bonds, in linear amides	molecular_function	catalytic activity	5	649	36	7766	0.138889	0.178182	0.705532
GO:0017137	Rab GTPase binding	molecular_function	binding	2	649	9	7766	0.222222	0.169817	0.705532
GO:0017144	drug metabolic process	biological_process	cellular process	17	297	188	4181	0.0904255	0.178419	0.705532
GO:0017171	serine hydrolase activity	molecular_function	catalytic activity	28	649	279	7766	0.100358	0.176974	0.705532
GO:0019509	L-methionine salvage from methylthioadenosine	biological_process	cellular process	1	297	3	4181	0.333333	0.198371	0.705532
GO:0019673	GDP-mannose metabolic process	biological_process	cellular process	1	297	3	4181	0.333333	0.198371	0.705532
GO:0019692	deoxyribose phosphate metabolic process	biological_process	cellular process	1	297	3	4181	0.333333	0.198371	0.705532
GO:0033993	response to lipid	biological_process	response to stimulus	1	297	3	4181	0.333333	0.198371	0.705532
GO:0042493	response to drug	biological_process	response to stimulus	1	297	3	4181	0.333333	0.198371	0.705532
GO:0042592	homeostatic process	biological_process	biological regulation	9	297	88	4181	0.102273	0.170235	0.705532
GO:0043094	cellular metabolic compound salvage	biological_process	cellular process	2	297	11	4181	0.181818	0.18125	0.705532
GO:0043102	amino acid salvage	biological_process	cellular process	1	297	3	4181	0.333333	0.198371	0.705532
GO:0043174	nucleoside salvage	biological_process	cellular process	1	297	3	4181	0.333333	0.198371	0.705532
GO:0043603	cellular amide metabolic process	biological_process	cellular process	19	297	214	4181	0.088785	0.181728	0.705532
GO:0043650	dicarboxylic acid biosynthetic process	biological_process	cellular process	1	297	3	4181	0.333333	0.198371	0.705532
GO:0045930	negative regulation of mitotic cell cycle	biological_process	biological regulation	2	297	11	4181	0.181818	0.18125	0.705532
GO:0046467	membrane lipid biosynthetic process	biological_process	cellular process	3	297	21	4181	0.142857	0.18379	0.705532
GO:0046654	tetrahydrofolate biosynthetic process	biological_process	cellular process	1	297	3	4181	0.333333	0.198371	0.705532
GO:0048545	response to steroid hormone	biological_process	response to stimulus	1	297	3	4181	0.333333	0.198371	0.705532
GO:0048871	multicellular organismal homeostasis	biological_process	biological regulation	1	297	3	4181	0.333333	0.198371	0.705532
GO:0050662	coenzyme binding	molecular_function	binding	22	649	216	7766	0.101852	0.192336	0.705532
GO:0050730	regulation of peptidyl-tyrosine phosphorylation	biological_process	biological regulation	1	297	3	4181	0.333333	0.198371	0.705532
GO:0050731	positive regulation of peptidyl-tyrosine phosphorylation	biological_process	biological regulation	1	297	3	4181	0.333333	0.198371	0.705532
GO:0055086	nucleobase-containing small molecule metabolic process	biological_process	cellular process	14	297	151	4181	0.0927152	0.1827	0.705532
GO:0061097	regulation of protein tyrosine kinase activity	biological_process	biological regulation	1	297	3	4181	0.333333	0.198371	0.705532
GO:0061098	positive regulation of protein tyrosine kinase activity	biological_process	biological regulation	1	297	3	4181	0.333333	0.198371	0.705532
GO:0070084	protein initiator methionine removal	biological_process	cellular process	1	297	3	4181	0.333333	0.198371	0.705532
GO:0070681	glutaminyl-tRNAGln biosynthesis via transamidation	biological_process	cellular process	1	297	3	4181	0.333333	0.198371	0.705532
GO:0070940	dephosphorylation of RNA polymerase II C-terminal domain	biological_process	biological regulation	1	297	3	4181	0.333333	0.198371	0.705532
GO:0071265	L-methionine biosynthetic process	biological_process	cellular process	1	297	3	4181	0.333333	0.198371	0.705532
GO:0071267	L-methionine salvage	biological_process	cellular process	1	297	3	4181	0.333333	0.198371	0.705532
GO:0071383	cellular response to steroid hormone stimulus	biological_process	cellular process	1	297	3	4181	0.333333	0.198371	0.705532
GO:0071396	cellular response to lipid	biological_process	cellular process	1	297	3	4181	0.333333	0.198371	0.705532
GO:0071407	cellular response to organic cyclic compound	biological_process	cellular process	1	297	3	4181	0.333333	0.198371	0.705532
GO:0071695	anatomical structure maturation	biological_process	developmental process	1	297	3	4181	0.333333	0.198371	0.705532
GO:0071897	DNA biosynthetic process	biological_process	cellular process	1	297	3	4181	0.333333	0.198371	0.705532
GO:0099023	tethering complex	cellular_component	protein-containing complex	3	440	20	5891	0.15	0.184165	0.705532
GO:1901654	response to ketone	biological_process	response to stimulus	1	297	3	4181	0.333333	0.198371	0.705532
GO:1901655	cellular response to ketone	biological_process	cellular process	1	297	3	4181	0.333333	0.198371	0.705532
GO:0004185	serine-type carboxypeptidase activity	molecular_function	catalytic activity	2	649	10	7766	0.2	0.201098	0.706714
GO:0015035	protein disulfide oxidoreductase activity	molecular_function	catalytic activity	2	649	10	7766	0.2	0.201098	0.706714
GO:0033558	protein deacetylase activity	molecular_function	catalytic activity	2	649	10	7766	0.2	0.201098	0.706714
GO:0034979	NAD-dependent protein deacetylase activity	molecular_function	catalytic activity	2	649	10	7766	0.2	0.201098	0.706714
GO:1901682	sulfur compound transmembrane transporter activity	molecular_function	transporter activity	2	649	10	7766	0.2	0.201098	0.706714
GO:0003707	steroid hormone receptor activity	molecular_function	molecular transducer activity	3	649	19	7766	0.157895	0.208396	0.707109
GO:0004197	cysteine-type endopeptidase activity	molecular_function	catalytic activity	3	649	19	7766	0.157895	0.208396	0.707109
GO:0005871	kinesin complex	cellular_component	organelle part	1	440	3	5891	0.333333	0.207784	0.707109
GO:0016616	oxidoreductase activity, acting on the CH-OH group of donors, NAD or NADP as acceptor	molecular_function	catalytic activity	5	649	38	7766	0.131579	0.208028	0.707109
GO:0030956	glutamyl-tRNA(Gln) amidotransferase complex	cellular_component	cell	1	440	3	5891	0.333333	0.207784	0.707109
GO:0032543	mitochondrial translation	biological_process	cellular process	2	297	12	4181	0.166667	0.207839	0.707109
GO:0033044	regulation of chromosome organization	biological_process	biological regulation	2	297	12	4181	0.166667	0.207839	0.707109
GO:0035145	exon-exon junction complex	cellular_component	organelle part	1	440	3	5891	0.333333	0.207784	0.707109
GO:0042575	DNA polymerase complex	cellular_component	cell	1	440	3	5891	0.333333	0.207784	0.707109
GO:0043169	cation binding	molecular_function	binding	134	649	1504	7766	0.0890957	0.207937	0.707109
GO:0045087	innate immune response	biological_process	response to stimulus	2	297	12	4181	0.166667	0.207839	0.707109
GO:0065002	intracellular protein transmembrane transport	biological_process	localization	2	297	12	4181	0.166667	0.207839	0.707109
GO:0070531	BRCA1-A complex	cellular_component	organelle part	1	440	3	5891	0.333333	0.207784	0.707109
GO:0070552	BRISC complex	cellular_component	organelle part	1	440	3	5891	0.333333	0.207784	0.707109
GO:0071806	protein transmembrane transport	biological_process	localization	2	297	12	4181	0.166667	0.207839	0.707109
GO:0140097	catalytic activity, acting on DNA	molecular_function	catalytic activity	22	649	219	7766	0.100457	0.210481	0.712546
GO:0000027	ribosomal large subunit assembly	biological_process	cellular component organization or biogenesis	1	297	4	4181	0.25	0.255356	0.727618
GO:0000213	tRNA-intron endonuclease activity	molecular_function	catalytic activity	1	649	3	7766	0.333333	0.230367	0.727618
GO:0000266	mitochondrial fission	biological_process	cellular component organization or biogenesis	1	297	4	4181	0.25	0.255356	0.727618
GO:0000271	polysaccharide biosynthetic process	biological_process	metabolic process	1	297	4	4181	0.25	0.255356	0.727618
GO:0000394	RNA splicing, via endonucleolytic cleavage and ligation	biological_process	cellular process	1	297	4	4181	0.25	0.255356	0.727618
GO:0001934	positive regulation of protein phosphorylation	biological_process	biological regulation	1	297	4	4181	0.25	0.255356	0.727618
GO:0002218	activation of innate immune response	biological_process	biological regulation	1	297	4	4181	0.25	0.255356	0.727618
GO:0002253	activation of immune response	biological_process	biological regulation	1	297	4	4181	0.25	0.255356	0.727618
GO:0002684	positive regulation of immune system process	biological_process	biological regulation	1	297	4	4181	0.25	0.255356	0.727618
GO:0004012	phospholipid-translocating ATPase activity	molecular_function	transporter activity	1	649	3	7766	0.333333	0.230367	0.727618
GO:0004067	asparaginase activity	molecular_function	catalytic activity	1	649	3	7766	0.333333	0.230367	0.727618
GO:0004356	glutamate-ammonia ligase activity	molecular_function	catalytic activity	1	649	3	7766	0.333333	0.230367	0.727618
GO:0004579	dolichyl-diphosphooligosaccharide-protein glycotransferase activity	molecular_function	catalytic activity	1	649	3	7766	0.333333	0.230367	0.727618
GO:0004712	protein serine/threonine/tyrosine kinase activity	molecular_function	catalytic activity	1	649	3	7766	0.333333	0.230367	0.727618
GO:0004890	GABA-A receptor activity	molecular_function	molecular transducer activity	2	649	11	7766	0.181818	0.232954	0.727618
GO:0005176	ErbB-2 class receptor binding	molecular_function	binding	1	649	3	7766	0.333333	0.230367	0.727618
GO:0005452	inorganic anion exchanger activity	molecular_function	transporter activity	1	649	3	7766	0.333333	0.230367	0.727618
GO:0005911	cell-cell junction	cellular_component	cell junction	2	440	13	5891	0.153846	0.252907	0.727618
GO:0005978	glycogen biosynthetic process	biological_process	cellular process	1	297	4	4181	0.25	0.255356	0.727618
GO:0006221	pyrimidine nucleotide biosynthetic process	biological_process	cellular process	2	297	13	4181	0.153846	0.234792	0.727618
GO:0006222	UMP biosynthetic process	biological_process	cellular process	1	297	4	4181	0.25	0.255356	0.727618
GO:0006265	DNA topological change	biological_process	cellular component organization or biogenesis	1	297	4	4181	0.25	0.255356	0.727618
GO:0006357	regulation of transcription by RNA polymerase II	biological_process	biological regulation	7	297	70	4181	0.1	0.22675	0.727618
GO:0006388	tRNA splicing, via endonucleolytic cleavage and ligation	biological_process	cellular process	1	297	4	4181	0.25	0.255356	0.727618
GO:0006561	proline biosynthetic process	biological_process	cellular process	1	297	4	4181	0.25	0.255356	0.727618
GO:0006568	tryptophan metabolic process	biological_process	cellular process	1	297	4	4181	0.25	0.255356	0.727618
GO:0006569	tryptophan catabolic process	biological_process	cellular process	1	297	4	4181	0.25	0.255356	0.727618
GO:0006586	indolalkylamine metabolic process	biological_process	cellular process	1	297	4	4181	0.25	0.255356	0.727618
GO:0006643	membrane lipid metabolic process	biological_process	cellular process	3	297	24	4181	0.125	0.240704	0.727618
GO:0006665	sphingolipid metabolic process	biological_process	cellular process	1	297	4	4181	0.25	0.255356	0.727618
GO:0006760	folic acid-containing compound metabolic process	biological_process	cellular process	1	297	4	4181	0.25	0.255356	0.727618
GO:0007264	small GTPase mediated signal transduction	biological_process	biological regulation	4	297	34	4181	0.117647	0.219168	0.727618
GO:0008320	protein transmembrane transporter activity	molecular_function	transporter activity	1	649	3	7766	0.333333	0.230367	0.727618
GO:0008565	protein transporter activity	molecular_function	transporter activity	2	649	11	7766	0.181818	0.232954	0.727618
GO:0009173	pyrimidine ribonucleoside monophosphate metabolic process	biological_process	cellular process	1	297	4	4181	0.25	0.255356	0.727618
GO:0009174	pyrimidine ribonucleoside monophosphate biosynthetic process	biological_process	cellular process	1	297	4	4181	0.25	0.255356	0.727618
GO:0009250	glucan biosynthetic process	biological_process	cellular process	1	297	4	4181	0.25	0.255356	0.727618
GO:0009310	amine catabolic process	biological_process	metabolic process	1	297	4	4181	0.25	0.255356	0.727618
GO:0009435	NAD biosynthetic process	biological_process	cellular process	1	297	4	4181	0.25	0.255356	0.727618
GO:0016211	ammonia ligase activity	molecular_function	catalytic activity	1	649	3	7766	0.333333	0.230367	0.727618
GO:0016289	CoA hydrolase activity	molecular_function	catalytic activity	1	649	3	7766	0.333333	0.230367	0.727618
GO:0016311	dephosphorylation	biological_process	cellular process	2	297	13	4181	0.153846	0.234792	0.727618
GO:0016559	peroxisome fission	biological_process	cellular component organization or biogenesis	1	297	4	4181	0.25	0.255356	0.727618
GO:0016803	ether hydrolase activity	molecular_function	catalytic activity	2	649	11	7766	0.181818	0.232954	0.727618
GO:0016812	hydrolase activity, acting on carbon-nitrogen (but not peptide) bonds, in cyclic amides	molecular_function	catalytic activity	1	649	3	7766	0.333333	0.230367	0.727618
GO:0016822	hydrolase activity, acting on acid carbon-carbon bonds	molecular_function	catalytic activity	1	649	3	7766	0.333333	0.230367	0.727618
GO:0016823	hydrolase activity, acting on acid carbon-carbon bonds, in ketonic substances	molecular_function	catalytic activity	1	649	3	7766	0.333333	0.230367	0.727618
GO:0016880	acid-ammonia (or amide) ligase activity	molecular_function	catalytic activity	1	649	3	7766	0.333333	0.230367	0.727618
GO:0019238	cyclohydrolase activity	molecular_function	catalytic activity	1	649	3	7766	0.333333	0.230367	0.727618
GO:0030197	extracellular matrix constituent, lubricant activity	molecular_function	structural molecule activity	1	649	3	7766	0.333333	0.230367	0.727618
GO:0030261	chromosome condensation	biological_process	cellular component organization or biogenesis	1	297	4	4181	0.25	0.255356	0.727618
GO:0030433	ubiquitin-dependent ERAD pathway	biological_process	cellular process	1	297	4	4181	0.25	0.255356	0.727618
GO:0031224	intrinsic component of membrane	cellular_component	membrane part	260	440	3373	5891	0.0770827	0.224396	0.727618
GO:0031349	positive regulation of defense response	biological_process	biological regulation	1	297	4	4181	0.25	0.255356	0.727618
GO:0031984	organelle subcompartment	cellular_component	organelle part	13	440	140	5891	0.0928571	0.245211	0.727618
GO:0033692	cellular polysaccharide biosynthetic process	biological_process	cellular process	1	297	4	4181	0.25	0.255356	0.727618
GO:0033961	cis-stilbene-oxide hydrolase activity	molecular_function	catalytic activity	2	649	11	7766	0.181818	0.232954	0.727618
GO:0035251	UDP-glucosyltransferase activity	molecular_function	catalytic activity	1	649	3	7766	0.333333	0.230367	0.727618
GO:0036054	protein-malonyllysine demalonylase activity	molecular_function	catalytic activity	1	649	3	7766	0.333333	0.230367	0.727618
GO:0036055	protein-succinyllysine desuccinylase activity	molecular_function	catalytic activity	1	649	3	7766	0.333333	0.230367	0.727618
GO:0036503	ERAD pathway	biological_process	cellular process	1	297	4	4181	0.25	0.255356	0.727618
GO:0042303	molting cycle	biological_process	multicellular organismal process	1	297	4	4181	0.25	0.255356	0.727618
GO:0042402	cellular biogenic amine catabolic process	biological_process	cellular process	1	297	4	4181	0.25	0.255356	0.727618
GO:0042436	indole-containing compound catabolic process	biological_process	cellular process	1	297	4	4181	0.25	0.255356	0.727618
GO:0042537	benzene-containing compound metabolic process	biological_process	cellular process	1	297	4	4181	0.25	0.255356	0.727618
GO:0042559	pteridine-containing compound biosynthetic process	biological_process	cellular process	1	297	4	4181	0.25	0.255356	0.727618
GO:0045089	positive regulation of innate immune response	biological_process	biological regulation	1	297	4	4181	0.25	0.255356	0.727618
GO:0045860	positive regulation of protein kinase activity	biological_process	biological regulation	1	297	4	4181	0.25	0.255356	0.727618
GO:0046049	UMP metabolic process	biological_process	cellular process	1	297	4	4181	0.25	0.255356	0.727618
GO:0046218	indolalkylamine catabolic process	biological_process	cellular process	1	297	4	4181	0.25	0.255356	0.727618
GO:0046653	tetrahydrofolate metabolic process	biological_process	cellular process	1	297	4	4181	0.25	0.255356	0.727618
GO:0046872	metal ion binding	molecular_function	binding	133	649	1496	7766	0.0889037	0.217328	0.727618
GO:0050567	glutaminyl-tRNA synthase (glutamine-hydrolyzing) activity	molecular_function	catalytic activity	1	649	3	7766	0.333333	0.230367	0.727618
GO:0050778	positive regulation of immune response	biological_process	biological regulation	1	297	4	4181	0.25	0.255356	0.727618
GO:0051020	GTPase binding	molecular_function	binding	8	649	72	7766	0.111111	0.251515	0.727618
GO:0051287	NAD binding	molecular_function	binding	4	649	30	7766	0.133333	0.238826	0.727618
GO:0051726	regulation of cell cycle	biological_process	biological regulation	5	297	48	4181	0.104167	0.252671	0.727618
GO:0060249	anatomical structure homeostasis	biological_process	biological regulation	3	297	24	4181	0.125	0.240704	0.727618
GO:0070008	serine-type exopeptidase activity	molecular_function	catalytic activity	2	649	11	7766	0.181818	0.232954	0.727618
GO:0071949	FAD binding	molecular_function	binding	4	649	30	7766	0.133333	0.238826	0.727618
GO:0072330	monocarboxylic acid biosynthetic process	biological_process	cellular process	5	297	48	4181	0.104167	0.252671	0.727618
GO:1904680	peptide transmembrane transporter activity	molecular_function	transporter activity	1	649	3	7766	0.333333	0.230367	0.727618
GO:0006518	peptide metabolic process	biological_process	cellular process	17	297	201	4181	0.0845771	0.258669	0.735638
GO:0016579	protein deubiquitination	biological_process	cellular process	3	297	25	4181	0.12	0.260304	0.738863
GO:0044272	sulfur compound biosynthetic process	biological_process	cellular process	2	297	14	4181	0.142857	0.261925	0.742036
GO:0000278	mitotic cell cycle	biological_process	cellular process	4	297	37	4181	0.108108	0.266567	0.743528
GO:0005507	copper ion binding	molecular_function	binding	2	649	12	7766	0.166667	0.265073	0.743528
GO:0005789	endoplasmic reticulum membrane	cellular_component	organelle part	7	440	70	5891	0.1	0.266382	0.743528
GO:0008250	oligosaccharyltransferase complex	cellular_component	organelle part	1	440	4	5891	0.25	0.266985	0.743528
GO:0015036	disulfide oxidoreductase activity	molecular_function	catalytic activity	2	649	12	7766	0.166667	0.265073	0.743528
GO:0016801	hydrolase activity, acting on ether bonds	molecular_function	catalytic activity	2	649	12	7766	0.166667	0.265073	0.743528
GO:0019213	deacetylase activity	molecular_function	catalytic activity	2	649	12	7766	0.166667	0.265073	0.743528
GO:0098827	endoplasmic reticulum subcompartment	cellular_component	organelle part	7	440	70	5891	0.1	0.266382	0.743528
GO:1901566	organonitrogen compound biosynthetic process	biological_process	metabolic process	32	297	401	4181	0.0798005	0.264041	0.743528
GO:0006753	nucleoside phosphate metabolic process	biological_process	cellular process	11	297	125	4181	0.088	0.272657	0.756469
GO:0009117	nucleotide metabolic process	biological_process	cellular process	11	297	125	4181	0.088	0.272657	0.756469
GO:0003678	DNA helicase activity	molecular_function	catalytic activity	4	649	32	7766	0.125	0.276689	0.763403
GO:0008276	protein methyltransferase activity	molecular_function	catalytic activity	3	649	22	7766	0.136364	0.277496	0.763403
GO:0015103	inorganic anion transmembrane transporter activity	molecular_function	transporter activity	3	649	22	7766	0.136364	0.277496	0.763403
GO:0042175	nuclear outer membrane-endoplasmic reticulum membrane network	cellular_component	cell	7	440	71	5891	0.0985915	0.278259	0.763403
GO:0044432	endoplasmic reticulum part	cellular_component	organelle part	7	440	71	5891	0.0985915	0.278259	0.763403
GO:0140096	catalytic activity, acting on a protein	molecular_function	catalytic activity	97	649	1095	7766	0.0885845	0.275677	0.763403
GO:0006605	protein targeting	biological_process	localization	3	297	26	4181	0.115385	0.280102	0.766581
GO:0042254	ribosome biogenesis	biological_process	cellular component organization or biogenesis	5	297	50	4181	0.1	0.280456	0.766581
GO:0031461	cullin-RING ubiquitin ligase complex	cellular_component	cell	2	440	14	5891	0.142857	0.281508	0.768034
GO:0046488	phosphatidylinositol metabolic process	biological_process	cellular process	4	297	38	4181	0.105263	0.282778	0.770076
GO:0006220	pyrimidine nucleotide metabolic process	biological_process	cellular process	2	297	15	4181	0.133333	0.289076	0.781459
GO:0044262	cellular carbohydrate metabolic process	biological_process	cellular process	2	297	15	4181	0.133333	0.289076	0.781459
GO:0051239	regulation of multicellular organismal process	biological_process	biological regulation	2	297	15	4181	0.133333	0.289076	0.781459
GO:0072528	pyrimidine-containing compound biosynthetic process	biological_process	cellular process	2	297	15	4181	0.133333	0.289076	0.781459
GO:0003916	DNA topoisomerase activity	molecular_function	catalytic activity	1	649	4	7766	0.25	0.29471	0.788029
GO:0008174	mRNA methyltransferase activity	molecular_function	catalytic activity	1	649	4	7766	0.25	0.29471	0.788029
GO:0008420	RNA polymerase II CTD heptapeptide repeat phosphatase activity	molecular_function	catalytic activity	1	649	4	7766	0.25	0.29471	0.788029
GO:0016886	ligase activity, forming phosphoric ester bonds	molecular_function	catalytic activity	1	649	4	7766	0.25	0.29471	0.788029
GO:0042887	amide transmembrane transporter activity	molecular_function	transporter activity	1	649	4	7766	0.25	0.29471	0.788029
GO:0072341	modified amino acid binding	molecular_function	binding	1	649	4	7766	0.25	0.29471	0.788029
GO:0044425	membrane part	cellular_component	membrane part	266	440	3483	5891	0.0763709	0.295345	0.788299
GO:0000184	nuclear-transcribed mRNA catabolic process, nonsense-mediated decay	biological_process	biological regulation	1	297	5	4181	0.2	0.308303	0.791401
GO:0005976	polysaccharide metabolic process	biological_process	metabolic process	1	297	5	4181	0.2	0.308303	0.791401
GO:0005977	glycogen metabolic process	biological_process	cellular process	1	297	5	4181	0.2	0.308303	0.791401
GO:0006073	cellular glucan metabolic process	biological_process	cellular process	1	297	5	4181	0.2	0.308303	0.791401
GO:0006112	energy reserve metabolic process	biological_process	cellular process	1	297	5	4181	0.2	0.308303	0.791401
GO:0006189	'de novo' IMP biosynthetic process	biological_process	cellular process	1	297	5	4181	0.2	0.308303	0.791401
GO:0006560	proline metabolic process	biological_process	cellular process	1	297	5	4181	0.2	0.308303	0.791401
GO:0006662	glycerol ether metabolic process	biological_process	metabolic process	1	297	5	4181	0.2	0.308303	0.791401
GO:0009070	serine family amino acid biosynthetic process	biological_process	cellular process	1	297	5	4181	0.2	0.308303	0.791401
GO:0009086	methionine biosynthetic process	biological_process	cellular process	1	297	5	4181	0.2	0.308303	0.791401
GO:0009226	nucleotide-sugar biosynthetic process	biological_process	cellular process	1	297	5	4181	0.2	0.308303	0.791401
GO:0018904	ether metabolic process	biological_process	metabolic process	1	297	5	4181	0.2	0.308303	0.791401
GO:0021700	developmental maturation	biological_process	developmental process	1	297	5	4181	0.2	0.308303	0.791401
GO:0033674	positive regulation of kinase activity	biological_process	biological regulation	1	297	5	4181	0.2	0.308303	0.791401
GO:0042327	positive regulation of phosphorylation	biological_process	biological regulation	1	297	5	4181	0.2	0.308303	0.791401
GO:0042430	indole-containing compound metabolic process	biological_process	cellular process	1	297	5	4181	0.2	0.308303	0.791401
GO:0042558	pteridine-containing compound metabolic process	biological_process	cellular process	1	297	5	4181	0.2	0.308303	0.791401
GO:0043173	nucleotide salvage	biological_process	cellular process	1	297	5	4181	0.2	0.308303	0.791401
GO:0044042	glucan metabolic process	biological_process	metabolic process	1	297	5	4181	0.2	0.308303	0.791401
GO:0044264	cellular polysaccharide metabolic process	biological_process	cellular process	1	297	5	4181	0.2	0.308303	0.791401
GO:0070646	protein modification by small protein removal	biological_process	cellular process	3	297	27	4181	0.111111	0.300032	0.791401
GO:1903047	mitotic cell cycle process	biological_process	cellular process	3	297	27	4181	0.111111	0.300032	0.791401
GO:0031300	intrinsic component of organelle membrane	cellular_component	organelle part	2	440	15	5891	0.133333	0.310014	0.793034
GO:0031301	integral component of organelle membrane	cellular_component	organelle part	2	440	15	5891	0.133333	0.310014	0.793034
GO:0008234	cysteine-type peptidase activity	molecular_function	catalytic activity	7	649	66	7766	0.106061	0.312509	0.793913
GO:0015399	primary active transmembrane transporter activity	molecular_function	transporter activity	7	649	66	7766	0.106061	0.312509	0.793913
GO:0015405	P-P-bond-hydrolysis-driven transmembrane transporter activity	molecular_function	transporter activity	7	649	66	7766	0.106061	0.312509	0.793913
GO:0044431	Golgi apparatus part	cellular_component	organelle part	8	440	86	5891	0.0930233	0.311951	0.793913
GO:0009166	nucleotide catabolic process	biological_process	cellular process	2	297	16	4181	0.125	0.316107	0.801673
GO:0006955	immune response	biological_process	response to stimulus	3	297	28	4181	0.107143	0.320032	0.810236
GO:0005665	RNA polymerase II, core complex	cellular_component	organelle part	1	440	5	5891	0.2	0.321771	0.810468
GO:1902555	endoribonuclease complex	cellular_component	protein-containing complex	1	440	5	5891	0.2	0.321771	0.810468
GO:1905348	endonuclease complex	cellular_component	protein-containing complex	1	440	5	5891	0.2	0.321771	0.810468
GO:0016782	transferase activity, transferring sulfur-containing groups	molecular_function	catalytic activity	3	649	24	7766	0.125	0.32472	0.816502
GO:0008168	methyltransferase activity	molecular_function	catalytic activity	9	649	89	7766	0.101124	0.32544	0.816921
GO:0005730	nucleolus	cellular_component	organelle part	4	440	39	5891	0.102564	0.332254	0.831197
GO:0016042	lipid catabolic process	biological_process	metabolic process	4	297	41	4181	0.097561	0.332141	0.831197
GO:0030246	carbohydrate binding	molecular_function	binding	9	649	90	7766	0.1	0.337452	0.842774
GO:0043604	amide biosynthetic process	biological_process	cellular process	16	297	199	4181	0.080402	0.338486	0.843929
GO:0034404	nucleobase-containing small molecule biosynthetic process	biological_process	cellular process	3	297	29	4181	0.103448	0.340047	0.845412
GO:0043492	ATPase activity, coupled to movement of substances	molecular_function	catalytic activity	7	649	68	7766	0.102941	0.340227	0.845412
GO:0009719	response to endogenous stimulus	biological_process	response to stimulus	2	297	17	4181	0.117647	0.342898	0.846349
GO:0017038	protein import	biological_process	localization	2	297	17	4181	0.117647	0.342898	0.846349
GO:0042737	drug catabolic process	biological_process	cellular process	2	297	17	4181	0.117647	0.342898	0.846349
GO:0071495	cellular response to endogenous stimulus	biological_process	response to stimulus	2	297	17	4181	0.117647	0.342898	0.846349
GO:0000045	autophagosome assembly	biological_process	cellular component organization or biogenesis	1	297	7	4181	0.142857	0.403203	0.854586
GO:0000070	mitotic sister chromatid segregation	biological_process	cellular component organization or biogenesis	1	297	7	4181	0.142857	0.403203	0.854586
GO:0000075	cell cycle checkpoint	biological_process	biological regulation	2	297	18	4181	0.111111	0.369346	0.854586
GO:0000097	sulfur amino acid biosynthetic process	biological_process	cellular process	1	297	7	4181	0.142857	0.403203	0.854586
GO:0000775	chromosome, centromeric region	cellular_component	organelle part	1	440	6	5891	0.166667	0.372471	0.854586
GO:0000813	ESCRT I complex	cellular_component	organelle part	1	440	6	5891	0.166667	0.372471	0.854586
GO:0002682	regulation of immune system process	biological_process	biological regulation	1	297	6	4181	0.166667	0.357497	0.854586
GO:0003697	single-stranded DNA binding	molecular_function	binding	1	649	6	7766	0.166667	0.407728	0.854586
GO:0003997	acyl-CoA oxidase activity	molecular_function	catalytic activity	1	649	6	7766	0.166667	0.407728	0.854586
GO:0004407	histone deacetylase activity	molecular_function	catalytic activity	1	649	6	7766	0.166667	0.407728	0.854586
GO:0004523	RNA-DNA hybrid ribonuclease activity	molecular_function	catalytic activity	2	649	16	7766	0.125	0.391458	0.854586
GO:0004549	tRNA-specific ribonuclease activity	molecular_function	catalytic activity	1	649	5	7766	0.2	0.353681	0.854586
GO:0004707	MAP kinase activity	molecular_function	catalytic activity	1	649	6	7766	0.166667	0.407728	0.854586
GO:0004935	adrenergic receptor activity	molecular_function	molecular transducer activity	1	649	5	7766	0.2	0.353681	0.854586
GO:0005242	inward rectifier potassium channel activity	molecular_function	transporter activity	1	649	6	7766	0.166667	0.407728	0.854586
GO:0005337	nucleoside transmembrane transporter activity	molecular_function	transporter activity	1	649	6	7766	0.166667	0.407728	0.854586
GO:0005839	proteasome core complex	cellular_component	cell	2	440	18	5891	0.111111	0.393615	0.854586
GO:0006188	IMP biosynthetic process	biological_process	cellular process	1	297	7	4181	0.142857	0.403203	0.854586
GO:0006213	pyrimidine nucleoside metabolic process	biological_process	cellular process	1	297	7	4181	0.142857	0.403203	0.854586
GO:0006354	DNA-templated transcription, elongation	biological_process	cellular process	1	297	7	4181	0.142857	0.403203	0.854586
GO:0006383	transcription by RNA polymerase III	biological_process	cellular process	1	297	7	4181	0.142857	0.403203	0.854586
GO:0006486	protein glycosylation	biological_process	cellular process	5	297	59	4181	0.0847458	0.409923	0.854586
GO:0006555	methionine metabolic process	biological_process	cellular process	1	297	7	4181	0.142857	0.403203	0.854586
GO:0006635	fatty acid beta-oxidation	biological_process	cellular process	1	297	7	4181	0.142857	0.403203	0.854586
GO:0006650	glycerophospholipid metabolic process	biological_process	cellular process	4	297	45	4181	0.0888889	0.398427	0.854586
GO:0006766	vitamin metabolic process	biological_process	metabolic process	1	297	7	4181	0.142857	0.403203	0.854586
GO:0006767	water-soluble vitamin metabolic process	biological_process	metabolic process	1	297	7	4181	0.142857	0.403203	0.854586
GO:0007049	cell cycle	biological_process	cellular process	6	297	69	4181	0.0869565	0.365764	0.854586
GO:0007094	mitotic spindle assembly checkpoint	biological_process	biological regulation	1	297	7	4181	0.142857	0.403203	0.854586
GO:0007179	transforming growth factor beta receptor signaling pathway	biological_process	biological regulation	1	297	7	4181	0.142857	0.403203	0.854586
GO:0008170	N-methyltransferase activity	molecular_function	catalytic activity	3	649	26	7766	0.115385	0.37194	0.854586
GO:0008509	anion transmembrane transporter activity	molecular_function	transporter activity	3	649	27	7766	0.111111	0.395339	0.854586
GO:0009062	fatty acid catabolic process	biological_process	cellular process	1	297	7	4181	0.142857	0.403203	0.854586
GO:0009067	aspartate family amino acid biosynthetic process	biological_process	cellular process	1	297	7	4181	0.142857	0.403203	0.854586
GO:0009101	glycoprotein biosynthetic process	biological_process	cellular process	5	297	59	4181	0.0847458	0.409923	0.854586
GO:0009165	nucleotide biosynthetic process	biological_process	cellular process	7	297	81	4181	0.0864198	0.352162	0.854586
GO:0009218	pyrimidine ribonucleotide metabolic process	biological_process	cellular process	1	297	7	4181	0.142857	0.403203	0.854586
GO:0009220	pyrimidine ribonucleotide biosynthetic process	biological_process	cellular process	1	297	7	4181	0.142857	0.403203	0.854586
GO:0009225	nucleotide-sugar metabolic process	biological_process	cellular process	1	297	7	4181	0.142857	0.403203	0.854586
GO:0010033	response to organic substance	biological_process	response to stimulus	3	297	32	4181	0.09375	0.399659	0.854586
GO:0010562	positive regulation of phosphorus metabolic process	biological_process	biological regulation	1	297	7	4181	0.142857	0.403203	0.854586
GO:0016073	snRNA metabolic process	biological_process	cellular process	1	297	7	4181	0.142857	0.403203	0.854586
GO:0016180	snRNA processing	biological_process	cellular process	1	297	7	4181	0.142857	0.403203	0.854586
GO:0016684	oxidoreductase activity, acting on peroxide as acceptor	molecular_function	catalytic activity	4	649	37	7766	0.108108	0.374171	0.854586
GO:0016741	transferase activity, transferring one-carbon groups	molecular_function	catalytic activity	9	649	95	7766	0.0947368	0.398352	0.854586
GO:0016790	thiolester hydrolase activity	molecular_function	catalytic activity	1	649	5	7766	0.2	0.353681	0.854586
GO:0016842	amidine-lyase activity	molecular_function	catalytic activity	1	649	6	7766	0.166667	0.407728	0.854586
GO:0016892	endoribonuclease activity, producing 3'-phosphomonoesters	molecular_function	catalytic activity	1	649	6	7766	0.166667	0.407728	0.854586
GO:0017136	NAD-dependent histone deacetylase activity	molecular_function	catalytic activity	1	649	6	7766	0.166667	0.407728	0.854586
GO:0019206	nucleoside kinase activity	molecular_function	catalytic activity	1	649	6	7766	0.166667	0.407728	0.854586
GO:0019395	fatty acid oxidation	biological_process	cellular process	1	297	7	4181	0.142857	0.403203	0.854586
GO:0019725	cellular homeostasis	biological_process	biological regulation	5	297	57	4181	0.0877193	0.38098	0.854586
GO:0019730	antimicrobial humoral response	biological_process	multi-organism process	1	297	7	4181	0.142857	0.403203	0.854586
GO:0019731	antibacterial humoral response	biological_process	multi-organism process	1	297	7	4181	0.142857	0.403203	0.854586
GO:0019783	ubiquitin-like protein-specific protease activity	molecular_function	catalytic activity	3	649	27	7766	0.111111	0.395339	0.854586
GO:0022411	cellular component disassembly	biological_process	cellular component organization or biogenesis	1	297	7	4181	0.142857	0.403203	0.854586
GO:0022884	macromolecule transmembrane transporter activity	molecular_function	transporter activity	1	649	6	7766	0.166667	0.407728	0.854586
GO:0031078	histone deacetylase activity (H3-K14 specific)	molecular_function	catalytic activity	1	649	5	7766	0.2	0.353681	0.854586
GO:0031347	regulation of defense response	biological_process	biological regulation	1	297	6	4181	0.166667	0.357497	0.854586
GO:0031577	spindle checkpoint	biological_process	biological regulation	1	297	7	4181	0.142857	0.403203	0.854586
GO:0031683	G-protein beta/gamma-subunit complex binding	molecular_function	binding	1	649	6	7766	0.166667	0.407728	0.854586
GO:0032039	integrator complex	cellular_component	organelle part	1	440	6	5891	0.166667	0.372471	0.854586
GO:0032041	NAD-dependent histone deacetylase activity (H3-K14 specific)	molecular_function	catalytic activity	1	649	5	7766	0.2	0.353681	0.854586
GO:0033046	negative regulation of sister chromatid segregation	biological_process	biological regulation	1	297	7	4181	0.142857	0.403203	0.854586
GO:0033048	negative regulation of mitotic sister chromatid segregation	biological_process	biological regulation	1	297	7	4181	0.142857	0.403203	0.854586
GO:0033178	proton-transporting two-sector ATPase complex, catalytic domain	cellular_component	protein-containing complex	2	440	18	5891	0.111111	0.393615	0.854586
GO:0033865	nucleoside bisphosphate metabolic process	biological_process	cellular process	1	297	6	4181	0.166667	0.357497	0.854586
GO:0033875	ribonucleoside bisphosphate metabolic process	biological_process	cellular process	1	297	6	4181	0.166667	0.357497	0.854586
GO:0034032	purine nucleoside bisphosphate metabolic process	biological_process	cellular process	1	297	6	4181	0.166667	0.357497	0.854586
GO:0034440	lipid oxidation	biological_process	cellular process	1	297	7	4181	0.142857	0.403203	0.854586
GO:0034654	nucleobase-containing compound biosynthetic process	biological_process	cellular process	15	297	192	4181	0.078125	0.388725	0.854586
GO:0036459	thiol-dependent ubiquitinyl hydrolase activity	molecular_function	catalytic activity	3	649	26	7766	0.115385	0.37194	0.854586
GO:0042834	peptidoglycan binding	molecular_function	binding	1	649	6	7766	0.166667	0.407728	0.854586
GO:0043043	peptide biosynthetic process	biological_process	cellular process	15	297	192	4181	0.078125	0.388725	0.854586
GO:0043413	macromolecule glycosylation	biological_process	metabolic process	5	297	59	4181	0.0847458	0.409923	0.854586
GO:0043648	dicarboxylic acid metabolic process	biological_process	cellular process	1	297	7	4181	0.142857	0.403203	0.854586
GO:0045088	regulation of innate immune response	biological_process	biological regulation	1	297	6	4181	0.166667	0.357497	0.854586
GO:0045595	regulation of cell differentiation	biological_process	biological regulation	1	297	6	4181	0.166667	0.357497	0.854586
GO:0045839	negative regulation of mitotic nuclear division	biological_process	biological regulation	1	297	7	4181	0.142857	0.403203	0.854586
GO:0045841	negative regulation of mitotic metaphase/anaphase transition	biological_process	biological regulation	1	297	7	4181	0.142857	0.403203	0.854586
GO:0045937	positive regulation of phosphate metabolic process	biological_process	biological regulation	1	297	7	4181	0.142857	0.403203	0.854586
GO:0046040	IMP metabolic process	biological_process	cellular process	1	297	7	4181	0.142857	0.403203	0.854586
GO:0046131	pyrimidine ribonucleoside metabolic process	biological_process	cellular process	1	297	7	4181	0.142857	0.403203	0.854586
GO:0046132	pyrimidine ribonucleoside biosynthetic process	biological_process	cellular process	1	297	7	4181	0.142857	0.403203	0.854586
GO:0046134	pyrimidine nucleoside biosynthetic process	biological_process	cellular process	1	297	7	4181	0.142857	0.403203	0.854586
GO:0046527	glucosyltransferase activity	molecular_function	catalytic activity	1	649	6	7766	0.166667	0.407728	0.854586
GO:0050776	regulation of immune response	biological_process	biological regulation	1	297	6	4181	0.166667	0.357497	0.854586
GO:0051186	cofactor metabolic process	biological_process	cellular process	7	297	83	4181	0.0843373	0.375992	0.854586
GO:0051258	protein polymerization	biological_process	cellular component organization or biogenesis	1	297	7	4181	0.142857	0.403203	0.854586
GO:0051784	negative regulation of nuclear division	biological_process	biological regulation	1	297	7	4181	0.142857	0.403203	0.854586
GO:0051985	negative regulation of chromosome segregation	biological_process	biological regulation	1	297	7	4181	0.142857	0.403203	0.854586
GO:0070006	metalloaminopeptidase activity	molecular_function	catalytic activity	1	649	5	7766	0.2	0.353681	0.854586
GO:0070085	glycosylation	biological_process	metabolic process	5	297	59	4181	0.0847458	0.409923	0.854586
GO:0071103	DNA conformation change	biological_process	cellular component organization or biogenesis	2	297	18	4181	0.111111	0.369346	0.854586
GO:0071173	spindle assembly checkpoint	biological_process	biological regulation	1	297	7	4181	0.142857	0.403203	0.854586
GO:0071174	mitotic spindle checkpoint	biological_process	biological regulation	1	297	7	4181	0.142857	0.403203	0.854586
GO:0071560	cellular response to transforming growth factor beta stimulus	biological_process	cellular process	1	297	7	4181	0.142857	0.403203	0.854586
GO:0072329	monocarboxylic acid catabolic process	biological_process	cellular process	1	297	7	4181	0.142857	0.403203	0.854586
GO:0072527	pyrimidine-containing compound metabolic process	biological_process	cellular process	2	297	18	4181	0.111111	0.369346	0.854586
GO:0098588	bounding membrane of organelle	cellular_component	organelle part	9	440	106	5891	0.0849057	0.395151	0.854586
GO:0099528	G protein-coupled neurotransmitter receptor activity	molecular_function	molecular transducer activity	1	649	5	7766	0.2	0.353681	0.854586
GO:0101005	ubiquitinyl hydrolase activity	molecular_function	catalytic activity	3	649	27	7766	0.111111	0.395339	0.854586
GO:0140014	mitotic nuclear division	biological_process	cellular component organization or biogenesis	1	297	7	4181	0.142857	0.403203	0.854586
GO:1901292	nucleoside phosphate catabolic process	biological_process	cellular process	2	297	18	4181	0.111111	0.369346	0.854586
GO:1901293	nucleoside phosphate biosynthetic process	biological_process	cellular process	7	297	81	4181	0.0864198	0.352162	0.854586
GO:1902100	negative regulation of metaphase/anaphase transition of cell cycle	biological_process	biological regulation	1	297	7	4181	0.142857	0.403203	0.854586
GO:1905037	autophagosome organization	biological_process	cellular component organization or biogenesis	1	297	7	4181	0.142857	0.403203	0.854586
GO:1905819	negative regulation of chromosome separation	biological_process	biological regulation	1	297	7	4181	0.142857	0.403203	0.854586
GO:2000026	regulation of multicellular organismal development	biological_process	biological regulation	1	297	6	4181	0.166667	0.357497	0.854586
GO:2000816	negative regulation of mitotic sister chromatid separation	biological_process	biological regulation	1	297	7	4181	0.142857	0.403203	0.854586
GO:0003735	structural constituent of ribosome	molecular_function	structural molecule activity	12	649	131	7766	0.0916031	0.413975	0.861277
GO:0009124	nucleoside monophosphate biosynthetic process	biological_process	cellular process	4	297	46	4181	0.0869565	0.414883	0.861277
GO:0046486	glycerolipid metabolic process	biological_process	cellular process	4	297	46	4181	0.0869565	0.414883	0.861277
GO:0005666	RNA polymerase III complex	cellular_component	organelle part	1	440	7	5891	0.142857	0.419389	0.862813
GO:0005802	trans-Golgi network	cellular_component	organelle part	1	440	7	5891	0.142857	0.419389	0.862813
GO:0006664	glycolipid metabolic process	biological_process	cellular process	2	297	20	4181	0.1	0.420885	0.862813
GO:0006796	phosphate-containing compound metabolic process	biological_process	cellular process	18	297	237	4181	0.0759494	0.418779	0.862813
GO:0006979	response to oxidative stress	biological_process	response to stimulus	3	297	33	4181	0.0909091	0.419234	0.862813
GO:0009247	glycolipid biosynthetic process	biological_process	cellular process	2	297	20	4181	0.1	0.420885	0.862813
GO:0031399	regulation of protein modification process	biological_process	biological regulation	2	297	20	4181	0.1	0.420885	0.862813
GO:0044452	nucleolar part	cellular_component	organelle part	1	440	7	5891	0.142857	0.419389	0.862813
GO:1903509	liposaccharide metabolic process	biological_process	metabolic process	2	297	20	4181	0.1	0.420885	0.862813
GO:0050661	NADP binding	molecular_function	binding	2	649	17	7766	0.117647	0.421674	0.863234
GO:0016874	ligase activity	molecular_function	catalytic activity	9	649	97	7766	0.0927835	0.42287	0.864483
GO:0044271	cellular nitrogen compound biosynthetic process	biological_process	cellular process	31	297	418	4181	0.0741627	0.426887	0.871487
GO:0000139	Golgi membrane	cellular_component	organelle part	5	440	58	5891	0.0862069	0.438443	0.872762
GO:0000723	telomere maintenance	biological_process	cellular component organization or biogenesis	2	297	21	4181	0.0952381	0.445842	0.872762
GO:0000819	sister chromatid segregation	biological_process	cellular component organization or biogenesis	1	297	8	4181	0.125	0.445668	0.872762
GO:0001510	RNA methylation	biological_process	cellular process	1	297	8	4181	0.125	0.445668	0.872762
GO:0005085	guanyl-nucleotide exchange factor activity	molecular_function	molecular function regulator	5	649	52	7766	0.0961538	0.441393	0.872762
GO:0005783	endoplasmic reticulum	cellular_component	cell	8	440	97	5891	0.0824742	0.439315	0.872762
GO:0006793	phosphorus metabolic process	biological_process	cellular process	18	297	240	4181	0.075	0.440692	0.872762
GO:0006959	humoral immune response	biological_process	response to stimulus	1	297	8	4181	0.125	0.445668	0.872762
GO:0007346	regulation of mitotic cell cycle	biological_process	biological regulation	2	297	21	4181	0.0952381	0.445842	0.872762
GO:0008757	S-adenosylmethionine-dependent methyltransferase activity	molecular_function	catalytic activity	4	649	40	7766	0.1	0.43248	0.872762
GO:0009725	response to hormone	biological_process	response to stimulus	1	297	8	4181	0.125	0.445668	0.872762
GO:0009987	cellular process	biological_process	cellular process	206	297	2876	4181	0.0716273	0.440682	0.872762
GO:0016236	macroautophagy	biological_process	cellular process	1	297	8	4181	0.125	0.445668	0.872762
GO:0016740	transferase activity	molecular_function	catalytic activity	96	649	1128	7766	0.0851064	0.4385	0.872762
GO:0018130	heterocycle biosynthetic process	biological_process	cellular process	17	297	225	4181	0.0755556	0.431968	0.872762
GO:0019674	NAD metabolic process	biological_process	cellular process	1	297	8	4181	0.125	0.445668	0.872762
GO:0022804	active transmembrane transporter activity	molecular_function	transporter activity	12	649	133	7766	0.0902256	0.434993	0.872762
GO:0032200	telomere organization	biological_process	cellular component organization or biogenesis	2	297	21	4181	0.0952381	0.445842	0.872762
GO:0032870	cellular response to hormone stimulus	biological_process	cellular process	1	297	8	4181	0.125	0.445668	0.872762
GO:0034637	cellular carbohydrate biosynthetic process	biological_process	cellular process	1	297	8	4181	0.125	0.445668	0.872762
GO:0034976	response to endoplasmic reticulum stress	biological_process	cellular process	1	297	8	4181	0.125	0.445668	0.872762
GO:0042255	ribosome assembly	biological_process	cellular component organization or biogenesis	1	297	8	4181	0.125	0.445668	0.872762
GO:0042273	ribosomal large subunit biogenesis	biological_process	cellular component organization or biogenesis	1	297	8	4181	0.125	0.445668	0.872762
GO:0048015	phosphatidylinositol-mediated signaling	biological_process	biological regulation	1	297	8	4181	0.125	0.445668	0.872762
GO:0048017	inositol lipid-mediated signaling	biological_process	biological regulation	1	297	8	4181	0.125	0.445668	0.872762
GO:0048193	Golgi vesicle transport	biological_process	localization	3	297	34	4181	0.0882353	0.438596	0.872762
GO:0080134	regulation of response to stress	biological_process	biological regulation	1	297	8	4181	0.125	0.445668	0.872762
GO:0098813	nuclear chromosome segregation	biological_process	cellular process	1	297	8	4181	0.125	0.445668	0.872762
GO:1901988	negative regulation of cell cycle phase transition	biological_process	biological regulation	1	297	8	4181	0.125	0.445668	0.872762
GO:1901991	negative regulation of mitotic cell cycle phase transition	biological_process	biological regulation	1	297	8	4181	0.125	0.445668	0.872762
GO:2001251	negative regulation of chromosome organization	biological_process	biological regulation	1	297	8	4181	0.125	0.445668	0.872762
GO:0016831	carboxy-lyase activity	molecular_function	catalytic activity	2	649	18	7766	0.111111	0.451099	0.881883
GO:0009100	glycoprotein metabolic process	biological_process	cellular process	5	297	62	4181	0.0806452	0.452943	0.88315
GO:0098791	Golgi subcompartment	cellular_component	organelle part	6	440	72	5891	0.0833333	0.452849	0.88315
GO:0019438	aromatic compound biosynthetic process	biological_process	cellular process	16	297	214	4181	0.0747664	0.453632	0.883325
GO:0005548	phospholipid transporter activity	molecular_function	transporter activity	1	649	7	7766	0.142857	0.457262	0.886585
GO:0006952	defense response	biological_process	response to stimulus	3	297	35	4181	0.0857143	0.457708	0.886585
GO:0008484	sulfuric ester hydrolase activity	molecular_function	catalytic activity	1	649	7	7766	0.142857	0.457262	0.886585
GO:0065008	regulation of biological quality	biological_process	biological regulation	11	297	145	4181	0.0758621	0.456323	0.886585
GO:0000096	sulfur amino acid metabolic process	biological_process	cellular process	1	297	9	4181	0.111111	0.485121	0.888386
GO:0000270	peptidoglycan metabolic process	biological_process	metabolic process	1	297	9	4181	0.111111	0.485121	0.888386
GO:0004298	threonine-type endopeptidase activity	molecular_function	catalytic activity	2	649	19	7766	0.105263	0.479652	0.888386
GO:0005634	nucleus	cellular_component	cell	83	440	1100	5891	0.0754545	0.47822	0.888386
GO:0005794	Golgi apparatus	cellular_component	cell	8	440	100	5891	0.08	0.473987	0.888386
GO:0006027	glycosaminoglycan catabolic process	biological_process	metabolic process	1	297	9	4181	0.111111	0.485121	0.888386
GO:0006412	translation	biological_process	cellular process	14	297	190	4181	0.0736842	0.484499	0.888386
GO:0006576	cellular biogenic amine metabolic process	biological_process	cellular process	1	297	9	4181	0.111111	0.485121	0.888386
GO:0007033	vacuole organization	biological_process	cellular component organization or biogenesis	1	297	9	4181	0.111111	0.485121	0.888386
GO:0009066	aspartate family amino acid metabolic process	biological_process	cellular process	1	297	9	4181	0.111111	0.485121	0.888386
GO:0009123	nucleoside monophosphate metabolic process	biological_process	cellular process	5	297	63	4181	0.0793651	0.46711	0.888386
GO:0009253	peptidoglycan catabolic process	biological_process	metabolic process	1	297	9	4181	0.111111	0.485121	0.888386
GO:0009308	amine metabolic process	biological_process	metabolic process	1	297	9	4181	0.111111	0.485121	0.888386
GO:0009312	oligosaccharide biosynthetic process	biological_process	metabolic process	1	297	9	4181	0.111111	0.485121	0.888386
GO:0009892	negative regulation of metabolic process	biological_process	biological regulation	5	297	63	4181	0.0793651	0.46711	0.888386
GO:0010948	negative regulation of cell cycle process	biological_process	biological regulation	1	297	9	4181	0.111111	0.485121	0.888386
GO:0010965	regulation of mitotic sister chromatid separation	biological_process	biological regulation	1	297	9	4181	0.111111	0.485121	0.888386
GO:0016020	membrane	cellular_component	membrane	270	440	3599	5891	0.0750208	0.473316	0.888386
GO:0016226	iron-sulfur cluster assembly	biological_process	cellular component organization or biogenesis	1	297	9	4181	0.111111	0.485121	0.888386
GO:0016459	myosin complex	cellular_component	organelle part	2	440	21	5891	0.0952381	0.472336	0.888386
GO:0019637	organophosphate metabolic process	biological_process	cellular process	17	297	230	4181	0.073913	0.469527	0.888386
GO:0022626	cytosolic ribosome	cellular_component	cell	1	440	8	5891	0.125	0.462807	0.888386
GO:0030071	regulation of mitotic metaphase/anaphase transition	biological_process	biological regulation	1	297	9	4181	0.111111	0.485121	0.888386
GO:0031012	extracellular matrix	cellular_component	extracellular region	2	440	21	5891	0.0952381	0.472336	0.888386
GO:0031163	metallo-sulfur cluster assembly	biological_process	cellular component organization or biogenesis	1	297	9	4181	0.111111	0.485121	0.888386
GO:0033045	regulation of sister chromatid segregation	biological_process	biological regulation	1	297	9	4181	0.111111	0.485121	0.888386
GO:0033047	regulation of mitotic sister chromatid segregation	biological_process	biological regulation	1	297	9	4181	0.111111	0.485121	0.888386
GO:0033180	proton-transporting V-type ATPase, V1 domain	cellular_component	protein-containing complex	1	440	8	5891	0.125	0.462807	0.888386
GO:0042626	ATPase activity, coupled to transmembrane movement of substances	molecular_function	transporter activity	6	649	65	7766	0.0923077	0.462874	0.888386
GO:0044106	cellular amine metabolic process	biological_process	cellular process	1	297	9	4181	0.111111	0.485121	0.888386
GO:0044242	cellular lipid catabolic process	biological_process	cellular process	1	297	9	4181	0.111111	0.485121	0.888386
GO:0046434	organophosphate catabolic process	biological_process	cellular process	2	297	22	4181	0.0909091	0.470189	0.888386
GO:0046839	phospholipid dephosphorylation	biological_process	cellular process	1	297	9	4181	0.111111	0.485121	0.888386
GO:0046856	phosphatidylinositol dephosphorylation	biological_process	cellular process	1	297	9	4181	0.111111	0.485121	0.888386
GO:0051603	proteolysis involved in cellular protein catabolic process	biological_process	cellular process	6	297	78	4181	0.0769231	0.482232	0.888386
GO:0051983	regulation of chromosome segregation	biological_process	biological regulation	1	297	9	4181	0.111111	0.485121	0.888386
GO:0070003	threonine-type peptidase activity	molecular_function	catalytic activity	2	649	19	7766	0.105263	0.479652	0.888386
GO:0071310	cellular response to organic substance	biological_process	cellular process	2	297	22	4181	0.0909091	0.470189	0.888386
GO:0071363	cellular response to growth factor stimulus	biological_process	cellular process	1	297	9	4181	0.111111	0.485121	0.888386
GO:0090407	organophosphate biosynthetic process	biological_process	cellular process	10	297	134	4181	0.0746269	0.484066	0.888386
GO:0098687	chromosomal region	cellular_component	organelle part	1	440	8	5891	0.125	0.462807	0.888386
GO:1901362	organic cyclic compound biosynthetic process	biological_process	metabolic process	17	297	231	4181	0.0735931	0.477018	0.888386
GO:1902099	regulation of metaphase/anaphase transition of cell cycle	biological_process	biological regulation	1	297	9	4181	0.111111	0.485121	0.888386
GO:1905818	regulation of chromosome separation	biological_process	biological regulation	1	297	9	4181	0.111111	0.485121	0.888386
GO:0002376	immune system process	biological_process	immune system process	4	297	51	4181	0.0784314	0.495221	0.896624
GO:0003993	acid phosphatase activity	molecular_function	catalytic activity	1	649	8	7766	0.125	0.50266	0.896624
GO:0004222	metalloendopeptidase activity	molecular_function	catalytic activity	7	649	79	7766	0.0886076	0.493998	0.896624
GO:0004714	transmembrane receptor protein tyrosine kinase activity	molecular_function	catalytic activity	1	649	8	7766	0.125	0.50266	0.896624
GO:0005539	glycosaminoglycan binding	molecular_function	binding	1	649	8	7766	0.125	0.50266	0.896624
GO:0005581	collagen trimer	cellular_component	protein-containing complex	1	440	9	5891	0.111111	0.502984	0.896624
GO:0005840	ribosome	cellular_component	cell	11	440	142	5891	0.0774648	0.496046	0.896624
GO:0005885	Arp2/3 protein complex	cellular_component	organelle part	1	440	9	5891	0.111111	0.502984	0.896624
GO:0008023	transcription elongation factor complex	cellular_component	organelle part	1	440	9	5891	0.111111	0.502984	0.896624
GO:0008171	O-methyltransferase activity	molecular_function	catalytic activity	1	649	8	7766	0.125	0.50266	0.896624
GO:0008227	G protein-coupled amine receptor activity	molecular_function	molecular transducer activity	1	649	8	7766	0.125	0.50266	0.896624
GO:0008241	peptidyl-dipeptidase activity	molecular_function	catalytic activity	1	649	8	7766	0.125	0.50266	0.896624
GO:0015299	solute:proton antiporter activity	molecular_function	transporter activity	1	649	8	7766	0.125	0.50266	0.896624
GO:0016592	mediator complex	cellular_component	organelle part	2	440	22	5891	0.0909091	0.49719	0.896624
GO:0016634	oxidoreductase activity, acting on the CH-CH group of donors, oxygen as acceptor	molecular_function	catalytic activity	1	649	8	7766	0.125	0.50266	0.896624
GO:0016840	carbon-nitrogen lyase activity	molecular_function	catalytic activity	1	649	8	7766	0.125	0.50266	0.896624
GO:0016861	intramolecular oxidoreductase activity, interconverting aldoses and ketoses	molecular_function	catalytic activity	1	649	8	7766	0.125	0.50266	0.896624
GO:0016894	endonuclease activity, active with either ribo- or deoxyribonucleic acids and producing 3'-phosphomonoesters	molecular_function	catalytic activity	1	649	8	7766	0.125	0.50266	0.896624
GO:0036452	ESCRT complex	cellular_component	organelle part	1	440	9	5891	0.111111	0.502984	0.896624
GO:0044257	cellular protein catabolic process	biological_process	cellular process	6	297	79	4181	0.0759494	0.494868	0.896624
GO:0045261	proton-transporting ATP synthase complex, catalytic core F(1)	cellular_component	cell	1	440	9	5891	0.111111	0.502984	0.896624
GO:0045786	negative regulation of cell cycle	biological_process	biological regulation	2	297	23	4181	0.0869565	0.493886	0.896624
GO:0004519	endonuclease activity	molecular_function	catalytic activity	10	649	116	7766	0.0862069	0.507768	0.904061
GO:0010629	negative regulation of gene expression	biological_process	biological regulation	4	297	52	4181	0.0769231	0.510755	0.908283
GO:0012505	endomembrane system	cellular_component	cell	18	440	238	5891	0.0756303	0.514576	0.913977
GO:0001932	regulation of protein phosphorylation	biological_process	biological regulation	1	297	10	4181	0.1	0.521775	0.914308
GO:0006026	aminoglycan catabolic process	biological_process	metabolic process	1	297	10	4181	0.1	0.521775	0.914308
GO:0006367	transcription initiation from RNA polymerase II promoter	biological_process	cellular process	1	297	10	4181	0.1	0.521775	0.914308
GO:0008289	lipid binding	molecular_function	binding	6	649	69	7766	0.0869565	0.522196	0.914308
GO:0010243	response to organonitrogen compound	biological_process	response to stimulus	1	297	10	4181	0.1	0.521775	0.914308
GO:0034314	Arp2/3 complex-mediated actin nucleation	biological_process	cellular component organization or biogenesis	1	297	10	4181	0.1	0.521775	0.914308
GO:0045859	regulation of protein kinase activity	biological_process	biological regulation	1	297	10	4181	0.1	0.521775	0.914308
GO:0050793	regulation of developmental process	biological_process	biological regulation	1	297	10	4181	0.1	0.521775	0.914308
GO:0070887	cellular response to chemical stimulus	biological_process	cellular process	2	297	24	4181	0.0833333	0.516902	0.914308
GO:1901698	response to nitrogen compound	biological_process	response to stimulus	1	297	10	4181	0.1	0.521775	0.914308
GO:1901700	response to oxygen-containing compound	biological_process	response to stimulus	1	297	10	4181	0.1	0.521775	0.914308
GO:1901701	cellular response to oxygen-containing compound	biological_process	cellular process	1	297	10	4181	0.1	0.521775	0.914308
GO:0016209	antioxidant activity	molecular_function	antioxidant activity	4	649	45	7766	0.0888889	0.52571	0.91937
GO:0048519	negative regulation of biological process	biological_process	biological regulation	8	297	110	4181	0.0727273	0.526534	0.919721
GO:0004177	aminopeptidase activity	molecular_function	catalytic activity	3	649	33	7766	0.0909091	0.528776	0.922545
GO:0006644	phospholipid metabolic process	biological_process	cellular process	6	297	82	4181	0.0731707	0.532115	0.927275
GO:0000030	mannosyltransferase activity	molecular_function	catalytic activity	1	649	9	7766	0.111111	0.544265	0.936853
GO:0000151	ubiquitin ligase complex	cellular_component	cell	2	440	24	5891	0.0833333	0.544594	0.936853
GO:0004983	neuropeptide Y receptor activity	molecular_function	molecular transducer activity	1	649	9	7766	0.111111	0.544265	0.936853
GO:0006887	exocytosis	biological_process	cellular process	2	297	25	4181	0.08	0.539215	0.936853
GO:0007167	enzyme linked receptor protein signaling pathway	biological_process	biological regulation	2	297	25	4181	0.08	0.539215	0.936853
GO:0008374	O-acyltransferase activity	molecular_function	catalytic activity	1	649	9	7766	0.111111	0.544265	0.936853
GO:0008745	N-acetylmuramoyl-L-alanine amidase activity	molecular_function	catalytic activity	1	649	9	7766	0.111111	0.544265	0.936853
GO:0019904	protein domain specific binding	molecular_function	binding	1	649	9	7766	0.111111	0.544265	0.936853
GO:0031409	pigment binding	molecular_function	binding	1	649	9	7766	0.111111	0.544265	0.936853
GO:0031625	ubiquitin protein ligase binding	molecular_function	binding	1	649	9	7766	0.111111	0.544265	0.936853
GO:0044389	ubiquitin-like protein ligase binding	molecular_function	binding	1	649	9	7766	0.111111	0.544265	0.936853
GO:0000280	nuclear division	biological_process	cellular component organization or biogenesis	1	297	11	4181	0.0909091	0.555827	0.945438
GO:0006333	chromatin assembly or disassembly	biological_process	cellular component organization or biogenesis	1	297	11	4181	0.0909091	0.555827	0.945438
GO:0006904	vesicle docking involved in exocytosis	biological_process	cellular process	1	297	11	4181	0.0909091	0.555827	0.945438
GO:0007088	regulation of mitotic nuclear division	biological_process	biological regulation	1	297	11	4181	0.0909091	0.555827	0.945438
GO:0009163	nucleoside biosynthetic process	biological_process	cellular process	1	297	11	4181	0.0909091	0.555827	0.945438
GO:0010605	negative regulation of macromolecule metabolic process	biological_process	biological regulation	4	297	55	4181	0.0727273	0.555989	0.945438
GO:0042455	ribonucleoside biosynthetic process	biological_process	cellular process	1	297	11	4181	0.0909091	0.555827	0.945438
GO:0048278	vesicle docking	biological_process	cellular process	1	297	11	4181	0.0909091	0.555827	0.945438
GO:0051783	regulation of nuclear division	biological_process	biological regulation	1	297	11	4181	0.0909091	0.555827	0.945438
GO:1901659	glycosyl compound biosynthetic process	biological_process	metabolic process	1	297	11	4181	0.0909091	0.555827	0.945438
GO:0043231	intracellular membrane-bounded organelle	cellular_component	cell	114	440	1538	5891	0.0741222	0.558622	0.948822
GO:0016830	carbon-carbon lyase activity	molecular_function	catalytic activity	2	649	22	7766	0.0909091	0.559564	0.949329
GO:0006396	RNA processing	biological_process	cellular process	13	297	186	4181	0.0698925	0.567848	0.962277
GO:0001653	peptide receptor activity	molecular_function	molecular transducer activity	3	649	35	7766	0.0857143	0.569527	0.962912
GO:0008528	G protein-coupled peptide receptor activity	molecular_function	molecular transducer activity	3	649	35	7766	0.0857143	0.569527	0.962912
GO:0005741	mitochondrial outer membrane	cellular_component	organelle part	1	440	11	5891	0.0909091	0.574567	0.968106
GO:0031968	organelle outer membrane	cellular_component	organelle part	1	440	11	5891	0.0909091	0.574567	0.968106
GO:0044445	cytosolic part	cellular_component	cell	1	440	11	5891	0.0909091	0.574567	0.968106
GO:0004112	cyclic-nucleotide phosphodiesterase activity	molecular_function	catalytic activity	1	649	10	7766	0.1	0.582395	0.968821
GO:0004114	3',5'-cyclic-nucleotide phosphodiesterase activity	molecular_function	catalytic activity	1	649	10	7766	0.1	0.582395	0.968821
GO:0007169	transmembrane receptor protein tyrosine kinase signaling pathway	biological_process	biological regulation	1	297	12	4181	0.0833333	0.587462	0.968821
GO:0008134	transcription factor binding	molecular_function	binding	1	649	10	7766	0.1	0.582395	0.968821
GO:0009069	serine family amino acid metabolic process	biological_process	cellular process	1	297	12	4181	0.0833333	0.587462	0.968821
GO:0015629	actin cytoskeleton	cellular_component	cell	3	440	40	5891	0.075	0.583398	0.968821
GO:0016791	phosphatase activity	molecular_function	catalytic activity	8	649	98	7766	0.0816327	0.581313	0.968821
GO:0019205	nucleobase-containing compound kinase activity	molecular_function	catalytic activity	2	649	23	7766	0.0869565	0.584183	0.968821
GO:0019208	phosphatase regulator activity	molecular_function	molecular function regulator	1	649	10	7766	0.1	0.582395	0.968821
GO:0030145	manganese ion binding	molecular_function	binding	1	649	10	7766	0.1	0.582395	0.968821
GO:0030203	glycosaminoglycan metabolic process	biological_process	metabolic process	1	297	12	4181	0.0833333	0.587462	0.968821
GO:0031401	positive regulation of protein modification process	biological_process	biological regulation	1	297	12	4181	0.0833333	0.587462	0.968821
GO:0043038	amino acid activation	biological_process	cellular process	3	297	42	4181	0.0714286	0.582359	0.968821
GO:0043039	tRNA aminoacylation	biological_process	cellular process	3	297	42	4181	0.0714286	0.582359	0.968821
GO:0045010	actin nucleation	biological_process	cellular component organization or biogenesis	1	297	12	4181	0.0833333	0.587462	0.968821
GO:0051347	positive regulation of transferase activity	biological_process	biological regulation	1	297	12	4181	0.0833333	0.587462	0.968821
GO:0070403	NAD+ binding	molecular_function	binding	1	649	10	7766	0.1	0.582395	0.968821
GO:0098805	whole membrane	cellular_component	membrane	4	440	54	5891	0.0740741	0.581688	0.968821
GO:0140029	exocytic process	biological_process	cellular process	1	297	12	4181	0.0833333	0.587462	0.968821
GO:0000502	proteasome complex	cellular_component	cell	2	440	26	5891	0.0769231	0.588795	0.968853
GO:1905369	endopeptidase complex	cellular_component	protein-containing complex	2	440	26	5891	0.0769231	0.588795	0.968853
GO:0006810	transport	biological_process	localization	36	297	519	4181	0.0693642	0.591357	0.971097
GO:0030163	protein catabolic process	biological_process	metabolic process	6	297	87	4181	0.0689655	0.591474	0.971097
GO:0006364	rRNA processing	biological_process	cellular component organization or biogenesis	2	297	28	4181	0.0714286	0.601796	0.983667
GO:0006366	transcription by RNA polymerase II	biological_process	cellular process	2	297	28	4181	0.0714286	0.601796	0.983667
GO:0046873	metal ion transmembrane transporter activity	molecular_function	transporter activity	11	649	137	7766	0.080292	0.601181	0.983667
GO:0051234	establishment of localization	biological_process	localization	36	297	521	4181	0.0690979	0.601343	0.983667
GO:0043227	membrane-bounded organelle	cellular_component	organelle	115	440	1565	5891	0.0734824	0.603033	0.984599
GO:0000793	condensed chromosome	cellular_component	cell	1	440	12	5891	0.0833333	0.606402	0.985072
GO:0004386	helicase activity	molecular_function	catalytic activity	7	649	88	7766	0.0795455	0.611035	0.985072
GO:0004879	nuclear receptor activity	molecular_function	transcription regulator activity	1	649	11	7766	0.0909091	0.617339	0.985072
GO:0007178	transmembrane receptor protein serine/threonine kinase signaling pathway	biological_process	biological regulation	1	297	13	4181	0.0769231	0.616852	0.985072
GO:0008654	phospholipid biosynthetic process	biological_process	cellular process	3	297	44	4181	0.0681818	0.614496	0.985072
GO:0010008	endosome membrane	cellular_component	organelle part	1	440	12	5891	0.0833333	0.606402	0.985072
GO:0010639	negative regulation of organelle organization	biological_process	biological regulation	1	297	13	4181	0.0769231	0.616852	0.985072
GO:0015929	hexosaminidase activity	molecular_function	catalytic activity	1	649	11	7766	0.0909091	0.617339	0.985072
GO:0016884	carbon-nitrogen ligase activity, with glutamine as amido-N-donor	molecular_function	catalytic activity	1	649	11	7766	0.0909091	0.617339	0.985072
GO:0017016	Ras GTPase binding	molecular_function	binding	4	649	50	7766	0.08	0.6109	0.985072
GO:0019900	kinase binding	molecular_function	binding	1	649	11	7766	0.0909091	0.617339	0.985072
GO:0019901	protein kinase binding	molecular_function	binding	1	649	11	7766	0.0909091	0.617339	0.985072
GO:0022402	cell cycle process	biological_process	cellular process	3	297	44	4181	0.0681818	0.614496	0.985072
GO:0031267	small GTPase binding	molecular_function	binding	4	649	50	7766	0.08	0.6109	0.985072
GO:0033043	regulation of organelle organization	biological_process	biological regulation	3	297	44	4181	0.0681818	0.614496	0.985072
GO:0043549	regulation of kinase activity	biological_process	biological regulation	1	297	13	4181	0.0769231	0.616852	0.985072
GO:0048584	positive regulation of response to stimulus	biological_process	biological regulation	1	297	13	4181	0.0769231	0.616852	0.985072
GO:0062023	collagen-containing extracellular matrix	cellular_component	extracellular region	1	440	12	5891	0.0833333	0.606402	0.985072
GO:0072521	purine-containing compound metabolic process	biological_process	cellular process	6	297	89	4181	0.0674157	0.614096	0.985072
GO:0098531	transcription factor activity, direct ligand regulated sequence-specific DNA binding	molecular_function	transcription regulator activity	1	649	11	7766	0.0909091	0.617339	0.985072
GO:1901505	carbohydrate derivative transmembrane transporter activity	molecular_function	transporter activity	1	649	11	7766	0.0909091	0.617339	0.985072
GO:0034660	ncRNA metabolic process	biological_process	cellular process	8	297	119	4181	0.0672269	0.618053	0.985148
GO:0016072	rRNA metabolic process	biological_process	cellular process	2	297	29	4181	0.0689655	0.621185	0.988006
GO:0032940	secretion by cell	biological_process	cellular process	2	297	29	4181	0.0689655	0.621185	0.988006
GO:0009259	ribonucleotide metabolic process	biological_process	cellular process	5	297	75	4181	0.0666667	0.624931	0.992893
GO:0000956	nuclear-transcribed mRNA catabolic process	biological_process	biological regulation	1	297	14	4181	0.0714286	0.644154	0.999759
GO:0006323	DNA packaging	biological_process	cellular component organization or biogenesis	1	297	14	4181	0.0714286	0.644154	0.999759
GO:0009156	ribonucleoside monophosphate biosynthetic process	biological_process	cellular process	3	297	45	4181	0.0666667	0.62993	0.999759
GO:0009628	response to abiotic stimulus	biological_process	response to stimulus	1	297	14	4181	0.0714286	0.644154	0.999759
GO:0009968	negative regulation of signal transduction	biological_process	biological regulation	1	297	14	4181	0.0714286	0.644154	0.999759
GO:0010648	negative regulation of cell communication	biological_process	biological regulation	1	297	14	4181	0.0714286	0.644154	0.999759
GO:0016614	oxidoreductase activity, acting on CH-OH group of donors	molecular_function	catalytic activity	7	649	90	7766	0.0777778	0.635022	0.999759
GO:0019867	outer membrane	cellular_component	membrane	1	440	13	5891	0.0769231	0.63586	0.999759
GO:0023057	negative regulation of signaling	biological_process	biological regulation	1	297	14	4181	0.0714286	0.644154	0.999759
GO:0030838	positive regulation of actin filament polymerization	biological_process	cellular component organization or biogenesis	1	297	14	4181	0.0714286	0.644154	0.999759
GO:0032273	positive regulation of protein polymerization	biological_process	biological regulation	1	297	14	4181	0.0714286	0.644154	0.999759
GO:0034470	ncRNA processing	biological_process	cellular process	5	297	76	4181	0.0657895	0.636778	0.999759
GO:0042133	neurotransmitter metabolic process	biological_process	biological regulation	1	297	14	4181	0.0714286	0.644154	0.999759
GO:0042325	regulation of phosphorylation	biological_process	biological regulation	1	297	14	4181	0.0714286	0.644154	0.999759
GO:0042578	phosphoric ester hydrolase activity	molecular_function	catalytic activity	10	649	128	7766	0.078125	0.63583	0.999759
GO:0042623	ATPase activity, coupled	molecular_function	catalytic activity	8	649	103	7766	0.0776699	0.638506	0.999759
GO:0043167	ion binding	molecular_function	binding	206	649	2507	7766	0.0821699	0.635974	0.999759
GO:0048513	animal organ development	biological_process	multicellular organismal process	1	297	14	4181	0.0714286	0.644154	0.999759
GO:0051129	negative regulation of cellular component organization	biological_process	biological regulation	1	297	14	4181	0.0714286	0.644154	0.999759
GO:0055072	iron ion homeostasis	biological_process	biological regulation	1	297	14	4181	0.0714286	0.644154	0.999759
GO:0061024	membrane organization	biological_process	cellular component organization or biogenesis	1	297	14	4181	0.0714286	0.644154	0.999759
GO:0061695	transferase complex, transferring phosphorus-containing groups	cellular_component	protein-containing complex	3	440	43	5891	0.0697674	0.633211	0.999759
GO:0070647	protein modification by small protein conjugation or removal	biological_process	cellular process	3	297	46	4181	0.0652174	0.644933	0.999917
GO:0000166	nucleotide binding	molecular_function	binding	74	649	1112	7766	0.0665468	0.990062	1
GO:0000228	nuclear chromosome	cellular_component	organelle part	2	440	40	5891	0.05	0.811453	1
GO:0000287	magnesium ion binding	molecular_function	binding	1	649	37	7766	0.027027	0.960711	1
GO:0000428	DNA-directed RNA polymerase complex	cellular_component	cell	2	440	34	5891	0.0588235	0.733477	1
GO:0000943	retrotransposon nucleocapsid	cellular_component	organelle part	1	440	16	5891	0.0625	0.711677	1
GO:0000981	DNA-binding transcription factor activity, RNA polymerase II-specific	molecular_function	transcription regulator activity	1	649	23	7766	0.0434783	0.866033	1
GO:0001505	regulation of neurotransmitter levels	biological_process	biological regulation	1	297	20	4181	0.05	0.77172	1
GO:0001882	nucleoside binding	molecular_function	binding	8	649	154	7766	0.0519481	0.951148	1
GO:0001883	purine nucleoside binding	molecular_function	binding	7	649	149	7766	0.0469799	0.970988	1
GO:0002065	columnar/cuboidal epithelial cell differentiation	biological_process	cellular process	1	297	80	4181	0.0125	0.997403	1
GO:0003676	nucleic acid binding	molecular_function	binding	134	649	1931	7766	0.0693941	0.996407	1
GO:0003677	DNA binding	molecular_function	binding	57	649	780	7766	0.0730769	0.883282	1
GO:0003690	double-stranded DNA binding	molecular_function	binding	1	649	23	7766	0.0434783	0.866033	1
GO:0003700	DNA-binding transcription factor activity	molecular_function	transcription regulator activity	11	649	202	7766	0.0544554	0.957005	1
GO:0003723	RNA binding	molecular_function	binding	14	649	371	7766	0.0377358	0.999897	1
GO:0003755	peptidyl-prolyl cis-trans isomerase activity	molecular_function	catalytic activity	2	649	34	7766	0.0588235	0.789682	1
GO:0003774	motor activity	molecular_function	catalytic activity	5	649	70	7766	0.0714286	0.706862	1
GO:0003777	microtubule motor activity	molecular_function	catalytic activity	3	649	47	7766	0.0638298	0.76468	1
GO:0003779	actin binding	molecular_function	binding	4	649	78	7766	0.0512821	0.900759	1
GO:0003899	DNA-directed 5'-3' RNA polymerase activity	molecular_function	catalytic activity	2	649	32	7766	0.0625	0.760593	1
GO:0003924	GTPase activity	molecular_function	catalytic activity	4	649	107	7766	0.0373832	0.982216	1
GO:0004312	fatty acid synthase activity	molecular_function	catalytic activity	1	649	15	7766	0.0666667	0.730252	1
GO:0004518	nuclease activity	molecular_function	catalytic activity	10	649	139	7766	0.0719424	0.735674	1
GO:0004601	peroxidase activity	molecular_function	antioxidant activity	2	649	32	7766	0.0625	0.760593	1
GO:0004672	protein kinase activity	molecular_function	catalytic activity	12	649	237	7766	0.0506329	0.981963	1
GO:0004674	protein serine/threonine kinase activity	molecular_function	catalytic activity	7	649	96	7766	0.0729167	0.701653	1
GO:0004713	protein tyrosine kinase activity	molecular_function	catalytic activity	1	649	32	7766	0.03125	0.939095	1
GO:0004721	phosphoprotein phosphatase activity	molecular_function	catalytic activity	3	649	65	7766	0.0461538	0.917569	1
GO:0004722	protein serine/threonine phosphatase activity	molecular_function	catalytic activity	1	649	15	7766	0.0666667	0.730252	1
GO:0004725	protein tyrosine phosphatase activity	molecular_function	catalytic activity	1	649	34	7766	0.0294118	0.948889	1
GO:0004803	transposase activity	molecular_function	catalytic activity	1	649	56	7766	0.0178571	0.992592	1
GO:0004812	aminoacyl-tRNA ligase activity	molecular_function	catalytic activity	2	649	41	7766	0.0487805	0.86833	1
GO:0004842	ubiquitin-protein transferase activity	molecular_function	catalytic activity	1	649	71	7766	0.0140845	0.998022	1
GO:0004857	enzyme inhibitor activity	molecular_function	molecular function regulator	1	649	60	7766	0.0166667	0.994789	1
GO:0004866	endopeptidase inhibitor activity	molecular_function	molecular function regulator	1	649	33	7766	0.030303	0.944206	1
GO:0004888	transmembrane signaling receptor activity	molecular_function	molecular transducer activity	15	649	354	7766	0.0423729	0.999367	1
GO:0004930	G protein-coupled receptor activity	molecular_function	molecular transducer activity	9	649	143	7766	0.0629371	0.855426	1
GO:0005088	Ras guanyl-nucleotide exchange factor activity	molecular_function	molecular function regulator	1	649	30	7766	0.0333333	0.927429	1
GO:0005089	Rho guanyl-nucleotide exchange factor activity	molecular_function	molecular function regulator	1	649	27	7766	0.037037	0.905617	1
GO:0005096	GTPase activator activity	molecular_function	molecular function regulator	1	649	30	7766	0.0333333	0.927429	1
GO:0005102	signaling receptor binding	molecular_function	binding	3	649	73	7766	0.0410959	0.950255	1
GO:0005179	hormone activity	molecular_function	molecular function regulator	1	649	31	7766	0.0322581	0.933517	1
GO:0005198	structural molecule activity	molecular_function	structural molecule activity	21	649	422	7766	0.049763	0.997772	1
GO:0005200	structural constituent of cytoskeleton	molecular_function	structural molecule activity	1	649	16	7766	0.0625	0.752839	1
GO:0005216	ion channel activity	molecular_function	transporter activity	7	649	177	7766	0.039548	0.993656	1
GO:0005230	extracellular ligand-gated ion channel activity	molecular_function	transporter activity	3	649	76	7766	0.0394737	0.959037	1
GO:0005244	voltage-gated ion channel activity	molecular_function	transporter activity	1	649	29	7766	0.0344828	0.920784	1
GO:0005249	voltage-gated potassium channel activity	molecular_function	transporter activity	1	649	21	7766	0.047619	0.840405	1
GO:0005261	cation channel activity	molecular_function	transporter activity	2	649	91	7766	0.021978	0.996813	1
GO:0005267	potassium channel activity	molecular_function	transporter activity	2	649	35	7766	0.0571429	0.803025	1
GO:0005319	lipid transporter activity	molecular_function	transporter activity	1	649	17	7766	0.0588235	0.773536	1
GO:0005488	binding	molecular_function	binding	339	649	4631	7766	0.0732023	0.999972	1
GO:0005509	calcium ion binding	molecular_function	binding	11	649	185	7766	0.0594595	0.914488	1
GO:0005515	protein binding	molecular_function	binding	29	649	561	7766	0.0516934	0.998984	1
GO:0005524	ATP binding	molecular_function	binding	53	649	764	7766	0.0693717	0.943731	1
GO:0005525	GTP binding	molecular_function	binding	7	649	149	7766	0.0469799	0.970988	1
GO:0005543	phospholipid binding	molecular_function	binding	2	649	34	7766	0.0588235	0.789682	1
GO:0005622	intracellular	cellular_component	cell	152	440	2177	5891	0.0698209	0.873063	1
GO:0005623	cell	cellular_component	cell	167	440	2692	5891	0.0620357	0.999728	1
GO:0005635	nuclear envelope	cellular_component	organelle part	1	440	15	5891	0.0666667	0.68834	1
GO:0005643	nuclear pore	cellular_component	organelle part	1	440	14	5891	0.0714286	0.663118	1
GO:0005654	nucleoplasm	cellular_component	organelle part	7	440	106	5891	0.0660377	0.687863	1
GO:0005667	transcription factor complex	cellular_component	cell	2	440	47	5891	0.0425532	0.876228	1
GO:0005681	spliceosomal complex	cellular_component	organelle part	1	440	24	5891	0.0416667	0.845387	1
GO:0005694	chromosome	cellular_component	cell	4	440	89	5891	0.0449438	0.908355	1
GO:0005737	cytoplasm	cellular_component	cell	64	440	960	5891	0.0666667	0.865166	1
GO:0005739	mitochondrion	cellular_component	cell	9	440	217	5891	0.0414747	0.98503	1
GO:0005740	mitochondrial envelope	cellular_component	organelle part	4	440	116	5891	0.0344828	0.977958	1
GO:0005743	mitochondrial inner membrane	cellular_component	organelle part	1	440	86	5891	0.0116279	0.998801	1
GO:0005768	endosome	cellular_component	cell	1	440	20	5891	0.05	0.788841	1
GO:0005795	Golgi stack	cellular_component	organelle part	1	440	25	5891	0.04	0.856983	1
GO:0005829	cytosol	cellular_component	cell	1	440	39	5891	0.025641	0.952052	1
GO:0005856	cytoskeleton	cellular_component	cell	7	440	169	5891	0.0414201	0.97389	1
GO:0005874	microtubule	cellular_component	organelle part	2	440	38	5891	0.0526316	0.788041	1
GO:0005875	microtubule associated complex	cellular_component	organelle part	1	440	32	5891	0.03125	0.917163	1
GO:0005886	plasma membrane	cellular_component	cell	6	440	292	5891	0.0205479	0.999993	1
GO:0005887	integral component of plasma membrane	cellular_component	cell	1	440	44	5891	0.0227273	0.967568	1
GO:0005929	cilium	cellular_component	cell	1	440	53	5891	0.0188679	0.983969	1
GO:0006091	generation of precursor metabolites and energy	biological_process	cellular process	1	297	60	4181	0.0166667	0.988366	1
GO:0006163	purine nucleotide metabolic process	biological_process	cellular process	4	297	73	4181	0.0547945	0.772956	1
GO:0006164	purine nucleotide biosynthetic process	biological_process	cellular process	2	297	51	4181	0.0392157	0.887175	1
GO:0006281	DNA repair	biological_process	cellular process	3	297	115	4181	0.026087	0.990648	1
GO:0006310	DNA recombination	biological_process	cellular process	8	297	146	4181	0.0547945	0.825995	1
GO:0006313	transposition, DNA-mediated	biological_process	cellular process	5	297	81	4181	0.0617284	0.692477	1
GO:0006325	chromatin organization	biological_process	cellular component organization or biogenesis	1	297	48	4181	0.0208333	0.971495	1
GO:0006351	transcription, DNA-templated	biological_process	cellular process	4	297	89	4181	0.0449438	0.887002	1
GO:0006352	DNA-templated transcription, initiation	biological_process	cellular process	1	297	28	4181	0.0357143	0.87383	1
GO:0006355	regulation of transcription, DNA-templated	biological_process	biological regulation	11	297	265	4181	0.0415094	0.985597	1
GO:0006397	mRNA processing	biological_process	cellular process	1	297	70	4181	0.0142857	0.994498	1
GO:0006399	tRNA metabolic process	biological_process	cellular process	5	297	83	4181	0.060241	0.713057	1
GO:0006401	RNA catabolic process	biological_process	cellular process	1	297	24	4181	0.0416667	0.830263	1
GO:0006402	mRNA catabolic process	biological_process	biological regulation	1	297	18	4181	0.0555556	0.735294	1
GO:0006418	tRNA aminoacylation for protein translation	biological_process	cellular process	2	297	39	4181	0.0512821	0.776453	1
GO:0006464	cellular protein modification process	biological_process	cellular process	12	297	197	4181	0.0609137	0.75488	1
GO:0006497	protein lipidation	biological_process	cellular process	1	297	20	4181	0.05	0.77172	1
GO:0006505	GPI anchor metabolic process	biological_process	cellular process	1	297	19	4181	0.0526316	0.754179	1
GO:0006506	GPI anchor biosynthetic process	biological_process	cellular process	1	297	19	4181	0.0526316	0.754179	1
GO:0006508	proteolysis	biological_process	metabolic process	6	297	108	4181	0.0555556	0.790493	1
GO:0006511	ubiquitin-dependent protein catabolic process	biological_process	cellular process	4	297	69	4181	0.057971	0.733349	1
GO:0006661	phosphatidylinositol biosynthetic process	biological_process	cellular process	1	297	19	4181	0.0526316	0.754179	1
GO:0006720	isoprenoid metabolic process	biological_process	cellular process	1	297	18	4181	0.0555556	0.735294	1
GO:0006732	coenzyme metabolic process	biological_process	cellular process	3	297	54	4181	0.0555556	0.749409	1
GO:0006733	oxidoreduction coenzyme metabolic process	biological_process	cellular process	1	297	32	4181	0.03125	0.906242	1
GO:0006754	ATP biosynthetic process	biological_process	cellular process	1	297	30	4181	0.0333333	0.891232	1
GO:0006811	ion transport	biological_process	localization	5	297	108	4181	0.0462963	0.892007	1
GO:0006812	cation transport	biological_process	localization	4	297	67	4181	0.0597015	0.711697	1
GO:0006886	intracellular protein transport	biological_process	localization	5	297	105	4181	0.047619	0.877382	1
GO:0006914	autophagy	biological_process	cellular process	1	297	24	4181	0.0416667	0.830263	1
GO:0006915	apoptotic process	biological_process	cellular process	1	297	20	4181	0.05	0.77172	1
GO:0006928	movement of cell or subcellular component	biological_process	cellular process	2	297	62	4181	0.0322581	0.941731	1
GO:0006950	response to stress	biological_process	response to stimulus	11	297	219	4181	0.0502283	0.919888	1
GO:0006974	cellular response to DNA damage stimulus	biological_process	cellular process	3	297	126	4181	0.0238095	0.995195	1
GO:0006996	organelle organization	biological_process	cellular component organization or biogenesis	12	297	259	4181	0.046332	0.964082	1
GO:0007005	mitochondrion organization	biological_process	cellular component organization or biogenesis	2	297	38	4181	0.0526316	0.763872	1
GO:0007010	cytoskeleton organization	biological_process	cellular component organization or biogenesis	1	297	75	4181	0.0133333	0.996219	1
GO:0007015	actin filament organization	biological_process	cellular component organization or biogenesis	1	297	21	4181	0.047619	0.788014	1
GO:0007017	microtubule-based process	biological_process	cellular process	3	297	94	4181	0.0319149	0.96824	1
GO:0007018	microtubule-based movement	biological_process	cellular process	2	297	51	4181	0.0392157	0.887175	1
GO:0007154	cell communication	biological_process	cellular process	19	297	555	4181	0.0342342	0.999973	1
GO:0007165	signal transduction	biological_process	biological regulation	18	297	541	4181	0.0332717	0.999979	1
GO:0007166	cell surface receptor signaling pathway	biological_process	biological regulation	4	297	97	4181	0.0412371	0.922483	1
GO:0007186	G protein-coupled receptor signaling pathway	biological_process	biological regulation	1	297	36	4181	0.0277778	0.930348	1
GO:0007275	multicellular organism development	biological_process	multicellular organismal process	2	297	194	4181	0.0103093	0.999993	1
GO:0008017	microtubule binding	molecular_function	binding	3	649	45	7766	0.0666667	0.738095	1
GO:0008033	tRNA processing	biological_process	cellular process	2	297	41	4181	0.0487805	0.799871	1
GO:0008047	enzyme activator activity	molecular_function	molecular function regulator	2	649	45	7766	0.0444444	0.900126	1
GO:0008064	regulation of actin polymerization or depolymerization	biological_process	cellular component organization or biogenesis	1	297	18	4181	0.0555556	0.735294	1
GO:0008081	phosphoric diester hydrolase activity	molecular_function	catalytic activity	1	649	26	7766	0.0384615	0.896979	1
GO:0008083	growth factor activity	molecular_function	molecular function regulator	1	649	13	7766	0.0769231	0.678711	1
GO:0008092	cytoskeletal protein binding	molecular_function	binding	7	649	143	7766	0.048951	0.960676	1
GO:0008094	DNA-dependent ATPase activity	molecular_function	catalytic activity	1	649	16	7766	0.0625	0.752839	1
GO:0008104	protein localization	biological_process	localization	8	297	167	4181	0.0479042	0.916784	1
GO:0008138	protein tyrosine/serine/threonine phosphatase activity	molecular_function	catalytic activity	1	649	20	7766	0.05	0.825811	1
GO:0008144	drug binding	molecular_function	binding	71	649	884	7766	0.0803167	0.664373	1
GO:0008173	RNA methyltransferase activity	molecular_function	catalytic activity	1	649	23	7766	0.0434783	0.866033	1
GO:0008188	neuropeptide receptor activity	molecular_function	molecular transducer activity	1	649	12	7766	0.0833333	0.649363	1
GO:0008219	cell death	biological_process	cellular process	1	297	21	4181	0.047619	0.788014	1
GO:0008299	isoprenoid biosynthetic process	biological_process	cellular process	1	297	18	4181	0.0555556	0.735294	1
GO:0008324	cation transmembrane transporter activity	molecular_function	transporter activity	16	649	220	7766	0.0727273	0.757089	1
GO:0008380	RNA splicing	biological_process	cellular process	3	297	57	4181	0.0526316	0.781681	1
GO:0008417	fucosyltransferase activity	molecular_function	catalytic activity	1	649	16	7766	0.0625	0.752839	1
GO:0008643	carbohydrate transport	biological_process	localization	1	297	15	4181	0.0666667	0.669516	1
GO:0009055	electron transfer activity	molecular_function	catalytic activity	1	649	52	7766	0.0192308	0.989471	1
GO:0009057	macromolecule catabolic process	biological_process	metabolic process	8	297	124	4181	0.0645161	0.66466	1
GO:0009108	coenzyme biosynthetic process	biological_process	cellular process	2	297	38	4181	0.0526316	0.763872	1
GO:0009116	nucleoside metabolic process	biological_process	cellular process	1	297	28	4181	0.0357143	0.87383	1
GO:0009119	ribonucleoside metabolic process	biological_process	cellular process	1	297	21	4181	0.047619	0.788014	1
GO:0009126	purine nucleoside monophosphate metabolic process	biological_process	cellular process	3	297	57	4181	0.0526316	0.781681	1
GO:0009127	purine nucleoside monophosphate biosynthetic process	biological_process	cellular process	2	297	40	4181	0.05	0.788447	1
GO:0009141	nucleoside triphosphate metabolic process	biological_process	cellular process	2	297	57	4181	0.0350877	0.921052	1
GO:0009142	nucleoside triphosphate biosynthetic process	biological_process	cellular process	1	297	34	4181	0.0294118	0.919186	1
GO:0009144	purine nucleoside triphosphate metabolic process	biological_process	cellular process	2	297	53	4181	0.0377358	0.899737	1
GO:0009145	purine nucleoside triphosphate biosynthetic process	biological_process	cellular process	1	297	33	4181	0.030303	0.912953	1
GO:0009150	purine ribonucleotide metabolic process	biological_process	cellular process	4	297	71	4181	0.056338	0.753761	1
GO:0009152	purine ribonucleotide biosynthetic process	biological_process	cellular process	2	297	50	4181	0.04	0.880362	1
GO:0009161	ribonucleoside monophosphate metabolic process	biological_process	cellular process	4	297	62	4181	0.0645161	0.652102	1
GO:0009167	purine ribonucleoside monophosphate metabolic process	biological_process	cellular process	3	297	57	4181	0.0526316	0.781681	1
GO:0009168	purine ribonucleoside monophosphate biosynthetic process	biological_process	cellular process	2	297	40	4181	0.05	0.788447	1
GO:0009199	ribonucleoside triphosphate metabolic process	biological_process	cellular process	2	297	54	4181	0.037037	0.905519	1
GO:0009201	ribonucleoside triphosphate biosynthetic process	biological_process	cellular process	1	297	34	4181	0.0294118	0.919186	1
GO:0009205	purine ribonucleoside triphosphate metabolic process	biological_process	cellular process	2	297	53	4181	0.0377358	0.899737	1
GO:0009206	purine ribonucleoside triphosphate biosynthetic process	biological_process	cellular process	1	297	33	4181	0.030303	0.912953	1
GO:0009260	ribonucleotide biosynthetic process	biological_process	cellular process	3	297	54	4181	0.0555556	0.749409	1
GO:0009451	RNA modification	biological_process	cellular process	1	297	36	4181	0.0277778	0.930348	1
GO:0009605	response to external stimulus	biological_process	response to stimulus	2	297	32	4181	0.0625	0.674973	1
GO:0009607	response to biotic stimulus	biological_process	response to stimulus	1	297	22	4181	0.0454545	0.803149	1
GO:0009617	response to bacterium	biological_process	multi-organism process	1	297	22	4181	0.0454545	0.803149	1
GO:0009653	anatomical structure morphogenesis	biological_process	developmental process	1	297	94	4181	0.0106383	0.999095	1
GO:0009888	tissue development	biological_process	developmental process	1	297	85	4181	0.0117647	0.998217	1
GO:0009889	regulation of biosynthetic process	biological_process	biological regulation	12	297	292	4181	0.0410959	0.989959	1
GO:0009890	negative regulation of biosynthetic process	biological_process	biological regulation	1	297	25	4181	0.04	0.84239	1
GO:0009893	positive regulation of metabolic process	biological_process	biological regulation	1	297	33	4181	0.030303	0.912953	1
GO:0009966	regulation of signal transduction	biological_process	biological regulation	3	297	85	4181	0.0352941	0.947628	1
GO:0010467	gene expression	biological_process	metabolic process	31	297	494	4181	0.062753	0.802643	1
GO:0010468	regulation of gene expression	biological_process	biological regulation	16	297	327	4181	0.0489297	0.963993	1
GO:0010498	proteasomal protein catabolic process	biological_process	cellular process	1	297	18	4181	0.0555556	0.735294	1
GO:0010556	regulation of macromolecule biosynthetic process	biological_process	biological regulation	11	297	288	4181	0.0381944	0.994557	1
GO:0010564	regulation of cell cycle process	biological_process	biological regulation	1	297	23	4181	0.0434783	0.817206	1
GO:0010604	positive regulation of macromolecule metabolic process	biological_process	biological regulation	1	297	31	4181	0.0322581	0.899015	1
GO:0010638	positive regulation of organelle organization	biological_process	biological regulation	1	297	17	4181	0.0588235	0.714963	1
GO:0010646	regulation of cell communication	biological_process	biological regulation	3	297	87	4181	0.0344828	0.95307	1
GO:0012501	programmed cell death	biological_process	cellular process	1	297	21	4181	0.047619	0.788014	1
GO:0015031	protein transport	biological_process	localization	8	297	155	4181	0.0516129	0.871599	1
GO:0015075	ion transmembrane transporter activity	molecular_function	transporter activity	24	649	326	7766	0.0736196	0.774787	1
GO:0015077	monovalent inorganic cation transmembrane transporter activity	molecular_function	transporter activity	4	649	149	7766	0.0268456	0.998924	1
GO:0015078	proton transmembrane transporter activity	molecular_function	transporter activity	2	649	54	7766	0.037037	0.947352	1
GO:0015079	potassium ion transmembrane transporter activity	molecular_function	transporter activity	2	649	40	7766	0.05	0.85904	1
GO:0015267	channel activity	molecular_function	transporter activity	9	649	201	7766	0.0447761	0.989456	1
GO:0015276	ligand-gated ion channel activity	molecular_function	transporter activity	4	649	85	7766	0.0470588	0.932992	1
GO:0015291	secondary active transmembrane transporter activity	molecular_function	transporter activity	5	649	66	7766	0.0757576	0.656188	1
GO:0015293	symporter activity	molecular_function	transporter activity	1	649	40	7766	0.025	0.969801	1
GO:0015297	antiporter activity	molecular_function	transporter activity	1	649	12	7766	0.0833333	0.649363	1
GO:0015298	solute:cation antiporter activity	molecular_function	transporter activity	1	649	12	7766	0.0833333	0.649363	1
GO:0015318	inorganic molecular entity transmembrane transporter activity	molecular_function	transporter activity	20	649	309	7766	0.0647249	0.911622	1
GO:0015630	microtubule cytoskeleton	cellular_component	cell	3	440	84	5891	0.0357143	0.956147	1
GO:0015631	tubulin binding	molecular_function	binding	3	649	54	7766	0.0555556	0.840854	1
GO:0015672	monovalent inorganic cation transport	biological_process	localization	2	297	54	4181	0.037037	0.905519	1
GO:0015833	peptide transport	biological_process	localization	8	297	156	4181	0.0512821	0.876007	1
GO:0015932	nucleobase-containing compound transmembrane transporter activity	molecular_function	transporter activity	1	649	14	7766	0.0714286	0.705606	1
GO:0015935	small ribosomal subunit	cellular_component	organelle part	1	440	21	5891	0.047619	0.804666	1
GO:0015980	energy derivation by oxidation of organic compounds	biological_process	cellular process	1	297	48	4181	0.0208333	0.971495	1
GO:0015985	energy coupled proton transport, down electrochemical gradient	biological_process	localization	1	297	22	4181	0.0454545	0.803149	1
GO:0015986	ATP synthesis coupled proton transport	biological_process	cellular process	1	297	22	4181	0.0454545	0.803149	1
GO:0015988	energy coupled proton transmembrane transport, against electrochemical gradient	biological_process	localization	1	297	17	4181	0.0588235	0.714963	1
GO:0015991	ATP hydrolysis coupled proton transport	biological_process	localization	1	297	17	4181	0.0588235	0.714963	1
GO:0016043	cellular component organization	biological_process	cellular component organization or biogenesis	14	297	353	4181	0.0396601	0.996357	1
GO:0016070	RNA metabolic process	biological_process	cellular process	21	297	341	4181	0.0615836	0.791157	1
GO:0016071	mRNA metabolic process	biological_process	cellular process	2	297	88	4181	0.0227273	0.988786	1
GO:0016192	vesicle-mediated transport	biological_process	localization	5	297	138	4181	0.0362319	0.97298	1
GO:0016301	kinase activity	molecular_function	catalytic activity	19	649	352	7766	0.0539773	0.988186	1
GO:0016310	phosphorylation	biological_process	cellular process	2	297	35	4181	0.0571429	0.722403	1
GO:0016410	N-acyltransferase activity	molecular_function	catalytic activity	1	649	21	7766	0.047619	0.840405	1
GO:0016462	pyrophosphatase activity	molecular_function	catalytic activity	26	649	401	7766	0.0648379	0.935349	1
GO:0016469	proton-transporting two-sector ATPase complex	cellular_component	protein-containing complex	2	440	38	5891	0.0526316	0.788041	1
GO:0016591	RNA polymerase II, holoenzyme	cellular_component	organelle part	2	440	29	5891	0.0689655	0.648982	1
GO:0016620	oxidoreductase activity, acting on the aldehyde or oxo group of donors, NAD or NADP as acceptor	molecular_function	catalytic activity	2	649	44	7766	0.0454545	0.892925	1
GO:0016709	oxidoreductase activity, acting on paired donors, with incorporation or reduction of molecular oxygen, NAD(P)H as one donor, and incorporation of one atom of oxygen	molecular_function	catalytic activity	1	649	13	7766	0.0769231	0.678711	1
GO:0016746	transferase activity, transferring acyl groups	molecular_function	catalytic activity	9	649	137	7766	0.0656934	0.81949	1
GO:0016747	transferase activity, transferring acyl groups other than amino-acyl groups	molecular_function	catalytic activity	6	649	114	7766	0.0526316	0.923396	1
GO:0016772	transferase activity, transferring phosphorus-containing groups	molecular_function	catalytic activity	40	649	532	7766	0.075188	0.787615	1
GO:0016773	phosphotransferase activity, alcohol group as acceptor	molecular_function	catalytic activity	13	649	292	7766	0.0445205	0.997195	1
GO:0016814	hydrolase activity, acting on carbon-nitrogen (but not peptide) bonds, in cyclic amidines	molecular_function	catalytic activity	1	649	16	7766	0.0625	0.752839	1
GO:0016817	hydrolase activity, acting on acid anhydrides	molecular_function	catalytic activity	26	649	406	7766	0.0640394	0.944138	1
GO:0016818	hydrolase activity, acting on acid anhydrides, in phosphorus-containing anhydrides	molecular_function	catalytic activity	26	649	403	7766	0.0645161	0.938994	1
GO:0016829	lyase activity	molecular_function	catalytic activity	4	649	116	7766	0.0344828	0.989996	1
GO:0016853	isomerase activity	molecular_function	catalytic activity	5	649	87	7766	0.0574713	0.863106	1
GO:0016859	cis-trans isomerase activity	molecular_function	catalytic activity	2	649	34	7766	0.0588235	0.789682	1
GO:0016860	intramolecular oxidoreductase activity	molecular_function	catalytic activity	1	649	16	7766	0.0625	0.752839	1
GO:0016875	ligase activity, forming carbon-oxygen bonds	molecular_function	catalytic activity	2	649	41	7766	0.0487805	0.86833	1
GO:0016887	ATPase activity	molecular_function	catalytic activity	10	649	145	7766	0.0689655	0.781717	1
GO:0016903	oxidoreductase activity, acting on the aldehyde or oxo group of donors	molecular_function	catalytic activity	2	649	49	7766	0.0408163	0.924645	1
GO:0017048	Rho GTPase binding	molecular_function	binding	2	649	30	7766	0.0666667	0.728084	1
GO:0017076	purine nucleotide binding	molecular_function	binding	60	649	921	7766	0.0651466	0.988536	1
GO:0017111	nucleoside-triphosphatase activity	molecular_function	catalytic activity	26	649	390	7766	0.0666667	0.911937	1
GO:0019001	guanyl nucleotide binding	molecular_function	binding	7	649	150	7766	0.0466667	0.972444	1
GO:0019199	transmembrane receptor protein kinase activity	molecular_function	catalytic activity	1	649	12	7766	0.0833333	0.649363	1
GO:0019219	regulation of nucleobase-containing compound metabolic process	biological_process	biological regulation	11	297	273	4181	0.040293	0.989651	1
GO:0019220	regulation of phosphate metabolic process	biological_process	biological regulation	1	297	26	4181	0.0384615	0.853653	1
GO:0019222	regulation of metabolic process	biological_process	biological regulation	18	297	379	4181	0.0474934	0.980442	1
GO:0019359	nicotinamide nucleotide biosynthetic process	biological_process	cellular process	1	297	16	4181	0.0625	0.693077	1
GO:0019362	pyridine nucleotide metabolic process	biological_process	cellular process	1	297	25	4181	0.04	0.84239	1
GO:0019363	pyridine nucleotide biosynthetic process	biological_process	cellular process	1	297	16	4181	0.0625	0.693077	1
GO:0019538	protein metabolic process	biological_process	metabolic process	30	297	480	4181	0.0625	0.805997	1
GO:0019693	ribose phosphate metabolic process	biological_process	cellular process	5	297	82	4181	0.0609756	0.70289	1
GO:0019787	ubiquitin-like protein transferase activity	molecular_function	catalytic activity	1	649	73	7766	0.0136986	0.998341	1
GO:0019829	cation-transporting ATPase activity	molecular_function	transporter activity	1	649	26	7766	0.0384615	0.896979	1
GO:0019866	organelle inner membrane	cellular_component	organelle part	1	440	86	5891	0.0116279	0.998801	1
GO:0019941	modification-dependent protein catabolic process	biological_process	cellular process	4	297	69	4181	0.057971	0.733349	1
GO:0022406	membrane docking	biological_process	cellular process	1	297	15	4181	0.0666667	0.669516	1
GO:0022607	cellular component assembly	biological_process	cellular component organization or biogenesis	4	297	144	4181	0.0277778	0.99353	1
GO:0022613	ribonucleoprotein complex biogenesis	biological_process	cellular component organization or biogenesis	5	297	80	4181	0.0625	0.681819	1
GO:0022618	ribonucleoprotein complex assembly	biological_process	cellular component organization or biogenesis	1	297	39	4181	0.025641	0.944276	1
GO:0022803	passive transmembrane transporter activity	molecular_function	transporter activity	9	649	201	7766	0.0447761	0.989456	1
GO:0022832	voltage-gated channel activity	molecular_function	transporter activity	1	649	29	7766	0.0344828	0.920784	1
GO:0022834	ligand-gated channel activity	molecular_function	transporter activity	4	649	85	7766	0.0470588	0.932992	1
GO:0022836	gated channel activity	molecular_function	transporter activity	4	649	111	7766	0.036036	0.9862	1
GO:0022838	substrate-specific channel activity	molecular_function	transporter activity	7	649	177	7766	0.039548	0.993656	1
GO:0022839	ion gated channel activity	molecular_function	transporter activity	4	649	110	7766	0.0363636	0.985292	1
GO:0022843	voltage-gated cation channel activity	molecular_function	transporter activity	1	649	24	7766	0.0416667	0.877262	1
GO:0022853	active ion transmembrane transporter activity	molecular_function	transporter activity	1	649	26	7766	0.0384615	0.896979	1
GO:0022890	inorganic cation transmembrane transporter activity	molecular_function	transporter activity	13	649	209	7766	0.062201	0.900214	1
GO:0023051	regulation of signaling	biological_process	biological regulation	3	297	89	4181	0.0337079	0.957982	1
GO:0023052	signaling	biological_process	signaling	18	297	555	4181	0.0324324	0.99999	1
GO:0030029	actin filament-based process	biological_process	cellular process	1	297	32	4181	0.03125	0.906242	1
GO:0030036	actin cytoskeleton organization	biological_process	cellular component organization or biogenesis	1	297	32	4181	0.03125	0.906242	1
GO:0030054	cell junction	cellular_component	cell junction	2	440	46	5891	0.0434783	0.868429	1
GO:0030154	cell differentiation	biological_process	cellular process	3	297	107	4181	0.0280374	0.984977	1
GO:0030234	enzyme regulator activity	molecular_function	molecular function regulator	6	649	136	7766	0.0441176	0.975598	1
GO:0030312	external encapsulating structure	cellular_component	cell	1	440	90	5891	0.0111111	0.999125	1
GO:0030414	peptidase inhibitor activity	molecular_function	molecular function regulator	1	649	46	7766	0.0217391	0.982165	1
GO:0030545	receptor regulator activity	molecular_function	molecular function regulator	2	649	45	7766	0.0444444	0.900126	1
GO:0030554	adenyl nucleotide binding	molecular_function	binding	53	649	775	7766	0.0683871	0.956268	1
GO:0030594	neurotransmitter receptor activity	molecular_function	molecular transducer activity	1	649	57	7766	0.0175439	0.993216	1
GO:0030695	GTPase regulator activity	molecular_function	molecular function regulator	1	649	33	7766	0.030303	0.944206	1
GO:0030832	regulation of actin filament length	biological_process	cellular component organization or biogenesis	1	297	18	4181	0.0555556	0.735294	1
GO:0030833	regulation of actin filament polymerization	biological_process	cellular component organization or biogenesis	1	297	18	4181	0.0555556	0.735294	1
GO:0030855	epithelial cell differentiation	biological_process	cellular process	1	297	80	4181	0.0125	0.997403	1
GO:0030880	RNA polymerase complex	cellular_component	cell	2	440	35	5891	0.0571429	0.748143	1
GO:0031090	organelle membrane	cellular_component	organelle part	14	440	206	5891	0.0679612	0.684995	1
GO:0031226	intrinsic component of plasma membrane	cellular_component	cell	1	440	51	5891	0.0196078	0.981249	1
GO:0031323	regulation of cellular metabolic process	biological_process	biological regulation	13	297	336	4181	0.0386905	0.996574	1
GO:0031324	negative regulation of cellular metabolic process	biological_process	biological regulation	1	297	30	4181	0.0333333	0.891232	1
GO:0031325	positive regulation of cellular metabolic process	biological_process	biological regulation	1	297	33	4181	0.030303	0.912953	1
GO:0031326	regulation of cellular biosynthetic process	biological_process	biological regulation	12	297	291	4181	0.0412371	0.989541	1
GO:0031327	negative regulation of cellular biosynthetic process	biological_process	biological regulation	1	297	24	4181	0.0416667	0.830263	1
GO:0031334	positive regulation of protein complex assembly	biological_process	biological regulation	1	297	15	4181	0.0666667	0.669516	1
GO:0031410	cytoplasmic vesicle	cellular_component	cell	1	440	48	5891	0.0208333	0.976284	1
GO:0031966	mitochondrial membrane	cellular_component	organelle part	4	440	104	5891	0.0384615	0.957625	1
GO:0031967	organelle envelope	cellular_component	organelle part	5	440	131	5891	0.0381679	0.97224	1
GO:0031974	membrane-enclosed lumen	cellular_component	membrane-enclosed lumen	10	440	203	5891	0.0492611	0.945299	1
GO:0031975	envelope	cellular_component	cell	5	440	131	5891	0.0381679	0.97224	1
GO:0031981	nuclear lumen	cellular_component	organelle part	10	440	167	5891	0.0598802	0.810667	1
GO:0031982	vesicle	cellular_component	organelle	1	440	49	5891	0.0204082	0.97807	1
GO:0031985	Golgi cisterna	cellular_component	organelle part	1	440	18	5891	0.0555556	0.75325	1
GO:0032196	transposition	biological_process	cellular process	5	297	81	4181	0.0617284	0.692477	1
GO:0032259	methylation	biological_process	metabolic process	1	297	18	4181	0.0555556	0.735294	1
GO:0032268	regulation of cellular protein metabolic process	biological_process	biological regulation	2	297	45	4181	0.0444444	0.84028	1
GO:0032270	positive regulation of cellular protein metabolic process	biological_process	biological regulation	1	297	16	4181	0.0625	0.693077	1
GO:0032271	regulation of protein polymerization	biological_process	biological regulation	1	297	18	4181	0.0555556	0.735294	1
GO:0032501	multicellular organismal process	biological_process	multicellular organismal process	3	297	275	4181	0.0109091	1	1
GO:0032502	developmental process	biological_process	developmental process	4	297	214	4181	0.0186916	0.999907	1
GO:0032535	regulation of cellular component size	biological_process	cellular component organization or biogenesis	1	297	18	4181	0.0555556	0.735294	1
GO:0032549	ribonucleoside binding	molecular_function	binding	7	649	152	7766	0.0460526	0.975158	1
GO:0032550	purine ribonucleoside binding	molecular_function	binding	7	649	149	7766	0.0469799	0.970988	1
GO:0032553	ribonucleotide binding	molecular_function	binding	60	649	929	7766	0.0645856	0.990759	1
GO:0032555	purine ribonucleotide binding	molecular_function	binding	60	649	919	7766	0.0652884	0.98791	1
GO:0032559	adenyl ribonucleotide binding	molecular_function	binding	53	649	773	7766	0.068564	0.954181	1
GO:0032561	guanyl ribonucleotide binding	molecular_function	binding	7	649	150	7766	0.0466667	0.972444	1
GO:0032580	Golgi cisterna membrane	cellular_component	organelle part	1	440	18	5891	0.0555556	0.75325	1
GO:0032774	RNA biosynthetic process	biological_process	cellular process	4	297	89	4181	0.0449438	0.887002	1
GO:0032879	regulation of localization	biological_process	biological regulation	1	297	26	4181	0.0384615	0.853653	1
GO:0032956	regulation of actin cytoskeleton organization	biological_process	biological regulation	1	297	20	4181	0.05	0.77172	1
GO:0032970	regulation of actin filament-based process	biological_process	biological regulation	1	297	20	4181	0.05	0.77172	1
GO:0032991	protein-containing complex	cellular_component	protein-containing complex	48	440	914	5891	0.0525164	0.998434	1
GO:0032993	protein-DNA complex	cellular_component	protein-containing complex	1	440	23	5891	0.0434783	0.832854	1
GO:0033036	macromolecule localization	biological_process	localization	8	297	201	4181	0.039801	0.979105	1
GO:0033176	proton-transporting V-type ATPase complex	cellular_component	protein-containing complex	1	440	16	5891	0.0625	0.711677	1
GO:0033218	amide binding	molecular_function	binding	1	649	13	7766	0.0769231	0.678711	1
GO:0033365	protein localization to organelle	biological_process	localization	2	297	37	4181	0.0540541	0.750682	1
GO:0033554	cellular response to stress	biological_process	cellular process	4	297	138	4181	0.0289855	0.990931	1
GO:0034062	5'-3' RNA polymerase activity	molecular_function	catalytic activity	2	649	33	7766	0.0606061	0.775549	1
GO:0034220	ion transmembrane transport	biological_process	localization	2	297	47	4181	0.0425532	0.857589	1
GO:0034464	BBSome	cellular_component	organelle part	1	440	23	5891	0.0434783	0.832854	1
GO:0034613	cellular protein localization	biological_process	localization	5	297	120	4181	0.0416667	0.936468	1
GO:0034622	cellular protein-containing complex assembly	biological_process	cellular component organization or biogenesis	2	297	89	4181	0.0224719	0.989494	1
GO:0034655	nucleobase-containing compound catabolic process	biological_process	cellular process	3	297	50	4181	0.06	0.700606	1
GO:0034762	regulation of transmembrane transport	biological_process	biological regulation	1	297	19	4181	0.0526316	0.754179	1
GO:0034765	regulation of ion transmembrane transport	biological_process	biological regulation	1	297	19	4181	0.0526316	0.754179	1
GO:0035023	regulation of Rho protein signal transduction	biological_process	biological regulation	1	297	27	4181	0.037037	0.864114	1
GO:0035091	phosphatidylinositol binding	molecular_function	binding	2	649	29	7766	0.0689655	0.710469	1
GO:0035556	intracellular signal transduction	biological_process	biological regulation	6	297	152	4181	0.0394737	0.965233	1
GO:0035639	purine ribonucleoside triphosphate binding	molecular_function	binding	60	649	910	7766	0.0659341	0.984703	1
GO:0036094	small molecule binding	molecular_function	binding	86	649	1182	7766	0.072758	0.937157	1
GO:0036211	protein modification process	biological_process	metabolic process	12	297	197	4181	0.0609137	0.75488	1
GO:0038023	signaling receptor activity	molecular_function	molecular transducer activity	18	649	378	7766	0.047619	0.997979	1
GO:0042157	lipoprotein metabolic process	biological_process	metabolic process	1	297	23	4181	0.0434783	0.817206	1
GO:0042158	lipoprotein biosynthetic process	biological_process	cellular process	1	297	20	4181	0.05	0.77172	1
GO:0042221	response to chemical	biological_process	response to stimulus	3	297	48	4181	0.0625	0.673638	1
GO:0042302	structural constituent of cuticle	molecular_function	structural molecule activity	5	649	146	7766	0.0342466	0.995188	1
GO:0042600	chorion	cellular_component	cell	1	440	90	5891	0.0111111	0.999125	1
GO:0042625	ATPase coupled ion transmembrane transporter activity	molecular_function	transporter activity	1	649	26	7766	0.0384615	0.896979	1
GO:0042742	defense response to bacterium	biological_process	multi-organism process	1	297	22	4181	0.0454545	0.803149	1
GO:0042886	amide transport	biological_process	localization	8	297	156	4181	0.0512821	0.876007	1
GO:0042995	cell projection	cellular_component	cell	1	440	57	5891	0.0175439	0.988283	1
GO:0043085	positive regulation of catalytic activity	biological_process	biological regulation	1	297	16	4181	0.0625	0.693077	1
GO:0043087	regulation of GTPase activity	biological_process	biological regulation	1	297	17	4181	0.0588235	0.714963	1
GO:0043161	proteasome-mediated ubiquitin-dependent protein catabolic process	biological_process	cellular process	1	297	18	4181	0.0555556	0.735294	1
GO:0043168	anion binding	molecular_function	binding	81	649	1133	7766	0.0714916	0.952443	1
GO:0043207	response to external biotic stimulus	biological_process	response to stimulus	1	297	22	4181	0.0454545	0.803149	1
GO:0043226	organelle	cellular_component	organelle	134	440	1906	5891	0.0703043	0.825857	1
GO:0043228	non-membrane-bounded organelle	cellular_component	organelle	26	440	440	5891	0.0590909	0.92114	1
GO:0043229	intracellular organelle	cellular_component	cell	133	440	1868	5891	0.0711991	0.771952	1
GO:0043232	intracellular non-membrane-bounded organelle	cellular_component	cell	26	440	440	5891	0.0590909	0.92114	1
GO:0043233	organelle lumen	cellular_component	organelle part	10	440	203	5891	0.0492611	0.945299	1
GO:0043254	regulation of protein complex assembly	biological_process	biological regulation	1	297	19	4181	0.0526316	0.754179	1
GO:0043269	regulation of ion transport	biological_process	biological regulation	1	297	19	4181	0.0526316	0.754179	1
GO:0043412	macromolecule modification	biological_process	metabolic process	13	297	233	4181	0.055794	0.857663	1
GO:0043414	macromolecule methylation	biological_process	cellular process	1	297	18	4181	0.0555556	0.735294	1
GO:0043565	sequence-specific DNA binding	molecular_function	binding	6	649	192	7766	0.03125	0.999152	1
GO:0043632	modification-dependent macromolecule catabolic process	biological_process	cellular process	4	297	69	4181	0.057971	0.733349	1
GO:0043933	protein-containing complex subunit organization	biological_process	cellular component organization or biogenesis	2	297	105	4181	0.0190476	0.996353	1
GO:0044085	cellular component biogenesis	biological_process	cellular component organization or biogenesis	8	297	185	4181	0.0432432	0.958906	1
GO:0044087	regulation of cellular component biogenesis	biological_process	biological regulation	1	297	23	4181	0.0434783	0.817206	1
GO:0044089	positive regulation of cellular component biogenesis	biological_process	biological regulation	1	297	16	4181	0.0625	0.693077	1
GO:0044093	positive regulation of molecular function	biological_process	biological regulation	1	297	21	4181	0.047619	0.788014	1
GO:0044265	cellular macromolecule catabolic process	biological_process	cellular process	7	297	107	4181	0.0654206	0.646172	1
GO:0044267	cellular protein metabolic process	biological_process	cellular process	30	297	458	4181	0.0655022	0.715816	1
GO:0044422	organelle part	cellular_component	organelle part	55	440	825	5891	0.0666667	0.845557	1
GO:0044424	intracellular part	cellular_component	cell	152	440	2177	5891	0.0698209	0.873063	1
GO:0044427	chromosomal part	cellular_component	organelle part	4	440	80	5891	0.05	0.858632	1
GO:0044428	nuclear part	cellular_component	organelle part	19	440	279	5891	0.0681004	0.699896	1
GO:0044429	mitochondrial part	cellular_component	organelle part	4	440	138	5891	0.0289855	0.993782	1
GO:0044430	cytoskeletal part	cellular_component	organelle part	6	440	123	5891	0.0487805	0.906425	1
GO:0044433	cytoplasmic vesicle part	cellular_component	organelle part	1	440	38	5891	0.0263158	0.948155	1
GO:0044440	endosomal part	cellular_component	organelle part	1	440	16	5891	0.0625	0.711677	1
GO:0044441	ciliary part	cellular_component	organelle part	1	440	40	5891	0.025	0.955657	1
GO:0044444	cytoplasmic part	cellular_component	cell	42	440	704	5891	0.0596591	0.958001	1
GO:0044446	intracellular organelle part	cellular_component	organelle part	54	440	798	5891	0.0676692	0.810747	1
GO:0044451	nucleoplasm part	cellular_component	organelle part	6	440	102	5891	0.0588235	0.784268	1
GO:0044454	nuclear chromosome part	cellular_component	organelle part	2	440	39	5891	0.0512821	0.80005	1
GO:0044459	plasma membrane part	cellular_component	cell	3	440	102	5891	0.0294118	0.985033	1
GO:0044463	cell projection part	cellular_component	cell	1	440	40	5891	0.025	0.955657	1
GO:0044464	cell part	cellular_component	cell	160	440	2599	5891	0.0615621	0.99975	1
GO:0044769	ATPase activity, coupled to transmembrane movement of ions, rotational mechanism	molecular_function	transporter activity	1	649	17	7766	0.0588235	0.773536	1
GO:0044815	DNA packaging complex	cellular_component	protein-containing complex	1	440	24	5891	0.0416667	0.845387	1
GO:0044877	protein-containing complex binding	molecular_function	binding	4	649	60	7766	0.0666667	0.750254	1
GO:0045017	glycerolipid biosynthetic process	biological_process	cellular process	1	297	24	4181	0.0416667	0.830263	1
GO:0045184	establishment of protein localization	biological_process	localization	8	297	157	4181	0.0509554	0.880291	1
GO:0045259	proton-transporting ATP synthase complex	cellular_component	cell	1	440	21	5891	0.047619	0.804666	1
GO:0046034	ATP metabolic process	biological_process	cellular process	2	297	48	4181	0.0416667	0.865587	1
GO:0046390	ribose phosphate biosynthetic process	biological_process	cellular process	3	297	54	4181	0.0555556	0.749409	1
GO:0046474	glycerophospholipid biosynthetic process	biological_process	cellular process	1	297	23	4181	0.0434783	0.817206	1
GO:0046496	nicotinamide nucleotide metabolic process	biological_process	cellular process	1	297	25	4181	0.04	0.84239	1
GO:0046578	regulation of Ras protein signal transduction	biological_process	biological regulation	1	297	33	4181	0.030303	0.912953	1
GO:0046903	secretion	biological_process	localization	2	297	44	4181	0.0454545	0.830931	1
GO:0046907	intracellular transport	biological_process	localization	5	297	147	4181	0.0340136	0.982778	1
GO:0046933	proton-transporting ATP synthase activity, rotational mechanism	molecular_function	transporter activity	1	649	14	7766	0.0714286	0.705606	1
GO:0046982	protein heterodimerization activity	molecular_function	binding	1	649	38	7766	0.0263158	0.96401	1
GO:0046983	protein dimerization activity	molecular_function	binding	5	649	137	7766	0.0364964	0.991563	1
GO:0048018	receptor ligand activity	molecular_function	molecular function regulator	2	649	43	7766	0.0465116	0.885243	1
GO:0048518	positive regulation of biological process	biological_process	biological regulation	4	297	77	4181	0.0519481	0.807806	1
GO:0048522	positive regulation of cellular process	biological_process	biological regulation	2	297	69	4181	0.0289855	0.962221	1
GO:0048523	negative regulation of cellular process	biological_process	biological regulation	4	297	76	4181	0.0526316	0.799525	1
GO:0048583	regulation of response to stimulus	biological_process	biological regulation	4	297	90	4181	0.0444444	0.892102	1
GO:0048585	negative regulation of response to stimulus	biological_process	biological regulation	1	297	15	4181	0.0666667	0.669516	1
GO:0048646	anatomical structure formation involved in morphogenesis	biological_process	developmental process	1	297	81	4181	0.0123457	0.997591	1
GO:0048731	system development	biological_process	multicellular organismal process	1	297	45	4181	0.0222222	0.964352	1
GO:0048856	anatomical structure development	biological_process	developmental process	2	297	208	4181	0.00961538	0.999997	1
GO:0048869	cellular developmental process	biological_process	cellular process	3	297	112	4181	0.0267857	0.988816	1
GO:0048878	chemical homeostasis	biological_process	biological regulation	1	297	26	4181	0.0384615	0.853653	1
GO:0050660	flavin adenine dinucleotide binding	molecular_function	binding	6	649	109	7766	0.0550459	0.902498	1
GO:0050789	regulation of biological process	biological_process	biological regulation	52	297	1120	4181	0.0464286	0.999964	1
GO:0050790	regulation of catalytic activity	biological_process	biological regulation	3	297	56	4181	0.0535714	0.771323	1
GO:0050794	regulation of cellular process	biological_process	biological regulation	45	297	1055	4181	0.042654	0.999995	1
GO:0050801	ion homeostasis	biological_process	biological regulation	1	297	24	4181	0.0416667	0.830263	1
GO:0050896	response to stimulus	biological_process	response to stimulus	28	297	782	4181	0.0358056	0.999998	1
GO:0051015	actin filament binding	molecular_function	binding	1	649	23	7766	0.0434783	0.866033	1
GO:0051049	regulation of transport	biological_process	biological regulation	1	297	23	4181	0.0434783	0.817206	1
GO:0051056	regulation of small GTPase mediated signal transduction	biological_process	biological regulation	1	297	41	4181	0.0243902	0.951982	1
GO:0051128	regulation of cellular component organization	biological_process	biological regulation	3	297	50	4181	0.06	0.700606	1
GO:0051130	positive regulation of cellular component organization	biological_process	biological regulation	1	297	18	4181	0.0555556	0.735294	1
GO:0051171	regulation of nitrogen compound metabolic process	biological_process	biological regulation	12	297	317	4181	0.0378549	0.996524	1
GO:0051173	positive regulation of nitrogen compound metabolic process	biological_process	biological regulation	1	297	31	4181	0.0322581	0.899015	1
GO:0051174	regulation of phosphorus metabolic process	biological_process	biological regulation	1	297	26	4181	0.0384615	0.853653	1
GO:0051179	localization	biological_process	localization	36	297	543	4181	0.0662983	0.70428	1
GO:0051188	cofactor biosynthetic process	biological_process	cellular process	3	297	52	4181	0.0576923	0.725852	1
GO:0051246	regulation of protein metabolic process	biological_process	biological regulation	2	297	47	4181	0.0425532	0.857589	1
GO:0051247	positive regulation of protein metabolic process	biological_process	biological regulation	1	297	16	4181	0.0625	0.693077	1
GO:0051252	regulation of RNA metabolic process	biological_process	biological regulation	11	297	268	4181	0.0410448	0.987263	1
GO:0051276	chromosome organization	biological_process	cellular component organization or biogenesis	5	297	88	4181	0.0568182	0.760204	1
GO:0051336	regulation of hydrolase activity	biological_process	biological regulation	1	297	30	4181	0.0333333	0.891232	1
GO:0051338	regulation of transferase activity	biological_process	biological regulation	1	297	20	4181	0.05	0.77172	1
GO:0051493	regulation of cytoskeleton organization	biological_process	biological regulation	1	297	27	4181	0.037037	0.864114	1
GO:0051495	positive regulation of cytoskeleton organization	biological_process	biological regulation	1	297	15	4181	0.0666667	0.669516	1
GO:0051536	iron-sulfur cluster binding	molecular_function	binding	1	649	65	7766	0.0153846	0.996644	1
GO:0051539	4 iron, 4 sulfur cluster binding	molecular_function	binding	1	649	30	7766	0.0333333	0.927429	1
GO:0051540	metal cluster binding	molecular_function	binding	1	649	65	7766	0.0153846	0.996644	1
GO:0051640	organelle localization	biological_process	localization	1	297	22	4181	0.0454545	0.803149	1
GO:0051641	cellular localization	biological_process	localization	6	297	185	4181	0.0324324	0.992966	1
GO:0051649	establishment of localization in cell	biological_process	localization	5	297	152	4181	0.0328947	0.98667	1
GO:0051704	multi-organism process	biological_process	multi-organism process	1	297	115	4181	0.00869565	0.999815	1
GO:0051707	response to other organism	biological_process	multi-organism process	1	297	22	4181	0.0454545	0.803149	1
GO:0051716	cellular response to stimulus	biological_process	cellular process	23	297	677	4181	0.0339734	0.999997	1
GO:0055029	nuclear DNA-directed RNA polymerase complex	cellular_component	organelle part	2	440	34	5891	0.0588235	0.733477	1
GO:0055065	metal ion homeostasis	biological_process	biological regulation	1	297	21	4181	0.047619	0.788014	1
GO:0055076	transition metal ion homeostasis	biological_process	biological regulation	1	297	16	4181	0.0625	0.693077	1
GO:0055080	cation homeostasis	biological_process	biological regulation	1	297	24	4181	0.0416667	0.830263	1
GO:0055114	oxidation-reduction process	biological_process	metabolic process	3	297	72	4181	0.0416667	0.895533	1
GO:0060089	molecular transducer activity	molecular_function	molecular transducer activity	18	649	381	7766	0.0472441	0.99824	1
GO:0060255	regulation of macromolecule metabolic process	biological_process	biological regulation	17	297	356	4181	0.0477528	0.97598	1
GO:0060429	epithelium development	biological_process	developmental process	1	297	83	4181	0.0120482	0.997927	1
GO:0060589	nucleoside-triphosphatase regulator activity	molecular_function	molecular function regulator	1	649	39	7766	0.025641	0.967032	1
GO:0061134	peptidase regulator activity	molecular_function	molecular function regulator	1	649	52	7766	0.0192308	0.989471	1
GO:0061135	endopeptidase regulator activity	molecular_function	molecular function regulator	1	649	33	7766	0.030303	0.944206	1
GO:0061783	peptidoglycan muralytic activity	molecular_function	catalytic activity	1	649	13	7766	0.0769231	0.678711	1
GO:0061919	process utilizing autophagic mechanism	biological_process	cellular process	1	297	24	4181	0.0416667	0.830263	1
GO:0065003	protein-containing complex assembly	biological_process	cellular component organization or biogenesis	2	297	99	4181	0.020202	0.994561	1
GO:0065007	biological regulation	biological_process	biological regulation	57	297	1212	4181	0.0470297	0.999977	1
GO:0065009	regulation of molecular function	biological_process	biological regulation	4	297	64	4181	0.0625	0.676875	1
GO:0070013	intracellular organelle lumen	cellular_component	organelle part	10	440	203	5891	0.0492611	0.945299	1
GO:0070727	cellular macromolecule localization	biological_process	localization	5	297	121	4181	0.0413223	0.939308	1
GO:0070925	organelle assembly	biological_process	cellular component organization or biogenesis	2	297	46	4181	0.0434783	0.849159	1
GO:0071702	organic substance transport	biological_process	localization	9	297	209	4181	0.0430622	0.967787	1
GO:0071705	nitrogen compound transport	biological_process	localization	8	297	166	4181	0.0481928	0.913619	1
GO:0071826	ribonucleoprotein complex subunit organization	biological_process	cellular component organization or biogenesis	1	297	39	4181	0.025641	0.944276	1
GO:0071840	cellular component organization or biogenesis	biological_process	cellular component organization or biogenesis	18	297	393	4181	0.0458015	0.987969	1
GO:0071944	cell periphery	cellular_component	cell	7	440	391	5891	0.0179028	1	1
GO:0072522	purine-containing compound biosynthetic process	biological_process	cellular process	2	297	55	4181	0.0363636	0.910989	1
GO:0072524	pyridine-containing compound metabolic process	biological_process	cellular process	1	297	27	4181	0.037037	0.864114	1
GO:0072525	pyridine-containing compound biosynthetic process	biological_process	cellular process	1	297	18	4181	0.0555556	0.735294	1
GO:0072594	establishment of protein localization to organelle	biological_process	localization	2	297	33	4181	0.0606061	0.691472	1
GO:0080019	fatty-acyl-CoA reductase (alcohol-forming) activity	molecular_function	catalytic activity	2	649	32	7766	0.0625	0.760593	1
GO:0080090	regulation of primary metabolic process	biological_process	biological regulation	13	297	323	4181	0.0402477	0.994066	1
GO:0090066	regulation of anatomical structure size	biological_process	biological regulation	1	297	18	4181	0.0555556	0.735294	1
GO:0090662	ATP hydrolysis coupled transmembrane transport	biological_process	localization	1	297	17	4181	0.0588235	0.714963	1
GO:0097159	organic cyclic compound binding	molecular_function	binding	229	649	3096	7766	0.0739664	0.994556	1
GO:0097367	carbohydrate derivative binding	molecular_function	binding	72	649	1016	7766	0.0708661	0.950824	1
GO:0097435	supramolecular fiber organization	biological_process	cellular component organization or biogenesis	1	297	26	4181	0.0384615	0.853653	1
GO:0097659	nucleic acid-templated transcription	biological_process	cellular process	4	297	89	4181	0.0449438	0.887002	1
GO:0097708	intracellular vesicle	cellular_component	cell	1	440	48	5891	0.0208333	0.976284	1
GO:0097747	RNA polymerase activity	molecular_function	catalytic activity	2	649	33	7766	0.0606061	0.775549	1
GO:0098542	defense response to other organism	biological_process	multi-organism process	1	297	22	4181	0.0454545	0.803149	1
GO:0098655	cation transmembrane transport	biological_process	localization	2	297	43	4181	0.0465116	0.821093	1
GO:0098660	inorganic ion transmembrane transport	biological_process	localization	2	297	42	4181	0.047619	0.810747	1
GO:0098662	inorganic cation transmembrane transport	biological_process	localization	2	297	42	4181	0.047619	0.810747	1
GO:0098771	inorganic ion homeostasis	biological_process	biological regulation	1	297	24	4181	0.0416667	0.830263	1
GO:0098772	molecular function regulator	molecular_function	molecular function regulator	13	649	231	7766	0.0562771	0.956269	1
GO:0098796	membrane protein complex	cellular_component	protein-containing complex	4	440	174	5891	0.0229885	0.99932	1
GO:0099080	supramolecular complex	cellular_component	supramolecular complex	2	440	45	5891	0.0444444	0.860182	1
GO:0099081	supramolecular polymer	cellular_component	supramolecular complex	2	440	45	5891	0.0444444	0.860182	1
GO:0099094	ligand-gated cation channel activity	molecular_function	transporter activity	1	649	25	7766	0.04	0.887551	1
GO:0099131	ATP hydrolysis coupled ion transmembrane transport	biological_process	localization	1	297	17	4181	0.0588235	0.714963	1
GO:0099132	ATP hydrolysis coupled cation transmembrane transport	biological_process	localization	1	297	17	4181	0.0588235	0.714963	1
GO:0099512	supramolecular fiber	cellular_component	supramolecular complex	2	440	45	5891	0.0444444	0.860182	1
GO:0099513	polymeric cytoskeletal fiber	cellular_component	organelle part	2	440	42	5891	0.047619	0.832532	1
GO:0102336	3-oxo-arachidoyl-CoA synthase activity	molecular_function	catalytic activity	1	649	14	7766	0.0714286	0.705606	1
GO:0102337	3-oxo-cerotoyl-CoA synthase activity	molecular_function	catalytic activity	1	649	14	7766	0.0714286	0.705606	1
GO:0102338	3-oxo-lignoceronyl-CoA synthase activity	molecular_function	catalytic activity	1	649	14	7766	0.0714286	0.705606	1
GO:0102756	very-long-chain 3-ketoacyl-CoA synthase activity	molecular_function	catalytic activity	1	649	14	7766	0.0714286	0.705606	1
GO:0102965	alcohol-forming fatty acyl-CoA reductase activity	molecular_function	catalytic activity	2	649	32	7766	0.0625	0.760593	1
GO:0110053	regulation of actin filament organization	biological_process	biological regulation	1	297	20	4181	0.05	0.77172	1
GO:0120025	plasma membrane bounded cell projection	cellular_component	cell	1	440	57	5891	0.0175439	0.988283	1
GO:0120038	plasma membrane bounded cell projection part	cellular_component	cell	1	440	40	5891	0.025	0.955657	1
GO:0140056	organelle localization by membrane tethering	biological_process	cellular process	1	297	15	4181	0.0666667	0.669516	1
GO:0140098	catalytic activity, acting on RNA	molecular_function	catalytic activity	12	649	163	7766	0.0736196	0.719776	1
GO:0140101	catalytic activity, acting on a tRNA	molecular_function	catalytic activity	4	649	72	7766	0.0555556	0.862953	1
GO:0140110	transcription regulator activity	molecular_function	transcription regulator activity	17	649	243	7766	0.0699588	0.81363	1
GO:1901136	carbohydrate derivative catabolic process	biological_process	metabolic process	1	297	18	4181	0.0555556	0.735294	1
GO:1901265	nucleoside phosphate binding	molecular_function	binding	74	649	1112	7766	0.0665468	0.990062	1
GO:1901363	heterocyclic compound binding	molecular_function	binding	229	649	3093	7766	0.0740382	0.994222	1
GO:1901657	glycosyl compound metabolic process	biological_process	metabolic process	1	297	28	4181	0.0357143	0.87383	1
GO:1901987	regulation of cell cycle phase transition	biological_process	biological regulation	1	297	16	4181	0.0625	0.693077	1
GO:1901990	regulation of mitotic cell cycle phase transition	biological_process	biological regulation	1	297	15	4181	0.0666667	0.669516	1
GO:1902494	catalytic complex	cellular_component	protein-containing complex	9	440	252	5891	0.0357143	0.997151	1
GO:1902531	regulation of intracellular signal transduction	biological_process	biological regulation	1	297	54	4181	0.0185185	0.981783	1
GO:1902600	proton transmembrane transport	biological_process	localization	2	297	41	4181	0.0487805	0.799871	1
GO:1902903	regulation of supramolecular fiber organization	biological_process	biological regulation	1	297	21	4181	0.047619	0.788014	1
GO:1902905	positive regulation of supramolecular fiber organization	biological_process	biological regulation	1	297	15	4181	0.0666667	0.669516	1
GO:1903506	regulation of nucleic acid-templated transcription	biological_process	biological regulation	11	297	265	4181	0.0415094	0.985597	1
GO:1905368	peptidase complex	cellular_component	protein-containing complex	2	440	38	5891	0.0526316	0.788041	1
GO:1990234	transferase complex	cellular_component	protein-containing complex	6	440	121	5891	0.0495868	0.898139	1
GO:1990904	ribonucleoprotein complex	cellular_component	protein-containing complex	12	440	212	5891	0.0566038	0.878723	1
GO:2000112	regulation of cellular macromolecule biosynthetic process	biological_process	biological regulation	11	297	288	4181	0.0381944	0.994557	1
GO:2001141	regulation of RNA biosynthetic process	biological_process	biological regulation	11	297	265	4181	0.0415094	0.985597	1
