# Supplementary material for: Transcriptional Analysis of Cotton Bollworm Strains with Different Genetic Mechanisms of Resistance and Their Response to Bacillus thuringiensis Cry1Ac Toxin
Source: Toxins (Basel). 2022 May 25;14(6):366. doi: 10.3390/toxins14060366 (PMC9228822; doi:10.3390/toxins14060366)
Supplement: Supplementary file 1 [file toxins-14-00366-s001.zip › manuscript supplementary/Table S4. Genes differentially expressed in the SCD-KI strain when compared with the susceptiable SCD strain..xlsx]

## Sheet: Up
Gene ID	SCD_CK	SCD-KI_CK	log2(SCD-KI_CK/SCD_CK)	Qvalue	Pvalue
genemark-Harm_Chr20-processed-gene-47.21	0.673	1256.56	10.2945	1.37488e-83	9.14147e-87
genemark-Harm_Chr20-processed-gene-47.19	15.57	9164.03	9.13534	6.33039e-277	4.67671e-281
genemark-Harm_Chr6-processed-gene-31.3	0.043	161.666	8.1935	2.69964e-25	1.8947e-27
genemark-Harm_Chr28-processed-gene-7.7	0.043	161.666	8.1935	2.69964e-25	1.8947e-27
genemark-Harm_Chr3-processed-gene-27.9	0.043	161.666	8.1935	2.69964e-25	1.8947e-27
maker-Harm_Un001-augustus-gene-4.11	0.066	27.966	8.10406	1.24105e-53	2.38381e-56
maker-Harm_Chr12-augustus-gene-48.22	5.63	1682.23	8.08998	7.94591e-145	1.76106e-148
genemark-Harm_Chr28-processed-gene-62.6	0.043	22.21	8.0553	2.2627e-42	6.68647e-45
maker-Harm_Chr11-augustus-gene-37.15	0	19.58	7.78407	1.39508e-28	7.83289e-31
genemark-Harm_Chr20-processed-gene-47.20	23.356	5003.05	7.68277	1.28957e-195	1.90539e-199
genemark-Harm_Chr12-processed-gene-48.6	4.823	1948.66	7.22798	3.51302e-25	2.4915e-27
maker-Harm_Chr29-augustus-gene-46.35	0.09	21.323	6.96135	1.94164e-32	8.60655e-35
genemark-Harm_Chr15-processed-gene-35.24	0.12	45.606	6.87444	2.84777e-24	2.18801e-26
genemark-Harm_Chr29-processed-gene-46.13	0.186	22.746	6.78941	9.14778e-61	1.4192e-63
augustus_masked-Harm_Un003-processed-gene-0.11	0.033	5.226	6.78865	4.21033e-37	1.61744e-39
maker-Harm_Chr28-augustus-gene-85.15	0	32.22	6.75802	2.75848e-19	2.77152e-21
genemark-Harm_Chr22-processed-gene-11.5	0	8.986	6.7191	1.16819e-18	1.34632e-20
maker-Harm_Chr13-augustus-gene-30.32	0.03	12.83	6.64189	2.46926e-21	2.17082e-23
maker-Harm_Chr11-augustus-gene-12.11	0	32.893	6.58613	3.1062e-18	3.74047e-20
genemark-Harm_Chr3-processed-gene-21.13	0	8.293	6.39258	3.13145e-16	4.23357e-18
maker-Harm_Chr10-augustus-gene-43.19	0.103	16.27	6.33343	6.5625e-26	4.31489e-28
augustus_masked-Harm_Chr25-processed-gene-61.3	0.01	3.093	6.28574	2.84122e-19	3.03178e-21
genemark-Harm_Chr13-processed-gene-108.17	0	6.066	6.0793	1.44603e-14	2.31818e-16
maker-Harm_Chr29-augustus-gene-46.32	0.08	7.136	6.00587	3.04941e-24	2.36545e-26
genemark-Harm_Chr22-processed-gene-83.11	0.073	11.27	6.00404	1.81086e-19	1.79267e-21
maker-Harm_Chr5-augustus-gene-85.37	0	11.27	5.92708	1.42746e-13	2.52042e-15
augustus_masked-Harm_Chr28-processed-gene-27.15	0	5.32	5.91154	1.27407e-13	2.22134e-15
genemark-Harm_Chr16-processed-gene-62.6	0.443	38.416	5.86564	8.04796e-25	6.00505e-27
genemark-Harm_Chr28-processed-gene-84.17	0	1.933	5.67579	2.92213e-12	6.15253e-14
genemark-Harm_Chr4-processed-gene-33.5	0.016	2.793	5.62653	2.14594e-14	3.51949e-16
augustus_masked-Harm_Chr28-processed-gene-27.17	0	4.166	5.51426	3.21486e-11	7.5764e-13
maker-Harm_Chr17-augustus-gene-4.33	0.043	8.31	5.43649	5.58294e-12	1.22498e-13
maker-Harm_Chr19-augustus-gene-15.36	0	5.046	5.36168	1.38153e-10	3.50078e-12
maker-Harm_Chr28-augustus-gene-29.15	0	10.393	5.32637	2.14533e-10	5.51546e-12
maker-Harm_Chr14-augustus-gene-10.17	0.07	6.873	5.30872	1.89496e-13	3.37386e-15
genemark-Harm_Chr15-processed-gene-80.15	2.226	93.686	5.28984	9.03691e-47	2.13639e-49
augustus_masked-Harm_Chr31-processed-gene-10.6	8.973	316.796	5.2283	9.30594e-145	2.74998e-148
genemark-Harm_Chr5-processed-gene-162.21	0	19.266	5.22398	6.97883e-10	1.9231e-11
genemark-Harm_Chr20-processed-gene-67.2	1.026	33.636	5.00835	1.86917e-62	2.76178e-65
maker-Harm_Chr5-augustus-gene-85.38	0	1.386	4.99729	7.95327e-09	2.47365e-10
genemark-Harm_Chr13-processed-gene-83.17	0	0.986	4.97099	1.30723e-08	4.15268e-10
maker-Harm_Chr19-augustus-gene-6.35	3.93	119.053	4.96941	8.15081e-76	8.43022e-79
genemark-Harm_Chr11-processed-gene-11.15	0	2.76	4.93537	1.56459e-08	5.02804e-10
maker-Harm_Chr20-augustus-gene-47.29	32.593	1021.71	4.92802	1.38837e-65	1.84623e-68
augustus_masked-Harm_Chr12-processed-gene-79.6	0.283	11.363	4.92304	1.49353e-18	1.7323e-20
maker-Harm_Chr8-augustus-gene-78.28	70.246	1813.82	4.76402	1.37759e-111	7.12407e-115
genemark-Harm_Chr15-processed-gene-35.16	0.716	22.316	4.75067	6.10091e-26	3.96631e-28
maker-Harm_Un001-augustus-gene-4.10	0	3.763	4.74168	1.30275e-07	4.64856e-09
maker-Harm_Chr11-augustus-gene-37.16	0	3.83	4.68122	2.08528e-07	7.50243e-09
augustus_masked-Harm_Chr27-processed-gene-51.0	3.346	85.93	4.66652	1.18312e-45	3.05919e-48
genemark-Harm_Chr9-processed-gene-123.7	0.2	11.156	4.61713	1.0983e-09	3.07518e-11
genemark-Harm_Chr11-processed-gene-11.13	0.04	3.156	4.57004	2.56689e-08	8.40081e-10
genemark-Harm_Chr5-processed-gene-164.19	3.25	74.42	4.56097	9.44964e-40	3.21131e-42
genemark-Harm_Chr28-processed-gene-78.2	4.533	105.716	4.56037	2.38806e-55	4.41058e-58
genemark-Harm_Chr21-processed-gene-20.12	7.12	161.68	4.54943	2.88984e-80	2.13493e-83
maker-Harm_Chr9-augustus-gene-78.14	186.23	4492.15	4.54368	2.85906e-50	6.12535e-53
maker-Harm_Chr14-augustus-gene-10.18	0	2.396	4.52372	7.56741e-07	2.97978e-08
genemark-Harm_Chr14-processed-gene-56.9	0.016	0.773	4.5105	1.0289e-07	3.60296e-09
maker-Harm_Chr26-augustus-gene-28.21	7.183	150.886	4.46674	3.62604e-112	1.60729e-115
genemark-Harm_Chr11-processed-gene-7.9	0.61	20.166	4.39352	4.34566e-11	1.04018e-12
maker-Harm_Un001-augustus-gene-6.17	0	0.75	4.36344	2.80671e-06	1.20886e-07
maker-Harm_Chr9-augustus-gene-34.19	0	2.18	4.36181	2.9696e-06	1.28341e-07
genemark-Harm_Chr22-processed-gene-19.6	4.046	85.046	4.35017	4.08176e-42	1.23635e-44
genemark-Harm_Chr11-processed-gene-11.10	0.133	4.62	4.33677	2.43895e-10	6.37845e-12
genemark-Harm_Chr26-processed-gene-17.16	4.203	80.116	4.32545	6.23732e-84	3.68636e-87
genemark-Harm_Chr16-processed-gene-32.5	0	0.653	4.29167	6.68883e-06	3.09833e-07
genemark-Harm_Chr26-processed-gene-72.21	0	1.243	4.28355	5.18214e-06	2.3315e-07
genemark-Harm_Chr5-processed-gene-93.8	0	2.336	4.2338	7.89325e-06	3.70871e-07
maker-Harm_Chr29-augustus-gene-68.31	6.3	111.483	4.20055	2.55842e-64	3.59116e-67
maker-Harm_Chr26-augustus-gene-70.17	71.72	1229.27	4.19611	6.34542e-79	5.15659e-82
genemark-Harm_Chr18-processed-gene-56.16	0	0.8	4.16707	1.4307e-05	7.0288e-07
maker-Harm_Chr9-augustus-gene-29.18	0.573	14.686	4.13284	1.14325e-10	2.85474e-12
maker-Harm_Chr9-augustus-gene-78.13	353.03	7537.54	4.13063	1.1714e-14	1.85194e-16
genemark-Harm_Chr12-processed-gene-15.27	0.043	2.63	4.12693	1.76716e-06	7.37623e-08
genemark-Harm_Chr28-processed-gene-26.17	0	0.823	4.11244	1.80841e-05	9.08478e-07
maker-Harm_Chr9-augustus-gene-78.15	457.866	7524.33	4.0804	2.59218e-78	2.29803e-81
maker-Harm_Chr10-augustus-gene-117.50	1.293	21.12	4.0477	9.16858e-47	2.23525e-49
genemark-Harm_Chr24-processed-gene-30.11	0.03	14.996	4.04016	9.84814e-05	5.76218e-06
maker-Harm_Chr27-augustus-gene-74.19	0.153	3.666	3.99589	2.92419e-09	8.61962e-11
maker-Harm_Chr20-augustus-gene-47.28	13.743	214.206	3.99189	1.53203e-39	5.43272e-42
genemark-Harm_Chr5-processed-gene-169.16	0	1.53	3.98073	5.2247e-05	2.84086e-06
genemark-Harm_Chr23-processed-gene-96.4	0.313	6.466	3.95504	1.28591e-10	3.22997e-12
genemark-Harm_Chr10-processed-gene-80.20	1.466	23.413	3.95244	5.64971e-25	4.1321e-27
augustus_masked-Harm_Chr5-processed-gene-4.4	3.646	54.556	3.91343	1.74493e-28	9.92612e-31
genemark-Harm_Chr4-processed-gene-15.16	0.063	3.43	3.91035	1.15231e-05	5.55895e-07
genemark-Harm_Chr24-processed-gene-28.20	0.113	2.066	3.88918	4.00517e-10	1.06816e-11
genemark-Harm_Chr22-processed-gene-91.12	0.053	2.516	3.78332	2.89136e-05	1.49951e-06
genemark-Harm_Chr27-processed-gene-75.12	0.323	4.813	3.78266	5.25613e-13	9.86302e-15
maker-Harm_Chr5-augustus-gene-161.23	0	4.36	3.76449	0.00018099	1.11915e-05
maker-Harm_Chr2-augustus-gene-18.118	0.246	3.436	3.73877	8.8305e-10	2.45944e-11
augustus_masked-Harm_Chr7-processed-gene-75.1	0	1.86	3.73472	0.000218153	1.3699e-05
genemark-Harm_Chr14-processed-gene-97.3	0.506	10.986	3.73347	1.02768e-06	4.13774e-08
augustus_masked-Harm_Chr12-processed-gene-95.13	0	1.766	3.72775	0.000252737	1.61322e-05
maker-Harm_Chr3-augustus-gene-57.16	0.44	13.286	3.71871	5.99655e-05	3.29155e-06
maker-Harm_Chr28-augustus-gene-88.24	0.766	9.67	3.71342	1.24927e-31	5.8144e-34
genemark-Harm_Chr25-processed-gene-18.12	0	6.006	3.70793	0.000252151	1.60688e-05
maker-Harm_Chr11-augustus-gene-63.59	0.16	3.323	3.707	4.93828e-07	1.90804e-08
genemark-Harm_Chr7-processed-gene-48.14	0.076	1.296	3.70263	4.52228e-09	1.35976e-10
genemark-Harm_Chr18-processed-gene-24.4	0.19	3.386	3.68777	4.04797e-09	1.20817e-10
maker-Harm_Chr23-augustus-gene-30.25	0	0.896	3.66729	0.000337718	2.21802e-05
genemark-Harm_Chr4-processed-gene-95.8	0	0.263	3.66084	0.000338043	2.2248e-05
augustus_masked-Harm_Chr11-processed-gene-7.1	0.843	14.6	3.65779	4.47849e-08	1.50871e-09
maker-Harm_Chr13-augustus-gene-29.14	0.786	11.583	3.65376	2.80869e-12	5.8722e-14
genemark-Harm_Chr29-processed-gene-37.1	0.046	2.273	3.64473	9.90469e-05	5.80262e-06
genemark-Harm_Chr29-processed-gene-98.1	0.033	0.61	3.6429	2.53784e-07	9.47246e-09
augustus_masked-Harm_Chr25-processed-gene-24.4	0	2.616	3.61775	0.000424556	2.86048e-05
genemark-Harm_Chr10-processed-gene-27.7	0.51	6.176	3.61687	8.15207e-31	4.15553e-33
maker-Harm_Chr7-augustus-gene-67.46	0.176	3.723	3.59849	5.89389e-06	2.69092e-07
augustus_masked-Harm_Chr11-processed-gene-40.0	0.12	1.756	3.59243	1.87819e-06	7.89519e-08
genemark-Harm_Chr26-processed-gene-25.11	0	0.61	3.5651	0.000583258	4.04178e-05
maker-Harm_Chr13-augustus-gene-79.34	1.056	13.676	3.55792	1.50242e-12	2.96355e-14
maker-Harm_Chr4-augustus-gene-82.29	0.043	1.07	3.54814	4.5183e-05	2.42671e-06
genemark-Harm_Chr1-processed-gene-53.1	0	1.076	3.53887	0.000698519	4.93339e-05
genemark-Harm_Chr11-processed-gene-47.11	0	1.543	3.5329	0.000717204	5.08125e-05
genemark-Harm_Chr1-processed-gene-173.20	0.383	4.286	3.5169	1.712e-31	8.34752e-34
genemark-Harm_Chr14-processed-gene-10.7	0	1.066	3.51388	0.000836293	6.1165e-05
maker-Harm_Chr11-augustus-gene-47.21	0.133	2.266	3.5107	1.5193e-06	6.29673e-08
genemark-Harm_Chr19-processed-gene-74.24	0.036	0.55	3.4967	4.74362e-08	1.60153e-09
genemark-Harm_Chr29-processed-gene-33.15	0.62	7.47	3.48791	1.47911e-14	2.38214e-16
maker-Harm_Chr7-augustus-gene-96.20	11.07	116.21	3.46838	2.19824e-49	5.03438e-52
maker-Harm_Chr12-augustus-gene-71.25	0.206	4.92	3.46781	8.54848e-05	4.90704e-06
genemark-Harm_Chr18-processed-gene-49.2	0.033	0.753	3.44375	0.000352908	2.33082e-05
genemark-Harm_Chr16-processed-gene-62.8	5.606	66.496	3.43648	3.22802e-11	7.63126e-13
genemark-Harm_Chr11-processed-gene-7.8	2.143	23.203	3.43645	7.02442e-20	6.69437e-22
genemark-Harm_Chr11-processed-gene-11.6	0.153	2.503	3.40047	5.59813e-06	2.5352e-07
augustus_masked-Harm_Chr12-processed-gene-30.0	0.046	0.813	3.39697	1.70655e-05	8.53525e-07
genemark-Harm_Chr1-processed-gene-161.2	0.016	0.74	3.38816	0.000754328	5.41672e-05
genemark-Harm_Chr4-processed-gene-14.13	0.06	1.323	3.37875	0.000146878	8.90861e-06
genemark-Harm_Chr17-processed-gene-59.20	0.36	3.726	3.32968	6.26155e-15	9.52925e-17
maker-Harm_Chr22-augustus-gene-1.31	0.75	9.42	3.30852	3.03253e-07	1.14482e-08
genemark-Harm_Chr14-processed-gene-36.7	0.02	0.666	3.30636	0.000726643	5.16423e-05
genemark-Harm_Chr7-processed-gene-91.16	0.02	0.666	3.30636	0.000726643	5.16423e-05
genemark-Harm_Chr12-processed-gene-6.11	0.2	2.473	3.28076	3.9044e-08	1.30666e-09
maker-Harm_Chr30-augustus-gene-54.24	0.27	3.123	3.2706	1.12991e-07	3.99007e-09
genemark-Harm_Chr6-processed-gene-0.12	0	0.516	3.25811	0.00278322	0.000233169
genemark-Harm_Chr27-processed-gene-24.9	0.05	0.48	3.24691	8.43671e-06	3.98275e-07
maker-Harm_Chr4-augustus-gene-82.28	0	0.79	3.24081	0.00293101	0.000247066
genemark-Harm_Chr12-processed-gene-46.16	20.87	175.29	3.18479	4.72621e-58	8.37981e-61
augustus_masked-Harm_Chr3-processed-gene-21.1	0.06	0.856	3.18104	8.71271e-05	5.02062e-06
genemark-Harm_Chr29-processed-gene-44.3	0.006	0.226	3.16951	0.00198905	0.00016017
maker-Harm_Chr21-augustus-gene-96.21	7.926	67.343	3.16913	2.33198e-27	1.42992e-29
maker-Harm_Chr6-augustus-gene-82.21	0	5.923	3.16684	0.00434616	0.000388708
maker-Harm_Chr11-augustus-gene-8.19	0.27	2.986	3.14284	9.3183e-05	5.41089e-06
maker-Harm_Chr31-augustus-gene-74.15	0.04	0.503	3.14179	0.000104285	6.12489e-06
maker-Harm_Chr18-augustus-gene-78.57	88.16	725.966	3.1408	4.78952e-31	2.40608e-33
genemark-Harm_Chr5-processed-gene-64.12	0	0.153	3.1389	0.00471237	0.000425074
genemark-Harm_Chr22-processed-gene-112.6	20.85	169.18	3.13478	2.15398e-73	2.38694e-76
maker-Harm_Chr3-augustus-gene-94.48	1.48	19.826	3.11567	0.000159981	9.78607e-06
genemark-Harm_Chr7-processed-gene-43.17	0.073	1.09	3.11391	0.000484837	3.30603e-05
genemark-Harm_Chr11-processed-gene-9.5	0.23	3.533	3.10065	0.000365336	2.421e-05
augustus_masked-Harm_Chr15-processed-gene-71.12	0.123	1.606	3.07238	0.00023548	1.48566e-05
genemark-Harm_Chr31-processed-gene-75.13	0.503	7.376	3.05408	0.000406172	2.72462e-05
augustus_masked-Harm_Chr6-processed-gene-112.7	3	24.33	3.05325	8.91584e-16	1.25807e-17
genemark-Harm_Chr11-processed-gene-11.12	0.02	0.41	3.05202	0.00303479	0.000257159
genemark-Harm_Chr22-processed-gene-66.5	0	0.163	3.04093	0.00699163	0.000665279
augustus_masked-Harm_Chr31-processed-gene-42.8	0.21	1.833	3.03472	3.87233e-05	2.05689e-06
genemark-Harm_Chr15-processed-gene-142.9	128.95	1013.53	3.02938	1.14504e-39	3.97585e-42
maker-Harm_Chr18-augustus-gene-99.17	0	1.406	3.02554	0.00735774	0.000706095
maker-Harm_Chr20-augustus-gene-47.30	0.243	4.033	3.01886	0.00150397	0.000116553
genemark-Harm_Chr22-processed-gene-102.19	0.093	1.293	3.0146	0.000784935	5.6791e-05
maker-Harm_Chr5-augustus-gene-45.19	0	0.613	2.99596	0.00846466	0.000830457
augustus_masked-Harm_Chr5-processed-gene-164.4	0.823	7.003	2.98013	1.19248e-05	5.78796e-07
genemark-Harm_Chr7-processed-gene-15.4	0.06	0.553	2.97545	1.05199e-05	5.05168e-07
genemark-Harm_Chr12-processed-gene-42.11	166.213	1213.05	2.96979	5.96736e-43	1.71932e-45
genemark-Harm_Chr3-processed-gene-93.5	0.393	4.526	2.9597	0.000186126	1.15641e-05
genemark-Harm_Chr4-processed-gene-33.4	0	0.67	2.95969	0.0095331	0.000948662
augustus_masked-Harm_Chr3-processed-gene-16.6	0.33	2.753	2.91436	1.28793e-07	4.58615e-09
maker-Harm_Chr1-augustus-gene-133.38	0.046	0.703	2.91309	0.00287345	0.000241365
genemark-Harm_Chr23-processed-gene-69.1	0.673	4.783	2.90362	1.38396e-20	1.26781e-22
maker-Harm_Chr18-augustus-gene-101.30	2.85	20.343	2.90342	8.1963e-15	1.25948e-16
maker-Harm_Chr8-augustus-gene-46.35	3.91	26.723	2.88828	1.16602e-52	2.32583e-55
maker-Harm_Chr8-augustus-gene-34.22	3.826	29.223	2.88488	9.24097e-10	2.58059e-11
genemark-Harm_Chr28-processed-gene-116.7	0.06	0.743	2.86029	0.00169238	0.00013253
maker-Harm_Chr13-augustus-gene-38.24	0.086	1.286	2.85932	0.00382006	0.000334143
genemark-Harm_Chr26-processed-gene-73.3	2.416	16.49	2.8562	1.36772e-33	5.75945e-36
augustus_masked-Harm_Chr8-processed-gene-59.16	7.246	49.42	2.8456	6.8962e-32	3.10777e-34
genemark-Harm_Chr25-processed-gene-24.9	0	4.646	2.84289	0.014944	0.00158979
genemark-Harm_Chr28-processed-gene-102.37	0	0.336	2.83277	0.0161694	0.00173926
maker-Harm_Chr29-augustus-gene-46.31	6.49	43.08	2.82595	1.90486e-24	1.44947e-26
genemark-Harm_Chr29-processed-gene-107.13	0.993	6.853	2.80625	2.1205e-12	4.37071e-14
genemark-Harm_Chr16-processed-gene-46.11	76.996	508.653	2.80329	5.21413e-17	6.62552e-19
augustus_masked-Harm_Chr17-processed-gene-46.4	0	1.1	2.77637	0.0189524	0.00210723
augustus_masked-Harm_Chr6-processed-gene-35.0	0.11	1.246	2.77473	0.00314088	0.000267367
augustus_masked-Harm_Chr6-processed-gene-110.1	2.066	13.206	2.77219	2.37289e-14	3.90923e-16
genemark-Harm_Chr24-processed-gene-55.6	0.046	0.366	2.76515	0.00053127	3.65013e-05
genemark-Harm_Chr11-processed-gene-7.27	1.023	11.426	2.76467	0.00215471	0.000175016
maker-Harm_Chr25-augustus-gene-61.17	0.11	2.276	2.75294	0.0125999	0.00130164
augustus_masked-Harm_Chr29-processed-gene-132.4	3.166	21.586	2.74839	1.77344e-08	5.71233e-10
maker-Harm_Chr26-augustus-gene-95.36	0.156	1.683	2.72456	0.00396602	0.000348668
maker-Harm_Chr8-augustus-gene-38.13	1.28	8.683	2.72376	2.19828e-09	6.3337e-11
maker-Harm_Chr15-augustus-gene-36.33	0.483	3.173	2.69259	0.000151844	9.24344e-06
augustus_masked-Harm_Chr13-processed-gene-35.2	0.133	1.933	2.68039	0.00957113	0.00095386
genemark-Harm_Chr1-processed-gene-138.18	0.313	2.476	2.67777	0.000252151	1.60761e-05
genemark-Harm_Chr10-processed-gene-67.9	0.113	2.233	2.67148	0.0174668	0.00191495
genemark-Harm_Chr5-processed-gene-53.16	0.02	0.403	2.66602	0.0176553	0.00193953
augustus_masked-Harm_Chr17-processed-gene-114.3	0	1.023	2.64219	0.0291906	0.00357335
augustus_masked-Harm_Chr4-processed-gene-134.13	1.43	9.123	2.63959	9.1776e-09	2.88834e-10
genemark-Harm_Chr17-processed-gene-46.6	3.643	21.446	2.63475	5.02263e-18	6.19665e-20
maker-Harm_Chr6-augustus-gene-64.36	0	0.593	2.63465	0.0307539	0.00378062
maker-Harm_Chr24-augustus-gene-27.69	0	0.863	2.6272	0.0307149	0.00377356
maker-Harm_Chr17-augustus-gene-10.19	0.01	0.216	2.61511	0.0224071	0.00258072
genemark-Harm_Chr21-processed-gene-96.5	0.55	3.51	2.61455	0.000194224	1.21103e-05
maker-Harm_Chr3-augustus-gene-57.15	188.36	1036.99	2.61003	8.25882e-20	7.93178e-22
maker-Harm_Chr7-augustus-gene-52.11	14.11	82.61	2.60663	1.86419e-21	1.6251e-23
augustus_masked-Harm_Chr4-processed-gene-27.15	5.686	36.086	2.60613	5.84927e-08	1.98346e-09
augustus_masked-Harm_Chr5-processed-gene-29.2	0.893	5.606	2.59632	7.29066e-06	3.40942e-07
genemark-Harm_Chr3-processed-gene-55.7	0.023	0.25	2.59409	0.0055628	0.000513294
augustus_masked-Harm_Chr9-processed-gene-118.1	0	0.15	2.5916	0.0344333	0.00431943
genemark-Harm_Chr18-processed-gene-78.26	0.333	2.623	2.58859	0.00101099	7.5137e-05
genemark-Harm_Chr25-processed-gene-70.6	0.696	4.113	2.57403	2.1007e-09	6.03703e-11
genemark-Harm_Chr17-processed-gene-63.1	8.55	46.646	2.56649	2.63247e-37	9.91845e-40
genemark-Harm_Chr3-processed-gene-96.10	151.816	843.146	2.56527	1.26739e-40	4.21339e-43
genemark-Harm_Chr5-processed-gene-109.8	0	0.11	2.55631	0.0387339	0.00501057
maker-Harm_Chr26-augustus-gene-31.42	0	0.583	2.54773	0.0389426	0.00505771
augustus_masked-Harm_Chr19-processed-gene-28.5	0	0.2	2.54064	0.0396155	0.00518314
genemark-Harm_Chr28-processed-gene-28.7	0.093	1.816	2.53945	0.0286893	0.0034929
augustus_masked-Harm_Chr19-processed-gene-91.2	0	0.133	2.53499	0.0401762	0.0052978
maker-Harm_Chr17-augustus-gene-84.17	20.633	118.323	2.52452	2.823e-12	5.92296e-14
genemark-Harm_Chr1-processed-gene-36.8	0.443	2.7	2.52283	1.3647e-06	5.57533e-08
genemark-Harm_Chr15-processed-gene-138.22	0.69	4.693	2.52085	0.000207741	1.29992e-05
maker-Harm_Chr5-augustus-gene-170.27	2.64	14.173	2.51781	3.91808e-20	3.64715e-22
genemark-Harm_Chr28-processed-gene-102.31	0.843	4.476	2.51525	5.30171e-20	5.01344e-22
maker-Harm_Chr16-augustus-gene-12.26	1.2	7.39	2.511	1.84621e-05	9.30195e-07
genemark-Harm_Chr25-processed-gene-39.27	0.25	1.703	2.50839	0.000806644	5.8639e-05
maker-Harm_Chr23-augustus-gene-116.21	0.46	2.606	2.50102	2.393e-08	7.79634e-10
augustus_masked-Harm_Chr12-processed-gene-95.14	0	1.626	2.49832	0.0450943	0.00604656
maker-Harm_Chr16-augustus-gene-76.31	0.023	0.416	2.49272	0.0330197	0.00411527
maker-Harm_Chr8-augustus-gene-87.20	0.05	0.573	2.48979	0.0232067	0.00269339
maker-Harm_Un001-augustus-gene-5.21	0	1.27	2.48409	0.0472921	0.00638666
maker-Harm_Chr12-augustus-gene-101.19	3.38	18.29	2.48206	2.29907e-10	5.94469e-12
genemark-Harm_Chr23-processed-gene-84.18	0.08	1.403	2.46089	0.0372083	0.00474175
genemark-Harm_Un009-processed-gene-0.8	0.153	1.256	2.45837	0.00682423	0.00064683
genemark-Harm_Chr11-processed-gene-9.6	0.243	1.296	2.45679	3.07193e-08	1.01672e-09
augustus_masked-Harm_Chr11-processed-gene-7.6	0.03	0.29	2.45508	0.0165285	0.00178887
genemark-Harm_Chr4-processed-gene-28.6	0.426	4.096	2.45324	0.0255636	0.00301415
maker-Harm_Chr1-augustus-gene-142.19	0.02	0.39	2.44937	0.0396487	0.00519335
genemark-Harm_Chr21-processed-gene-20.18	0.22	1.25	2.44287	0.000370711	2.4621e-05
maker-Harm_Chr16-augustus-gene-70.34	1.963	10.51	2.42761	6.61572e-14	1.1339e-15
augustus_masked-Harm_Chr28-processed-gene-68.12	1.796	9.233	2.42719	9.30669e-15	1.45292e-16
maker-Harm_Chr16-augustus-gene-29.21	2.023	10.306	2.41979	5.17028e-12	1.1268e-13
maker-Harm_Chr8-augustus-gene-72.47	7.526	37.573	2.41862	6.72514e-19	7.50219e-21
genemark-Harm_Chr3-processed-gene-6.4	8.82	43.656	2.40781	1.42894e-24	1.07677e-26
maker-Harm_Chr18-augustus-gene-106.10	0.113	1.026	2.40624	0.0234532	0.00272893
genemark-Harm_Chr5-processed-gene-53.23	1.486	8.496	2.39954	0.000138898	8.39381e-06
maker-Harm_Chr17-augustus-gene-65.24	0.026	0.5	2.39308	0.0479845	0.00650853
genemark-Harm_Chr28-processed-gene-38.11	1.506	7.573	2.38415	8.79206e-09	2.76051e-10
augustus_masked-Harm_Chr31-processed-gene-8.7	0.493	3.1	2.37807	0.00188262	0.000149583
maker-Harm_Chr9-augustus-gene-88.31	1.83	9.68	2.37447	1.03888e-08	3.28489e-10
genemark-Harm_Chr3-processed-gene-21.12	0.756	3.906	2.36401	2.34884e-06	9.94721e-08
augustus_masked-Harm_Chr5-processed-gene-138.3	2.436	12.1	2.36223	3.18908e-06	1.39004e-07
maker-Harm_Chr6-augustus-gene-36.39	0.67	3.55	2.35842	1.02339e-05	4.8841e-07
augustus_masked-Harm_Chr3-processed-gene-96.22	129.003	606.283	2.35809	4.26695e-43	1.19787e-45
genemark-Harm_Chr1-processed-gene-96.19	0.18	1.023	2.34715	0.000475098	3.22909e-05
genemark-Harm_Chr4-processed-gene-126.20	3.403	15.636	2.3267	4.96814e-16	6.82679e-18
genemark-Harm_Chr2-processed-gene-14.17	1.326	10.066	2.31945	0.0271237	0.00326022
genemark-Harm_Chr18-processed-gene-78.23	152.203	709.306	2.31186	1.26216e-15	1.80895e-17
maker-Harm_Chr21-augustus-gene-22.15	144.65	656.453	2.30688	7.16451e-36	2.80525e-38
augustus_masked-Harm_Chr29-processed-gene-58.24	0.826	4.17	2.30394	6.00079e-06	2.75746e-07
genemark-Harm_Chr26-processed-gene-71.4	17.983	81.326	2.30034	6.34987e-25	4.6911e-27
maker-Harm_Chr26-augustus-gene-72.25	4.723	21.143	2.27687	1.57115e-18	1.83394e-20
genemark-Harm_Chr26-processed-gene-65.12	46.046	215.6	2.27222	3.0216e-14	5.02261e-16
genemark-Harm_Chr18-processed-gene-18.20	59.07	277.406	2.26976	5.01146e-11	1.21066e-12
genemark-Harm_Chr26-processed-gene-23.20	0.09	0.733	2.2686	0.0384895	0.00496189
maker-Harm_Chr6-augustus-gene-11.16	2.283	10.246	2.25763	1.85419e-11	4.26015e-13
genemark-Harm_Chr16-processed-gene-59.22	1.293	6.066	2.25614	3.01431e-09	8.90754e-11
maker-Harm_Chr28-augustus-gene-49.14	0.406	2.01	2.24545	3.42245e-05	1.7977e-06
maker-Harm_Chr7-augustus-gene-37.30	23.44	103.18	2.24057	4.23073e-16	5.78225e-18
genemark-Harm_Chr27-processed-gene-81.7	0.946	4.296	2.23501	2.30959e-07	8.4289e-09
genemark-Harm_Chr27-processed-gene-61.15	0.316	1.883	2.22833	0.0102162	0.00102721
genemark-Harm_Chr15-processed-gene-130.8	0.086	0.576	2.19876	0.037591	0.00480441
genemark-Harm_Chr30-processed-gene-13.9	0.24	1.216	2.19121	0.0026062	0.000216383
maker-Harm_Un001-augustus-gene-11.24	3.43	14.64	2.18778	2.87149e-13	5.17616e-15
genemark-Harm_Chr6-processed-gene-31.8	0.116	0.726	2.18658	0.0352306	0.00444547
genemark-Harm_Chr17-processed-gene-65.14	0.27	1.553	2.18475	0.00641571	0.000603843
maker-Harm_Chr3-augustus-gene-96.33	23.946	99.383	2.16763	4.74152e-34	1.96162e-36
augustus_masked-Harm_Chr7-processed-gene-70.2	3.003	15.466	2.16516	0.00850796	0.000835814
genemark-Harm_Chr24-processed-gene-18.9	0.296	1.413	2.16101	7.81413e-05	4.40469e-06
augustus_masked-Harm_Chr17-processed-gene-33.8	1.276	6.576	2.1578	0.00190674	0.000152415
genemark-Harm_Chr5-processed-gene-99.20	0.243	1.336	2.1448	0.0186806	0.00206736
maker-Harm_Chr4-augustus-gene-133.24	19.876	81.21	2.13636	1.05668e-16	1.36612e-18
augustus_masked-Harm_Chr16-processed-gene-62.17	198.39	812.813	2.13324	2.10625e-15	3.07509e-17
genemark-Harm_Chr29-processed-gene-45.7	0.143	0.773	2.11651	0.00741366	0.000713653
augustus_masked-Harm_Chr8-processed-gene-10.7	0.283	1.666	2.11193	0.0364861	0.00463085
genemark-Harm_Chr2-processed-gene-59.10	1.926	8.226	2.11142	2.96628e-06	1.27978e-07
genemark-Harm_Chr27-processed-gene-7.20	0.226	0.976	2.10795	8.37974e-05	4.7978e-06
augustus_masked-Harm_Chr27-processed-gene-51.6	4.636	19.14	2.10462	3.32818e-10	8.80238e-12
genemark-Harm_Chr9-processed-gene-20.9	959	3869.5	2.10299	6.75047e-22	5.78498e-24
genemark-Harm_Chr6-processed-gene-15.15	0.34	1.743	2.10258	0.0173166	0.00189208
maker-Harm_Chr23-augustus-gene-60.44	2.43	10.263	2.10212	1.22922e-05	5.97539e-07
genemark-Harm_Chr18-processed-gene-100.4	6.11	24.33	2.10174	1.60273e-16	2.09577e-18
genemark-Harm_Chr7-processed-gene-97.12	10.79	42.056	2.09847	1.97221e-16	2.60805e-18
maker-Harm_Chr23-augustus-gene-69.22	1.89	8.593	2.08866	0.00126064	9.63921e-05
maker-Harm_Chr23-augustus-gene-69.23	2.44	11.59	2.08502	0.00532675	0.000488525
maker-Harm_Chr5-augustus-gene-42.8	0.053	0.316	2.0786	0.0403505	0.005327
genemark-Harm_Chr5-processed-gene-52.22	1.026	4.663	2.0747	0.000441471	2.98424e-05
genemark-Harm_Chr25-processed-gene-31.5	0.773	3.04	2.07416	4.78356e-10	1.29696e-11
genemark-Harm_Chr30-processed-gene-5.5	0.26	1.26	2.07233	0.0181763	0.00200482
maker-Harm_Chr21-augustus-gene-22.14	2.39	9.133	2.06892	8.83563e-12	1.95825e-13
maker-Harm_Chr2-augustus-gene-5.17	0.236	1.233	2.06397	0.0147146	0.00155995
maker-Harm_Chr25-augustus-gene-44.28	63.593	245.48	2.06235	2.09175e-23	1.66895e-25
genemark-Harm_Chr8-processed-gene-64.24	7.603	31.256	2.06156	2.1934e-10	5.65527e-12
augustus_masked-Harm_Chr20-processed-gene-51.5	1.05	4.306	2.05363	0.000116667	6.93832e-06
genemark-Harm_Chr19-processed-gene-93.4	4.23	16.363	2.04724	1.86718e-13	3.31061e-15
maker-Harm_Chr15-augustus-gene-40.6	196.51	736.966	2.04335	9.37757e-32	4.29528e-34
genemark-Harm_Chr27-processed-gene-51.17	0.143	0.613	2.03566	0.0013806	0.000106566
genemark-Harm_Chr8-processed-gene-46.29	8.043	30.893	2.02392	5.06452e-15	7.59528e-17
maker-Harm_Chr13-augustus-gene-119.31	4.186	16.64	2.0238	1.07624e-06	4.35712e-08
genemark-Harm_Chr17-processed-gene-60.10	0.566	2.483	2.0197	0.00316012	0.000270113
genemark-Harm_Chr14-processed-gene-69.16	1.023	5.703	2.01359	0.0471146	0.00634529
genemark-Harm_Chr16-processed-gene-26.15	278.566	1035.51	2.00916	3.56908e-17	4.50881e-19
maker-Harm_Chr4-augustus-gene-36.19	15.486	58.266	1.99972	4.69988e-14	7.88174e-16
augustus_masked-Harm_Chr10-processed-gene-40.10	0.346	1.76	1.99952	0.0405276	0.00536535
maker-Harm_Chr17-augustus-gene-41.33	0.786	2.95	1.99902	3.76675e-08	1.25503e-09
maker-Harm_Chr16-augustus-gene-62.22	82.976	304.943	1.99206	3.82715e-10	1.01786e-11
maker-Harm_Chr22-augustus-gene-84.34	28.89	104.096	1.99068	2.78412e-16	3.74342e-18
genemark-Harm_Chr15-processed-gene-17.4	2.22	8.75	1.98989	0.000178275	1.10105e-05
maker-Harm_Chr21-augustus-gene-102.20	8.13	29.47	1.98736	1.81626e-12	3.68994e-14
augustus_masked-Harm_Chr1-processed-gene-41.0	1.41	5.21	1.98598	1.78556e-09	5.10498e-11
maker-Harm_Chr23-augustus-gene-30.26	0.4	1.746	1.98382	0.0143007	0.0015106
genemark-Harm_Chr5-processed-gene-52.13	69.55	258.356	1.97816	7.30482e-11	1.79706e-12
maker-Harm_Un001-augustus-gene-13.29	3.876	14.13	1.97617	3.43832e-18	4.21662e-20
maker-Harm_Chr29-augustus-gene-29.20	3.876	14.13	1.97617	3.43832e-18	4.21662e-20
genemark-Harm_Chr23-processed-gene-31.4	2.263	8.656	1.96848	3.81355e-06	1.69604e-07
augustus_masked-Harm_Chr28-processed-gene-87.9	0.373	1.42	1.96477	0.0150884	0.00160849
augustus_masked-Harm_Chr7-processed-gene-67.12	1.146	4.49	1.96461	0.0003337	2.1867e-05
genemark-Harm_Chr19-processed-gene-29.21	0.613	2.563	1.96432	0.00407233	0.000359819
augustus_masked-Harm_Chr28-processed-gene-114.16	0.68	2.693	1.96366	0.00174942	0.000137643
maker-Harm_Chr22-augustus-gene-102.33	3.49	12.753	1.93269	2.52028e-07	9.38403e-09
maker-Harm_Chr17-augustus-gene-120.29	61.633	215.4	1.92402	5.09879e-13	9.49243e-15
maker-Harm_Chr1-augustus-gene-142.17	0.166	0.633	1.92169	0.00126435	9.69556e-05
maker-Harm_Chr5-augustus-gene-162.30	13.696	47.63	1.91399	1.51004e-21	1.30522e-23
genemark-Harm_Chr6-processed-gene-103.25	0.403	1.763	1.91266	0.0395185	0.00516261
genemark-Harm_Chr18-processed-gene-33.20	2.103	7.413	1.90906	1.03276e-07	3.62411e-09
genemark-Harm_Chr23-processed-gene-116.9	0.126	0.45	1.90883	0.0015713	0.00012212
maker-Harm_Chr4-augustus-gene-83.42	0.296	1.36	1.90666	0.0456257	0.00613129
augustus_masked-Harm_Chr15-processed-gene-49.13	0.82	3.013	1.90422	1.49708e-05	7.38807e-07
genemark-Harm_Chr12-processed-gene-21.12	9.09	33.79	1.89003	3.00723e-05	1.56627e-06
genemark-Harm_Chr25-processed-gene-9.13	10.726	36.833	1.88772	4.03561e-09	1.19973e-10
genemark-Harm_Chr3-processed-gene-11.18	0.326	1.17	1.88428	6.68336e-05	3.70804e-06
maker-Harm_Chr9-augustus-gene-72.31	4.216	14.353	1.87979	3.99663e-13	7.32243e-15
genemark-Harm_Chr22-processed-gene-112.4	32.25	109.36	1.8796	1.58203e-27	9.58381e-30
genemark-Harm_Chr16-processed-gene-77.8	0.756	2.946	1.87552	0.00530874	0.000485928
maker-Harm_Chr7-augustus-gene-47.25	0.706	2.636	1.87377	0.00163034	0.00012707
genemark-Harm_Chr18-processed-gene-78.34	156.546	520.6	1.87208	6.82252e-13	1.29031e-14
genemark-Harm_Chr19-processed-gene-37.25	4.896	16.496	1.86666	1.93091e-12	3.9514e-14
augustus_masked-Harm_Chr18-processed-gene-95.4	3.32	11.306	1.86396	1.24664e-09	3.51963e-11
maker-Harm_Chr15-augustus-gene-139.20	0.913	3.286	1.86326	0.000221772	1.39427e-05
maker-Harm_Chr14-augustus-gene-54.23	0.11	0.44	1.86211	0.0422	0.00560546
genemark-Harm_Chr18-processed-gene-28.16	63.84	258.573	1.85898	0.0128931	0.00134303
augustus_masked-Harm_Chr9-processed-gene-40.5	0.52	1.983	1.85814	0.016995	0.00185146
maker-Harm_Chr23-augustus-gene-52.18	0.236	0.92	1.85559	0.0127707	0.00132556
genemark-Harm_Chr6-processed-gene-15.8	3.09	11.71	1.84398	0.00526707	0.000481725
maker-Harm_Chr5-augustus-gene-122.14	0.77	2.916	1.84282	0.00682373	0.000646278
augustus_masked-Harm_Chr18-processed-gene-86.1	7.59	25.07	1.84108	3.22527e-13	5.88536e-15
genemark-Harm_Chr26-processed-gene-23.15	0.356	1.393	1.84022	0.0209088	0.00238036
genemark-Harm_Chr14-processed-gene-29.7	1.063	3.613	1.83795	2.60243e-05	1.34005e-06
genemark-Harm_Chr23-processed-gene-8.7	3.236	11.076	1.8354	0.000726656	5.16969e-05
genemark-Harm_Chr6-processed-gene-14.11	0.556	2.066	1.83385	0.00174792	0.000137396
maker-Harm_Chr29-augustus-gene-24.10	5.06	16.566	1.8336	1.45901e-08	4.6672e-10
augustus_masked-Harm_Chr9-processed-gene-113.5	4.22	13.893	1.8185	3.58738e-10	9.51439e-12
genemark-Harm_Chr13-processed-gene-107.4	0.616	2.303	1.8093	0.0164546	0.00177604
maker-Harm_Chr1-augustus-gene-144.19	12.743	42.443	1.80315	4.75836e-13	8.78834e-15
maker-Harm_Chr28-augustus-gene-26.25	83.77	271.896	1.79831	1.1438e-11	2.57361e-13
augustus_masked-Harm_Chr2-processed-gene-46.5	3.173	10.533	1.79117	0.000132819	7.93812e-06
genemark-Harm_Chr21-processed-gene-43.10	515.296	1891.58	1.79	0.00575488	0.000535694
genemark-Harm_Chr19-processed-gene-90.6	3.383	11.94	1.78963	2.03999e-05	1.03537e-06
augustus_masked-Harm_Chr29-processed-gene-103.5	1.276	4.43	1.78759	0.00111598	8.40118e-05
genemark-Harm_Chr5-processed-gene-164.10	13.08	41.016	1.78706	8.45167e-15	1.30496e-16
genemark-Harm_Chr4-processed-gene-104.9	1.26	4.2	1.78581	1.46753e-05	7.22055e-07
genemark-Harm_Chr12-processed-gene-120.10	138.156	448.563	1.78514	5.13506e-14	8.72535e-16
genemark-Harm_Chr4-processed-gene-43.10	3.956	12.406	1.78108	8.30606e-16	1.15976e-17
genemark-Harm_Chr29-processed-gene-16.12	3.956	12.406	1.78108	8.30606e-16	1.15976e-17
maker-Harm_Chr3-augustus-gene-16.26	1.286	4.13	1.78101	1.18031e-05	5.72016e-07
genemark-Harm_Chr15-processed-gene-20.24	9.266	29.706	1.77954	2.10625e-15	3.08095e-17
genemark-Harm_Un001-processed-gene-5.10	0.803	2.596	1.77814	1.31847e-08	4.19814e-10
genemark-Harm_Chr12-processed-gene-34.0	1.02	3.313	1.77789	1.04764e-05	5.02305e-07
maker-Harm_Chr28-augustus-gene-81.19	6983.21	22165.2	1.76339	2.29965e-13	4.12837e-15
maker-Harm_Chr23-augustus-gene-118.30	1.87	6.266	1.76104	0.00114095	8.61446e-05
maker-Harm_Chr18-augustus-gene-28.27	195.323	630.513	1.75976	1.24664e-09	3.52735e-11
maker-Harm_Chr13-augustus-gene-42.15	3.316	10.393	1.7563	0.000133624	7.99609e-06
maker-Harm_Chr20-augustus-gene-82.20	2.656	8.38	1.75172	6.70719e-05	3.72621e-06
augustus_masked-Harm_Chr8-processed-gene-58.9	1.03	3.32	1.75086	0.000896535	6.60347e-05
maker-Harm_Chr5-augustus-gene-74.32	0.246	0.893	1.74532	0.0396768	0.00520356
maker-Harm_Chr21-augustus-gene-43.27	25.716	79.316	1.74476	9.21323e-07	3.66188e-08
maker-Harm_Chr25-augustus-gene-2.32	5.026	15.753	1.73801	2.99024e-06	1.29453e-07
maker-Harm_Chr10-augustus-gene-17.19	0.39	1.47	1.73717	0.046925	0.00631629
maker-Harm_Chr14-augustus-gene-14.52	2.343	7.646	1.7341	0.00567131	0.000525401
genemark-Harm_Chr18-processed-gene-86.20	3.74	11.443	1.73097	8.16512e-08	2.81098e-09
genemark-Harm_Chr10-processed-gene-96.6	1.683	5.28	1.73051	0.000240339	1.52165e-05
genemark-Harm_Chr31-processed-gene-52.18	13.466	40.12	1.72581	1.35261e-12	2.63807e-14
genemark-Harm_Chr1-processed-gene-74.8	0.126	0.446	1.72563	0.0320823	0.00397474
augustus_masked-Harm_Chr17-processed-gene-122.3	1.356	4.196	1.71967	1.40564e-06	5.78414e-08
genemark-Harm_Chr26-processed-gene-53.4	0.153	0.5	1.71878	0.00190674	0.000152341
genemark-Harm_Chr7-processed-gene-67.30	3.533	11.086	1.71825	6.72318e-06	3.11921e-07
genemark-Harm_Chr9-processed-gene-78.10	559.913	1729.53	1.71744	3.63157e-15	5.41945e-17
genemark-Harm_Chr8-processed-gene-79.6	0.913	3.013	1.70819	0.0011723	8.88581e-05
maker-Harm_Chr5-augustus-gene-80.29	2.433	7.236	1.70736	1.25234e-05	6.09704e-07
maker-Harm_Chr30-augustus-gene-59.20	1.46	4.493	1.70422	7.0463e-05	3.94064e-06
genemark-Harm_Chr31-processed-gene-12.2	0.456	1.443	1.70129	0.0013806	0.000106529
genemark-Harm_Chr3-processed-gene-22.15	4.34	13.136	1.70053	4.74957e-14	8.03525e-16
maker-Harm_Chr29-augustus-gene-102.20	3.88	11.466	1.69021	2.97191e-10	7.8162e-12
genemark-Harm_Chr1-processed-gene-98.17	0.3	0.96	1.68512	0.00655368	0.000618765
genemark-Harm_Chr14-processed-gene-28.7	1.066	3.45	1.67947	0.0344667	0.00432616
maker-Harm_Chr27-augustus-gene-65.15	1.613	4.823	1.67393	1.1908e-07	4.22269e-09
genemark-Harm_Chr16-processed-gene-34.4	0.823	2.63	1.67298	0.0167823	0.00182378
genemark-Harm_Chr30-processed-gene-19.4	77.353	226.01	1.67167	4.66405e-20	4.37599e-22
maker-Harm_Chr15-augustus-gene-35.42	9.306	28.776	1.66643	2.49528e-07	9.2725e-09
genemark-Harm_Chr18-processed-gene-78.38	129.906	374.623	1.66522	2.64286e-22	2.24534e-24
genemark-Harm_Chr16-processed-gene-28.7	0.84	2.606	1.66256	0.00434616	0.00038883
genemark-Harm_Chr12-processed-gene-87.16	1.063	3.316	1.66133	0.000732688	5.22885e-05
genemark-Harm_Chr20-processed-gene-49.12	0.8	2.473	1.6613	0.000784935	5.68289e-05
maker-Harm_Chr20-augustus-gene-36.12	13.466	39.943	1.6597	1.81229e-12	3.6685e-14
maker-Harm_Chr1-augustus-gene-98.29	1.336	4.016	1.65079	0.000338043	2.22765e-05
genemark-Harm_Chr25-processed-gene-42.20	23.34	67.223	1.64672	2.1945e-12	4.53944e-14
maker-Harm_Chr5-augustus-gene-27.43	0.876	2.643	1.64189	0.0018949	0.000151049
genemark-Harm_Chr16-processed-gene-26.12	1.786	5.833	1.64112	0.0223523	0.00257277
maker-Harm_Chr15-augustus-gene-67.31	8.693	25.476	1.64075	5.10165e-13	9.53544e-15
genemark-Harm_Chr6-processed-gene-18.9	0.086	0.25	1.63961	0.0220402	0.0025287
genemark-Harm_Chr11-processed-gene-56.11	4.013	11.403	1.63674	5.0176e-11	1.21585e-12
augustus_masked-Harm_Chr18-processed-gene-95.5	2.35	7.336	1.6335	0.0117185	0.00119817
genemark-Harm_Chr26-processed-gene-70.4	25.276	72.296	1.63181	5.00878e-11	1.20505e-12
genemark-Harm_Chr20-processed-gene-49.19	0.96	2.79	1.62987	0.000837903	6.13447e-05
genemark-Harm_Chr19-processed-gene-38.12	2.713	7.546	1.61451	8.46168e-09	2.64427e-10
maker-Harm_Chr17-augustus-gene-100.30	1.283	3.646	1.6105	5.77423e-06	2.62775e-07
genemark-Harm_Chr5-processed-gene-145.1	3.453	9.593	1.60911	1.04411e-12	1.99781e-14
augustus_masked-Harm_Chr10-processed-gene-31.7	16.266	44.87	1.59001	6.17917e-17	7.94308e-19
maker-Harm_Chr15-augustus-gene-73.35	0.786	2.416	1.58791	0.0232067	0.0026931
augustus_masked-Harm_Chr19-processed-gene-22.20	0.87	2.74	1.58601	0.0477933	0.00647555
genemark-Harm_Un004-processed-gene-0.13	0.91	2.773	1.58559	0.00668034	0.000632204
genemark-Harm_Chr7-processed-gene-67.28	0.82	2.346	1.58427	2.60645e-06	1.11683e-07
genemark-Harm_Chr5-processed-gene-169.17	3.043	8.466	1.58242	2.6964e-06	1.15736e-07
genemark-Harm_Chr12-processed-gene-15.23	1.023	3.203	1.58086	0.0156684	0.00167843
augustus_masked-Harm_Chr21-processed-gene-39.1	49.05	134.67	1.57831	1.89444e-09	5.43027e-11
genemark-Harm_Chr2-processed-gene-46.18	10.136	29.036	1.57668	0.000286698	1.8554e-05
genemark-Harm_Chr16-processed-gene-85.4	17.793	48.706	1.5723	1.11943e-15	1.59612e-17
maker-Harm_Chr26-augustus-gene-65.22	49.176	136.526	1.57047	2.0721e-13	3.70454e-15
genemark-Harm_Chr3-processed-gene-57.1	162.27	431.943	1.56434	4.60509e-06	2.06168e-07
augustus_masked-Harm_Chr23-processed-gene-14.7	1.056	3.24	1.56282	0.0455987	0.00612429
genemark-Harm_Chr11-processed-gene-11.11	0.6	1.923	1.56117	0.0427776	0.00569799
genemark-Harm_Chr25-processed-gene-41.18	6.21	17.976	1.56027	0.00620308	0.000581997
augustus_masked-Harm_Chr31-processed-gene-77.26	0.16	0.506	1.55964	0.0386821	0.0049952
genemark-Harm_Chr22-processed-gene-86.14	2.036	5.726	1.55916	0.00732085	0.000700392
augustus_masked-Harm_Chr8-processed-gene-57.6	0.326	0.943	1.55689	0.017458	0.00191269
genemark-Harm_Chr11-processed-gene-24.9	0.733	2.056	1.53793	0.00633465	0.000595745
genemark-Harm_Chr1-processed-gene-80.11	56.42	152.366	1.5377	1.43066e-14	2.2724e-16
augustus_masked-Harm_Chr4-processed-gene-11.2	1.47	4.166	1.53758	0.0111147	0.00112658
genemark-Harm_Chr13-processed-gene-30.21	50.093	133.943	1.53126	7.92441e-14	1.36539e-15
genemark-Harm_Chr6-processed-gene-16.26	194.193	515.45	1.5258	3.5526e-11	8.45108e-13
augustus_masked-Harm_Chr9-processed-gene-40.3	21.003	54.32	1.52561	7.12877e-05	3.99203e-06
maker-Harm_Chr27-augustus-gene-34.20	26.373	70.253	1.52076	3.9756e-07	1.52433e-08
genemark-Harm_Chr18-processed-gene-78.35	444.403	1163.73	1.51575	4.2839e-07	1.64887e-08
maker-Harm_Chr14-augustus-gene-25.17	0.333	0.903	1.51192	0.0053554	0.000491782
augustus_masked-Harm_Chr7-processed-gene-4.0	54.86	141.713	1.50012	6.19036e-11	1.51375e-12
augustus_masked-Harm_Chr21-processed-gene-40.2	25.266	65.32	1.49049	1.74758e-10	4.46708e-12
genemark-Harm_Chr25-processed-gene-51.39	4.053	10.58	1.48887	1.20855e-12	2.33924e-14
genemark-Harm_Chr2-processed-gene-55.13	0.17	0.483	1.48624	0.0256044	0.00302274
maker-Harm_Chr17-augustus-gene-108.15	1.8	4.93	1.48115	0.00743872	0.000717163
maker-Harm_Chr29-augustus-gene-55.26	3.15	8.436	1.47435	0.00052641	3.61285e-05
augustus_masked-Harm_Chr31-processed-gene-76.4	4.516	12.09	1.47412	0.00282209	0.000236634
genemark-Harm_Chr15-processed-gene-113.11	50.933	135.11	1.46793	6.23519e-05	3.43175e-06
maker-Harm_Chr21-augustus-gene-43.24	808.586	2063.43	1.46607	3.26513e-11	7.7431e-13
genemark-Harm_Chr6-processed-gene-60.18	11.696	31.963	1.4634	0.00393526	0.000345672
genemark-Harm_Chr21-processed-gene-75.8	0.853	2.203	1.45959	0.00621158	0.000583253
genemark-Harm_Chr7-processed-gene-91.17	2.203	5.583	1.45587	7.00332e-05	3.90626e-06
genemark-Harm_Chr11-processed-gene-52.9	1434.44	3587.96	1.4514	6.22135e-14	1.06171e-15
genemark-Harm_Chr7-processed-gene-43.13	0.616	1.64	1.4509	0.00434616	0.000388404
genemark-Harm_Chr11-processed-gene-33.1	2.393	5.97	1.45088	0.000445613	3.01552e-05
genemark-Harm_Chr10-processed-gene-125.14	2.163	5.623	1.44947	0.00314088	0.000267541
genemark-Harm_Chr18-processed-gene-73.21	15343.8	38261.7	1.44459	2.6924e-10	7.0612e-12
genemark-Harm_Chr27-processed-gene-66.14	1.033	2.583	1.44128	0.000268472	1.72555e-05
genemark-Harm_Chr5-processed-gene-126.16	53.186	132.37	1.43998	4.93396e-09	1.50177e-10
maker-Harm_Chr2-augustus-gene-46.25	17.13	43.503	1.43299	2.49376e-07	9.21158e-09
augustus_masked-Harm_Chr14-processed-gene-45.9	6.05	15.563	1.43265	0.000534903	3.67904e-05
genemark-Harm_Chr13-processed-gene-49.8	0.106	0.273	1.43184	0.00614935	0.000576502
augustus_masked-Harm_Chr10-processed-gene-70.11	54.75	136.353	1.43022	1.09857e-12	2.11548e-14
genemark-Harm_Chr21-processed-gene-21.11	4.746	11.69	1.42021	2.4264e-10	6.32771e-12
maker-Harm_Chr10-augustus-gene-67.25	40.633	101.566	1.41632	1.41061e-12	2.76162e-14
maker-Harm_Chr21-augustus-gene-102.17	56.79	136.826	1.40425	6.99105e-09	2.14339e-10
genemark-Harm_Chr3-processed-gene-106.13	0.476	1.223	1.40372	0.0173716	0.00190066
maker-Harm_Chr13-augustus-gene-85.13	92.876	225.793	1.40255	9.30669e-15	1.45761e-16
augustus_masked-Harm_Chr31-processed-gene-29.0	23.023	58.32	1.39893	0.000670069	4.70771e-05
genemark-Harm_Chr11-processed-gene-12.8	7.46	18.176	1.39872	5.17028e-12	1.12589e-13
maker-Harm_Chr24-augustus-gene-10.40	10.173	25.636	1.39197	0.0497596	0.00679878
augustus_masked-Harm_Chr26-processed-gene-95.4	4.996	12.486	1.38931	1.04764e-05	5.01775e-07
genemark-Harm_Chr9-processed-gene-92.13	1.566	4.02	1.38856	0.0395185	0.00516285
genemark-Harm_Chr24-processed-gene-40.10	3.05	7.553	1.3879	8.81698e-05	5.10025e-06
genemark-Harm_Chr24-processed-gene-43.16	3.05	7.553	1.3879	8.81698e-05	5.10025e-06
genemark-Harm_Chr21-processed-gene-113.12	3.05	7.553	1.3879	8.81698e-05	5.10025e-06
maker-Harm_Chr15-augustus-gene-80.25	41.483	99.45	1.3863	4.43068e-10	1.19474e-11
maker-Harm_Chr1-augustus-gene-30.11	0.51	1.3	1.38545	0.0213508	0.00243818
maker-Harm_Un001-augustus-gene-20.41	0.293	0.706	1.38427	0.0172152	0.00187973
genemark-Harm_Chr14-processed-gene-16.2	0.96	2.48	1.38416	0.0283613	0.00344249
genemark-Harm_Chr2-processed-gene-47.7	0.86	2.143	1.38242	0.00912915	0.000903743
genemark-Harm_Chr22-processed-gene-76.15	17.213	42.293	1.38025	4.00888e-06	1.79179e-07
maker-Harm_Chr9-augustus-gene-51.30	4.313	10.246	1.37764	7.6319e-06	3.57463e-07
genemark-Harm_Chr29-processed-gene-33.13	2.453	6.103	1.37605	0.00738162	0.000708932
maker-Harm_Chr5-augustus-gene-160.18	306.096	723.046	1.374	1.83449e-14	2.98158e-16
augustus_masked-Harm_Chr10-processed-gene-80.6	3.36	8.47	1.37027	0.00227085	0.000185659
genemark-Harm_Chr15-processed-gene-13.23	0.42	1.016	1.36388	0.020197	0.00227401
genemark-Harm_Chr17-processed-gene-84.12	107.02	252.83	1.3631	1.4837e-05	7.31109e-07
maker-Harm_Chr19-augustus-gene-57.30	225.466	530.36	1.36073	1.09085e-15	1.5473e-17
genemark-Harm_Chr21-processed-gene-20.10	1315.25	3112.95	1.36031	6.93533e-11	1.70104e-12
augustus_masked-Harm_Chr11-processed-gene-11.1	4.223	10.636	1.35971	0.014611	0.00154789
genemark-Harm_Chr18-processed-gene-78.39	105.23	249.45	1.35356	6.56829e-10	1.80512e-11
maker-Harm_Chr14-augustus-gene-91.23	1.656	4.04	1.35156	0.0331711	0.00413904
genemark-Harm_Chr9-processed-gene-57.14	29.313	67.92	1.34493	4.30752e-10	1.15835e-11
genemark-Harm_Chr15-processed-gene-83.8	20.826	49.17	1.34334	2.0298e-05	1.02869e-06
genemark-Harm_Chr9-processed-gene-58.4	6.96	15.966	1.33976	7.30057e-09	2.25883e-10
maker-Harm_Chr29-augustus-gene-60.24	338.543	790.896	1.33817	1.51595e-12	3.00259e-14
genemark-Harm_Chr24-processed-gene-37.0	2.93	7.093	1.33554	0.00362087	0.000314877
augustus_masked-Harm_Chr8-processed-gene-73.2	13.006	30.863	1.33356	0.000147309	8.9456e-06
maker-Harm_Chr6-augustus-gene-13.19	0.51	1.26	1.33251	0.0427776	0.00569493
maker-Harm_Chr10-augustus-gene-108.36	295.603	688.413	1.33236	4.12909e-14	6.89402e-16
genemark-Harm_Chr22-processed-gene-17.5	22.316	51.66	1.33144	1.93261e-08	6.2393e-10
genemark-Harm_Chr8-processed-gene-43.6	2.016	4.683	1.32995	0.00256026	0.00021222
maker-Harm_Chr4-augustus-gene-20.35	64.65	145.61	1.32834	0.000259876	1.66647e-05
maker-Harm_Chr24-augustus-gene-17.28	390.973	908.81	1.3213	1.59088e-05	7.87447e-07
maker-Harm_Chr9-augustus-gene-78.18	33.3	77.233	1.31997	2.78969e-09	8.15372e-11
genemark-Harm_Chr27-processed-gene-68.8	1.653	3.786	1.31818	8.36994e-05	4.77982e-06
maker-Harm_Chr15-augustus-gene-20.38	15.076	34.586	1.31138	2.47479e-07	9.11873e-09
maker-Harm_Chr15-augustus-gene-133.31	4.223	9.68	1.30905	0.00125182	9.544e-05
maker-Harm_Chr12-augustus-gene-72.36	1.746	3.95	1.30606	8.09972e-06	3.8117e-07
genemark-Harm_Chr6-processed-gene-101.12	9.98	22.81	1.30493	2.79292e-09	8.1914e-11
genemark-Harm_Chr27-processed-gene-68.6	46.913	112.263	1.30483	0.000431734	2.91523e-05
genemark-Harm_Chr6-processed-gene-92.1	537.57	1228.52	1.3016	2.39707e-09	6.92416e-11
genemark-Harm_Chr22-processed-gene-52.20	72.526	162.023	1.3008	2.47479e-07	9.12324e-09
maker-Harm_Chr4-augustus-gene-101.53	13.463	30.3	1.29769	3.08104e-05	1.60699e-06
genemark-Harm_Chr18-processed-gene-17.21	307.203	702.476	1.29518	7.42965e-13	1.41062e-14
genemark-Harm_Chr15-processed-gene-53.30	63.87	145.313	1.29461	1.78272e-12	3.59547e-14
maker-Harm_Chr7-augustus-gene-65.31	37.433	84.636	1.29223	1.30112e-10	3.27779e-12
genemark-Harm_Chr24-processed-gene-37.2	0.92	2.12	1.2892	0.0173716	0.00189946
genemark-Harm_Chr27-processed-gene-81.8	1.783	3.996	1.28675	1.55008e-05	7.66109e-07
augustus_masked-Harm_Chr21-processed-gene-51.10	4.706	10.723	1.28507	0.000392783	2.62057e-05
maker-Harm_Chr5-augustus-gene-11.25	16.646	37.473	1.28171	3.83669e-07	1.46824e-08
maker-Harm_Chr5-augustus-gene-18.25	16.646	37.473	1.28171	3.83669e-07	1.46824e-08
genemark-Harm_Chr12-processed-gene-21.9	33.1	73.56	1.28137	4.86162e-06	2.18371e-07
genemark-Harm_Chr15-processed-gene-17.1	5.696	12.773	1.28103	2.4938e-07	9.24858e-09
maker-Harm_Chr8-augustus-gene-24.12	4.366	9.83	1.27708	9.02354e-06	4.27311e-07
genemark-Harm_Chr6-processed-gene-15.10	5.346	12.01	1.27408	0.000747291	5.34962e-05
maker-Harm_Chr26-augustus-gene-44.10	1.176	2.693	1.27182	0.010605	0.00107021
genemark-Harm_Chr6-processed-gene-14.16	46.823	105.12	1.2714	1.25085e-09	3.54851e-11
genemark-Harm_Chr20-processed-gene-53.8	1.82	4.12	1.26637	0.0123351	0.0012685
maker-Harm_Chr15-augustus-gene-53.40	22.8	50.446	1.26139	7.13944e-08	2.43678e-09
genemark-Harm_Chr5-processed-gene-161.8	1.87	4.113	1.25814	0.000856066	6.28009e-05
genemark-Harm_Chr10-processed-gene-108.17	13.51	30.263	1.24927	0.000484511	3.29665e-05
genemark-Harm_Chr4-processed-gene-56.11	550.23	1202.29	1.24686	1.41403e-13	2.48624e-15
maker-Harm_Chr10-augustus-gene-59.44	462.453	1003.61	1.24364	1.81689e-10	4.65767e-12
genemark-Harm_Chr16-processed-gene-75.24	1.213	2.713	1.24284	0.0201328	0.00226319
genemark-Harm_Chr4-processed-gene-73.18	0.836	1.896	1.23825	0.00205389	0.000165998
genemark-Harm_Chr1-processed-gene-74.4	0.476	1.056	1.23269	0.0398648	0.00523638
augustus_masked-Harm_Chr17-processed-gene-123.15	3.393	7.386	1.22752	0.00419536	0.000371619
genemark-Harm_Chr15-processed-gene-130.12	1.083	2.363	1.22534	0.00227085	0.000185715
augustus_masked-Harm_Chr9-processed-gene-15.2	16.356	34.866	1.22275	5.99844e-06	2.74751e-07
maker-Harm_Chr15-augustus-gene-129.21	77.773	165.583	1.21879	2.92655e-08	9.64275e-10
genemark-Harm_Chr10-processed-gene-65.22	63.686	135.26	1.21179	9.75867e-08	3.40284e-09
maker-Harm_Chr26-augustus-gene-73.9	3.9	8.33	1.21071	0.00069578	4.90891e-05
genemark-Harm_Chr19-processed-gene-68.6	63.916	137.096	1.20864	1.55408e-10	3.96096e-12
maker-Harm_Chr5-augustus-gene-21.27	6.776	14.056	1.19225	6.58586e-06	3.03604e-07
augustus_masked-Harm_Chr22-processed-gene-114.2	21.576	46.316	1.19204	1.14318e-06	4.64503e-08
genemark-Harm_Chr14-processed-gene-51.30	14.966	31.806	1.18897	1.63039e-05	8.10618e-07
genemark-Harm_Chr16-processed-gene-77.9	76.356	159.693	1.18874	3.04039e-11	7.1203e-13
augustus_masked-Harm_Chr23-processed-gene-40.3	0.486	1.053	1.18785	0.0285434	0.00346671
augustus_masked-Harm_Chr1-processed-gene-54.5	6.346	13.35	1.18666	1.0221e-06	4.10774e-08
genemark-Harm_Chr23-processed-gene-65.18	15.873	32.906	1.18664	1.07958e-05	5.19213e-07
genemark-Harm_Chr12-processed-gene-78.5	22.43	47.22	1.18633	8.12884e-09	2.53426e-10
maker-Harm_Chr4-augustus-gene-80.36	116.78	242.253	1.17869	8.20507e-08	2.8308e-09
genemark-Harm_Chr29-processed-gene-51.5	1.366	2.83	1.1778	0.00125237	9.55745e-05
genemark-Harm_Chr18-processed-gene-78.29	11704.7	24337.3	1.17778	4.09356e-07	1.57259e-08
maker-Harm_Chr19-augustus-gene-26.39	18.876	39.923	1.17671	0.000174645	1.07605e-05
genemark-Harm_Chr6-processed-gene-100.10	8.62	18.063	1.17568	0.00573771	0.000533248
maker-Harm_Chr17-augustus-gene-57.37	0.863	1.83	1.17408	0.0215608	0.00246732
genemark-Harm_Chr20-processed-gene-32.12	2.83	6.296	1.17044	0.0209775	0.00239128
genemark-Harm_Chr5-processed-gene-102.13	6.19	12.836	1.17036	0.000341079	2.25017e-05
genemark-Harm_Chr29-processed-gene-56.17	1.97	4.246	1.16599	0.0107814	0.00108881
maker-Harm_Chr17-augustus-gene-9.49	20.16	41.41	1.16413	1.97687e-06	8.33918e-08
genemark-Harm_Chr18-processed-gene-80.17	239.083	489.17	1.16408	1.61105e-11	3.66581e-13
augustus_masked-Harm_Chr2-processed-gene-3.10	24.07	48.756	1.16211	2.31537e-08	7.5092e-10
maker-Harm_Chr26-augustus-gene-57.14	4.443	9.196	1.15877	4.01188e-05	2.13694e-06
genemark-Harm_Chr29-processed-gene-81.20	4.276	9.023	1.15479	0.00404286	0.000356319
maker-Harm_Chr8-augustus-gene-113.22	1.323	2.743	1.15256	0.0272324	0.00328054
maker-Harm_Chr17-augustus-gene-47.13	8.103	16.556	1.14994	4.81874e-05	2.60588e-06
genemark-Harm_Chr17-processed-gene-59.17	114.456	233.936	1.13441	4.14274e-09	1.23952e-10
maker-Harm_Chr21-augustus-gene-28.33	7.14	14.31	1.13436	0.00231352	0.000190058
augustus_masked-Harm_Chr10-processed-gene-110.12	17.296	34.693	1.13428	1.66698e-05	8.32503e-07
genemark-Harm_Un001-processed-gene-21.9	2.68	5.32	1.13242	7.88442e-05	4.45596e-06
maker-Harm_Chr22-augustus-gene-52.31	0.893	1.873	1.13176	0.0480155	0.00651629
augustus_masked-Harm_Chr22-processed-gene-46.6	2.16	4.45	1.13159	0.00390634	0.000342555
maker-Harm_Chr1-augustus-gene-142.20	5.88	11.843	1.13059	0.00542253	0.000499148
genemark-Harm_Chr7-processed-gene-8.10	3800.15	7503.7	1.13016	0.00314882	0.000268683
genemark-Harm_Chr2-processed-gene-26.13	126.496	253.07	1.12447	1.13613e-09	3.18949e-11
maker-Harm_Chr5-augustus-gene-93.30	7.896	16.393	1.11535	0.00934005	0.000926691
maker-Harm_Chr15-augustus-gene-116.24	52.16	106.636	1.10852	0.00441982	0.000396072
genemark-Harm_Chr4-processed-gene-128.54	2.106	4.066	1.10761	5.24717e-05	2.85695e-06
genemark-Harm_Chr19-processed-gene-14.2	9.24	18.46	1.10719	1.17614e-05	5.6826e-07
augustus_masked-Harm_Chr7-processed-gene-67.11	22.906	45	1.10398	2.2456e-05	1.1447e-06
augustus_masked-Harm_Chr30-processed-gene-52.9	0.886	1.786	1.10286	0.0427557	0.00568876
genemark-Harm_Chr24-processed-gene-37.3	2.233	4.43	1.10261	0.016103	0.00173014
augustus_masked-Harm_Chr6-processed-gene-16.6	29.4	59.463	1.10146	0.029209	0.00357776
genemark-Harm_Chr17-processed-gene-46.11	10.526	20.68	1.09928	1.76067e-05	8.83194e-07
genemark-Harm_Chr30-processed-gene-22.7	0.356	0.693	1.09161	0.0454972	0.0061073
maker-Harm_Chr29-augustus-gene-8.24	6.59	12.69	1.08984	0.000587854	4.07798e-05
maker-Harm_Chr4-augustus-gene-31.33	9.983	19.893	1.08976	0.00600586	0.000561274
maker-Harm_Chr21-augustus-gene-24.9	3.016	6.07	1.08432	0.0260094	0.00308573
genemark-Harm_Chr22-processed-gene-102.14	5.036	10.09	1.08265	0.021537	0.00246142
genemark-Harm_Chr23-processed-gene-78.15	2.87	5.606	1.08254	0.00521632	0.000476698
maker-Harm_Chr6-augustus-gene-59.13	8.47	16.243	1.08189	3.57169e-05	1.884e-06
genemark-Harm_Chr4-processed-gene-1.8	4.79	9.603	1.07943	0.00247175	0.00020397
genemark-Harm_Chr3-processed-gene-58.21	25.746	51.686	1.07744	0.00514982	0.000469099
genemark-Harm_Chr16-processed-gene-25.13	6729.41	12917.9	1.07633	1.41187e-06	5.82022e-08
genemark-Harm_Chr15-processed-gene-128.11	423.953	808.453	1.07046	5.86122e-10	1.60647e-11
augustus_masked-Harm_Chr13-processed-gene-124.7	2.613	5.013	1.06863	0.000899553	6.63234e-05
maker-Harm_Chr12-augustus-gene-107.27	4.05	7.993	1.06855	0.0203775	0.00230473
augustus_masked-Harm_Chr6-processed-gene-103.5	63.21	120.33	1.06725	3.81355e-06	1.6957e-07
maker-Harm_Chr4-augustus-gene-93.42	2.293	4.526	1.06481	0.0134931	0.0014135
maker-Harm_Chr17-augustus-gene-63.15	10.236	19.563	1.06435	0.00120288	9.15309e-05
maker-Harm_Chr15-augustus-gene-115.28	19.936	38.173	1.06365	0.000276306	1.77999e-05
maker-Harm_Chr18-augustus-gene-65.19	101.16	193.91	1.06311	4.94083e-07	1.91267e-08
augustus_masked-Harm_Chr5-processed-gene-161.7	12.393	23.856	1.06304	0.000694976	4.8981e-05
maker-Harm_Chr18-augustus-gene-16.18	6.04	11.483	1.05928	0.00956154	0.000952199
genemark-Harm_Chr1-processed-gene-128.1	179.733	334.183	1.05882	4.32783e-05	2.31483e-06
maker-Harm_Chr5-augustus-gene-98.23	3.35	6.543	1.05822	0.024221	0.00282901
maker-Harm_Chr9-augustus-gene-53.38	1.446	2.723	1.05686	0.00319873	0.000273887
genemark-Harm_Chr15-processed-gene-82.8	3.11	6.233	1.05589	0.0173833	0.00190323
augustus_masked-Harm_Chr24-processed-gene-20.2	2.043	3.89	1.05568	0.0238391	0.00277911
genemark-Harm_Chr10-processed-gene-31.10	8.99	17.226	1.05454	3.08704e-05	1.61239e-06
genemark-Harm_Chr22-processed-gene-118.16	17.353	32.853	1.05368	8.4633e-07	3.34505e-08
genemark-Harm_Chr9-processed-gene-81.4	38.86	72.28	1.04744	0.000100296	5.88322e-06
genemark-Harm_Chr21-processed-gene-40.9	1.956	3.65	1.04631	0.000214417	1.34327e-05
maker-Harm_Chr15-augustus-gene-72.26	23.03	43.913	1.04515	0.00554741	0.000511463
genemark-Harm_Chr19-processed-gene-36.18	140.056	264.103	1.04356	3.99492e-08	1.33991e-09
maker-Harm_Chr26-augustus-gene-47.21	7.913	15.166	1.0412	0.00983081	0.000984097
maker-Harm_Chr17-augustus-gene-51.24	195.6	373.683	1.04044	1.65158e-06	6.88158e-08
augustus_masked-Harm_Chr15-processed-gene-109.33	152.706	284.306	1.03846	0.00109619	8.21756e-05
genemark-Harm_Chr17-processed-gene-69.11	5.31	10.09	1.03649	0.000389364	2.59461e-05
augustus_masked-Harm_Chr9-processed-gene-31.2	19.963	38.173	1.03504	1.40421e-06	5.76789e-08
genemark-Harm_Chr4-processed-gene-88.15	1.35	2.506	1.02816	0.011357	0.00115533
augustus_masked-Harm_Chr16-processed-gene-5.0	33.14	60.743	1.02443	0.00892793	0.000883163
augustus_masked-Harm_Chr11-processed-gene-57.2	6.393	12.196	1.02195	0.00810622	0.000789901
genemark-Harm_Chr1-processed-gene-72.3	0.85	1.586	1.02189	0.0257679	0.00305157
genemark-Harm_Chr29-processed-gene-21.8	14.703	27.97	1.01797	0.000473253	3.21306e-05
maker-Harm_Chr1-augustus-gene-111.34	99.43	184.486	1.01211	9.44047e-06	4.47753e-07
genemark-Harm_Chr20-processed-gene-49.13	8.69	16.36	1.00748	0.00108825	8.13617e-05
maker-Harm_Chr14-augustus-gene-55.12	1.18	2.176	1.00442	0.000447728	3.03314e-05
genemark-Harm_Chr16-processed-gene-50.23	3.293	6.006	1.00288	0.0270484	0.00324517
genemark-Harm_Chr15-processed-gene-18.15	9.316	17.263	1.00179	2.86053e-05	1.48141e-06

## Sheet: Down
Gene ID	SCD_CK	SCD-KI_CK	log2(SCD-KI_CK/SCD_CK)	Qvalue	Pvalue
genemark-Harm_Chr25-processed-gene-49.10	226.04	1.006	-6.78694	1.83925e-30	9.51149e-33
genemark-Harm_Chr25-processed-gene-49.9	39.666	0.086	-6.48154	8.69102e-20	8.41108e-22
augustus_masked-Harm_Chr17-processed-gene-88.9	47.12	0.4	-6.31368	2.97699e-39	1.07766e-41
augustus_masked-Harm_Chr17-processed-gene-88.10	26.01	0.226	-6.02021	7.61422e-30	3.99386e-32
genemark-Harm_Chr14-processed-gene-14.32	8.463	0.03	-5.97493	1.87762e-16	2.46909e-18
maker-Harm_Chr5-augustus-gene-57.19	11.323	0.04	-5.90147	2.59317e-16	3.46752e-18
augustus_masked-Harm_Chr17-processed-gene-88.11	164.283	1.173	-5.86924	1.2051e-16	1.56692e-18
maker-Harm_Chr28-augustus-gene-80.30	29.086	0.176	-5.85877	8.07348e-19	9.12561e-21
maker-Harm_Chr6-augustus-gene-13.15	7.326	0	-5.62234	8.6363e-12	1.90769e-13
genemark-Harm_Chr17-processed-gene-87.7	1.486	0	-5.58463	8.98069e-12	1.99703e-13
genemark-Harm_Chr21-processed-gene-107.9	3.366	0.033	-5.5606	9.94431e-19	1.13137e-20
maker-Harm_Chr23-augustus-gene-78.27	5.24	0	-5.45881	5.0845e-11	1.23581e-12
maker-Harm_Chr21-augustus-gene-65.14	3.47	0.023	-5.359	1.39403e-10	3.54274e-12
genemark-Harm_Chr27-processed-gene-9.15	1.91	0	-5.28619	4.48765e-10	1.21342e-11
maker-Harm_Chr18-augustus-gene-23.18	4.38	0	-5.16979	1.23727e-09	3.48258e-11
augustus_masked-Harm_Chr14-processed-gene-75.0	61.873	1.31	-5.11426	2.00395e-29	1.08073e-31
genemark-Harm_Chr5-processed-gene-142.5	317.38	8.2	-5.08037	1.25383e-131	4.63145e-135
maker-Harm_Chr14-augustus-gene-80.33	50.826	1.206	-5.06219	7.58691e-59	1.28915e-61
genemark-Harm_Chr5-processed-gene-84.5	0.823	0	-5.05725	4.7622e-09	1.44597e-10
genemark-Harm_Chr14-processed-gene-90.7	1.656	0	-5.05506	4.03561e-09	1.2015e-10
augustus_masked-Harm_Chr28-processed-gene-49.0	5.583	0	-5.04364	4.57277e-09	1.3817e-10
genemark-Harm_Chr31-processed-gene-38.4	5.08	0.1	-5.01451	4.15139e-12	8.86342e-14
genemark-Harm_Chr23-processed-gene-83.15	2.226	0	-5.01188	7.25911e-09	2.2363e-10
genemark-Harm_Chr13-processed-gene-86.1	11.956	0.196	-4.89497	3.22185e-13	5.85531e-15
augustus_masked-Harm_Chr17-processed-gene-88.5	113.803	3.323	-4.86757	5.18903e-46	1.30339e-48
genemark-Harm_Chr1-processed-gene-10.3	2.986	0.023	-4.86632	7.19359e-10	1.98759e-11
augustus_masked-Harm_Chr28-processed-gene-58.15	76.933	1.873	-4.8502	1.60075e-20	1.47824e-22
genemark-Harm_Chr9-processed-gene-27.0	10.53	0	-4.7678	7.50497e-08	2.56708e-09
maker-Harm_Chr19-augustus-gene-5.37	9.766	0.11	-4.76259	7.30057e-09	2.25985e-10
genemark-Harm_Chr5-processed-gene-30.6	10.07	0.3	-4.74616	6.12954e-35	2.49058e-37
augustus_masked-Harm_Chr17-processed-gene-88.4	445.836	11.616	-4.71685	8.87955e-18	1.10207e-19
maker-Harm_Chr14-augustus-gene-14.50	10.43	0.29	-4.70953	2.16689e-18	2.56134e-20
augustus_masked-Harm_Chr21-processed-gene-27.12	16.92	0.236	-4.70097	4.53974e-09	1.36836e-10
genemark-Harm_Chr23-processed-gene-8.13	0.713	0	-4.6783	1.80712e-07	6.48834e-09
maker-Harm_Chr10-augustus-gene-32.30	2.986	0	-4.64324	2.91701e-07	1.09905e-08
genemark-Harm_Chr28-processed-gene-33.11	2.746	0.05	-4.58378	4.12591e-11	9.84537e-13
maker-Harm_Chr21-augustus-gene-48.20	24.15	0.736	-4.57966	2.14625e-23	1.72829e-25
genemark-Harm_Chr5-processed-gene-99.24	6.893	0.143	-4.55667	1.47961e-09	4.21933e-11
augustus_masked-Harm_Chr19-processed-gene-103.9	5.573	0.06	-4.45256	8.45593e-08	2.92359e-09
genemark-Harm_Chr11-processed-gene-15.7	4.58	0	-4.40014	1.90624e-06	8.02714e-08
genemark-Harm_Chr31-processed-gene-22.8	1.693	0.043	-4.38991	5.21273e-12	1.1399e-13
genemark-Harm_Chr13-processed-gene-100.0	198.236	8.406	-4.35333	5.06839e-68	6.36545e-71
genemark-Harm_Chr5-processed-gene-165.4	6.273	0	-4.33812	3.21401e-06	1.40328e-07
maker-Harm_Chr29-augustus-gene-81.25	9.053	0.276	-4.31431	4.78095e-13	8.86539e-15
maker-Harm_Chr1-augustus-gene-63.29	11.676	0.46	-4.25729	2.02087e-22	1.68704e-24
maker-Harm_Chr14-augustus-gene-14.44	897.43	40.176	-4.25174	1.49242e-69	1.76409e-72
maker-Harm_Chr14-augustus-gene-80.31	3.06	0.06	-4.21682	1.00313e-07	3.50531e-09
genemark-Harm_Chr21-processed-gene-59.5	1.923	0	-4.21227	9.57319e-06	4.54755e-07
genemark-Harm_Chr6-processed-gene-81.5	0.663	0	-4.18701	1.09856e-05	5.29154e-07
genemark-Harm_Chr24-processed-gene-49.19	29.443	1.4	-4.1138	5.3519e-25	3.87475e-27
maker-Harm_Chr16-augustus-gene-83.24	3.826	0.043	-4.11311	5.19837e-06	2.34265e-07
genemark-Harm_Chr17-processed-gene-88.23	0.89	0.02	-4.10493	5.60443e-07	2.18613e-08
maker-Harm_Chr15-augustus-gene-30.21	9.976	0.42	-4.10189	7.47064e-19	8.38902e-21
genemark-Harm_Chr12-processed-gene-80.4	2.55	0.04	-4.06554	3.66939e-06	1.6265e-07
maker-Harm_Chr8-augustus-gene-3.29	3.14	0.096	-3.96913	2.93239e-08	9.68364e-10
maker-Harm_Chr19-augustus-gene-6.34	179.773	8.43	-3.91449	3.30029e-12	6.9975e-14
genemark-Harm_Chr12-processed-gene-5.28	2.94	0.09	-3.89818	2.14646e-07	7.73843e-09
genemark-Harm_Chr14-processed-gene-15.13	22.72	1.103	-3.88536	1.06713e-14	1.67922e-16
genemark-Harm_Chr19-processed-gene-48.6	2.153	0.07	-3.87944	9.06783e-08	3.14855e-09
genemark-Harm_Chr17-processed-gene-39.24	237.81	7.86	-3.87709	6.45128e-07	2.53075e-08
genemark-Harm_Chr29-processed-gene-108.18	1.056	0	-3.86379	0.000107587	6.34269e-06
maker-Harm_Chr12-augustus-gene-34.23	2.213	0.053	-3.84621	5.62156e-06	2.54997e-07
maker-Harm_Chr21-augustus-gene-67.29	24.25	1.456	-3.83907	4.21759e-25	3.02236e-27
maker-Harm_Chr14-augustus-gene-14.48	14.643	0.58	-3.81923	9.62313e-07	3.83902e-08
maker-Harm_Chr21-augustus-gene-46.39	2721.06	164.08	-3.81443	7.24813e-36	2.89154e-38
maker-Harm_Chr11-augustus-gene-47.22	10.806	0.633	-3.77702	8.1617e-23	6.69288e-25
genemark-Harm_Chr21-processed-gene-90.21	1.166	0.046	-3.77645	8.53122e-07	3.3782e-08
augustus_masked-Harm_Chr31-processed-gene-24.17	1.606	0	-3.77415	0.0001897	1.18002e-05
maker-Harm_Chr14-augustus-gene-14.45	157.583	9.516	-3.748	6.99694e-26	4.65222e-28
maker-Harm_Chr11-augustus-gene-44.16	4.363	0.123	-3.73445	6.68883e-06	3.09664e-07
maker-Harm_Chr16-augustus-gene-36.28	2.256	0.096	-3.70818	2.4938e-07	9.24023e-09
genemark-Harm_Chr9-processed-gene-17.7	0.766	0	-3.70033	0.000257233	1.64571e-05
genemark-Harm_Chr16-processed-gene-26.8	34.53	2.32	-3.68201	8.67129e-42	2.69056e-44
maker-Harm_Chr5-augustus-gene-136.41	1.193	0.023	-3.64642	8.17581e-05	4.6448e-06
genemark-Harm_Chr30-processed-gene-21.8	6.653	0.333	-3.64	7.72064e-09	2.39559e-10
maker-Harm_Chr16-augustus-gene-27.19	189.523	13.57	-3.58825	2.1442e-43	5.86106e-46
maker-Harm_Chr21-augustus-gene-48.21	3.42	0.23	-3.58177	5.26249e-17	6.72585e-19
genemark-Harm_Chr17-processed-gene-115.10	7.403	0.396	-3.54376	2.33651e-08	7.59505e-10
genemark-Harm_Chr22-processed-gene-95.1	1.656	0.09	-3.54158	2.89204e-08	9.50768e-10
maker-Harm_Chr14-augustus-gene-80.34	1.423	0.03	-3.53336	0.000193955	1.20792e-05
genemark-Harm_Chr5-processed-gene-41.6	0.536	0.02	-3.49956	8.67126e-05	4.99033e-06
genemark-Harm_Chr9-processed-gene-46.0	1.236	0.066	-3.49763	5.09438e-07	1.98341e-08
genemark-Harm_Chr22-processed-gene-34.24	3.35	0.166	-3.4967	9.83225e-07	3.93697e-08
maker-Harm_Chr5-augustus-gene-101.31	139.723	8.526	-3.49354	7.17505e-09	2.2051e-10
genemark-Harm_Chr28-processed-gene-7.3	1.81	0.126	-3.48273	1.53722e-12	3.06626e-14
genemark-Harm_Chr29-processed-gene-29.13	6.156	0.416	-3.47794	2.76519e-11	6.45537e-13
maker-Harm_Chr5-augustus-gene-136.39	5.463	0.123	-3.45791	0.000273673	1.761e-05
maker-Harm_Chr5-augustus-gene-136.38	2.783	0.126	-3.4574	1.83758e-05	9.24494e-07
genemark-Harm_Chr10-processed-gene-75.11	0.933	0.06	-3.43618	2.53356e-06	1.08373e-07
augustus_masked-Harm_Chr17-processed-gene-88.8	203.49	12.976	-3.41991	7.98364e-08	2.74261e-09
maker-Harm_Chr14-augustus-gene-80.41	183.27	14.97	-3.41637	7.87085e-50	1.74443e-52
genemark-Harm_Chr1-processed-gene-96.27	13.956	1.176	-3.40182	2.22306e-52	4.59853e-55
genemark-Harm_Chr21-processed-gene-94.12	65.683	5.176	-3.40122	8.93056e-27	5.67397e-29
maker-Harm_Chr5-augustus-gene-51.21	943.373	64.983	-3.37538	2.83565e-09	8.33768e-11
genemark-Harm_Chr20-processed-gene-13.6	390.936	33.786	-3.3491	1.21215e-44	3.2238e-47
maker-Harm_Chr5-augustus-gene-135.18	850.84	73.716	-3.3491	1.2018e-77	1.15421e-80
genemark-Harm_Chr5-processed-gene-51.9	16.83	1.333	-3.34434	2.93498e-18	3.51261e-20
genemark-Harm_Chr5-processed-gene-153.19	15.273	0.276	-3.34014	0.00177596	0.000139994
augustus_masked-Harm_Chr17-processed-gene-120.3	111.243	9.46	-3.33903	8.04274e-41	2.61437e-43
maker-Harm_Chr29-augustus-gene-56.26	1.16	0.03	-3.33781	0.000576958	3.9896e-05
maker-Harm_Chr4-augustus-gene-61.20	27.873	2.18	-3.33768	3.14438e-18	3.80968e-20
maker-Harm_Chr21-augustus-gene-48.24	258.81	22.87	-3.32955	1.26388e-60	2.05419e-63
genemark-Harm_Chr4-processed-gene-61.10	30.313	2.356	-3.32595	3.42659e-16	4.65789e-18
genemark-Harm_Chr26-processed-gene-85.12	32.483	1.63	-3.32231	0.000153911	9.39203e-06
genemark-Harm_Chr28-processed-gene-77.8	13.886	1.216	-3.31125	3.68114e-28	2.14842e-30
genemark-Harm_Chr7-processed-gene-63.3	4.163	0.193	-3.30985	6.6196e-05	3.66777e-06
maker-Harm_Chr20-augustus-gene-1.26	198.833	17.716	-3.3032	9.00547e-38	3.32649e-40
genemark-Harm_Chr28-processed-gene-66.11	108.633	7.68	-3.30051	1.98537e-08	6.42429e-10
genemark-Harm_Chr17-processed-gene-1.2	0.633	0	-3.29885	0.0025105	0.000207725
genemark-Harm_Chr5-processed-gene-51.10	945.436	82.376	-3.24871	1.05323e-23	8.24783e-26
genemark-Harm_Chr4-processed-gene-101.42	36.476	3.17	-3.24523	1.12385e-19	1.09596e-21
genemark-Harm_Chr26-processed-gene-84.1	1.356	0	-3.23163	0.00294871	0.000248994
genemark-Harm_Chr5-processed-gene-66.2	1.356	0	-3.23163	0.00294871	0.000248994
genemark-Harm_Chr19-processed-gene-2.11	5.606	0.303	-3.21953	0.000160556	9.83312e-06
augustus_masked-Harm_Chr12-processed-gene-119.1	18.663	1.716	-3.21872	6.26155e-15	9.5022e-17
augustus_masked-Harm_Chr19-processed-gene-11.12	12.883	1.22	-3.20738	1.51595e-12	3.01263e-14
genemark-Harm_Chr29-processed-gene-71.20	18.26	1.693	-3.17073	2.5261e-18	3.0046e-20
genemark-Harm_Chr6-processed-gene-5.6	0.303	0	-3.16894	0.00407214	0.000359201
augustus_masked-Harm_Chr4-processed-gene-113.7	5.056	0.486	-3.16735	2.25367e-07	8.20817e-09
augustus_masked-Harm_Chr29-processed-gene-99.0	5.056	0.486	-3.16735	2.25367e-07	8.20817e-09
augustus_masked-Harm_Chr23-processed-gene-30.6	5.056	0.486	-3.16735	2.25367e-07	8.20817e-09
maker-Harm_Chr28-augustus-gene-7.22	5.056	0.486	-3.16735	2.25367e-07	8.20817e-09
maker-Harm_Chr6-augustus-gene-107.11	5.056	0.486	-3.16735	2.25367e-07	8.20817e-09
genemark-Harm_Chr17-processed-gene-123.31	0.53	0.02	-3.16226	0.0017256	0.000135386
genemark-Harm_Chr22-processed-gene-16.10	16.606	1.556	-3.16036	2.97555e-27	1.84653e-29
genemark-Harm_Chr14-processed-gene-90.19	0.533	0.013	-3.15399	0.00424531	0.000377298
genemark-Harm_Chr31-processed-gene-38.7	1.19	0.043	-3.13322	0.00466278	0.000419912
genemark-Harm_Chr28-processed-gene-77.10	1.066	0.066	-3.12318	3.75644e-05	1.98701e-06
augustus_masked-Harm_Chr19-processed-gene-63.10	2.1	0	-3.11544	0.0049835	0.000452845
genemark-Harm_Chr5-processed-gene-153.26	0.22	0	-3.11318	0.00498643	0.00045348
maker-Harm_Chr21-augustus-gene-136.19	2.893	0.24	-3.11264	9.72746e-07	3.88782e-08
maker-Harm_Chr14-augustus-gene-14.46	256.066	26.013	-3.11053	1.25162e-27	7.48974e-30
genemark-Harm_Chr8-processed-gene-49.17	98.176	10.26	-3.08858	2.17243e-41	6.90118e-44
genemark-Harm_Chr31-processed-gene-36.13	22.773	2.21	-3.06493	1.22804e-12	2.38605e-14
genemark-Harm_Chr2-processed-gene-7.8	0.663	0	-3.05719	0.00632623	0.000594486
genemark-Harm_Chr10-processed-gene-6.7	0.21	0.006	-3.03171	0.00704164	0.000671078
genemark-Harm_Chr22-processed-gene-16.9	25.083	2.69	-3.01918	2.6317e-26	1.69147e-28
genemark-Harm_Chr30-processed-gene-54.12	3.213	0	-2.999	0.00824784	0.000807357
augustus_masked-Harm_Chr15-processed-gene-78.8	264.48	28.763	-2.99484	1.43613e-33	6.15362e-36
maker-Harm_Chr25-augustus-gene-17.26	1.323	0.093	-2.99337	0.000256693	1.64036e-05
augustus_masked-Harm_Chr28-processed-gene-2.13	51.223	5.753	-2.98302	7.85343e-21	7.02028e-23
augustus_masked-Harm_Chr28-processed-gene-80.0	0.98	0.03	-2.97807	0.00415109	0.000367084
genemark-Harm_Chr12-processed-gene-34.1	6.716	0.593	-2.97758	3.07025e-07	1.16359e-08
genemark-Harm_Chr4-processed-gene-128.30	1.643	0.113	-2.97086	0.000335181	2.19889e-05
genemark-Harm_Chr11-processed-gene-18.8	19.15	2.303	-2.92179	7.3328e-28	4.33381e-30
genemark-Harm_Chr2-processed-gene-34.17	2.633	0	-2.89162	0.0123419	0.00127087
augustus_masked-Harm_Chr9-processed-gene-44.1	1.36	0.006	-2.88559	0.0126632	0.00131159
maker-Harm_Chr16-augustus-gene-87.19	16.49	1.873	-2.8821	1.79e-11	4.09944e-13
genemark-Harm_Chr30-processed-gene-27.13	4.396	0.496	-2.87832	3.21861e-12	6.80054e-14
genemark-Harm_Chr22-processed-gene-85.0	4.606	0.436	-2.87728	1.32367e-05	6.46384e-07
genemark-Harm_Chr1-processed-gene-46.5	0.166	0	-2.87529	0.0132995	0.00139027
genemark-Harm_Chr3-processed-gene-29.15	0.846	0.076	-2.8531	0.0009766	7.23648e-05
maker-Harm_Chr31-augustus-gene-21.23	6.16	0.596	-2.83589	0.000875268	6.43389e-05
maker-Harm_Chr29-augustus-gene-114.22	1.413	0	-2.83255	0.0161844	0.00174326
genemark-Harm_Chr5-processed-gene-57.8	1.133	0.103	-2.81263	0.000804851	5.84492e-05
genemark-Harm_Chr4-processed-gene-51.8	0.26	0	-2.81223	0.0175996	0.00193211
genemark-Harm_Chr10-processed-gene-98.8	0.293	0	-2.80401	0.016995	0.00185412
genemark-Harm_Chr5-processed-gene-135.12	7.596	0.973	-2.78827	2.6042e-11	6.06031e-13
maker-Harm_Chr28-augustus-gene-66.21	8.77	1.033	-2.76351	2.79793e-12	5.82902e-14
genemark-Harm_Chr11-processed-gene-39.24	1.96	0	-2.7634	0.0194802	0.0021803
maker-Harm_Chr9-augustus-gene-52.18	1.313	0.09	-2.76154	0.00299918	0.000253477
genemark-Harm_Chr1-processed-gene-170.16	0.586	0	-2.75553	0.0201328	0.00226404
genemark-Harm_Chr11-processed-gene-17.17	2.57	0.32	-2.74239	7.9433e-05	4.50097e-06
genemark-Harm_Chr28-processed-gene-2.6	6.79	0.893	-2.73962	2.60603e-17	3.27294e-19
genemark-Harm_Chr11-processed-gene-55.1	1960.4	259.513	-2.72428	1.28261e-31	6.09355e-34
genemark-Harm_Chr13-processed-gene-87.0	0.266	0.02	-2.72254	0.0137297	0.00144072
genemark-Harm_Chr7-processed-gene-71.8	7.133	0.943	-2.71418	2.7007e-09	7.86109e-11
genemark-Harm_Chr1-processed-gene-12.4	0.13	0	-2.71257	0.0231165	0.00267609
genemark-Harm_Chr11-processed-gene-10.11	0.13	0	-2.71257	0.0231165	0.00267609
genemark-Harm_Chr11-processed-gene-9.8	0.13	0	-2.71257	0.0231165	0.00267609
genemark-Harm_Chr5-processed-gene-51.11	691.86	92.8	-2.69494	1.16335e-25	7.82098e-28
genemark-Harm_Chr22-processed-gene-83.16	11.52	1.57	-2.69433	2.84122e-19	3.10654e-21
genemark-Harm_Chr26-processed-gene-75.11	11.52	1.57	-2.69433	2.84122e-19	3.10654e-21
genemark-Harm_Chr22-processed-gene-39.14	11.52	1.57	-2.69433	2.84122e-19	3.10654e-21
genemark-Harm_Chr21-processed-gene-74.10	11.52	1.57	-2.69433	2.84122e-19	3.10654e-21
genemark-Harm_Chr14-processed-gene-45.19	11.52	1.57	-2.69433	2.84122e-19	3.10654e-21
genemark-Harm_Chr6-processed-gene-1.30	11.52	1.57	-2.69433	2.84122e-19	3.10654e-21
genemark-Harm_Chr5-processed-gene-78.13	11.52	1.57	-2.69433	2.84122e-19	3.10654e-21
genemark-Harm_Chr7-processed-gene-56.11	11.52	1.57	-2.69433	2.84122e-19	3.10654e-21
genemark-Harm_Chr26-processed-gene-40.17	11.52	1.57	-2.69433	2.84122e-19	3.10654e-21
genemark-Harm_Chr7-processed-gene-83.28	11.52	1.57	-2.69433	2.84122e-19	3.10654e-21
genemark-Harm_Chr12-processed-gene-100.21	11.52	1.57	-2.69433	2.84122e-19	3.10654e-21
genemark-Harm_Chr26-processed-gene-80.16	0.35	0.03	-2.69007	0.00249379	0.000205973
maker-Harm_Chr5-augustus-gene-57.16	4.666	0.483	-2.68875	6.55737e-05	3.62845e-06
augustus_masked-Harm_Chr25-processed-gene-74.17	1.096	0	-2.68093	0.0263845	0.00314993
maker-Harm_Chr5-augustus-gene-51.22	418.793	58.003	-2.6689	2.45812e-28	1.41647e-30
augustus_masked-Harm_Chr2-processed-gene-53.6	5.356	0.06	-2.66082	0.0285881	0.00347636
maker-Harm_Chr23-augustus-gene-13.33	22.86	2.976	-2.65399	4.3773e-13	8.05222e-15
maker-Harm_Chr28-augustus-gene-81.20	2016.97	291.86	-2.63604	1.28261e-31	6.15911e-34
maker-Harm_Chr20-augustus-gene-4.24	0.116	0	-2.62711	0.0304671	0.00373636
genemark-Harm_Chr21-processed-gene-136.2	1.083	0.09	-2.61366	0.00500906	0.000455908
augustus_masked-Harm_Chr17-processed-gene-120.1	4.043	0.436	-2.59302	0.000429235	2.89518e-05
genemark-Harm_Chr20-processed-gene-64.38	2.513	0.256	-2.56902	0.00337887	0.000291558
genemark-Harm_Chr31-processed-gene-34.7	8.246	1.156	-2.56608	6.6684e-06	3.07901e-07
maker-Harm_Chr18-augustus-gene-80.35	312.856	47.526	-2.55689	9.13575e-33	3.98204e-35
genemark-Harm_Chr28-processed-gene-107.4	2.443	0.26	-2.54257	0.00270009	0.000225207
genemark-Harm_Chr1-processed-gene-122.5	0.5	0	-2.54113	0.0400382	0.00526982
genemark-Harm_Chr18-processed-gene-100.3	57.123	8.47	-2.53977	1.15162e-22	9.52876e-25
maker-Harm_Chr10-augustus-gene-125.36	0.333	0	-2.53844	0.0400296	0.00526393
genemark-Harm_Chr11-processed-gene-17.5	3.493	0.496	-2.53344	3.55799e-05	1.87415e-06
genemark-Harm_Chr28-processed-gene-53.15	1.953	0.266	-2.53123	3.31845e-06	1.45378e-07
genemark-Harm_Chr17-processed-gene-3.8	0.073	0.003	-2.53067	0.0404693	0.00535086
genemark-Harm_Chr30-processed-gene-47.16	0.216	0.023	-2.52545	0.00664761	0.000628616
genemark-Harm_Chr5-processed-gene-138.9	46.92	7.28	-2.51967	1.39508e-28	7.77544e-31
genemark-Harm_Chr14-processed-gene-90.5	0.913	0.076	-2.51666	0.0209775	0.00238983
maker-Harm_Chr29-augustus-gene-24.9	5.576	0.73	-2.50744	3.20539e-07	1.21718e-08
genemark-Harm_Chr28-processed-gene-39.16	27.353	3.916	-2.5054	7.57198e-10	2.09773e-11
maker-Harm_Chr20-augustus-gene-71.15	5.966	0.293	-2.50046	0.0327112	0.00406715
genemark-Harm_Chr6-processed-gene-62.7	1.03	0.16	-2.48424	8.43957e-12	1.858e-13
augustus_masked-Harm_Chr23-processed-gene-11.2	25.23	3.876	-2.48246	1.2839e-13	2.24796e-15
genemark-Harm_Chr24-processed-gene-8.12	1.096	0.096	-2.47672	0.0132494	0.00138406
maker-Harm_Chr14-augustus-gene-78.29	4.743	0.68	-2.46632	9.59851e-06	4.56667e-07
maker-Harm_Chr15-augustus-gene-78.27	4.523	0.656	-2.46445	9.2517e-07	3.684e-08
genemark-Harm_Chr9-processed-gene-123.11	3.466	0.326	-2.45118	0.0155788	0.00166653
maker-Harm_Chr21-augustus-gene-62.12	0.843	0.11	-2.45078	0.0261343	0.00310654
augustus_masked-Harm_Chr17-processed-gene-88.3	143.626	23.506	-2.44947	7.64973e-16	1.05681e-17
genemark-Harm_Chr11-processed-gene-14.11	16.49	2.146	-2.44802	0.000567145	3.91756e-05
maker-Harm_Chr27-augustus-gene-81.38	20.923	3.303	-2.44747	1.44796e-19	1.42272e-21
genemark-Harm_Chr14-processed-gene-27.2	31.333	5.283	-2.44017	6.0329e-13	1.13652e-14
genemark-Harm_Chr11-processed-gene-17.16	3.506	0.53	-2.43915	8.78193e-07	3.48396e-08
maker-Harm_Chr31-augustus-gene-65.29	0.693	0.036	-2.43802	0.0395185	0.00516155
genemark-Harm_Chr18-processed-gene-78.32	33.93	5.546	-2.4126	2.77419e-15	4.07849e-17
maker-Harm_Chr23-augustus-gene-53.28	38.38	6.173	-2.41215	1.86365e-15	2.68478e-17
maker-Harm_Chr28-augustus-gene-68.23	1.813	0.246	-2.40695	0.000810474	5.89773e-05
maker-Harm_Chr18-augustus-gene-22.17	0.783	0.113	-2.4038	0.00206987	0.000167596
genemark-Harm_Chr10-processed-gene-119.19	76.7	13.01	-2.39664	7.92441e-14	1.36991e-15
genemark-Harm_Chr27-processed-gene-56.10	0.253	0.013	-2.39207	0.0472715	0.00637496
genemark-Harm_Chr13-processed-gene-3.7	1.713	0.09	-2.38944	0.0473506	0.00640157
augustus_masked-Harm_Chr28-processed-gene-66.1	12.97	1.966	-2.38808	6.76988e-08	2.30564e-09
maker-Harm_Chr5-augustus-gene-51.26	374.903	62.433	-2.38059	3.41227e-21	3.02506e-23
genemark-Harm_Chr12-processed-gene-122.36	0.653	0.076	-2.37337	0.0101738	0.00102143
genemark-Harm_Chr14-processed-gene-90.4	1.696	0.26	-2.3701	0.00335908	0.000289601
maker-Harm_Chr30-augustus-gene-60.49	131.03	22.6	-2.36671	1.06817e-11	2.39108e-13
genemark-Harm_Chr3-processed-gene-18.12	7.61	1.333	-2.35323	2.23012e-05	1.13516e-06
maker-Harm_Chr18-augustus-gene-122.24	1.41	0.11	-2.33695	0.0389289	0.0050473
maker-Harm_Chr14-augustus-gene-14.51	343.37	61.46	-2.33092	6.03899e-29	3.30145e-31
genemark-Harm_Chr26-processed-gene-40.8	46.996	8.126	-2.33075	2.96314e-14	4.90353e-16
genemark-Harm_Chr28-processed-gene-35.5	11.35	1.903	-2.32961	1.09857e-12	2.11825e-14
genemark-Harm_Chr28-processed-gene-5.8	1.87	0.306	-2.32625	7.05489e-06	3.28693e-07
genemark-Harm_Chr28-processed-gene-116.11	0.116	0.01	-2.32527	0.0392928	0.00511199
genemark-Harm_Chr22-processed-gene-89.5	12.883	2.296	-2.32517	8.39691e-13	1.60047e-14
genemark-Harm_Chr27-processed-gene-78.1	2.416	0.416	-2.32065	1.05591e-06	4.25922e-08
genemark-Harm_Chr17-processed-gene-120.25	297.113	50.973	-2.31438	5.72648e-19	6.34584e-21
genemark-Harm_Chr20-processed-gene-27.11	42.356	7.413	-2.31251	1.1438e-11	2.57727e-13
maker-Harm_Chr20-augustus-gene-49.26	6.883	0.53	-2.30505	0.0437371	0.00583548
maker-Harm_Chr5-augustus-gene-128.33	2.23	0.336	-2.30483	0.000829003	6.05706e-05
maker-Harm_Chr16-augustus-gene-21.14	0.706	0.073	-2.29364	0.0299442	0.00367002
augustus_masked-Harm_Chr4-processed-gene-92.6	8.793	1.546	-2.29142	2.78969e-09	8.16134e-11
genemark-Harm_Chr19-processed-gene-59.18	255.736	46.796	-2.28992	1.24232e-25	8.44366e-28
genemark-Harm_Chr26-processed-gene-91.2	0.98	0.16	-2.28961	0.000677453	4.76459e-05
genemark-Harm_Chr9-processed-gene-121.15	6.343	1.176	-2.28209	5.10044e-15	7.68683e-17
genemark-Harm_Chr10-processed-gene-24.7	1.39	0.2	-2.25587	0.00447657	0.00040182
maker-Harm_Chr5-augustus-gene-136.36	4.5	0.823	-2.24875	3.5036e-07	1.33559e-08
maker-Harm_Chr2-augustus-gene-14.25	19.883	3.566	-2.22384	1.14325e-10	2.85095e-12
augustus_masked-Harm_Chr19-processed-gene-0.8	2.283	0.413	-2.2193	3.59989e-06	1.59038e-07
genemark-Harm_Chr19-processed-gene-33.5	43.343	7.996	-2.20079	4.24788e-12	9.13218e-14
maker-Harm_Chr3-augustus-gene-5.14	2.176	0.28	-2.19358	0.0260237	0.00308954
maker-Harm_Chr21-augustus-gene-9.20	10.086	1.89	-2.19188	3.33281e-07	1.26802e-08
maker-Harm_Chr14-augustus-gene-80.40	253.78	50.693	-2.18822	1.88745e-29	1.00396e-31
maker-Harm_Chr10-augustus-gene-99.22	76.026	15.033	-2.18453	2.27053e-22	1.91224e-24
genemark-Harm_Chr5-processed-gene-86.13	9.146	1.773	-2.17627	3.87441e-19	4.26483e-21
genemark-Harm_Chr16-processed-gene-28.6	3.783	0.7	-2.17609	0.000148646	9.03782e-06
genemark-Harm_Chr21-processed-gene-47.8	6.223	1.19	-2.17377	1.46608e-06	6.0545e-08
genemark-Harm_Chr5-processed-gene-4.13	6.876	1.246	-2.17187	0.000161471	9.90105e-06
genemark-Harm_Chr11-processed-gene-17.13	2.386	0.43	-2.16866	0.00372477	0.000324982
maker-Harm_Chr5-augustus-gene-136.45	31.816	6.37	-2.16332	8.43808e-16	1.18442e-17
genemark-Harm_Chr21-processed-gene-138.4	8.98	1.753	-2.15705	0.000392783	2.6232e-05
maker-Harm_Chr20-augustus-gene-49.31	75.583	15.016	-2.14411	2.54717e-19	2.54039e-21
maker-Harm_Chr12-augustus-gene-3.37	282.383	55.823	-2.14391	1.62186e-12	3.24708e-14
genemark-Harm_Chr20-processed-gene-49.21	169.74	34.503	-2.13793	4.51839e-31	2.2365e-33
genemark-Harm_Chr6-processed-gene-15.12	340.56	69.71	-2.13603	9.44038e-14	1.63896e-15
genemark-Harm_Chr21-processed-gene-67.13	26.183	5.403	-2.13083	2.15792e-11	4.98986e-13
genemark-Harm_Chr24-processed-gene-20.21	17.296	3.51	-2.12131	5.00878e-11	1.20631e-12
genemark-Harm_Chr26-processed-gene-91.3	3.263	0.646	-2.11958	1.62169e-06	6.74504e-08
genemark-Harm_Chr13-processed-gene-71.11	109.56	22.61	-2.11806	3.20664e-23	2.60587e-25
genemark-Harm_Chr26-processed-gene-78.12	30.886	6.586	-2.11413	4.71175e-14	7.93646e-16
genemark-Harm_Chr11-processed-gene-17.14	2.19	0.4	-2.09793	0.00696349	0.000662087
maker-Harm_Chr7-augustus-gene-8.23	276.373	57.453	-2.09471	7.80362e-15	1.19337e-16
maker-Harm_Chr21-augustus-gene-67.24	3.35	0.663	-2.09133	0.000796438	5.77794e-05
genemark-Harm_Chr5-processed-gene-87.19	14.293	2.973	-2.08813	9.25967e-12	2.06591e-13
genemark-Harm_Chr30-processed-gene-39.28	2.026	0.41	-2.07957	2.58093e-05	1.32708e-06
maker-Harm_Chr29-augustus-gene-36.20	1.653	0.303	-2.07199	0.0388231	0.00502784
genemark-Harm_Chr16-processed-gene-37.13	2.453	0.43	-2.0609	0.0272634	0.00328708
maker-Harm_Chr21-augustus-gene-94.25	159.89	32.683	-2.05693	3.57919e-15	5.31484e-17
maker-Harm_Chr29-augustus-gene-16.42	1.906	0.34	-2.05025	0.0183157	0.00202426
maker-Harm_Chr4-augustus-gene-42.28	1.906	0.34	-2.05025	0.0183157	0.00202426
genemark-Harm_Chr15-processed-gene-35.18	116.24	24.976	-2.04285	3.30678e-12	7.0357e-14
maker-Harm_Chr5-augustus-gene-137.15	5.063	1.066	-2.03857	1.32847e-05	6.49708e-07
augustus_masked-Harm_Chr21-processed-gene-11.4	171.593	36.866	-2.03607	2.21174e-16	2.94114e-18
maker-Harm_Chr21-augustus-gene-68.23	1.72	0.35	-2.03074	0.000243051	1.54201e-05
maker-Harm_Chr10-augustus-gene-128.41	4.166	0.776	-2.03062	0.0073327	0.000702067
genemark-Harm_Chr3-processed-gene-102.4	0.51	0.1	-2.02848	0.00338075	0.000291969
genemark-Harm_Chr6-processed-gene-15.13	6.24	1.276	-2.02539	1.55808e-06	6.46898e-08
maker-Harm_Chr13-augustus-gene-84.53	18.586	4.036	-2.01275	3.79967e-08	1.2688e-09
augustus_masked-Harm_Chr16-processed-gene-73.4	6.866	1.08	-2.00955	0.0328378	0.00408775
genemark-Harm_Chr17-processed-gene-84.11	20.3	4.386	-2.00456	1.47618e-08	4.73301e-10
maker-Harm_Chr5-augustus-gene-101.36	2.626	0.53	-2.0024	0.000512847	3.5084e-05
genemark-Harm_Chr9-processed-gene-67.5	7.753	1.67	-1.99981	7.89108e-10	2.19197e-11
genemark-Harm_Chr17-processed-gene-115.9	3.176	0.583	-1.98537	0.00991838	0.000993597
augustus_masked-Harm_Chr17-processed-gene-88.6	2.586	0.463	-1.97874	0.0271803	0.00326902
augustus_masked-Harm_Chr17-processed-gene-39.9	15.006	3.363	-1.96416	1.07948e-06	4.37822e-08
genemark-Harm_Chr15-processed-gene-97.22	468.503	107.786	-1.96138	1.02545e-20	9.31818e-23
maker-Harm_Chr4-augustus-gene-12.57	0.96	0.156	-1.96111	0.0483658	0.00657368
augustus_masked-Harm_Chr12-processed-gene-61.6	288.156	63.263	-1.96071	1.8859e-11	4.34694e-13
genemark-Harm_Chr28-processed-gene-13.9	2.673	0.603	-1.95911	3.42573e-06	1.50585e-07
genemark-Harm_Chr29-processed-gene-64.18	2.673	0.603	-1.95911	3.42573e-06	1.50585e-07
maker-Harm_Chr5-augustus-gene-137.13	2.453	0.523	-1.95636	6.8326e-05	3.80094e-06
maker-Harm_Chr21-augustus-gene-11.37	1.353	0.23	-1.95355	0.0473074	0.00639224
maker-Harm_Chr7-augustus-gene-47.29	332.976	76.91	-1.95353	4.33766e-27	2.72386e-29
maker-Harm_Chr3-augustus-gene-58.45	58.846	13.633	-1.94936	2.84514e-15	4.20381e-17
genemark-Harm_Chr16-processed-gene-25.12	9608.28	2292.62	-1.94484	2.45463e-12	5.09567e-14
maker-Harm_Chr21-augustus-gene-56.42	12.686	2.966	-1.94104	1.3649e-08	4.35607e-10
genemark-Harm_Chr21-processed-gene-68.1	4.37	0.983	-1.94001	1.80392e-06	7.5563e-08
maker-Harm_Chr22-augustus-gene-47.17	33.943	7.726	-1.93694	9.78206e-09	3.0858e-10
genemark-Harm_Chr3-processed-gene-113.31	30.973	6.906	-1.93524	1.37023e-10	3.46203e-12
genemark-Harm_Chr21-processed-gene-48.9	20.866	4.853	-1.93382	4.56876e-12	9.85578e-14
maker-Harm_Chr8-augustus-gene-93.13	11.156	2.393	-1.92881	0.00171466	0.000134401
genemark-Harm_Chr25-processed-gene-3.15	2.483	0.51	-1.92878	0.00188262	0.000149653
maker-Harm_Chr11-augustus-gene-17.23	1.096	0.23	-1.92541	0.0175372	0.00192396
genemark-Harm_Chr24-processed-gene-1.18	2.213	0.496	-1.92517	0.00074123	5.29528e-05
genemark-Harm_Chr23-processed-gene-59.4	3.956	0.943	-1.90893	2.08624e-15	3.02086e-17
genemark-Harm_Chr14-processed-gene-82.6	3.87	0.71	-1.90768	0.0328688	0.00409403
maker-Harm_Chr28-augustus-gene-33.24	20.106	4.663	-1.90441	2.85915e-05	1.47858e-06
genemark-Harm_Chr5-processed-gene-127.13	8.63	2.083	-1.90373	1.01998e-20	9.19312e-23
genemark-Harm_Chr16-processed-gene-36.18	8.3	1.96	-1.88638	0.000106381	6.25586e-06
genemark-Harm_Chr9-processed-gene-127.62	1.553	0.366	-1.87383	0.0126782	0.00131409
genemark-Harm_Chr21-processed-gene-48.10	9.056	2.213	-1.86185	4.98204e-10	1.35446e-11
genemark-Harm_Chr20-processed-gene-66.1	4.866	1.07	-1.8589	0.00329593	0.000283183
genemark-Harm_Chr19-processed-gene-91.19	1.66	0.39	-1.85756	8.37554e-05	4.7892e-06
genemark-Harm_Chr14-processed-gene-14.19	49.673	12.09	-1.85033	1.77942e-14	2.87893e-16
maker-Harm_Chr23-augustus-gene-116.24	75.166	15.08	-1.84978	0.0396665	0.00519861
maker-Harm_Chr21-augustus-gene-68.25	7.473	1.85	-1.84803	0.000258419	1.65521e-05
genemark-Harm_Chr3-processed-gene-16.14	342.986	83.683	-1.84686	1.98637e-12	4.07956e-14
maker-Harm_Chr22-augustus-gene-113.20	55.466	13.656	-1.84546	1.66518e-12	3.3461e-14
augustus_masked-Harm_Chr14-processed-gene-78.3	51.81	12.82	-1.83908	1.93213e-18	2.26957e-20
maker-Harm_Chr5-augustus-gene-101.33	189.553	47.596	-1.82683	1.2517e-23	9.89453e-26
genemark-Harm_Chr14-processed-gene-94.8	1.746	0.4	-1.82233	0.00387703	0.000339699
genemark-Harm_Chr24-processed-gene-36.16	7.693	1.783	-1.81829	0.00231301	0.000189846
maker-Harm_Chr24-augustus-gene-17.25	48.056	12.253	-1.81528	8.49371e-15	1.31773e-16
maker-Harm_Chr21-augustus-gene-56.38	0.413	0.1	-1.8136	0.0333149	0.00415944
augustus_masked-Harm_Chr11-processed-gene-55.11	90.3	22.74	-1.81305	3.17815e-13	5.75242e-15
maker-Harm_Chr14-augustus-gene-14.53	35.866	9.52	-1.80384	2.05994e-06	8.70484e-08
genemark-Harm_Chr17-processed-gene-115.7	6.3	1.566	-1.7912	0.00017485	1.0786e-05
genemark-Harm_Chr17-processed-gene-97.10	1.8	0.473	-1.79056	0.00028315	1.82826e-05
augustus_masked-Harm_Chr17-processed-gene-120.2	299.813	74.836	-1.7874	1.88916e-12	3.85202e-14
genemark-Harm_Chr13-processed-gene-71.19	1.6	0.39	-1.782	0.000784935	5.68007e-05
genemark-Harm_Chr23-processed-gene-116.11	8.166	1.783	-1.78113	0.0472715	0.0063769
maker-Harm_Chr8-augustus-gene-54.22	1.913	0.423	-1.77985	0.0223319	0.00256876
genemark-Harm_Chr6-processed-gene-10.1	5.803	1.486	-1.77949	2.4709e-07	9.07239e-09
genemark-Harm_Chr19-processed-gene-65.5	4.303	1.06	-1.77197	0.000166173	1.0214e-05
maker-Harm_Chr21-augustus-gene-57.29	3.346	0.836	-1.76573	0.0285818	0.00347349
genemark-Harm_Chr3-processed-gene-36.7	0.693	0.173	-1.75854	0.0136909	0.00143524
genemark-Harm_Chr1-processed-gene-42.11	3.146	0.706	-1.75309	0.0482146	0.00654687
genemark-Harm_Chr9-processed-gene-121.12	3.16	0.803	-1.74913	0.00114969	8.69923e-05
maker-Harm_Chr6-augustus-gene-11.14	5.476	1.286	-1.74779	0.00609632	0.000571079
maker-Harm_Chr15-augustus-gene-35.39	51.88	13.67	-1.74501	1.04125e-07	3.6616e-09
genemark-Harm_Chr3-processed-gene-33.24	11.953	3.15	-1.7423	1.39477e-07	4.98721e-09
maker-Harm_Chr1-augustus-gene-70.17	9.25	2.266	-1.73955	0.00482698	0.000436483
maker-Harm_Chr8-augustus-gene-54.21	6.056	1.576	-1.73924	7.05489e-06	3.28874e-07
maker-Harm_Chr14-augustus-gene-80.32	235.88	64.366	-1.73623	1.26475e-11	2.85915e-13
genemark-Harm_Chr4-processed-gene-34.6	0.66	0.16	-1.73385	0.0496526	0.00677881
maker-Harm_Chr11-augustus-gene-56.15	36.876	9.69	-1.72753	1.14819e-08	3.639e-10
maker-Harm_Chr15-augustus-gene-105.22	0.883	0.21	-1.72251	0.0365617	0.00465034
maker-Harm_Chr14-augustus-gene-91.20	6.453	1.53	-1.71427	0.0313423	0.00386222
genemark-Harm_Chr1-processed-gene-34.10	6.943	1.886	-1.70985	1.41033e-07	5.05325e-09
augustus_masked-Harm_Chr3-processed-gene-22.2	1.3	0.326	-1.70834	0.0183157	0.00202386
maker-Harm_Chr22-augustus-gene-52.36	48.333	12.953	-1.69751	2.95101e-05	1.53262e-06
genemark-Harm_Chr26-processed-gene-78.3	6.48	1.786	-1.69478	2.58051e-05	1.32495e-06
genemark-Harm_Chr9-processed-gene-32.9	4.456	1.073	-1.68515	0.0447287	0.00598431
maker-Harm_Chr15-augustus-gene-105.18	0.56	0.14	-1.68327	0.027927	0.0033774
genemark-Harm_Chr11-processed-gene-13.14	46.976	12.886	-1.68185	4.11246e-10	1.09982e-11
augustus_masked-Harm_Chr12-processed-gene-48.14	6.063	1.596	-1.67108	0.00191383	0.000153123
genemark-Harm_Chr4-processed-gene-56.7	65.793	18.65	-1.66898	1.74497e-11	3.98341e-13
maker-Harm_Chr24-augustus-gene-17.27	39.056	10.993	-1.66852	5.98961e-11	1.46023e-12
genemark-Harm_Chr13-processed-gene-56.19	8.256	1.956	-1.6673	0.041172	0.00545371
maker-Harm_Chr25-augustus-gene-40.39	137.263	38.893	-1.66449	1.16819e-18	1.34167e-20
genemark-Harm_Chr4-processed-gene-65.2	45.543	12.933	-1.65423	5.32476e-10	1.45156e-11
maker-Harm_Chr8-augustus-gene-3.31	2.416	0.66	-1.6538	5.10432e-05	2.76786e-06
maker-Harm_Chr21-augustus-gene-67.23	10.396	2.813	-1.64678	0.00172571	0.000135522
maker-Harm_Chr8-augustus-gene-63.17	62.05	17.373	-1.64494	2.32441e-10	6.02739e-12
maker-Harm_Chr23-augustus-gene-11.22	13.683	3.85	-1.64388	2.88456e-07	1.0847e-08
genemark-Harm_Chr26-processed-gene-19.15	265.146	68.296	-1.64119	0.00966081	0.000964225
maker-Harm_Chr5-augustus-gene-21.30	5.15	1.396	-1.63016	0.0255532	0.00301104
maker-Harm_Chr5-augustus-gene-14.31	5.15	1.396	-1.63016	0.0255532	0.00301104
augustus_masked-Harm_Chr21-processed-gene-52.14	23.736	6.956	-1.62871	2.75292e-05	1.41958e-06
genemark-Harm_Chr10-processed-gene-23.9	72.096	20.813	-1.60671	4.24788e-12	9.10525e-14
augustus_masked-Harm_Chr31-processed-gene-39.0	22.99	6.4	-1.606	1.31814e-05	6.42708e-07
maker-Harm_Chr17-augustus-gene-80.27	1.403	0.383	-1.59796	0.025434	0.00298384
maker-Harm_Chr23-augustus-gene-3.24	31.703	9.386	-1.59223	5.04224e-12	1.09144e-13
genemark-Harm_Chr29-processed-gene-60.11	36.82	11.05	-1.58283	1.17211e-17	1.46341e-19
maker-Harm_Chr10-augustus-gene-49.17	13.476	3.906	-1.57728	4.45708e-05	2.39054e-06
genemark-Harm_Chr16-processed-gene-73.20	37.386	11.5	-1.5762	4.27961e-10	1.14768e-11
genemark-Harm_Chr23-processed-gene-25.11	56.316	16.673	-1.5735	1.48921e-12	2.92649e-14
genemark-Harm_Chr3-processed-gene-81.4	1.623	0.47	-1.57131	0.000488945	3.33766e-05
maker-Harm_Chr13-augustus-gene-71.22	788.26	244.046	-1.56451	1.46448e-11	3.32148e-13
genemark-Harm_Chr1-processed-gene-27.7	0.373	0.11	-1.56335	0.00532629	0.000487928
maker-Harm_Chr12-augustus-gene-12.19	13.216	3.89	-1.56242	2.44532e-06	1.03875e-07
maker-Harm_Chr26-augustus-gene-42.37	5.023	1.506	-1.55975	5.6811e-06	2.58117e-07
maker-Harm_Chr13-augustus-gene-123.47	5.853	1.726	-1.55947	0.00487393	0.000441088
genemark-Harm_Chr31-processed-gene-53.18	2.013	0.593	-1.5568	0.00215482	0.00017527
genemark-Harm_Chr13-processed-gene-31.6	58.106	17.09	-1.55563	3.28928e-06	1.43857e-07
genemark-Harm_Chr14-processed-gene-34.13	2.793	0.816	-1.53442	0.0186806	0.0020701
augustus_masked-Harm_Chr4-processed-gene-109.14	26.45	8.293	-1.52686	6.27663e-05	3.46383e-06
genemark-Harm_Chr31-processed-gene-24.3	1.063	0.316	-1.51953	0.0347798	0.00437737
genemark-Harm_Chr29-processed-gene-21.10	6.826	2.103	-1.51789	0.000287476	1.86256e-05
genemark-Harm_Chr12-processed-gene-0.24	4.203	1.3	-1.51167	6.15036e-07	2.40362e-08
genemark-Harm_Chr19-processed-gene-7.30	3.196	0.91	-1.50501	0.039644	0.0051898
maker-Harm_Chr25-augustus-gene-18.18	118.16	35.71	-1.50399	5.45612e-06	2.46686e-07
genemark-Harm_Chr21-processed-gene-80.6	2.983	0.923	-1.49677	0.0010295	7.66648e-05
maker-Harm_Chr27-augustus-gene-9.25	101.47	32.233	-1.49376	4.61066e-09	1.39655e-10
genemark-Harm_Chr5-processed-gene-13.17	15.016	4.863	-1.4919	3.06643e-06	1.33205e-07
genemark-Harm_Chr5-processed-gene-20.33	15.016	4.863	-1.4919	3.06643e-06	1.33205e-07
maker-Harm_Chr10-augustus-gene-69.29	13.186	4.263	-1.4903	0.00018576	1.15002e-05
augustus_masked-Harm_Chr20-processed-gene-80.23	7.6	2.273	-1.48847	0.0255874	0.00301884
maker-Harm_Chr8-augustus-gene-114.31	2.433	0.77	-1.48664	9.33165e-05	5.42554e-06
maker-Harm_Chr3-augustus-gene-55.18	1.713	0.516	-1.48121	0.031459	0.00387892
augustus_masked-Harm_Chr26-processed-gene-42.27	16.72	5.293	-1.48076	7.70906e-05	4.33977e-06
maker-Harm_Chr9-augustus-gene-11.16	285.296	91.74	-1.47071	1.83752e-14	3.00008e-16
genemark-Harm_Chr7-processed-gene-54.5	1.053	0.313	-1.46013	0.0189946	0.00211613
genemark-Harm_Chr29-processed-gene-56.22	17.976	5.46	-1.45583	0.0344683	0.0043289
maker-Harm_Chr15-augustus-gene-111.14	0.866	0.256	-1.45505	0.0323925	0.00402034
augustus_masked-Harm_Chr23-processed-gene-13.1	3.57	1.113	-1.45261	0.0116482	0.00118993
maker-Harm_Chr21-augustus-gene-65.15	15.596	5.046	-1.4504	3.97492e-06	1.77368e-07
genemark-Harm_Chr24-processed-gene-7.13	3.926	1.233	-1.44822	0.010983	0.00110999
maker-Harm_Chr11-augustus-gene-16.18	3.386	1.053	-1.44741	0.00368499	0.000321239
maker-Harm_Chr10-augustus-gene-18.44	95.246	31.403	-1.445	1.44603e-14	2.30785e-16
maker-Harm_Chr7-augustus-gene-8.29	4378	1444.6	-1.44222	5.28065e-09	1.61119e-10
genemark-Harm_Chr21-processed-gene-58.5	0.63	0.203	-1.43731	0.00343256	0.000296951
genemark-Harm_Chr11-processed-gene-57.21	100.79	33.113	-1.43713	2.56821e-11	5.95759e-13
maker-Harm_Chr5-augustus-gene-74.28	2.486	0.78	-1.43562	0.00572089	0.000530417
genemark-Harm_Chr27-processed-gene-31.1	3361.34	1141.53	-1.42382	4.23016e-08	1.42193e-09
genemark-Harm_Chr28-processed-gene-66.10	1.003	0.33	-1.42177	0.00182246	0.000143928
genemark-Harm_Chr19-processed-gene-55.4	5.473	1.803	-1.41876	0.000484837	3.30494e-05
maker-Harm_Chr13-augustus-gene-53.17	4.316	1.406	-1.41395	0.00189729	0.00015138
maker-Harm_Chr6-augustus-gene-70.18	11.436	3.793	-1.41236	0.0231395	0.00268046
maker-Harm_Chr29-augustus-gene-72.45	14.723	4.736	-1.41071	0.00381027	0.000332723
maker-Harm_Chr22-augustus-gene-35.30	60.623	19.876	-1.41035	9.84814e-05	5.76221e-06
maker-Harm_Chr21-augustus-gene-13.16	9.67	3.28	-1.40966	7.40744e-05	4.15902e-06
genemark-Harm_Chr19-processed-gene-52.21	37.706	12.846	-1.40695	2.41164e-08	7.87489e-10
genemark-Harm_Chr16-processed-gene-102.2	40.723	13.07	-1.40566	0.00420598	0.00037287
augustus_masked-Harm_Chr26-processed-gene-65.3	3.243	1.06	-1.40275	0.0152236	0.00162516
maker-Harm_Chr9-augustus-gene-30.11	280.003	93.87	-1.40156	1.07235e-06	4.33343e-08
genemark-Harm_Chr11-processed-gene-61.19	4.896	1.586	-1.40085	0.013389	0.00140062
maker-Harm_Chr22-augustus-gene-1.28	14.493	4.89	-1.40038	8.50245e-05	4.87434e-06
maker-Harm_Chr10-augustus-gene-59.41	6.946	2.28	-1.39689	0.0219684	0.00251883
genemark-Harm_Chr4-processed-gene-126.22	4.613	1.53	-1.39397	0.00277003	0.000231859
genemark-Harm_Chr6-processed-gene-35.8	1.35	0.456	-1.39364	0.00961069	0.000958513
augustus_masked-Harm_Chr29-processed-gene-72.3	149.56	50.373	-1.38621	6.75575e-07	2.65518e-08
augustus_masked-Harm_Chr17-processed-gene-88.13	739.143	244.173	-1.37199	3.64837e-05	1.92715e-06
maker-Harm_Chr30-augustus-gene-1.19	1449.4	511.013	-1.36941	3.27226e-10	8.6303e-12
maker-Harm_Chr18-augustus-gene-21.18	2.623	0.856	-1.36823	0.0254961	0.00299865
maker-Harm_Chr18-augustus-gene-21.21	2019.89	684.48	-1.36025	8.53138e-06	4.03375e-07
augustus_masked-Harm_Chr21-processed-gene-48.2	9.583	3.35	-1.35986	0.0304935	0.00374185
genemark-Harm_Chr8-processed-gene-18.7	17.033	6.013	-1.35957	0.000402818	2.69914e-05
maker-Harm_Chr25-augustus-gene-9.38	28.453	10.016	-1.35957	7.75055e-08	2.65681e-09
genemark-Harm_Chr16-processed-gene-70.19	133.4	45.883	-1.35948	1.17905e-10	2.95285e-12
genemark-Harm_Chr11-processed-gene-13.15	30.166	10.55	-1.35751	2.34884e-06	9.96037e-08
maker-Harm_Chr6-augustus-gene-15.22	47.876	16.816	-1.35732	8.51114e-11	2.1127e-12
maker-Harm_Chr5-augustus-gene-29.22	69.203	24.093	-1.3561	1.20865e-07	4.29491e-09
maker-Harm_Chr5-augustus-gene-52.25	78.09	27.88	-1.35264	2.0298e-05	1.02739e-06
maker-Harm_Un001-augustus-gene-14.16	3.086	1.016	-1.35249	0.0492013	0.00671357
maker-Harm_Chr29-augustus-gene-28.21	3.086	1.016	-1.35249	0.0492013	0.00671357
genemark-Harm_Chr15-processed-gene-35.26	229.76	81.473	-1.35091	0.00014086	8.52276e-06
maker-Harm_Chr8-augustus-gene-16.10	4.84	1.666	-1.34843	0.00148252	0.000114781
genemark-Harm_Chr11-processed-gene-15.6	1.71	0.566	-1.34595	0.00559487	0.000516666
genemark-Harm_Chr15-processed-gene-2.24	21.49	7.696	-1.34539	8.35699e-05	4.76625e-06
maker-Harm_Chr22-augustus-gene-44.27	1.213	0.416	-1.34428	0.0497596	0.00680077
maker-Harm_Chr20-augustus-gene-48.24	6.576	2.333	-1.34168	3.16225e-05	1.65401e-06
maker-Harm_Chr15-augustus-gene-120.37	959.493	336.526	-1.33409	2.56518e-07	9.62701e-09
maker-Harm_Chr31-augustus-gene-39.22	4.516	1.56	-1.33302	0.00342286	0.000295859
maker-Harm_Chr19-augustus-gene-52.33	5.353	1.92	-1.33121	0.00167021	0.000130547
genemark-Harm_Chr12-processed-gene-84.12	57.576	20.316	-1.33069	1.30799e-09	3.72026e-11
genemark-Harm_Chr4-processed-gene-9.14	10.97	3.69	-1.33017	0.0321377	0.00398398
maker-Harm_Chr23-augustus-gene-100.9	3684.24	1281.32	-1.32853	3.49906e-05	1.84052e-06
maker-Harm_Chr19-augustus-gene-6.39	5.866	2.056	-1.32793	0.00126518	9.72067e-05
maker-Harm_Chr10-augustus-gene-96.26	4.163	1.413	-1.32594	0.0113182	0.00115055
genemark-Harm_Chr13-processed-gene-123.22	3.323	1.156	-1.32352	0.0265287	0.00317302
genemark-Harm_Chr6-processed-gene-86.4	40.46	14.62	-1.3214	2.34478e-10	6.09753e-12
maker-Harm_Chr23-augustus-gene-71.10	5.673	2	-1.31991	0.00291367	0.000245389
genemark-Harm_Chr13-processed-gene-24.5	1.146	0.39	-1.31453	0.0256374	0.00303043
maker-Harm_Chr3-augustus-gene-27.19	4.01	1.43	-1.3091	0.00824251	0.000805009
genemark-Harm_Chr6-processed-gene-18.15	52.376	18.78	-1.30322	2.54694e-07	9.53975e-09
maker-Harm_Chr3-augustus-gene-15.22	10.893	3.793	-1.30082	0.00033298	2.17952e-05
genemark-Harm_Chr11-processed-gene-43.5	39.146	14.273	-1.30039	3.79103e-09	1.12308e-10
maker-Harm_Chr15-augustus-gene-41.45	13.633	4.813	-1.30017	0.00208027	0.000168591
augustus_masked-Harm_Chr1-processed-gene-96.7	39	14.126	-1.29858	7.92418e-05	4.48428e-06
genemark-Harm_Chr28-processed-gene-30.11	4.91	1.8	-1.29468	0.000135044	8.10107e-06
maker-Harm_Chr27-augustus-gene-69.10	4.39	1.566	-1.28698	0.016995	0.00185367
augustus_masked-Harm_Chr3-processed-gene-106.0	91.853	33.453	-1.28653	1.75951e-05	8.81316e-07
genemark-Harm_Chr7-processed-gene-66.18	35.916	12.58	-1.28273	0.0213373	0.00243387
genemark-Harm_Chr21-processed-gene-43.14	216.47	77.473	-1.28137	0.000422089	2.84074e-05
maker-Harm_Chr16-augustus-gene-88.26	1053.29	378.336	-1.28019	1.38483e-05	6.7932e-07
genemark-Harm_Chr5-processed-gene-52.21	14.053	4.996	-1.27891	0.0245823	0.00287665
genemark-Harm_Chr3-processed-gene-16.15	157.886	58.56	-1.27855	3.16008e-11	7.42395e-13
maker-Harm_Chr9-augustus-gene-122.14	285.073	105.553	-1.27753	2.39046e-07	8.74171e-09
genemark-Harm_Chr9-processed-gene-75.18	40.95	15.46	-1.27733	0.000731878	5.21766e-05
genemark-Harm_Chr9-processed-gene-49.15	7.263	2.673	-1.27338	0.00475849	0.000429586
genemark-Harm_Chr5-processed-gene-100.24	18.806	6.773	-1.27085	1.60658e-05	7.97594e-07
genemark-Harm_Chr12-processed-gene-36.6	85.75	31.403	-1.26803	4.96832e-07	1.92699e-08
maker-Harm_Chr21-augustus-gene-108.49	47.096	17.58	-1.26312	4.52228e-09	1.3585e-10
genemark-Harm_Chr22-processed-gene-118.17	7.536	2.773	-1.26159	0.00315706	0.000269619
genemark-Harm_Chr6-processed-gene-12.13	7.803	2.876	-1.2605	0.00164995	0.000128841
genemark-Harm_Chr3-processed-gene-96.3	20.23	7.506	-1.2583	3.04918e-07	1.15335e-08
genemark-Harm_Chr28-processed-gene-68.8	21.16	8.073	-1.25752	0.000790882	5.73179e-05
genemark-Harm_Chr5-processed-gene-44.10	2.983	1.1	-1.2506	0.018989	0.0021141
augustus_masked-Harm_Chr20-processed-gene-34.5	24.653	9.483	-1.24998	0.00016822	1.03522e-05
genemark-Harm_Chr15-processed-gene-35.27	138.193	52.456	-1.24173	0.00126451	9.70616e-05
genemark-Harm_Chr27-processed-gene-55.3	65.476	25.433	-1.2394	1.13831e-07	4.02816e-09
maker-Harm_Chr11-augustus-gene-43.19	38.906	14.983	-1.23937	6.76011e-08	2.29732e-09
maker-Harm_Chr7-augustus-gene-50.13	31.853	12.306	-1.23458	6.00003e-06	2.75267e-07
genemark-Harm_Chr14-processed-gene-77.3	10.556	4.016	-1.23067	1.38483e-05	6.78398e-07
maker-Harm_Chr25-augustus-gene-44.24	11.273	4.22	-1.23044	0.0363546	0.00460879
genemark-Harm_Chr18-processed-gene-100.5	64.546	24.23	-1.22966	3.21964e-08	1.06798e-09
genemark-Harm_Chr16-processed-gene-71.3	144.153	51.903	-1.22951	0.000393538	2.63114e-05
maker-Harm_Chr3-augustus-gene-28.27	23.346	8.95	-1.22675	3.27286e-05	1.7167e-06
augustus_masked-Harm_Chr3-processed-gene-51.2	7.393	2.66	-1.22327	0.031538	0.00389333
maker-Harm_Chr25-augustus-gene-41.50	141.666	54.193	-1.22243	2.53784e-07	9.4869e-09
maker-Harm_Chr16-augustus-gene-88.23	20.2	7.673	-1.22037	0.00304083	0.00025812
maker-Harm_Chr26-augustus-gene-17.25	73.293	28.57	-1.21762	5.56836e-10	1.52209e-11
maker-Harm_Chr18-augustus-gene-73.25	4.01	1.543	-1.21409	0.0318546	0.00393947
genemark-Harm_Chr1-processed-gene-96.15	1.323	0.503	-1.2135	0.0178659	0.00196662
augustus_masked-Harm_Chr20-processed-gene-63.19	24.683	9.523	-1.21078	0.00196406	0.000157722
maker-Harm_Chr13-augustus-gene-51.22	6.333	2.42	-1.20944	0.00229229	0.000187976
genemark-Harm_Chr21-processed-gene-71.19	47.326	18.386	-1.20911	4.76303e-05	2.57223e-06
maker-Harm_Chr6-augustus-gene-75.15	32.743	12.316	-1.20829	7.42962e-05	4.17697e-06
maker-Harm_Chr26-augustus-gene-29.25	1.78	0.706	-1.20701	0.0380308	0.00488871
maker-Harm_Chr3-augustus-gene-85.24	1.78	0.706	-1.20701	0.0380308	0.00488871
maker-Harm_Chr22-augustus-gene-6.14	1.78	0.706	-1.20701	0.0380308	0.00488871
maker-Harm_Chr18-augustus-gene-80.36	1.78	0.706	-1.20701	0.0380308	0.00488871
maker-Harm_Chr7-augustus-gene-86.48	1.78	0.706	-1.20701	0.0380308	0.00488871
genemark-Harm_Chr6-processed-gene-12.12	10.206	3.96	-1.20639	0.000248007	1.57753e-05
augustus_masked-Harm_Chr21-processed-gene-68.18	58.733	23.566	-1.20418	1.65275e-05	8.22958e-07
maker-Harm_Chr23-augustus-gene-54.27	3.306	1.226	-1.19886	0.0280469	0.00339604
augustus_masked-Harm_Chr15-processed-gene-35.8	11.77	4.366	-1.19877	0.0394823	0.00514822
genemark-Harm_Chr29-processed-gene-7.10	74.923	29.143	-1.19825	7.39705e-11	1.83068e-12
genemark-Harm_Chr4-processed-gene-52.15	74.923	29.143	-1.19825	7.39705e-11	1.83068e-12
maker-Harm_Chr26-augustus-gene-19.32	19.3	7.283	-1.19474	0.0144672	0.00152944
maker-Harm_Chr9-augustus-gene-98.37	27.99	10.77	-1.19414	6.52341e-05	3.60484e-06
genemark-Harm_Chr24-processed-gene-39.6	16.073	6.16	-1.18928	0.0473762	0.00640966
maker-Harm_Chr25-augustus-gene-84.25	29.996	11.323	-1.18843	0.00194907	0.000156375
genemark-Harm_Chr3-processed-gene-93.3	520.546	204.51	-1.18747	4.89269e-07	1.88681e-08
maker-Harm_Chr21-augustus-gene-128.16	14.403	5.686	-1.18667	0.000123958	7.39935e-06
maker-Harm_Chr3-augustus-gene-4.23	174.973	67.836	-1.18286	5.15276e-05	2.79793e-06
genemark-Harm_Chr19-processed-gene-6.17	312.923	123.073	-1.18236	2.37469e-05	1.21226e-06
maker-Harm_Chr8-augustus-gene-90.26	43.18	16.823	-1.17277	0.000134412	8.05318e-06
maker-Harm_Chr15-augustus-gene-42.20	14.936	5.903	-1.16621	0.0137545	0.00144495
maker-Harm_Chr13-augustus-gene-84.44	53.406	21.653	-1.16372	1.34169e-06	5.47143e-08
augustus_masked-Harm_Chr29-processed-gene-109.1	4.943	1.956	-1.15548	0.0282775	0.00342814
maker-Harm_Chr26-augustus-gene-85.20	281.49	115.593	-1.15346	2.60014e-09	7.54918e-11
maker-Harm_Chr22-augustus-gene-15.22	26.936	10.813	-1.15111	2.96906e-05	1.54419e-06
genemark-Harm_Chr20-processed-gene-92.28	4.59	1.883	-1.14924	0.00110418	8.29602e-05
genemark-Harm_Chr26-processed-gene-31.27	37.68	14.86	-1.14815	5.86578e-05	3.21543e-06
genemark-Harm_Chr1-processed-gene-96.25	22.556	8.896	-1.14716	0.000518158	3.54856e-05
genemark-Harm_Chr15-processed-gene-105.6	4.793	1.963	-1.14276	0.0020697	0.000167429
genemark-Harm_Chr15-processed-gene-35.20	1964.17	803.656	-1.1375	5.02226e-07	1.95162e-08
genemark-Harm_Chr11-processed-gene-55.2	1306.37	527.42	-1.13603	2.79275e-05	1.44218e-06
maker-Harm_Chr22-augustus-gene-65.39	46.216	19.38	-1.12515	6.83272e-06	3.17507e-07
genemark-Harm_Chr13-processed-gene-50.11	2.83	1.193	-1.12508	0.00316973	0.000271169
maker-Harm_Chr12-augustus-gene-76.40	3.936	1.566	-1.12392	0.0325494	0.00404462
genemark-Harm_Chr24-processed-gene-49.15	4.713	1.91	-1.1231	0.00198794	0.000159934
maker-Harm_Chr12-augustus-gene-11.10	4.32	1.823	-1.12308	5.42549e-06	2.449e-07
genemark-Harm_Chr21-processed-gene-71.8	324.1	130.97	-1.12304	0.000235764	1.4892e-05
augustus_masked-Harm_Chr19-processed-gene-69.16	39.893	16.833	-1.11952	0.00138152	0.000106757
maker-Harm_Chr5-augustus-gene-104.35	23.176	9.366	-1.11221	0.000338043	2.2264e-05
maker-Harm_Chr22-augustus-gene-1.29	42.913	18.126	-1.10702	0.000142765	8.64859e-06
genemark-Harm_Chr14-processed-gene-59.11	13.313	5.62	-1.10388	0.00518079	0.000472303
genemark-Harm_Chr4-processed-gene-21.10	3.83	1.556	-1.10281	0.0375638	0.00479261
maker-Harm_Chr25-augustus-gene-4.23	16.696	6.89	-1.10239	0.0288338	0.00351689
maker-Harm_Chr23-augustus-gene-88.18	16.343	6.87	-1.10198	0.000386995	2.57596e-05
augustus_masked-Harm_Chr21-processed-gene-114.0	331.586	137.873	-1.10073	6.81481e-09	2.08432e-10
genemark-Harm_Chr29-processed-gene-88.10	165.19	69.756	-1.09787	5.49629e-08	1.85971e-09
augustus_masked-Harm_Chr12-processed-gene-54.5	6.62	2.816	-1.09749	0.000300162	1.95141e-05
maker-Harm_Chr20-augustus-gene-19.10	8.043	3.31	-1.09713	0.0116007	0.0011827
maker-Harm_Chr16-augustus-gene-28.27	73.92	31.353	-1.09574	0.00027773	1.79121e-05
maker-Harm_Chr20-augustus-gene-15.19	67.823	28.58	-1.09246	8.03135e-05	4.55679e-06
maker-Harm_Chr5-augustus-gene-46.24	195.803	83.3	-1.08992	2.58249e-09	7.47884e-11
genemark-Harm_Chr21-processed-gene-58.10	3.893	1.646	-1.08982	5.70739e-05	3.12017e-06
augustus_masked-Harm_Chr11-processed-gene-62.2	35.02	15.043	-1.0862	1.15697e-06	4.7096e-08
genemark-Harm_Chr16-processed-gene-26.11	77.896	32.773	-1.08579	8.99988e-08	3.11831e-09
genemark-Harm_Chr21-processed-gene-10.16	4.006	1.7	-1.08546	0.0257679	0.00305126
maker-Harm_Chr26-augustus-gene-85.23	282.326	120.08	-1.07645	8.47578e-09	2.65494e-10
maker-Harm_Chr10-augustus-gene-75.21	2	0.85	-1.06237	0.0323974	0.00402335
maker-Harm_Chr25-augustus-gene-9.32	13.446	5.786	-1.06126	3.94475e-06	1.7573e-07
maker-Harm_Chr5-augustus-gene-101.35	1567.02	675.623	-1.05891	3.696e-08	1.22872e-09
maker-Harm_Chr5-augustus-gene-115.19	6.913	2.986	-1.05413	0.00216774	0.000176481
maker-Harm_Chr22-augustus-gene-59.23	6.016	2.523	-1.05196	0.0123419	0.00127103
maker-Harm_Chr29-augustus-gene-36.17	4.09	1.74	-1.05096	0.000597339	4.14819e-05
maker-Harm_Chr31-augustus-gene-13.24	2.943	1.296	-1.05007	0.00799772	0.000776965
genemark-Harm_Chr27-processed-gene-49.0	11.743	5.023	-1.04815	0.00114037	8.60163e-05
maker-Harm_Chr21-augustus-gene-89.23	16.06	6.856	-1.04671	0.0277445	0.00335328
maker-Harm_Chr25-augustus-gene-92.29	39.47	17.186	-1.04644	0.00104595	7.79668e-05
genemark-Harm_Chr19-processed-gene-5.20	12.98	5.52	-1.04386	0.0389426	0.00505489
augustus_masked-Harm_Chr17-processed-gene-120.4	421.953	179.893	-1.04324	4.73191e-05	2.55193e-06
genemark-Harm_Chr26-processed-gene-33.7	3.086	1.336	-1.04316	0.000186126	1.15594e-05
augustus_masked-Harm_Chr9-processed-gene-4.12	18.223	8.023	-1.04011	0.0131578	0.00137255
maker-Harm_Chr19-augustus-gene-7.39	527.326	230.436	-1.03875	1.76988e-06	7.40063e-08
maker-Harm_Chr28-augustus-gene-103.28	31.093	13.346	-1.03809	0.0220716	0.00253393
maker-Harm_Chr19-augustus-gene-6.38	231.443	100.903	-1.03292	1.36693e-06	5.59455e-08
augustus_masked-Harm_Chr31-processed-gene-41.9	75.82	33.593	-1.03139	4.5797e-05	2.46308e-06
maker-Harm_Chr12-augustus-gene-123.43	2.42	1.043	-1.02257	0.0349798	0.00440607
maker-Harm_Chr16-augustus-gene-7.13	8.463	3.773	-1.01895	0.0472921	0.00638408
maker-Harm_Chr12-augustus-gene-120.16	417.16	191.523	-1.01788	3.82843e-05	2.02791e-06
augustus_masked-Harm_Chr1-processed-gene-146.6	71.52	31.086	-1.01768	2.02577e-05	1.02366e-06
maker-Harm_Chr8-augustus-gene-114.30	18.15	8.083	-1.01348	0.00434616	0.000388575
maker-Harm_Chr9-augustus-gene-111.11	4.37	1.886	-1.01206	0.0399704	0.0052532
maker-Harm_Chr8-augustus-gene-9.19	31.86	14.396	-1.01191	0.00109888	8.24813e-05
genemark-Harm_Chr25-processed-gene-14.20	34.03	15.4	-1.00626	2.54878e-05	1.30678e-06
maker-Harm_Chr5-augustus-gene-101.39	259.74	115.883	-1.00342	9.80769e-05	5.72405e-06
genemark-Harm_Chr9-processed-gene-74.1	359.343	159.99	-1.00068	0.00013524	8.1428e-06

## Sheet: Up_KEGG
Pathway ID	Pathway Name	Level 1	Level 2	Term Candidate Gene Num	Total Candidate Gene Num	Term Gene Num	Total Gene Num	Rich Ratio	P value	Q value
ko04142	Lysosome	Cellular Processes	Transport and catabolism	21	315	218	7779	0.0963303	0.000189792	0.0427031
ko04979	Cholesterol metabolism	Organismal Systems	Digestive system	12	315	110	7779	0.109091	0.00157303	0.176966
ko04658	Th1 and Th2 cell differentiation	Organismal Systems	Immune system	8	315	73	7779	0.109589	0.00900464	0.412606
ko03460	Fanconi anemia pathway	Genetic Information Processing	Replication and repair	16	315	211	7779	0.0758294	0.0115282	0.412606
ko04210	Apoptosis	Cellular Processes	Cell growth and death	13	315	158	7779	0.0822785	0.0116185	0.412606
ko00520	Amino sugar and nucleotide sugar metabolism	Metabolism	Carbohydrate metabolism	8	315	81	7779	0.0987654	0.0163342	0.412606
ko00740	Riboflavin metabolism	Metabolism	Metabolism of cofactors and vitamins	3	315	14	7779	0.214286	0.0171714	0.412606
ko04972	Pancreatic secretion	Organismal Systems	Digestive system	17	315	241	7779	0.0705394	0.0181643	0.412606
ko00561	Glycerolipid metabolism	Metabolism	Lipid metabolism	11	315	134	7779	0.0820896	0.019751	0.412606
ko00670	One carbon pool by folate	Metabolism	Metabolism of cofactors and vitamins	3	315	15	7779	0.2	0.0208328	0.412606
ko00604	Glycosphingolipid biosynthesis - ganglio series	Metabolism	Glycan biosynthesis and metabolism	2	315	6	7779	0.333333	0.0220056	0.412606
ko00590	Arachidonic acid metabolism	Metabolism	Lipid metabolism	5	315	42	7779	0.119048	0.0262968	0.422727
ko01230	Biosynthesis of amino acids	Metabolism	Global and overview maps	12	315	159	7779	0.0754717	0.0275803	0.422727
ko04622	RIG-I-like receptor signaling pathway	Organismal Systems	Immune system	4	315	29	7779	0.137931	0.0281818	0.422727
ko04080	Neuroactive ligand-receptor interaction	Environmental Information Processing	Signaling molecules and interaction	19	315	297	7779	0.0639731	0.0321373	0.430289
ko00630	Glyoxylate and dicarboxylate metabolism	Metabolism	Carbohydrate metabolism	7	315	76	7779	0.0921053	0.0335782	0.430289
ko04624	Toll and Imd signaling pathway	Organismal Systems	Immune system	11	315	146	7779	0.0753425	0.0344232	0.430289
ko00531	Glycosaminoglycan degradation	Metabolism	Glycan biosynthesis and metabolism	3	315	19	7779	0.157895	0.0393987	0.443235
ko04330	Notch signaling pathway	Environmental Information Processing	Signal transduction	10	315	133	7779	0.075188	0.0430579	0.458582
ko03420	Nucleotide excision repair	Genetic Information Processing	Replication and repair	15	315	229	7779	0.0655022	0.0448391	0.458582
ko00430	Taurine and hypotaurine metabolism	Metabolism	Metabolism of other amino acids	2	315	9	7779	0.222222	0.0487437	0.476841
ko04064	NF-kappa B signaling pathway	Environmental Information Processing	Signal transduction	4	315	36	7779	0.111111	0.0561761	0.526651
ko00480	Glutathione metabolism	Metabolism	Metabolism of other amino acids	8	315	107	7779	0.0747664	0.0679822	0.61184
ko04668	TNF signaling pathway	Environmental Information Processing	Signal transduction	6	315	77	7779	0.0779221	0.0910036	0.756099
ko04371	Apelin signaling pathway	Environmental Information Processing	Signal transduction	11	315	173	7779	0.0635838	0.0921028	0.756099
ko00730	Thiamine metabolism	Metabolism	Metabolism of cofactors and vitamins	3	315	27	7779	0.111111	0.0940923	0.756099
ko00511	Other glycan degradation	Metabolism	Glycan biosynthesis and metabolism	4	315	44	7779	0.0909091	0.101179	0.780017
ko04745	Phototransduction - fly	Organismal Systems	Sensory system	7	315	99	7779	0.0707071	0.105915	0.780017
ko00051	Fructose and mannose metabolism	Metabolism	Carbohydrate metabolism	4	315	45	7779	0.0888889	0.107707	0.780017
ko00603	Glycosphingolipid biosynthesis - globo and isoglobo series	Metabolism	Glycan biosynthesis and metabolism	3	315	29	7779	0.103448	0.110936	0.780017
ko00524	Neomycin, kanamycin and gentamicin biosynthesis	Metabolism	Biosynthesis of other secondary metabolites	1	315	3	7779	0.333333	0.116642	0.79529
ko04340	Hedgehog signaling pathway	Environmental Information Processing	Signal transduction	4	315	49	7779	0.0816327	0.135615	0.843274
ko04659	Th17 cell differentiation	Organismal Systems	Immune system	4	315	49	7779	0.0816327	0.135615	0.843274
ko04711	Circadian rhythm - fly	Organismal Systems	Environmental adaptation	3	315	33	7779	0.0909091	0.147675	0.843274
ko04137	Mitophagy - animal	Cellular Processes	Transport and catabolism	4	315	51	7779	0.0784314	0.150563	0.843274
ko04918	Thyroid hormone synthesis	Organismal Systems	Endocrine system	6	315	89	7779	0.0674157	0.151249	0.843274
ko04145	Phagosome	Cellular Processes	Transport and catabolism	10	315	170	7779	0.0588235	0.151263	0.843274
ko04213	Longevity regulating pathway - multiple species	Organismal Systems	Aging	8	315	129	7779	0.0620155	0.151815	0.843274
ko01210	2-Oxocarboxylic acid metabolism	Metabolism	Global and overview maps	6	315	90	7779	0.0666667	0.156932	0.843274
ko04962	Vasopressin-regulated water reabsorption	Organismal Systems	Excretory system	3	315	34	7779	0.0882353	0.157411	0.843274
ko04621	NOD-like receptor signaling pathway	Organismal Systems	Immune system	7	315	111	7779	0.0630631	0.162825	0.849765
ko04977	Vitamin digestion and absorption	Organismal Systems	Digestive system	5	315	72	7779	0.0694444	0.166176	0.849765
ko04217	Necroptosis	Cellular Processes	Cell growth and death	6	315	94	7779	0.0638298	0.180562	0.902811
ko00750	Vitamin B6 metabolism	Metabolism	Metabolism of cofactors and vitamins	1	315	5	7779	0.2	0.186766	0.913527
ko04218	Cellular senescence	Cellular Processes	Cell growth and death	9	315	160	7779	0.05625	0.200225	0.918192
ko04512	ECM-receptor interaction	Environmental Information Processing	Signaling molecules and interaction	15	315	291	7779	0.0515464	0.200922	0.918192
ko04916	Melanogenesis	Organismal Systems	Endocrine system	7	315	119	7779	0.0588235	0.206998	0.918192
ko04610	Complement and coagulation cascades	Organismal Systems	Immune system	4	315	58	7779	0.0689655	0.20723	0.918192
ko04710	Circadian rhythm	Organismal Systems	Environmental adaptation	2	315	21	7779	0.0952381	0.208123	0.918192
ko03320	PPAR signaling pathway	Organismal Systems	Endocrine system	5	315	79	7779	0.0632911	0.215426	0.932131
ko00500	Starch and sucrose metabolism	Metabolism	Carbohydrate metabolism	3	315	41	7779	0.0731707	0.230147	0.968416
ko00270	Cysteine and methionine metabolism	Metabolism	Amino acid metabolism	4	315	61	7779	0.0655738	0.233182	0.968416
ko04744	Phototransduction	Organismal Systems	Sensory system	2	315	23	7779	0.0869565	0.238365	0.968416
ko00563	Glycosylphosphatidylinositol (GPI)-anchor biosynthesis	Metabolism	Glycan biosynthesis and metabolism	3	315	42	7779	0.0714286	0.241028	0.968416
ko04975	Fat digestion and absorption	Organismal Systems	Digestive system	5	315	83	7779	0.060241	0.245414	0.968739
ko00790	Folate biosynthesis	Metabolism	Metabolism of cofactors and vitamins	4	315	64	7779	0.0625	0.25987	0.999565
ko00770	Pantothenate and CoA biosynthesis	Metabolism	Metabolism of cofactors and vitamins	3	315	44	7779	0.0681818	0.263027	0.999565
ko01200	Carbon metabolism	Metabolism	Global and overview maps	16	315	331	7779	0.0483384	0.266579	0.999565
ko04722	Neurotrophin signaling pathway	Organismal Systems	Nervous system	7	315	130	7779	0.0538462	0.273977	0.999565
ko00592	alpha-Linolenic acid metabolism	Metabolism	Lipid metabolism	2	315	26	7779	0.0769231	0.284032	0.999565
ko04623	Cytosolic DNA-sensing pathway	Organismal Systems	Immune system	4	315	68	7779	0.0588235	0.296289	0.999565
ko00020	Citrate cycle (TCA cycle)	Metabolism	Carbohydrate metabolism	10	315	203	7779	0.0492611	0.307539	0.999565
ko04728	Dopaminergic synapse	Organismal Systems	Nervous system	6	315	113	7779	0.0530973	0.307914	0.999565
ko04141	Protein processing in endoplasmic reticulum	Genetic Information Processing	Folding, sorting and degradation	11	315	227	7779	0.0484581	0.313391	0.999565
ko00650	Butanoate metabolism	Metabolism	Carbohydrate metabolism	2	315	28	7779	0.0714286	0.31437	0.999565
ko04110	Cell cycle	Cellular Processes	Cell growth and death	7	315	138	7779	0.0507246	0.325816	0.999565
ko00350	Tyrosine metabolism	Metabolism	Amino acid metabolism	3	315	51	7779	0.0588235	0.341311	0.999565
ko03015	mRNA surveillance pathway	Genetic Information Processing	Translation	12	315	256	7779	0.046875	0.342628	0.999565
ko01212	Fatty acid metabolism	Metabolism	Global and overview maps	7	315	141	7779	0.0496454	0.345675	0.999565
ko00600	Sphingolipid metabolism	Metabolism	Lipid metabolism	6	315	119	7779	0.0504202	0.351273	0.999565
ko00980	Metabolism of xenobiotics by cytochrome P450	Metabolism	Xenobiotics biodegradation and metabolism	8	315	165	7779	0.0484848	0.352344	0.999565
ko04740	Olfactory transduction	Organismal Systems	Sensory system	3	315	52	7779	0.0576923	0.352518	0.999565
ko04625	C-type lectin receptor signaling pathway	Organismal Systems	Immune system	4	315	75	7779	0.0533333	0.361198	0.999565
ko00071	Fatty acid degradation	Metabolism	Lipid metabolism	3	315	53	7779	0.0566038	0.363702	0.999565
ko04350	TGF-beta signaling pathway	Environmental Information Processing	Signal transduction	3	315	53	7779	0.0566038	0.363702	0.999565
ko04114	Oocyte meiosis	Cellular Processes	Cell growth and death	7	315	147	7779	0.047619	0.385754	0.999565
ko04214	Apoptosis - fly	Cellular Processes	Cell growth and death	5	315	101	7779	0.049505	0.389113	0.999565
ko04974	Protein digestion and absorption	Organismal Systems	Digestive system	17	315	386	7779	0.0440415	0.395572	0.999565
ko03060	Protein export	Genetic Information Processing	Folding, sorting and degradation	2	315	34	7779	0.0588235	0.403081	0.999565
ko04150	mTOR signaling pathway	Environmental Information Processing	Signal transduction	8	315	176	7779	0.0454545	0.420703	0.999565
ko00130	Ubiquinone and other terpenoid-quinone biosynthesis	Metabolism	Metabolism of cofactors and vitamins	3	315	59	7779	0.0508475	0.429895	0.999565
ko00450	Selenocompound metabolism	Metabolism	Metabolism of other amino acids	1	315	14	7779	0.0714286	0.439655	0.999565
ko00920	Sulfur metabolism	Metabolism	Energy metabolism	1	315	14	7779	0.0714286	0.439655	0.999565
ko04140	Autophagy - animal	Cellular Processes	Transport and catabolism	12	315	276	7779	0.0434783	0.442474	0.999565
ko00982	Drug metabolism - cytochrome P450	Metabolism	Xenobiotics biodegradation and metabolism	7	315	156	7779	0.0448718	0.445964	0.999565
ko04151	PI3K-Akt signaling pathway	Environmental Information Processing	Signal transduction	16	315	375	7779	0.0426667	0.451605	0.999565
ko04380	Osteoclast differentiation	Organismal Systems	Development	4	315	85	7779	0.0470588	0.453261	0.999565
ko04390	Hippo signaling pathway	Environmental Information Processing	Signal transduction	6	315	133	7779	0.0451128	0.453282	0.999565
ko00100	Steroid biosynthesis	Metabolism	Lipid metabolism	2	315	38	7779	0.0526316	0.459149	0.999565
ko04136	Autophagy - other	Cellular Processes	Transport and catabolism	7	315	158	7779	0.0443038	0.459242	0.999565
ko04261	Adrenergic signaling in cardiomyocytes	Organismal Systems	Circulatory system	6	315	134	7779	0.0447761	0.460483	0.999565
ko04320	Dorso-ventral axis formation	Organismal Systems	Development	6	315	134	7779	0.0447761	0.460483	0.999565
ko04066	HIF-1 signaling pathway	Environmental Information Processing	Signal transduction	5	315	110	7779	0.0454545	0.461558	0.999565
ko00052	Galactose metabolism	Metabolism	Carbohydrate metabolism	4	315	86	7779	0.0465116	0.462269	0.999565
ko04730	Long-term depression	Organismal Systems	Nervous system	4	315	87	7779	0.045977	0.471226	0.999565
ko00360	Phenylalanine metabolism	Metabolism	Amino acid metabolism	2	315	39	7779	0.0512821	0.472687	0.999565
ko00640	Propanoate metabolism	Metabolism	Carbohydrate metabolism	2	315	39	7779	0.0512821	0.472687	0.999565
ko00140	Steroid hormone biosynthesis	Metabolism	Lipid metabolism	5	315	112	7779	0.0446429	0.477361	0.999565
ko04713	Circadian entrainment	Organismal Systems	Environmental adaptation	6	315	139	7779	0.0431655	0.496101	0.999565
ko01040	Biosynthesis of unsaturated fatty acids	Metabolism	Lipid metabolism	3	315	67	7779	0.0447761	0.513898	0.999565
ko04514	Cell adhesion molecules (CAMs)	Environmental Information Processing	Signaling molecules and interaction	4	315	92	7779	0.0434783	0.515119	0.999565
ko03013	RNA transport	Genetic Information Processing	Translation	14	315	341	7779	0.0410557	0.518792	0.999565
ko04612	Antigen processing and presentation	Organismal Systems	Immune system	2	315	43	7779	0.0465116	0.524733	0.999565
ko04211	Longevity regulating pathway	Organismal Systems	Aging	5	315	119	7779	0.0420168	0.531335	0.999565
ko04670	Leukocyte transendothelial migration	Organismal Systems	Immune system	4	315	94	7779	0.0425532	0.532205	0.999565
ko04620	Toll-like receptor signaling pathway	Organismal Systems	Immune system	3	315	70	7779	0.0428571	0.543683	0.999565
ko00250	Alanine, aspartate and glutamate metabolism	Metabolism	Amino acid metabolism	2	315	45	7779	0.0444444	0.549431	0.999565
ko04920	Adipocytokine signaling pathway	Organismal Systems	Endocrine system	2	315	45	7779	0.0444444	0.549431	0.999565
ko04970	Salivary secretion	Organismal Systems	Digestive system	6	315	147	7779	0.0408163	0.551305	0.999565
ko00061	Fatty acid biosynthesis	Metabolism	Lipid metabolism	2	315	46	7779	0.0434783	0.561439	0.999565
ko04927	Cortisol synthesis and secretion	Organismal Systems	Endocrine system	3	315	73	7779	0.0410959	0.572387	0.999565
ko00515	Mannose type O-glycan biosynthesis	Metabolism	Glycan biosynthesis and metabolism	1	315	21	7779	0.047619	0.580715	0.999565
ko00981	Insect hormone biosynthesis	Metabolism	Metabolism of terpenoids and polyketides	2	315	48	7779	0.0416667	0.584763	0.999565
ko04910	Insulin signaling pathway	Organismal Systems	Endocrine system	8	315	204	7779	0.0392157	0.58855	0.999565
ko04923	Regulation of lipolysis in adipocytes	Organismal Systems	Endocrine system	3	315	77	7779	0.038961	0.608874	0.999565
ko00564	Glycerophospholipid metabolism	Metabolism	Lipid metabolism	6	315	156	7779	0.0384615	0.609934	0.999565
ko00910	Nitrogen metabolism	Metabolism	Energy metabolism	1	315	23	7779	0.0434783	0.614074	0.999565
ko03450	Non-homologous end-joining	Genetic Information Processing	Replication and repair	1	315	23	7779	0.0434783	0.614074	0.999565
ko04966	Collecting duct acid secretion	Organismal Systems	Excretory system	1	315	23	7779	0.0434783	0.614074	0.999565
ko00260	Glycine, serine and threonine metabolism	Metabolism	Amino acid metabolism	6	315	157	7779	0.0382166	0.616186	0.999565
ko04020	Calcium signaling pathway	Environmental Information Processing	Signal transduction	8	315	211	7779	0.0379147	0.626917	0.999565
ko02010	ABC transporters	Environmental Information Processing	Membrane transport	3	315	80	7779	0.0375	0.634846	0.999565
ko04152	AMPK signaling pathway	Environmental Information Processing	Signal transduction	6	315	161	7779	0.0372671	0.640622	0.999565
ko04750	Inflammatory mediator regulation of TRP channels	Organismal Systems	Sensory system	4	315	108	7779	0.037037	0.642545	0.999565
ko00830	Retinol metabolism	Metabolism	Metabolism of cofactors and vitamins	5	315	135	7779	0.037037	0.644036	0.999565
ko04913	Ovarian steroidogenesis	Organismal Systems	Endocrine system	2	315	54	7779	0.037037	0.649181	0.999565
ko04925	Aldosterone synthesis and secretion	Organismal Systems	Endocrine system	5	315	138	7779	0.0362319	0.663189	0.999565
ko04014	Ras signaling pathway	Environmental Information Processing	Signal transduction	8	315	218	7779	0.0366972	0.66328	0.999565
ko04726	Serotonergic synapse	Organismal Systems	Nervous system	3	315	84	7779	0.0357143	0.667576	0.999565
ko04060	Cytokine-cytokine receptor interaction	Environmental Information Processing	Signaling molecules and interaction	1	315	27	7779	0.037037	0.673064	0.999565
ko04720	Long-term potentiation	Organismal Systems	Nervous system	3	315	85	7779	0.0352941	0.675417	0.999565
ko03020	RNA polymerase	Genetic Information Processing	Transcription	5	315	141	7779	0.035461	0.681666	0.999565
ko04640	Hematopoietic cell lineage	Organismal Systems	Immune system	1	315	28	7779	0.0357143	0.686349	0.999565
ko00030	Pentose phosphate pathway	Metabolism	Carbohydrate metabolism	2	315	58	7779	0.0344828	0.687562	0.999565
ko04922	Glucagon signaling pathway	Organismal Systems	Endocrine system	4	315	115	7779	0.0347826	0.690889	0.999565
ko04971	Gastric acid secretion	Organismal Systems	Digestive system	3	315	89	7779	0.0337079	0.705416	0.999565
ko00053	Ascorbate and aldarate metabolism	Metabolism	Carbohydrate metabolism	4	315	118	7779	0.0338983	0.710137	0.999565
ko04919	Thyroid hormone signaling pathway	Organismal Systems	Endocrine system	7	315	201	7779	0.0348259	0.711837	0.999565
ko04070	Phosphatidylinositol signaling system	Environmental Information Processing	Signal transduction	5	315	149	7779	0.033557	0.727556	0.999565
ko04912	GnRH signaling pathway	Organismal Systems	Endocrine system	4	315	121	7779	0.0330579	0.7285	0.999565
ko04917	Prolactin signaling pathway	Organismal Systems	Endocrine system	3	315	94	7779	0.0319149	0.739884	0.999565
ko04146	Peroxisome	Cellular Processes	Transport and catabolism	9	315	262	7779	0.0343511	0.74116	0.999565
ko04924	Renin secretion	Organismal Systems	Endocrine system	3	315	95	7779	0.0315789	0.746381	0.999565
ko04721	Synaptic vesicle cycle	Organismal Systems	Nervous system	3	315	96	7779	0.03125	0.752748	0.999565
ko04915	Estrogen signaling pathway	Organismal Systems	Endocrine system	5	315	154	7779	0.0324675	0.753725	0.999565
ko00510	N-Glycan biosynthesis	Metabolism	Glycan biosynthesis and metabolism	2	315	66	7779	0.030303	0.753973	0.999565
ko04724	Glutamatergic synapse	Organismal Systems	Nervous system	3	315	97	7779	0.0309278	0.758987	0.999565
ko00010	Glycolysis / Gluconeogenesis	Metabolism	Carbohydrate metabolism	2	315	67	7779	0.0298507	0.76136	0.999565
ko04742	Taste transduction	Organismal Systems	Sensory system	1	315	35	7779	0.0285714	0.765432	0.999565
ko04550	Signaling pathways regulating pluripotency of stem cells	Cellular Processes	Cellular community - eukaryotes	4	315	128	7779	0.03125	0.767949	0.999565
ko04666	Fc gamma R-mediated phagocytosis	Organismal Systems	Immune system	4	315	129	7779	0.0310078	0.773203	0.999565
ko00073	Cutin, suberine and wax biosynthesis	Metabolism	Lipid metabolism	1	315	36	7779	0.0277778	0.774973	0.999565
ko00410	beta-Alanine metabolism	Metabolism	Metabolism of other amino acids	1	315	36	7779	0.0277778	0.774973	0.999565
ko04022	cGMP-PKG signaling pathway	Environmental Information Processing	Signal transduction	6	315	187	7779	0.0320856	0.775359	0.999565
ko04520	Adherens junction	Cellular Processes	Cellular community - eukaryotes	4	315	130	7779	0.0307692	0.778363	0.999565
ko00565	Ether lipid metabolism	Metabolism	Lipid metabolism	1	315	37	7779	0.027027	0.784128	0.999565
ko04024	cAMP signaling pathway	Environmental Information Processing	Signal transduction	10	315	303	7779	0.0330033	0.791128	0.999565
ko04115	p53 signaling pathway	Cellular Processes	Cell growth and death	2	315	73	7779	0.0273973	0.801761	0.999565
ko00040	Pentose and glucuronate interconversions	Metabolism	Carbohydrate metabolism	4	315	135	7779	0.0296296	0.802787	0.999565
ko00562	Inositol phosphate metabolism	Metabolism	Carbohydrate metabolism	3	315	105	7779	0.0285714	0.804426	0.999565
ko04530	Tight junction	Cellular Processes	Cellular community - eukaryotes	7	315	223	7779	0.0313901	0.805514	0.999565
ko04725	Cholinergic synapse	Organismal Systems	Nervous system	4	315	136	7779	0.0294118	0.807402	0.999565
ko00220	Arginine biosynthesis	Metabolism	Amino acid metabolism	1	315	40	7779	0.025	0.809423	0.999565
ko04614	Renin-angiotensin system	Organismal Systems	Endocrine system	1	315	41	7779	0.0243902	0.81718	0.999565
ko04911	Insulin secretion	Organismal Systems	Endocrine system	3	315	108	7779	0.0277778	0.819513	0.999565
ko04914	Progesterone-mediated oocyte maturation	Organismal Systems	Endocrine system	3	315	108	7779	0.0277778	0.819513	0.999565
ko04650	Natural killer cell mediated cytotoxicity	Organismal Systems	Immune system	2	315	77	7779	0.025974	0.825218	0.999565
ko00514	Other types of O-glycan biosynthesis	Metabolism	Glycan biosynthesis and metabolism	1	315	43	7779	0.0232558	0.831763	0.999565
ko04926	Relaxin signaling pathway	Organismal Systems	Endocrine system	9	315	289	7779	0.0311419	0.835005	0.999565
ko04960	Aldosterone-regulated sodium reabsorption	Organismal Systems	Excretory system	1	315	44	7779	0.0227273	0.838613	0.999565
ko04120	Ubiquitin mediated proteolysis	Genetic Information Processing	Folding, sorting and degradation	4	315	145	7779	0.0275862	0.845094	0.999565
ko00330	Arginine and proline metabolism	Metabolism	Amino acid metabolism	1	315	45	7779	0.0222222	0.845185	0.999565
ko04071	Sphingolipid signaling pathway	Environmental Information Processing	Signal transduction	4	315	147	7779	0.0272109	0.852575	0.999565
ko04540	Gap junction	Cellular Processes	Cellular community - eukaryotes	3	315	116	7779	0.0258621	0.854986	0.999565
ko04928	Parathyroid hormone synthesis, secretion and action	Organismal Systems	Endocrine system	3	315	116	7779	0.0258621	0.854986	0.999565
ko00062	Fatty acid elongation	Metabolism	Lipid metabolism	1	315	47	7779	0.0212766	0.85754	0.999565
ko04341	Hedgehog signaling pathway - fly	Environmental Information Processing	Signal transduction	1	315	47	7779	0.0212766	0.85754	0.999565
ko00860	Porphyrin and chlorophyll metabolism	Metabolism	Metabolism of cofactors and vitamins	3	315	117	7779	0.025641	0.858964	0.999565
ko04068	FoxO signaling pathway	Environmental Information Processing	Signal transduction	4	315	150	7779	0.0266667	0.863222	0.999565
ko04921	Oxytocin signaling pathway	Organismal Systems	Endocrine system	5	315	181	7779	0.0276243	0.863409	0.999565
ko04510	Focal adhesion	Cellular Processes	Cellular community - eukaryotes	11	315	359	7779	0.0306407	0.868445	0.999565
ko04961	Endocrine and other factor-regulated calcium reabsorption	Organismal Systems	Excretory system	1	315	49	7779	0.0204082	0.868912	0.999565
ko04660	T cell receptor signaling pathway	Organismal Systems	Immune system	2	315	87	7779	0.0229885	0.873319	0.999565
ko04310	Wnt signaling pathway	Environmental Information Processing	Signal transduction	7	315	248	7779	0.0282258	0.881613	0.999565
ko04391	Hippo signaling pathway - fly	Environmental Information Processing	Signal transduction	4	315	158	7779	0.0253165	0.888456	0.999565
ko04657	IL-17 signaling pathway	Organismal Systems	Immune system	2	315	91	7779	0.021978	0.888904	0.999565
ko00970	Aminoacyl-tRNA biosynthesis	Genetic Information Processing	Translation	1	315	54	7779	0.0185185	0.893537	0.999565
ko04370	VEGF signaling pathway	Environmental Information Processing	Signal transduction	1	315	54	7779	0.0185185	0.893537	0.999565
ko04216	Ferroptosis	Cellular Processes	Cell growth and death	3	315	127	7779	0.023622	0.893767	0.999565
ko04212	Longevity regulating pathway - worm	Organismal Systems	Aging	4	315	160	7779	0.025	0.894095	0.999565
ko04270	Vascular smooth muscle contraction	Organismal Systems	Circulatory system	4	315	163	7779	0.0245399	0.902084	0.999565
ko04012	ErbB signaling pathway	Environmental Information Processing	Signal transduction	2	315	96	7779	0.0208333	0.905888	0.999565
ko03050	Proteasome	Genetic Information Processing	Folding, sorting and degradation	1	315	58	7779	0.0172414	0.909872	0.999565
ko04727	GABAergic synapse	Organismal Systems	Nervous system	2	315	100	7779	0.02	0.917699	0.999565
ko04015	Rap1 signaling pathway	Environmental Information Processing	Signal transduction	6	315	234	7779	0.025641	0.917963	0.999565
ko04976	Bile secretion	Organismal Systems	Digestive system	2	315	102	7779	0.0196078	0.923069	0.999565
ko00280	Valine, leucine and isoleucine degradation	Metabolism	Amino acid metabolism	1	315	62	7779	0.016129	0.923706	0.999565
ko04973	Carbohydrate digestion and absorption	Organismal Systems	Digestive system	1	315	62	7779	0.016129	0.923706	0.999565
ko00620	Pyruvate metabolism	Metabolism	Carbohydrate metabolism	1	315	64	7779	0.015625	0.929808	0.999565
ko04664	Fc epsilon RI signaling pathway	Organismal Systems	Immune system	1	315	64	7779	0.015625	0.929808	0.999565
ko00240	Pyrimidine metabolism	Metabolism	Nucleotide metabolism	1	315	65	7779	0.0153846	0.932674	0.999565
ko04072	Phospholipase D signaling pathway	Environmental Information Processing	Signal transduction	3	315	143	7779	0.020979	0.933687	0.999565
ko04260	Cardiac muscle contraction	Organismal Systems	Circulatory system	1	315	67	7779	0.0149254	0.938061	0.999565
ko04714	Thermogenesis	Organismal Systems	Environmental adaptation	9	315	340	7779	0.0264706	0.938582	0.999565
ko03018	RNA degradation	Genetic Information Processing	Folding, sorting and degradation	5	315	215	7779	0.0232558	0.940563	0.999565
ko04662	B cell receptor signaling pathway	Organismal Systems	Immune system	1	315	68	7779	0.0147059	0.940591	0.999565
ko00380	Tryptophan metabolism	Metabolism	Amino acid metabolism	1	315	70	7779	0.0142857	0.945346	0.999565
ko04010	MAPK signaling pathway	Environmental Information Processing	Signal transduction	5	315	226	7779	0.0221239	0.9554	0.999565
ko00230	Purine metabolism	Metabolism	Nucleotide metabolism	4	315	201	7779	0.0199005	0.965814	0.999565
ko04360	Axon guidance	Organismal Systems	Development	3	315	167	7779	0.0179641	0.968404	0.999565
ko04630	Jak-STAT signaling pathway	Environmental Information Processing	Signal transduction	1	315	85	7779	0.0117647	0.970786	0.999565
ko04611	Platelet activation	Organismal Systems	Immune system	6	315	278	7779	0.0215827	0.972363	0.999565
ko03040	Spliceosome	Genetic Information Processing	Transcription	4	315	216	7779	0.0185185	0.97801	0.999565
ko00190	Oxidative phosphorylation	Metabolism	Energy metabolism	4	315	219	7779	0.0182648	0.979898	0.999565
ko03008	Ribosome biogenesis in eukaryotes	Genetic Information Processing	Translation	2	315	149	7779	0.0134228	0.985245	0.999565
ko03010	Ribosome	Genetic Information Processing	Translation	2	315	166	7779	0.0120482	0.992073	0.999565
ko04062	Chemokine signaling pathway	Organismal Systems	Immune system	2	315	167	7779	0.011976	0.99236	0.999565
ko00983	Drug metabolism - other enzymes	Metabolism	Xenobiotics biodegradation and metabolism	5	315	290	7779	0.0172414	0.992696	0.999565
ko00310	Lysine degradation	Metabolism	Amino acid metabolism	2	315	175	7779	0.0114286	0.994318	0.999565
ko04144	Endocytosis	Cellular Processes	Transport and catabolism	4	315	264	7779	0.0151515	0.99504	0.999565
ko04810	Regulation of actin cytoskeleton	Cellular Processes	Cell motility	3	315	253	7779	0.0118577	0.998252	0.999565
ko04723	Retrograde endocannabinoid signaling	Organismal Systems	Nervous system	1	315	160	7779	0.00625	0.998749	0.999565
ko04013	MAPK signaling pathway - fly	Environmental Information Processing	Signal transduction	1	315	185	7779	0.00540541	0.999565	0.999565

## Sheet: Down_KEGG
Pathway ID	Pathway Name	Level 1	Level 2	Term Candidate Gene Num	Total Candidate Gene Num	Term Gene Num	Total Gene Num	Rich Ratio	P value	Q value
ko03008	Ribosome biogenesis in eukaryotes	Genetic Information Processing	Translation	26	350	149	7779	0.174497	1.88404e-09	4.05069e-07
ko00130	Ubiquinone and other terpenoid-quinone biosynthesis	Metabolism	Metabolism of cofactors and vitamins	14	350	59	7779	0.237288	2.26119e-07	2.43078e-05
ko00260	Glycine, serine and threonine metabolism	Metabolism	Amino acid metabolism	21	350	157	7779	0.133758	6.54349e-06	0.00046895
ko00360	Phenylalanine metabolism	Metabolism	Amino acid metabolism	9	350	39	7779	0.230769	4.35426e-05	0.00187233
ko00053	Ascorbate and aldarate metabolism	Metabolism	Carbohydrate metabolism	16	350	118	7779	0.135593	7.02689e-05	0.00251797
ko00140	Steroid hormone biosynthesis	Metabolism	Lipid metabolism	15	350	112	7779	0.133929	0.000136009	0.00389664
ko00040	Pentose and glucuronate interconversions	Metabolism	Carbohydrate metabolism	16	350	135	7779	0.118519	0.000346686	0.00745375
ko00983	Drug metabolism - other enzymes	Metabolism	Xenobiotics biodegradation and metabolism	26	350	290	7779	0.0896552	0.000580546	0.011347
ko00860	Porphyrin and chlorophyll metabolism	Metabolism	Metabolism of cofactors and vitamins	14	350	117	7779	0.119658	0.000730179	0.0130824
ko04330	Notch signaling pathway	Environmental Information Processing	Signal transduction	14	350	133	7779	0.105263	0.0025381	0.0419762
ko00830	Retinol metabolism	Metabolism	Metabolism of cofactors and vitamins	14	350	135	7779	0.103704	0.00291605	0.0447822
ko04122	Sulfur relay system	Genetic Information Processing	Folding, sorting and degradation	3	350	9	7779	0.333333	0.00619367	0.0841254
ko04973	Carbohydrate digestion and absorption	Organismal Systems	Digestive system	8	350	62	7779	0.129032	0.00626049	0.0841254
ko03030	DNA replication	Genetic Information Processing	Replication and repair	7	350	52	7779	0.134615	0.00820422	0.103759
ko04713	Circadian entrainment	Organismal Systems	Environmental adaptation	13	350	139	7779	0.0935252	0.00960505	0.114727
ko03015	mRNA surveillance pathway	Genetic Information Processing	Translation	20	350	256	7779	0.078125	0.0112404	0.127194
ko00310	Lysine degradation	Metabolism	Amino acid metabolism	15	350	175	7779	0.0857143	0.0121888	0.131029
ko04146	Peroxisome	Cellular Processes	Transport and catabolism	20	350	262	7779	0.0763359	0.0142318	0.145707
ko00600	Sphingolipid metabolism	Metabolism	Lipid metabolism	11	350	119	7779	0.092437	0.0178934	0.169178
ko03450	Non-homologous end-joining	Genetic Information Processing	Replication and repair	4	350	23	7779	0.173913	0.0180981	0.169178
ko01210	2-Oxocarboxylic acid metabolism	Metabolism	Global and overview maps	9	350	90	7779	0.1	0.0194433	0.174179
ko04371	Apelin signaling pathway	Environmental Information Processing	Signal transduction	14	350	173	7779	0.0809249	0.0237904	0.204597
ko03320	PPAR signaling pathway	Organismal Systems	Endocrine system	8	350	79	7779	0.101266	0.0250671	0.207285
ko00010	Glycolysis / Gluconeogenesis	Metabolism	Carbohydrate metabolism	7	350	67	7779	0.104478	0.0301598	0.240161
ko04071	Sphingolipid signaling pathway	Environmental Information Processing	Signal transduction	12	350	147	7779	0.0816327	0.0328493	0.252236
ko00561	Glycerolipid metabolism	Metabolism	Lipid metabolism	11	350	134	7779	0.0820896	0.0386532	0.286567
ko00300	Lysine biosynthesis	Metabolism	Amino acid metabolism	1	350	1	7779	1	0.0449929	0.322449
ko00480	Glutathione metabolism	Metabolism	Metabolism of other amino acids	9	350	107	7779	0.0841121	0.0511697	0.354887
ko03420	Nucleotide excision repair	Genetic Information Processing	Replication and repair	16	350	229	7779	0.069869	0.0530745	0.356595
ko00020	Citrate cycle (TCA cycle)	Metabolism	Carbohydrate metabolism	14	350	203	7779	0.0689655	0.0733618	0.477963
ko04623	Cytosolic DNA-sensing pathway	Organismal Systems	Immune system	6	350	68	7779	0.0882353	0.0844339	0.53392
ko00052	Galactose metabolism	Metabolism	Carbohydrate metabolism	7	350	86	7779	0.0813953	0.0915604	0.554171
ko00564	Glycerophospholipid metabolism	Metabolism	Lipid metabolism	11	350	156	7779	0.0705128	0.0927914	0.554171
ko03410	Base excision repair	Genetic Information Processing	Replication and repair	4	350	39	7779	0.102564	0.0965181	0.560849
ko01230	Biosynthesis of amino acids	Metabolism	Global and overview maps	11	350	159	7779	0.0691824	0.102599	0.560902
ko03020	RNA polymerase	Genetic Information Processing	Transcription	10	350	141	7779	0.070922	0.10272	0.560902
ko03018	RNA degradation	Genetic Information Processing	Folding, sorting and degradation	14	350	215	7779	0.0651163	0.104806	0.560902
ko04152	AMPK signaling pathway	Environmental Information Processing	Signal transduction	11	350	161	7779	0.068323	0.109465	0.560902
ko04964	Proximal tubule bicarbonate reclamation	Organismal Systems	Excretory system	3	350	26	7779	0.115385	0.109572	0.560902
ko04921	Oxytocin signaling pathway	Organismal Systems	Endocrine system	12	350	181	7779	0.0662983	0.114975	0.574876
ko04060	Cytokine-cytokine receptor interaction	Environmental Information Processing	Signaling molecules and interaction	3	350	27	7779	0.111111	0.119371	0.583291
ko00450	Selenocompound metabolism	Metabolism	Metabolism of other amino acids	2	350	14	7779	0.142857	0.12873	0.615045
ko00051	Fructose and mannose metabolism	Metabolism	Carbohydrate metabolism	4	350	45	7779	0.0888889	0.142635	0.666663
ko04725	Cholinergic synapse	Organismal Systems	Nervous system	9	350	136	7779	0.0661765	0.158765	0.716301
ko00620	Pyruvate metabolism	Metabolism	Carbohydrate metabolism	5	350	64	7779	0.078125	0.159918	0.716301
ko00240	Pyrimidine metabolism	Metabolism	Nucleotide metabolism	5	350	65	7779	0.0769231	0.167321	0.723329
ko00471	D-Glutamine and D-glutamate metabolism	Metabolism	Metabolism of other amino acids	1	350	4	7779	0.25	0.168216	0.723329
ko04659	Th17 cell differentiation	Organismal Systems	Immune system	4	350	49	7779	0.0816327	0.177347	0.747638
ko04630	Jak-STAT signaling pathway	Environmental Information Processing	Signal transduction	6	350	85	7779	0.0705882	0.182956	0.756454
ko03060	Protein export	Genetic Information Processing	Folding, sorting and degradation	3	350	34	7779	0.0882353	0.195537	0.793216
ko04974	Protein digestion and absorption	Organismal Systems	Digestive system	21	350	386	7779	0.0544041	0.211109	0.838753
ko00071	Fatty acid degradation	Metabolism	Lipid metabolism	4	350	53	7779	0.0754717	0.214565	0.838753
ko04658	Th1 and Th2 cell differentiation	Organismal Systems	Immune system	5	350	73	7779	0.0684932	0.23086	0.886339
ko03460	Fanconi anemia pathway	Genetic Information Processing	Replication and repair	12	350	211	7779	0.056872	0.241243	0.909953
ko00640	Propanoate metabolism	Metabolism	Carbohydrate metabolism	3	350	39	7779	0.0769231	0.255514	0.933968
ko00630	Glyoxylate and dicarboxylate metabolism	Metabolism	Carbohydrate metabolism	5	350	76	7779	0.0657895	0.256298	0.933968
ko04650	Natural killer cell mediated cytotoxicity	Organismal Systems	Immune system	5	350	77	7779	0.0649351	0.264927	0.943984
ko00220	Arginine biosynthesis	Metabolism	Amino acid metabolism	3	350	40	7779	0.075	0.267828	0.943984
ko04110	Cell cycle	Cellular Processes	Cell growth and death	8	350	138	7779	0.057971	0.281533	0.976286
ko04745	Phototransduction - fly	Organismal Systems	Sensory system	6	350	99	7779	0.0606061	0.286432	0.977506
ko00270	Cysteine and methionine metabolism	Metabolism	Amino acid metabolism	4	350	61	7779	0.0655738	0.294128	0.981358
ko01212	Fatty acid metabolism	Metabolism	Global and overview maps	8	350	141	7779	0.0567376	0.301402	0.981358
ko00280	Valine, leucine and isoleucine degradation	Metabolism	Amino acid metabolism	4	350	62	7779	0.0645161	0.304376	0.981358
ko00790	Folate biosynthesis	Metabolism	Metabolism of cofactors and vitamins	4	350	64	7779	0.0625	0.324978	0.981358
ko00250	Alanine, aspartate and glutamate metabolism	Metabolism	Amino acid metabolism	3	350	45	7779	0.0666667	0.330095	0.981358
ko00330	Arginine and proline metabolism	Metabolism	Amino acid metabolism	3	350	45	7779	0.0666667	0.330095	0.981358
ko04920	Adipocytokine signaling pathway	Organismal Systems	Endocrine system	3	350	45	7779	0.0666667	0.330095	0.981358
ko04380	Osteoclast differentiation	Organismal Systems	Development	5	350	85	7779	0.0588235	0.335826	0.981358
ko00430	Taurine and hypotaurine metabolism	Metabolism	Metabolism of other amino acids	1	350	9	7779	0.111111	0.339361	0.981358
ko04970	Salivary secretion	Organismal Systems	Digestive system	8	350	147	7779	0.0544218	0.341996	0.981358
ko00730	Thiamine metabolism	Metabolism	Metabolism of cofactors and vitamins	2	350	27	7779	0.0740741	0.344577	0.981358
ko04020	Calcium signaling pathway	Environmental Information Processing	Signal transduction	11	350	211	7779	0.0521327	0.351421	0.981358
ko04730	Long-term depression	Organismal Systems	Nervous system	5	350	87	7779	0.0574713	0.353868	0.981358
ko00062	Fatty acid elongation	Metabolism	Lipid metabolism	3	350	47	7779	0.0638298	0.355061	0.981358
ko01040	Biosynthesis of unsaturated fatty acids	Metabolism	Lipid metabolism	4	350	67	7779	0.0597015	0.356027	0.981358
ko00981	Insect hormone biosynthesis	Metabolism	Metabolism of terpenoids and polyketides	3	350	48	7779	0.0625	0.367504	0.994749
ko04066	HIF-1 signaling pathway	Environmental Information Processing	Signal transduction	6	350	110	7779	0.0545455	0.374766	0.994749
ko04979	Cholesterol metabolism	Organismal Systems	Digestive system	6	350	110	7779	0.0545455	0.374766	0.994749
ko04217	Necroptosis	Cellular Processes	Cell growth and death	5	350	94	7779	0.0531915	0.417098	0.99982
ko04917	Prolactin signaling pathway	Organismal Systems	Endocrine system	5	350	94	7779	0.0531915	0.417098	0.99982
ko04115	p53 signaling pathway	Cellular Processes	Cell growth and death	4	350	73	7779	0.0547945	0.417916	0.99982
ko01200	Carbon metabolism	Metabolism	Global and overview maps	16	350	331	7779	0.0483384	0.420276	0.99982
ko00340	Histidine metabolism	Metabolism	Amino acid metabolism	1	350	12	7779	0.0833333	0.424686	0.99982
ko04012	ErbB signaling pathway	Environmental Information Processing	Signal transduction	5	350	96	7779	0.0520833	0.435032	0.99982
ko03022	Basal transcription factors	Genetic Information Processing	Transcription	4	350	75	7779	0.0533333	0.438287	0.99982
ko04711	Circadian rhythm - fly	Organismal Systems	Environmental adaptation	2	350	33	7779	0.0606061	0.441132	0.99982
ko00900	Terpenoid backbone biosynthesis	Metabolism	Metabolism of terpenoids and polyketides	2	350	34	7779	0.0588235	0.456481	0.99982
ko04923	Regulation of lipolysis in adipocytes	Organismal Systems	Endocrine system	4	350	77	7779	0.0519481	0.458451	0.99982
ko00740	Riboflavin metabolism	Metabolism	Metabolism of cofactors and vitamins	1	350	14	7779	0.0714286	0.475371	0.99982
ko00920	Sulfur metabolism	Metabolism	Energy metabolism	1	350	14	7779	0.0714286	0.475371	0.99982
ko00410	beta-Alanine metabolism	Metabolism	Metabolism of other amino acids	2	350	36	7779	0.0555556	0.486435	0.99982
ko00030	Pentose phosphate pathway	Metabolism	Carbohydrate metabolism	3	350	58	7779	0.0517241	0.488031	0.99982
ko02010	ABC transporters	Environmental Information Processing	Membrane transport	4	350	80	7779	0.05	0.488217	0.99982
ko00520	Amino sugar and nucleotide sugar metabolism	Metabolism	Carbohydrate metabolism	4	350	81	7779	0.0493827	0.497993	0.99982
ko00670	One carbon pool by folate	Metabolism	Metabolism of cofactors and vitamins	1	350	15	7779	0.0666667	0.499018	0.99982
ko04070	Phosphatidylinositol signaling system	Environmental Information Processing	Signal transduction	7	350	149	7779	0.0469799	0.508828	0.99982
ko00562	Inositol phosphate metabolism	Metabolism	Carbohydrate metabolism	5	350	105	7779	0.047619	0.513814	0.99982
ko00100	Steroid biosynthesis	Metabolism	Lipid metabolism	2	350	38	7779	0.0526316	0.515342	0.99982
ko00500	Starch and sucrose metabolism	Metabolism	Carbohydrate metabolism	2	350	41	7779	0.0487805	0.556637	0.99982
ko00590	Arachidonic acid metabolism	Metabolism	Lipid metabolism	2	350	42	7779	0.047619	0.569837	0.99982
ko04210	Apoptosis	Cellular Processes	Cell growth and death	7	350	158	7779	0.0443038	0.571776	0.99982
ko00770	Pantothenate and CoA biosynthesis	Metabolism	Metabolism of cofactors and vitamins	2	350	44	7779	0.0454545	0.595377	0.99982
ko04960	Aldosterone-regulated sodium reabsorption	Organismal Systems	Excretory system	2	350	44	7779	0.0454545	0.595377	0.99982
ko04922	Glucagon signaling pathway	Organismal Systems	Endocrine system	5	350	115	7779	0.0434783	0.595557	0.99982
ko04662	B cell receptor signaling pathway	Organismal Systems	Immune system	3	350	68	7779	0.0441176	0.596373	0.99982
ko00380	Tryptophan metabolism	Metabolism	Amino acid metabolism	3	350	70	7779	0.0428571	0.616176	0.99982
ko04620	Toll-like receptor signaling pathway	Organismal Systems	Immune system	3	350	70	7779	0.0428571	0.616176	0.99982
ko00061	Fatty acid biosynthesis	Metabolism	Lipid metabolism	2	350	46	7779	0.0434783	0.619767	0.99982
ko00760	Nicotinate and nicotinamide metabolism	Metabolism	Metabolism of cofactors and vitamins	1	350	22	7779	0.0454545	0.637309	0.99982
ko04972	Pancreatic secretion	Organismal Systems	Digestive system	10	350	241	7779	0.0414938	0.650223	0.99982
ko00910	Nitrogen metabolism	Metabolism	Energy metabolism	1	350	23	7779	0.0434783	0.653674	0.99982
ko04744	Phototransduction	Organismal Systems	Sensory system	1	350	23	7779	0.0434783	0.653674	0.99982
ko04961	Endocrine and other factor-regulated calcium reabsorption	Organismal Systems	Excretory system	2	350	49	7779	0.0408163	0.654207	0.99982
ko04625	C-type lectin receptor signaling pathway	Organismal Systems	Immune system	3	350	75	7779	0.04	0.662758	0.99982
ko04512	ECM-receptor interaction	Environmental Information Processing	Signaling molecules and interaction	12	350	291	7779	0.0412371	0.665029	0.99982
ko04068	FoxO signaling pathway	Environmental Information Processing	Signal transduction	6	350	150	7779	0.04	0.673916	0.99982
ko00350	Tyrosine metabolism	Metabolism	Amino acid metabolism	2	350	51	7779	0.0392157	0.675758	0.99982
ko04976	Bile secretion	Organismal Systems	Digestive system	4	350	102	7779	0.0392157	0.680233	0.99982
ko03430	Mismatch repair	Genetic Information Processing	Replication and repair	1	350	25	7779	0.04	0.684228	0.99982
ko04740	Olfactory transduction	Organismal Systems	Sensory system	2	350	52	7779	0.0384615	0.686118	0.99982
ko00230	Purine metabolism	Metabolism	Nucleotide metabolism	8	350	201	7779	0.039801	0.689743	0.99982
ko00592	alpha-Linolenic acid metabolism	Metabolism	Lipid metabolism	1	350	26	7779	0.0384615	0.698481	0.99982
ko04141	Protein processing in endoplasmic reticulum	Genetic Information Processing	Folding, sorting and degradation	9	350	227	7779	0.0396476	0.699712	0.99982
ko04910	Insulin signaling pathway	Organismal Systems	Endocrine system	8	350	204	7779	0.0392157	0.705487	0.99982
ko04370	VEGF signaling pathway	Environmental Information Processing	Signal transduction	2	350	54	7779	0.037037	0.706024	0.99982
ko04750	Inflammatory mediator regulation of TRP channels	Organismal Systems	Sensory system	4	350	108	7779	0.037037	0.722909	0.99982
ko04640	Hematopoietic cell lineage	Organismal Systems	Immune system	1	350	28	7779	0.0357143	0.725092	0.99982
ko04622	RIG-I-like receptor signaling pathway	Organismal Systems	Immune system	1	350	29	7779	0.0344828	0.737505	0.99982
ko04720	Long-term potentiation	Organismal Systems	Nervous system	3	350	85	7779	0.0352941	0.74329	0.99982
ko04978	Mineral absorption	Organismal Systems	Digestive system	1	350	31	7779	0.0322581	0.760681	0.99982
ko04062	Chemokine signaling pathway	Organismal Systems	Immune system	6	350	167	7779	0.0359281	0.769308	0.99982
ko04540	Gap junction	Cellular Processes	Cellular community - eukaryotes	4	350	116	7779	0.0344828	0.773049	0.99982
ko04072	Phospholipase D signaling pathway	Environmental Information Processing	Signal transduction	5	350	143	7779	0.034965	0.777826	0.99982
ko04664	Fc epsilon RI signaling pathway	Organismal Systems	Immune system	2	350	64	7779	0.03125	0.79031	0.99982
ko00073	Cutin, suberine and wax biosynthesis	Metabolism	Lipid metabolism	1	350	36	7779	0.0277778	0.810078	0.99982
ko04064	NF-kappa B signaling pathway	Environmental Information Processing	Signal transduction	1	350	36	7779	0.0277778	0.810078	0.99982
ko04260	Cardiac muscle contraction	Organismal Systems	Circulatory system	2	350	67	7779	0.0298507	0.811083	0.99982
ko04721	Synaptic vesicle cycle	Organismal Systems	Nervous system	3	350	96	7779	0.03125	0.813403	0.99982
ko00565	Ether lipid metabolism	Metabolism	Lipid metabolism	1	350	37	7779	0.027027	0.818663	0.99982
ko04724	Glutamatergic synapse	Organismal Systems	Nervous system	3	350	97	7779	0.0309278	0.818894	0.99982
ko04915	Estrogen signaling pathway	Organismal Systems	Endocrine system	5	350	154	7779	0.0324675	0.82944	0.99982
ko04216	Ferroptosis	Cellular Processes	Cell growth and death	4	350	127	7779	0.0314961	0.830026	0.99982
ko04722	Neurotrophin signaling pathway	Organismal Systems	Nervous system	4	350	130	7779	0.0307692	0.843337	0.99982
ko04136	Autophagy - other	Cellular Processes	Transport and catabolism	5	350	158	7779	0.0316456	0.845624	0.99982
ko04614	Renin-angiotensin system	Organismal Systems	Endocrine system	1	350	41	7779	0.0243902	0.849303	0.99982
ko00563	Glycosylphosphatidylinositol (GPI)-anchor biosynthesis	Metabolism	Glycan biosynthesis and metabolism	1	350	42	7779	0.0238095	0.856119	0.99982
ko04261	Adrenergic signaling in cardiomyocytes	Organismal Systems	Circulatory system	4	350	134	7779	0.0298507	0.859715	0.99982
ko04320	Dorso-ventral axis formation	Organismal Systems	Development	4	350	134	7779	0.0298507	0.859715	0.99982
ko04080	Neuroactive ligand-receptor interaction	Environmental Information Processing	Signaling molecules and interaction	10	350	297	7779	0.03367	0.867614	0.99982
ko04668	TNF signaling pathway	Environmental Information Processing	Signal transduction	2	350	77	7779	0.025974	0.86768	0.99982
ko03010	Ribosome	Genetic Information Processing	Translation	5	350	166	7779	0.0301205	0.874204	0.99982
ko04310	Wnt signaling pathway	Environmental Information Processing	Signal transduction	8	350	248	7779	0.0322581	0.876529	0.99982
ko04145	Phagosome	Cellular Processes	Transport and catabolism	5	350	170	7779	0.0294118	0.886733	0.99982
ko04728	Dopaminergic synapse	Organismal Systems	Nervous system	3	350	113	7779	0.0265487	0.889631	0.99982
ko04660	T cell receptor signaling pathway	Organismal Systems	Immune system	2	350	87	7779	0.0229885	0.908337	0.99982
ko04211	Longevity regulating pathway	Organismal Systems	Aging	3	350	119	7779	0.0252101	0.909028	0.99982
ko04350	TGF-beta signaling pathway	Environmental Information Processing	Signal transduction	1	350	53	7779	0.0188679	0.913561	0.99982
ko04918	Thyroid hormone synthesis	Organismal Systems	Endocrine system	2	350	89	7779	0.0224719	0.914924	0.99982
ko04971	Gastric acid secretion	Organismal Systems	Digestive system	2	350	89	7779	0.0224719	0.914924	0.99982
ko00970	Aminoacyl-tRNA biosynthesis	Genetic Information Processing	Translation	1	350	54	7779	0.0185185	0.917477	0.99982
ko04514	Cell adhesion molecules (CAMs)	Environmental Information Processing	Signaling molecules and interaction	2	350	92	7779	0.0217391	0.923977	0.99982
ko04670	Leukocyte transendothelial migration	Organismal Systems	Immune system	2	350	94	7779	0.0212766	0.929501	0.99982
ko04391	Hippo signaling pathway - fly	Environmental Information Processing	Signal transduction	4	350	158	7779	0.0253165	0.930267	0.99982
ko03050	Proteasome	Genetic Information Processing	Folding, sorting and degradation	1	350	58	7779	0.0172414	0.931449	0.99982
ko04610	Complement and coagulation cascades	Organismal Systems	Immune system	1	350	58	7779	0.0172414	0.931449	0.99982
ko04924	Renin secretion	Organismal Systems	Endocrine system	2	350	95	7779	0.0210526	0.932119	0.99982
ko04550	Signaling pathways regulating pluripotency of stem cells	Cellular Processes	Cellular community - eukaryotes	3	350	128	7779	0.0234375	0.932383	0.99982
ko04218	Cellular senescence	Cellular Processes	Cell growth and death	4	350	160	7779	0.025	0.934381	0.99982
ko04727	GABAergic synapse	Organismal Systems	Nervous system	2	350	100	7779	0.02	0.943886	0.99982
ko04360	Axon guidance	Organismal Systems	Development	4	350	167	7779	0.0239521	0.947108	0.99982
ko04926	Relaxin signaling pathway	Organismal Systems	Endocrine system	8	350	289	7779	0.0276817	0.952862	0.99982
ko04015	Rap1 signaling pathway	Environmental Information Processing	Signal transduction	6	350	234	7779	0.025641	0.956325	0.99982
ko04911	Insulin secretion	Organismal Systems	Endocrine system	2	350	108	7779	0.0185185	0.958778	0.99982
ko04914	Progesterone-mediated oocyte maturation	Organismal Systems	Endocrine system	2	350	108	7779	0.0185185	0.958778	0.99982
ko04977	Vitamin digestion and absorption	Organismal Systems	Digestive system	1	350	72	7779	0.0138889	0.964214	0.99982
ko04927	Cortisol synthesis and secretion	Organismal Systems	Endocrine system	1	350	73	7779	0.0136986	0.965839	0.99982
ko04611	Platelet activation	Organismal Systems	Immune system	7	350	278	7779	0.0251799	0.970607	0.99982
ko04014	Ras signaling pathway	Environmental Information Processing	Signal transduction	5	350	218	7779	0.0229358	0.971287	0.99982
ko04142	Lysosome	Cellular Processes	Transport and catabolism	5	350	218	7779	0.0229358	0.971287	0.99982
ko00190	Oxidative phosphorylation	Metabolism	Energy metabolism	5	350	219	7779	0.0228311	0.972151	0.99982
ko04916	Melanogenesis	Organismal Systems	Endocrine system	2	350	119	7779	0.0168067	0.973209	0.99982
ko04912	GnRH signaling pathway	Organismal Systems	Endocrine system	2	350	121	7779	0.0165289	0.975247	0.99982
ko04010	MAPK signaling pathway	Environmental Information Processing	Signal transduction	5	350	226	7779	0.0221239	0.977554	0.99982
ko04212	Longevity regulating pathway - worm	Organismal Systems	Aging	3	350	160	7779	0.01875	0.977715	0.99982
ko04723	Retrograde endocannabinoid signaling	Organismal Systems	Nervous system	3	350	160	7779	0.01875	0.977715	0.99982
ko04975	Fat digestion and absorption	Organismal Systems	Digestive system	1	350	83	7779	0.0120482	0.978545	0.99982
ko04726	Serotonergic synapse	Organismal Systems	Nervous system	1	350	84	7779	0.0119048	0.979521	0.99982
ko04270	Vascular smooth muscle contraction	Organismal Systems	Circulatory system	3	350	163	7779	0.0184049	0.979993	0.99982
ko04213	Longevity regulating pathway - multiple species	Organismal Systems	Aging	2	350	129	7779	0.0155039	0.982001	0.99982
ko04666	Fc gamma R-mediated phagocytosis	Organismal Systems	Immune system	2	350	129	7779	0.0155039	0.982001	0.99982
ko04919	Thyroid hormone signaling pathway	Organismal Systems	Endocrine system	4	350	201	7779	0.0199005	0.982425	0.99982
ko04657	IL-17 signaling pathway	Organismal Systems	Immune system	1	350	91	7779	0.010989	0.985218	0.99982
ko04024	cAMP signaling pathway	Environmental Information Processing	Signal transduction	7	350	303	7779	0.0231023	0.985488	0.99982
ko04140	Autophagy - animal	Cellular Processes	Transport and catabolism	6	350	276	7779	0.0217391	0.987208	0.99982
ko04925	Aldosterone synthesis and secretion	Organismal Systems	Endocrine system	2	350	138	7779	0.0144928	0.987471	0.99982
ko03013	RNA transport	Genetic Information Processing	Translation	8	350	341	7779	0.0234604	0.988259	0.99982
ko04151	PI3K-Akt signaling pathway	Environmental Information Processing	Signal transduction	9	350	375	7779	0.024	0.989431	0.99982
ko04214	Apoptosis - fly	Cellular Processes	Cell growth and death	1	350	101	7779	0.00990099	0.990726	0.99982
ko04624	Toll and Imd signaling pathway	Organismal Systems	Immune system	2	350	146	7779	0.0136986	0.990949	0.99982
ko04114	Oocyte meiosis	Cellular Processes	Cell growth and death	2	350	147	7779	0.0136054	0.991312	0.99982
ko04022	cGMP-PKG signaling pathway	Environmental Information Processing	Signal transduction	3	350	187	7779	0.0160428	0.991716	0.99982
ko04530	Tight junction	Cellular Processes	Cellular community - eukaryotes	4	350	223	7779	0.0179372	0.991729	0.99982
ko04144	Endocytosis	Cellular Processes	Transport and catabolism	5	350	264	7779	0.0189394	0.993405	0.99982
ko04621	NOD-like receptor signaling pathway	Organismal Systems	Immune system	1	350	111	7779	0.00900901	0.994186	0.99982
ko04928	Parathyroid hormone synthesis, secretion and action	Organismal Systems	Endocrine system	1	350	116	7779	0.00862069	0.995397	0.99982
ko04810	Regulation of actin cytoskeleton	Cellular Processes	Cell motility	4	350	253	7779	0.0158103	0.997162	0.99982
ko03040	Spliceosome	Genetic Information Processing	Transcription	3	350	216	7779	0.0138889	0.997255	0.99982
ko04510	Focal adhesion	Cellular Processes	Cellular community - eukaryotes	7	350	359	7779	0.0194986	0.997373	0.99982
ko04150	mTOR signaling pathway	Environmental Information Processing	Signal transduction	2	350	176	7779	0.0113636	0.997386	0.99982
ko04714	Thermogenesis	Organismal Systems	Environmental adaptation	6	350	340	7779	0.0176471	0.998379	0.99982
ko04120	Ubiquitin mediated proteolysis	Genetic Information Processing	Folding, sorting and degradation	1	350	145	7779	0.00689655	0.998817	0.99982
ko04013	MAPK signaling pathway - fly	Environmental Information Processing	Signal transduction	1	350	185	7779	0.00540541	0.99982	0.99982

## Sheet: GO
GO Term ID	GO Term	Level 1	Level 2	Term Candidate Gene Num	Total Candidate Gene Num	Term Gene Num	Total Gene Num	Rich Ratio	P value	Q value
GO:0003824	catalytic activity	molecular_function	catalytic activity	420	647	3823	7766	0.109861	3.53105e-17	4.79869e-14
GO:0008152	metabolic process	biological_process	metabolic process	197	289	2146	4181	0.0917987	1.3988e-09	9.50484e-07
GO:0016787	hydrolase activity	molecular_function	catalytic activity	206	647	1731	7766	0.119006	2.85721e-09	1.29432e-06
GO:0071704	organic substance metabolic process	biological_process	metabolic process	185	289	2028	4181	0.0912229	2.80594e-08	9.53319e-06
GO:0016628	oxidoreductase activity, acting on the CH-CH group of donors, NAD or NADP as acceptor	molecular_function	catalytic activity	9	647	14	7766	0.642857	2.50503e-07	4.86333e-05
GO:0032440	2-alkenal reductase [NAD(P)] activity	molecular_function	catalytic activity	9	647	14	7766	0.642857	2.50503e-07	4.86333e-05
GO:0047522	15-oxoprostaglandin 13-oxidase activity	molecular_function	catalytic activity	9	647	14	7766	0.642857	2.50503e-07	4.86333e-05
GO:0015020	glucuronosyltransferase activity	molecular_function	catalytic activity	14	647	36	7766	0.388889	4.54653e-07	7.72342e-05
GO:0015074	DNA integration	biological_process	cellular process	34	289	207	4181	0.164251	1.14018e-06	0.000157086
GO:0044238	primary metabolic process	biological_process	metabolic process	170	289	1893	4181	0.0898045	1.15589e-06	0.000157086
GO:0000270	peptidoglycan metabolic process	biological_process	metabolic process	6	289	9	4181	0.666667	7.29388e-06	0.000762491
GO:0006027	glycosaminoglycan catabolic process	biological_process	metabolic process	6	289	9	4181	0.666667	7.29388e-06	0.000762491
GO:0009253	peptidoglycan catabolic process	biological_process	metabolic process	6	289	9	4181	0.666667	7.29388e-06	0.000762491
GO:0005539	glycosaminoglycan binding	molecular_function	binding	6	647	8	7766	0.75	7.91418e-06	0.000768241
GO:0070011	peptidase activity, acting on L-amino acid peptides	molecular_function	catalytic activity	79	647	594	7766	0.132997	1.30562e-05	0.00118289
GO:0006026	aminoglycan catabolic process	biological_process	metabolic process	6	289	10	4181	0.6	1.71787e-05	0.00145912
GO:0006259	DNA metabolic process	biological_process	cellular process	54	289	451	4181	0.119734	2.26165e-05	0.0015368
GO:0008745	N-acetylmuramoyl-L-alanine amidase activity	molecular_function	catalytic activity	6	647	9	7766	0.666667	2.20665e-05	0.0015368
GO:0042834	peptidoglycan binding	molecular_function	binding	5	647	6	7766	0.833333	2.21053e-05	0.0015368
GO:0052689	carboxylic ester hydrolase activity	molecular_function	catalytic activity	20	647	87	7766	0.229885	2.21634e-05	0.0015368
GO:0008233	peptidase activity	molecular_function	catalytic activity	80	647	616	7766	0.12987	2.75433e-05	0.00178244
GO:0061783	peptidoglycan muralytic activity	molecular_function	catalytic activity	7	647	13	7766	0.538462	2.96398e-05	0.00183093
GO:0006955	immune response	biological_process	response to stimulus	9	289	28	4181	0.321429	6.80928e-05	0.00370153
GO:0030203	glycosaminoglycan metabolic process	biological_process	metabolic process	6	289	12	4181	0.5	6.70994e-05	0.00370153
GO:0045087	innate immune response	biological_process	response to stimulus	6	289	12	4181	0.5	6.70994e-05	0.00370153
GO:0005975	carbohydrate metabolic process	biological_process	metabolic process	31	289	220	4181	0.140909	8.23083e-05	0.00424669
GO:0016810	hydrolase activity, acting on carbon-nitrogen (but not peptide) bonds	molecular_function	catalytic activity	15	647	60	7766	0.25	8.43714e-05	0.00424669
GO:0004181	metallocarboxypeptidase activity	molecular_function	catalytic activity	11	647	36	7766	0.305556	0.000106967	0.00489513
GO:0016627	oxidoreductase activity, acting on the CH-CH group of donors	molecular_function	catalytic activity	12	647	42	7766	0.285714	0.00010806	0.00489513
GO:0016811	hydrolase activity, acting on carbon-nitrogen (but not peptide) bonds, in linear amides	molecular_function	catalytic activity	11	647	36	7766	0.305556	0.000106967	0.00489513
GO:0008194	UDP-glycosyltransferase activity	molecular_function	catalytic activity	14	647	56	7766	0.25	0.000144735	0.006345
GO:0046914	transition metal ion binding	molecular_function	binding	93	647	796	7766	0.116834	0.000339533	0.0144195
GO:0006952	defense response	biological_process	response to stimulus	9	289	35	4181	0.257143	0.000452335	0.018628
GO:0004497	monooxygenase activity	molecular_function	catalytic activity	23	647	134	7766	0.171642	0.000630758	0.0238111
GO:0005337	nucleoside transmembrane transporter activity	molecular_function	transporter activity	4	647	6	7766	0.666667	0.000624811	0.0238111
GO:0006725	cellular aromatic compound metabolic process	biological_process	cellular process	92	289	988	4181	0.0931174	0.000602059	0.0238111
GO:0016705	oxidoreductase activity, acting on paired donors, with incorporation or reduction of molecular oxygen	molecular_function	catalytic activity	27	647	171	7766	0.157895	0.000857301	0.0314884
GO:0005576	extracellular region	cellular_component	extracellular region	35	386	309	5891	0.113269	0.000894747	0.031999
GO:1901136	carbohydrate derivative catabolic process	biological_process	metabolic process	6	289	18	4181	0.333333	0.000944722	0.0329199
GO:0004175	endopeptidase activity	molecular_function	catalytic activity	53	647	415	7766	0.127711	0.000989086	0.0336042
GO:0008235	metalloexopeptidase activity	molecular_function	catalytic activity	12	647	53	7766	0.226415	0.00111444	0.0369397
GO:0009263	deoxyribonucleotide biosynthetic process	biological_process	cellular process	3	289	4	4181	0.75	0.00124112	0.0383337
GO:0016758	transferase activity, transferring hexosyl groups	molecular_function	catalytic activity	19	647	107	7766	0.17757	0.00120196	0.0383337
GO:1901360	organic cyclic compound metabolic process	biological_process	metabolic process	91	289	995	4181	0.0914573	0.00122135	0.0383337
GO:0008237	metallopeptidase activity	molecular_function	catalytic activity	26	647	167	7766	0.155689	0.00131098	0.0395915
GO:0046906	tetrapyrrole binding	molecular_function	binding	28	647	185	7766	0.151351	0.00135498	0.0400309
GO:0005506	iron ion binding	molecular_function	binding	25	647	159	7766	0.157233	0.00139798	0.0404225
GO:1901575	organic substance catabolic process	biological_process	metabolic process	28	289	226	4181	0.123894	0.00152962	0.0433072
GO:0004180	carboxypeptidase activity	molecular_function	catalytic activity	12	647	55	7766	0.218182	0.00157134	0.0435807
GO:0016779	nucleotidyltransferase activity	molecular_function	catalytic activity	25	647	161	7766	0.15528	0.00167309	0.0454746
GO:0046483	heterocycle metabolic process	biological_process	cellular process	89	289	979	4181	0.0909091	0.00173054	0.0461138
GO:0009056	catabolic process	biological_process	metabolic process	31	289	262	4181	0.118321	0.00183857	0.0480503
GO:0008238	exopeptidase activity	molecular_function	catalytic activity	18	647	103	7766	0.174757	0.00193014	0.0494918
GO:0002376	immune system process	biological_process	immune system process	10	289	51	4181	0.196078	0.0021431	0.0520084
GO:0010039	response to iron ion	biological_process	response to stimulus	4	289	9	4181	0.444444	0.00213347	0.0520084
GO:0010040	response to iron(II) ion	biological_process	response to stimulus	4	289	9	4181	0.444444	0.00213347	0.0520084
GO:0016788	hydrolase activity, acting on ester bonds	molecular_function	catalytic activity	50	647	402	7766	0.124378	0.00241228	0.0575138
GO:0020037	heme binding	molecular_function	binding	27	647	184	7766	0.146739	0.00258547	0.0585609
GO:0031047	gene silencing by RNA	biological_process	biological regulation	5	289	15	4181	0.333333	0.00257067	0.0585609
GO:0070569	uridylyltransferase activity	molecular_function	catalytic activity	4	647	8	7766	0.5	0.00254473	0.0585609
GO:0006139	nucleobase-containing compound metabolic process	biological_process	cellular process	85	289	942	4181	0.0902335	0.00289392	0.0644728
GO:0044281	small molecule metabolic process	biological_process	metabolic process	44	289	423	4181	0.104019	0.00302888	0.0663911
GO:0010035	response to inorganic substance	biological_process	response to stimulus	4	289	10	4181	0.4	0.0033639	0.0703313
GO:0010038	response to metal ion	biological_process	response to stimulus	4	289	10	4181	0.4	0.0033639	0.0703313
GO:0034061	DNA polymerase activity	molecular_function	catalytic activity	18	647	108	7766	0.166667	0.00330743	0.0703313
GO:0016458	gene silencing	biological_process	biological regulation	5	289	16	4181	0.3125	0.00353067	0.0726997
GO:0090304	nucleic acid metabolic process	biological_process	cellular process	72	289	781	4181	0.0921895	0.00389364	0.078977
GO:0015932	nucleobase-containing compound transmembrane transporter activity	molecular_function	transporter activity	5	647	14	7766	0.357143	0.00418853	0.083709
GO:0044282	small molecule catabolic process	biological_process	metabolic process	8	289	39	4181	0.205128	0.00440712	0.086801
GO:0042221	response to chemical	biological_process	response to stimulus	9	289	48	4181	0.1875	0.00485124	0.0941834
GO:0003724	RNA helicase activity	molecular_function	catalytic activity	3	647	5	7766	0.6	0.00506524	0.0949241
GO:0006144	purine nucleobase metabolic process	biological_process	cellular process	3	289	6	4181	0.5	0.00558788	0.0949241
GO:0006807	nitrogen compound metabolic process	biological_process	metabolic process	129	289	1561	4181	0.0826393	0.00501737	0.0949241
GO:0009262	deoxyribonucleotide metabolic process	biological_process	cellular process	3	289	6	4181	0.5	0.00558788	0.0949241
GO:0016491	oxidoreductase activity	molecular_function	catalytic activity	75	647	676	7766	0.110947	0.00522035	0.0949241
GO:0016798	hydrolase activity, acting on glycosyl bonds	molecular_function	catalytic activity	18	647	113	7766	0.159292	0.00541767	0.0949241
GO:0019320	hexose catabolic process	biological_process	metabolic process	3	289	6	4181	0.5	0.00558788	0.0949241
GO:0019388	galactose catabolic process	biological_process	metabolic process	3	289	6	4181	0.5	0.00558788	0.0949241
GO:0033499	galactose catabolic process via UDP-galactose	biological_process	metabolic process	3	289	6	4181	0.5	0.00558788	0.0949241
GO:0044237	cellular metabolic process	biological_process	cellular process	145	289	1790	4181	0.0810056	0.00540278	0.0949241
GO:0016757	transferase activity, transferring glycosyl groups	molecular_function	catalytic activity	22	647	149	7766	0.147651	0.00575681	0.0965864
GO:0000900	translation repressor activity, mRNA regulatory element binding	molecular_function	translation regulator activity	2	647	2	7766	1	0.00693103	0.101573
GO:0003918	DNA topoisomerase type II (ATP-hydrolyzing) activity	molecular_function	catalytic activity	2	647	2	7766	1	0.00693103	0.101573
GO:0003964	RNA-directed DNA polymerase activity	molecular_function	catalytic activity	16	647	98	7766	0.163265	0.00667698	0.101573
GO:0003994	aconitate hydratase activity	molecular_function	catalytic activity	4	647	10	7766	0.4	0.00666834	0.101573
GO:0004553	hydrolase activity, hydrolyzing O-glycosyl compounds	molecular_function	catalytic activity	17	647	107	7766	0.158879	0.00695094	0.101573
GO:0004611	phosphoenolpyruvate carboxykinase activity	molecular_function	catalytic activity	2	647	2	7766	1	0.00693103	0.101573
GO:0004613	phosphoenolpyruvate carboxykinase (GTP) activity	molecular_function	catalytic activity	2	647	2	7766	1	0.00693103	0.101573
GO:0030371	translation repressor activity	molecular_function	translation regulator activity	2	647	2	7766	1	0.00693103	0.101573
GO:0032977	membrane insertase activity	molecular_function	transporter activity	2	647	2	7766	1	0.00693103	0.101573
GO:0036374	glutathione hydrolase activity	molecular_function	catalytic activity	2	647	2	7766	1	0.00693103	0.101573
GO:0061505	DNA topoisomerase II activity	molecular_function	catalytic activity	2	647	2	7766	1	0.00693103	0.101573
GO:0090079	translation regulator activity, nucleic acid binding	molecular_function	translation regulator activity	2	647	2	7766	1	0.00693103	0.101573
GO:0006879	cellular iron ion homeostasis	biological_process	biological regulation	4	289	12	4181	0.333333	0.00709942	0.102639
GO:0004190	aspartic-type endopeptidase activity	molecular_function	catalytic activity	10	647	50	7766	0.2	0.00726349	0.102824
GO:0070001	aspartic-type peptidase activity	molecular_function	catalytic activity	10	647	50	7766	0.2	0.00726349	0.102824
GO:0034641	cellular nitrogen compound metabolic process	biological_process	cellular process	97	289	1140	4181	0.0850877	0.00853902	0.119634
GO:0004525	ribonuclease III activity	molecular_function	catalytic activity	3	647	6	7766	0.5	0.00950567	0.127903
GO:0008108	UDP-glucose:hexose-1-phosphate uridylyltransferase activity	molecular_function	catalytic activity	3	647	6	7766	0.5	0.00950567	0.127903
GO:0032296	double-stranded RNA-specific ribonuclease activity	molecular_function	catalytic activity	3	647	6	7766	0.5	0.00950567	0.127903
GO:0046365	monosaccharide catabolic process	biological_process	metabolic process	3	289	7	4181	0.428571	0.00928196	0.127903
GO:0046916	cellular transition metal ion homeostasis	biological_process	biological regulation	4	289	13	4181	0.307692	0.00970536	0.12926
GO:1901505	carbohydrate derivative transmembrane transporter activity	molecular_function	transporter activity	4	647	11	7766	0.363636	0.00979673	0.12926
GO:0008270	zinc ion binding	molecular_function	binding	67	647	611	7766	0.109656	0.0105529	0.137899
GO:0055085	transmembrane transport	biological_process	localization	22	289	192	4181	0.114583	0.012019	0.155561
GO:0016853	isomerase activity	molecular_function	catalytic activity	14	647	87	7766	0.16092	0.0122045	0.155763
GO:1901565	organonitrogen compound catabolic process	biological_process	metabolic process	16	289	126	4181	0.126984	0.0122639	0.155763
GO:0055072	iron ion homeostasis	biological_process	biological regulation	4	289	14	4181	0.285714	0.0128614	0.16184
GO:0006751	glutathione catabolic process	biological_process	cellular process	2	289	3	4181	0.666667	0.0136333	0.163962
GO:0009452	7-methylguanosine RNA capping	biological_process	cellular process	2	289	3	4181	0.666667	0.0136333	0.163962
GO:0036260	RNA capping	biological_process	cellular process	2	289	3	4181	0.666667	0.0136333	0.163962
GO:0043171	peptide catabolic process	biological_process	cellular process	2	289	3	4181	0.666667	0.0136333	0.163962
GO:0045947	negative regulation of translational initiation	biological_process	biological regulation	2	289	3	4181	0.666667	0.0136333	0.163962
GO:0006629	lipid metabolic process	biological_process	metabolic process	29	289	278	4181	0.104317	0.0150515	0.17943
GO:0004035	alkaline phosphatase activity	molecular_function	catalytic activity	3	647	7	7766	0.428571	0.0156136	0.184511
GO:0044283	small molecule biosynthetic process	biological_process	metabolic process	15	289	119	4181	0.12605	0.0160597	0.188148
GO:0006260	DNA replication	biological_process	cellular process	9	289	58	4181	0.155172	0.0168022	0.194398
GO:0042592	homeostatic process	biological_process	biological regulation	12	289	88	4181	0.136364	0.0168793	0.194398
GO:0004004	ATP-dependent RNA helicase activity	molecular_function	catalytic activity	2	647	3	7766	0.666667	0.0196415	0.211848
GO:0004488	methylenetetrahydrofolate dehydrogenase (NADP+) activity	molecular_function	catalytic activity	2	647	3	7766	0.666667	0.0196415	0.211848
GO:0004690	cyclic nucleotide-dependent protein kinase activity	molecular_function	catalytic activity	2	647	3	7766	0.666667	0.0196415	0.211848
GO:0004692	cGMP-dependent protein kinase activity	molecular_function	catalytic activity	2	647	3	7766	0.666667	0.0196415	0.211848
GO:0005126	cytokine receptor binding	molecular_function	binding	2	647	3	7766	0.666667	0.0196415	0.211848
GO:0005164	tumor necrosis factor receptor binding	molecular_function	binding	2	647	3	7766	0.666667	0.0196415	0.211848
GO:0008186	RNA-dependent ATPase activity	molecular_function	catalytic activity	2	647	3	7766	0.666667	0.0196415	0.211848
GO:0032813	tumor necrosis factor receptor superfamily binding	molecular_function	binding	2	647	3	7766	0.666667	0.0196415	0.211848
GO:0006541	glutamine metabolic process	biological_process	cellular process	3	289	9	4181	0.333333	0.0200822	0.213217
GO:0044242	cellular lipid catabolic process	biological_process	cellular process	3	289	9	4181	0.333333	0.0200822	0.213217
GO:0046872	metal ion binding	molecular_function	binding	145	647	1496	7766	0.0969251	0.0205982	0.217
GO:0055076	transition metal ion homeostasis	biological_process	biological regulation	4	289	16	4181	0.25	0.0209612	0.219125
GO:0004518	nuclease activity	molecular_function	catalytic activity	19	647	139	7766	0.136691	0.0213172	0.221145
GO:0060249	anatomical structure homeostasis	biological_process	biological regulation	5	289	24	4181	0.208333	0.0217954	0.224393
GO:0140096	catalytic activity, acting on a protein	molecular_function	catalytic activity	109	647	1095	7766	0.0995434	0.0225228	0.230139
GO:0005215	transporter activity	molecular_function	transporter activity	68	647	646	7766	0.105263	0.023504	0.238373
GO:0043169	cation binding	molecular_function	binding	145	647	1504	7766	0.0964096	0.0243834	0.24546
GO:0006265	DNA topological change	biological_process	cellular component organization or biogenesis	2	289	4	4181	0.5	0.0260255	0.245616
GO:0006446	regulation of translational initiation	biological_process	biological regulation	2	289	4	4181	0.5	0.0260255	0.245616
GO:0006891	intra-Golgi vesicle-mediated transport	biological_process	localization	2	289	4	4181	0.5	0.0260255	0.245616
GO:0009064	glutamine family amino acid metabolic process	biological_process	cellular process	4	289	17	4181	0.235294	0.0259574	0.245616
GO:0009435	NAD biosynthetic process	biological_process	cellular process	2	289	4	4181	0.5	0.0260255	0.245616
GO:0010629	negative regulation of gene expression	biological_process	biological regulation	8	289	52	4181	0.153846	0.0247385	0.245616
GO:0016052	carbohydrate catabolic process	biological_process	metabolic process	4	289	17	4181	0.235294	0.0259574	0.245616
GO:0042219	cellular modified amino acid catabolic process	biological_process	metabolic process	2	289	4	4181	0.5	0.0260255	0.245616
GO:0044273	sulfur compound catabolic process	biological_process	cellular process	2	289	4	4181	0.5	0.0260255	0.245616
GO:0019318	hexose metabolic process	biological_process	metabolic process	7	289	43	4181	0.162791	0.026255	0.246073
GO:0006012	galactose metabolic process	biological_process	metabolic process	3	289	10	4181	0.3	0.0272472	0.24686
GO:0006950	response to stress	biological_process	response to stimulus	23	289	219	4181	0.105023	0.0269289	0.24686
GO:0009112	nucleobase metabolic process	biological_process	cellular process	3	289	10	4181	0.3	0.0272472	0.24686
GO:0016053	organic acid biosynthetic process	biological_process	cellular process	10	289	73	4181	0.136986	0.0271711	0.24686
GO:0046394	carboxylic acid biosynthetic process	biological_process	cellular process	10	289	73	4181	0.136986	0.0271711	0.24686
GO:0004519	endonuclease activity	molecular_function	catalytic activity	16	647	116	7766	0.137931	0.0304793	0.274314
GO:0006873	cellular ion homeostasis	biological_process	biological regulation	4	289	18	4181	0.222222	0.031609	0.278939
GO:0006875	cellular metal ion homeostasis	biological_process	biological regulation	4	289	18	4181	0.222222	0.031609	0.278939
GO:0030003	cellular cation homeostasis	biological_process	biological regulation	4	289	18	4181	0.222222	0.031609	0.278939
GO:1901605	alpha-amino acid metabolic process	biological_process	cellular process	7	289	45	4181	0.155556	0.0328854	0.288331
GO:0010605	negative regulation of macromolecule metabolic process	biological_process	biological regulation	8	289	55	4181	0.145455	0.033493	0.291776
GO:0051539	4 iron, 4 sulfur cluster binding	molecular_function	binding	6	647	30	7766	0.2	0.0345391	0.298973
GO:0003916	DNA topoisomerase activity	molecular_function	catalytic activity	2	647	4	7766	0.5	0.0371231	0.310845
GO:0004435	phosphatidylinositol phospholipase C activity	molecular_function	catalytic activity	2	647	4	7766	0.5	0.0371231	0.310845
GO:0004629	phospholipase C activity	molecular_function	catalytic activity	2	647	4	7766	0.5	0.0371231	0.310845
GO:0005996	monosaccharide metabolic process	biological_process	metabolic process	7	289	46	4181	0.152174	0.0365852	0.310845
GO:0016886	ligase activity, forming phosphoric ester bonds	molecular_function	catalytic activity	2	647	4	7766	0.5	0.0371231	0.310845
GO:0030915	Smc5-Smc6 complex	cellular_component	organelle part	2	386	5	5891	0.4	0.0375118	0.310845
GO:0106068	SUMO ligase complex	cellular_component	protein-containing complex	2	386	5	5891	0.4	0.0375118	0.310845
GO:0055082	cellular chemical homeostasis	biological_process	biological regulation	4	289	19	4181	0.210526	0.0379266	0.312378
GO:0006749	glutathione metabolic process	biological_process	cellular process	2	289	5	4181	0.4	0.0414132	0.325321
GO:0017148	negative regulation of translation	biological_process	biological regulation	2	289	5	4181	0.4	0.0414132	0.325321
GO:0034249	negative regulation of cellular amide metabolic process	biological_process	biological regulation	2	289	5	4181	0.4	0.0414132	0.325321
GO:0043434	response to peptide hormone	biological_process	response to stimulus	2	289	5	4181	0.4	0.0414132	0.325321
GO:0071375	cellular response to peptide hormone stimulus	biological_process	cellular process	2	289	5	4181	0.4	0.0414132	0.325321
GO:0140097	catalytic activity, acting on DNA	molecular_function	catalytic activity	26	647	219	7766	0.118721	0.0409843	0.325321
GO:1901652	response to peptide	biological_process	response to stimulus	2	289	5	4181	0.4	0.0414132	0.325321
GO:1901653	cellular response to peptide	biological_process	cellular process	2	289	5	4181	0.4	0.0414132	0.325321
GO:0016891	endoribonuclease activity, producing 5'-phosphomonoesters	molecular_function	catalytic activity	5	647	24	7766	0.208333	0.0445125	0.347658
GO:0008234	cysteine-type peptidase activity	molecular_function	catalytic activity	10	647	66	7766	0.151515	0.0452248	0.34992
GO:0009057	macromolecule catabolic process	biological_process	metabolic process	14	289	124	4181	0.112903	0.0453171	0.34992
GO:0048037	cofactor binding	molecular_function	binding	48	647	452	7766	0.106195	0.04561	0.350192
GO:0043436	oxoacid metabolic process	biological_process	cellular process	22	289	219	4181	0.100457	0.0462014	0.35274
GO:0016740	transferase activity	molecular_function	catalytic activity	109	647	1128	7766	0.0966312	0.0471739	0.358153
GO:0016021	integral component of membrane	cellular_component	membrane part	236	386	3358	5891	0.0702799	0.0494994	0.373721
GO:0006082	organic acid metabolic process	biological_process	cellular process	22	289	221	4181	0.0995475	0.0502574	0.377347
GO:0000723	telomere maintenance	biological_process	cellular component organization or biogenesis	4	289	21	4181	0.190476	0.0525737	0.380041
GO:0005777	peroxisome	cellular_component	cell	4	386	22	5891	0.181818	0.0518923	0.380041
GO:0006520	cellular amino acid metabolic process	biological_process	cellular process	13	289	115	4181	0.113043	0.0521397	0.380041
GO:0032200	telomere organization	biological_process	cellular component organization or biogenesis	4	289	21	4181	0.190476	0.0525737	0.380041
GO:0042579	microbody	cellular_component	cell	4	386	22	5891	0.181818	0.0518923	0.380041
GO:0055065	metal ion homeostasis	biological_process	biological regulation	4	289	21	4181	0.190476	0.0525737	0.380041
GO:1901607	alpha-amino acid biosynthetic process	biological_process	cellular process	4	289	21	4181	0.190476	0.0525737	0.380041
GO:0005779	integral component of peroxisomal membrane	cellular_component	organelle part	2	386	6	5891	0.333333	0.0538629	0.383244
GO:0017119	Golgi transport complex	cellular_component	organelle part	2	386	6	5891	0.333333	0.0538629	0.383244
GO:0031231	intrinsic component of peroxisomal membrane	cellular_component	organelle part	2	386	6	5891	0.333333	0.0538629	0.383244
GO:0004046	aminoacylase activity	molecular_function	catalytic activity	2	647	5	7766	0.4	0.058495	0.38984
GO:0004252	serine-type endopeptidase activity	molecular_function	catalytic activity	28	647	248	7766	0.112903	0.0596601	0.38984
GO:0006094	gluconeogenesis	biological_process	metabolic process	2	289	6	4181	0.333333	0.0593258	0.38984
GO:0008033	tRNA processing	biological_process	cellular process	6	289	41	4181	0.146341	0.0602281	0.38984
GO:0008565	protein transporter activity	molecular_function	transporter activity	3	647	11	7766	0.272727	0.0573007	0.38984
GO:0008652	cellular amino acid biosynthetic process	biological_process	cellular process	4	289	22	4181	0.181818	0.0608966	0.38984
GO:0016042	lipid catabolic process	biological_process	metabolic process	6	289	41	4181	0.146341	0.0602281	0.38984
GO:0016054	organic acid catabolic process	biological_process	cellular process	4	289	22	4181	0.181818	0.0608966	0.38984
GO:0016803	ether hydrolase activity	molecular_function	catalytic activity	3	647	11	7766	0.272727	0.0573007	0.38984
GO:0016868	intramolecular transferase activity, phosphotransferases	molecular_function	catalytic activity	2	647	5	7766	0.4	0.058495	0.38984
GO:0019319	hexose biosynthetic process	biological_process	metabolic process	2	289	6	4181	0.333333	0.0593258	0.38984
GO:0031224	intrinsic component of membrane	cellular_component	membrane part	236	386	3373	5891	0.0699674	0.0611008	0.38984
GO:0033961	cis-stilbene-oxide hydrolase activity	molecular_function	catalytic activity	3	647	11	7766	0.272727	0.0573007	0.38984
GO:0046364	monosaccharide biosynthetic process	biological_process	metabolic process	2	289	6	4181	0.333333	0.0593258	0.38984
GO:0046395	carboxylic acid catabolic process	biological_process	cellular process	4	289	22	4181	0.181818	0.0608966	0.38984
GO:0051186	cofactor metabolic process	biological_process	cellular process	10	289	83	4181	0.120482	0.0581921	0.38984
GO:0051187	cofactor catabolic process	biological_process	cellular process	2	289	6	4181	0.333333	0.0593258	0.38984
GO:0051920	peroxiredoxin activity	molecular_function	antioxidant activity	2	647	5	7766	0.4	0.058495	0.38984
GO:0071310	cellular response to organic substance	biological_process	cellular process	4	289	22	4181	0.181818	0.0608966	0.38984
GO:0071417	cellular response to organonitrogen compound	biological_process	cellular process	2	289	6	4181	0.333333	0.0593258	0.38984
GO:0102148	N-acetyl-beta-D-galactosaminidase activity	molecular_function	catalytic activity	2	647	5	7766	0.4	0.058495	0.38984
GO:1901699	cellular response to nitrogen compound	biological_process	cellular process	2	289	6	4181	0.333333	0.0593258	0.38984
GO:0009892	negative regulation of metabolic process	biological_process	biological regulation	8	289	63	4181	0.126984	0.0664544	0.422016
GO:0004197	cysteine-type endopeptidase activity	molecular_function	catalytic activity	4	647	19	7766	0.210526	0.067716	0.424084
GO:0006270	DNA replication initiation	biological_process	cellular process	3	289	14	4181	0.214286	0.0673835	0.424084
GO:0019752	carboxylic acid metabolic process	biological_process	cellular process	21	289	216	4181	0.0972222	0.0674513	0.424084
GO:0016801	hydrolase activity, acting on ether bonds	molecular_function	catalytic activity	3	647	12	7766	0.25	0.0718203	0.447724
GO:0000724	double-strand break repair via homologous recombination	biological_process	cellular process	2	289	7	4181	0.285714	0.0793434	0.455342
GO:0000725	recombinational repair	biological_process	cellular process	2	289	7	4181	0.285714	0.0793434	0.455342
GO:0006302	double-strand break repair	biological_process	cellular process	3	289	15	4181	0.2	0.0800785	0.455342
GO:0006575	cellular modified amino acid metabolic process	biological_process	cellular process	3	289	15	4181	0.2	0.0800785	0.455342
GO:0006635	fatty acid beta-oxidation	biological_process	cellular process	2	289	7	4181	0.285714	0.0793434	0.455342
GO:0006766	vitamin metabolic process	biological_process	metabolic process	2	289	7	4181	0.285714	0.0793434	0.455342
GO:0006767	water-soluble vitamin metabolic process	biological_process	metabolic process	2	289	7	4181	0.285714	0.0793434	0.455342
GO:0009062	fatty acid catabolic process	biological_process	cellular process	2	289	7	4181	0.285714	0.0793434	0.455342
GO:0016836	hydro-lyase activity	molecular_function	catalytic activity	6	647	36	7766	0.166667	0.0745331	0.455342
GO:0019395	fatty acid oxidation	biological_process	cellular process	2	289	7	4181	0.285714	0.0793434	0.455342
GO:0019730	antimicrobial humoral response	biological_process	multi-organism process	2	289	7	4181	0.285714	0.0793434	0.455342
GO:0019731	antibacterial humoral response	biological_process	multi-organism process	2	289	7	4181	0.285714	0.0793434	0.455342
GO:0032269	negative regulation of cellular protein metabolic process	biological_process	biological regulation	2	289	7	4181	0.285714	0.0793434	0.455342
GO:0034440	lipid oxidation	biological_process	cellular process	2	289	7	4181	0.285714	0.0793434	0.455342
GO:0044425	membrane part	cellular_component	membrane part	242	386	3483	5891	0.0694803	0.0769803	0.455342
GO:0050801	ion homeostasis	biological_process	biological regulation	4	289	24	4181	0.166667	0.0794888	0.455342
GO:0051248	negative regulation of protein metabolic process	biological_process	biological regulation	2	289	7	4181	0.285714	0.0793434	0.455342
GO:0055080	cation homeostasis	biological_process	biological regulation	4	289	24	4181	0.166667	0.0794888	0.455342
GO:0070887	cellular response to chemical stimulus	biological_process	cellular process	4	289	24	4181	0.166667	0.0794888	0.455342
GO:0072329	monocarboxylic acid catabolic process	biological_process	cellular process	2	289	7	4181	0.285714	0.0793434	0.455342
GO:0098771	inorganic ion homeostasis	biological_process	biological regulation	4	289	24	4181	0.166667	0.0794888	0.455342
GO:0003997	acyl-CoA oxidase activity	molecular_function	catalytic activity	2	647	6	7766	0.333333	0.0829896	0.467979
GO:0015934	large ribosomal subunit	cellular_component	organelle part	3	386	16	5891	0.1875	0.0827561	0.467979
GO:0016866	intramolecular transferase activity	molecular_function	catalytic activity	3	647	13	7766	0.230769	0.0877969	0.493041
GO:0016893	endonuclease activity, active with either ribo- or deoxyribonucleic acids and producing 5'-phosphomonoesters	molecular_function	catalytic activity	5	647	29	7766	0.172414	0.0886187	0.493577
GO:0032787	monocarboxylic acid metabolic process	biological_process	cellular process	8	289	67	4181	0.119403	0.088554	0.493577
GO:0005778	peroxisomal membrane	cellular_component	organelle part	2	386	8	5891	0.25	0.0922052	0.501997
GO:0006022	aminoglycan metabolic process	biological_process	metabolic process	9	289	79	4181	0.113924	0.0926894	0.501997
GO:0022857	transmembrane transporter activity	molecular_function	transporter activity	59	647	598	7766	0.0986622	0.0927163	0.501997
GO:0031903	microbody membrane	cellular_component	organelle part	2	386	8	5891	0.25	0.0922052	0.501997
GO:0042555	MCM complex	cellular_component	protein-containing complex	2	386	8	5891	0.25	0.0922052	0.501997
GO:0044438	microbody part	cellular_component	organelle part	2	386	8	5891	0.25	0.0922052	0.501997
GO:0044439	peroxisomal part	cellular_component	organelle part	2	386	8	5891	0.25	0.0922052	0.501997
GO:0009072	aromatic amino acid family metabolic process	biological_process	cellular process	3	289	16	4181	0.1875	0.0937209	0.505424
GO:0019725	cellular homeostasis	biological_process	biological regulation	7	289	57	4181	0.122807	0.0955419	0.513207
GO:0006959	humoral immune response	biological_process	response to stimulus	2	289	8	4181	0.25	0.101091	0.528397
GO:0009451	RNA modification	biological_process	cellular process	5	289	36	4181	0.138889	0.0990828	0.528397
GO:0009725	response to hormone	biological_process	response to stimulus	2	289	8	4181	0.25	0.101091	0.528397
GO:0019674	NAD metabolic process	biological_process	cellular process	2	289	8	4181	0.25	0.101091	0.528397
GO:0030258	lipid modification	biological_process	cellular process	4	289	26	4181	0.153846	0.100559	0.528397
GO:0032870	cellular response to hormone stimulus	biological_process	cellular process	2	289	8	4181	0.25	0.101091	0.528397
GO:0048878	chemical homeostasis	biological_process	biological regulation	4	289	26	4181	0.153846	0.100559	0.528397
GO:0016835	carbon-oxygen lyase activity	molecular_function	catalytic activity	6	647	39	7766	0.153846	0.101491	0.528452
GO:0008483	transaminase activity	molecular_function	catalytic activity	3	647	14	7766	0.214286	0.10511	0.543134
GO:0016769	transferase activity, transferring nitrogenous groups	molecular_function	catalytic activity	3	647	14	7766	0.214286	0.10511	0.543134
GO:0005615	extracellular space	cellular_component	extracellular region	6	386	50	5891	0.12	0.106347	0.547445
GO:0009719	response to endogenous stimulus	biological_process	response to stimulus	3	289	17	4181	0.176471	0.108242	0.553009
GO:0071495	cellular response to endogenous stimulus	biological_process	response to stimulus	3	289	17	4181	0.176471	0.108242	0.553009
GO:0004563	beta-N-acetylhexosaminidase activity	molecular_function	catalytic activity	2	647	7	7766	0.285714	0.10994	0.555422
GO:0008242	omega peptidase activity	molecular_function	catalytic activity	2	647	7	7766	0.285714	0.10994	0.555422
GO:0045182	translation regulator activity	molecular_function	translation regulator activity	2	647	7	7766	0.285714	0.10994	0.555422
GO:0006631	fatty acid metabolic process	biological_process	cellular process	6	289	48	4181	0.125	0.110642	0.556899
GO:0000726	non-recombinational repair	biological_process	cellular process	1	289	2	4181	0.5	0.133482	0.561616
GO:0001819	positive regulation of cytokine production	biological_process	biological regulation	1	289	2	4181	0.5	0.133482	0.561616
GO:0003678	DNA helicase activity	molecular_function	catalytic activity	5	647	32	7766	0.15625	0.122928	0.561616
GO:0004222	metalloendopeptidase activity	molecular_function	catalytic activity	10	647	79	7766	0.126582	0.11919	0.561616
GO:0006006	glucose metabolic process	biological_process	metabolic process	2	289	9	4181	0.222222	0.124237	0.561616
GO:0006266	DNA ligation	biological_process	cellular process	1	289	2	4181	0.5	0.133482	0.561616
GO:0006303	double-strand break repair via nonhomologous end joining	biological_process	cellular process	1	289	2	4181	0.5	0.133482	0.561616
GO:0006370	7-methylguanosine mRNA capping	biological_process	cellular process	1	289	2	4181	0.5	0.133482	0.561616
GO:0006528	asparagine metabolic process	biological_process	cellular process	1	289	2	4181	0.5	0.133482	0.561616
GO:0006529	asparagine biosynthetic process	biological_process	cellular process	1	289	2	4181	0.5	0.133482	0.561616
GO:0006576	cellular biogenic amine metabolic process	biological_process	cellular process	2	289	9	4181	0.222222	0.124237	0.561616
GO:0006771	riboflavin metabolic process	biological_process	cellular process	1	289	2	4181	0.5	0.133482	0.561616
GO:0008236	serine-type peptidase activity	molecular_function	catalytic activity	29	647	279	7766	0.103943	0.12465	0.561616
GO:0009084	glutamine family amino acid biosynthetic process	biological_process	cellular process	2	289	9	4181	0.222222	0.124237	0.561616
GO:0009108	coenzyme biosynthetic process	biological_process	cellular process	5	289	38	4181	0.131579	0.118232	0.561616
GO:0009221	pyrimidine deoxyribonucleotide biosynthetic process	biological_process	cellular process	1	289	2	4181	0.5	0.133482	0.561616
GO:0009231	riboflavin biosynthetic process	biological_process	cellular process	1	289	2	4181	0.5	0.133482	0.561616
GO:0009265	2'-deoxyribonucleotide biosynthetic process	biological_process	cellular process	1	289	2	4181	0.5	0.133482	0.561616
GO:0009298	GDP-mannose biosynthetic process	biological_process	cellular process	1	289	2	4181	0.5	0.133482	0.561616
GO:0009308	amine metabolic process	biological_process	metabolic process	2	289	9	4181	0.222222	0.124237	0.561616
GO:0009395	phospholipid catabolic process	biological_process	cellular process	1	289	2	4181	0.5	0.133482	0.561616
GO:0015893	drug transport	biological_process	localization	1	289	2	4181	0.5	0.133482	0.561616
GO:0015919	peroxisomal membrane transport	biological_process	localization	1	289	2	4181	0.5	0.133482	0.561616
GO:0016226	iron-sulfur cluster assembly	biological_process	cellular component organization or biogenesis	2	289	9	4181	0.222222	0.124237	0.561616
GO:0016558	protein import into peroxisome matrix	biological_process	cellular component organization or biogenesis	1	289	2	4181	0.5	0.133482	0.561616
GO:0016772	transferase activity, transferring phosphorus-containing groups	molecular_function	catalytic activity	52	647	532	7766	0.0977444	0.122849	0.561616
GO:0017171	serine hydrolase activity	molecular_function	catalytic activity	29	647	279	7766	0.103943	0.12465	0.561616
GO:0019805	quinolinate biosynthetic process	biological_process	cellular process	1	289	2	4181	0.5	0.133482	0.561616
GO:0030122	AP-2 adaptor complex	cellular_component	organelle part	1	386	2	5891	0.5	0.126764	0.561616
GO:0031163	metallo-sulfur cluster assembly	biological_process	cellular component organization or biogenesis	2	289	9	4181	0.222222	0.124237	0.561616
GO:0032467	positive regulation of cytokinesis	biological_process	biological regulation	1	289	2	4181	0.5	0.133482	0.561616
GO:0032479	regulation of type I interferon production	biological_process	biological regulation	1	289	2	4181	0.5	0.133482	0.561616
GO:0032481	positive regulation of type I interferon production	biological_process	biological regulation	1	289	2	4181	0.5	0.133482	0.561616
GO:0034354	'de novo' NAD biosynthetic process from tryptophan	biological_process	cellular process	1	289	2	4181	0.5	0.133482	0.561616
GO:0034627	'de novo' NAD biosynthetic process	biological_process	cellular process	1	289	2	4181	0.5	0.133482	0.561616
GO:0042726	flavin-containing compound metabolic process	biological_process	cellular process	1	289	2	4181	0.5	0.133482	0.561616
GO:0042727	flavin-containing compound biosynthetic process	biological_process	cellular process	1	289	2	4181	0.5	0.133482	0.561616
GO:0043170	macromolecule metabolic process	biological_process	metabolic process	99	289	1296	4181	0.0763889	0.120376	0.561616
GO:0043420	anthranilate metabolic process	biological_process	cellular process	1	289	2	4181	0.5	0.133482	0.561616
GO:0044106	cellular amine metabolic process	biological_process	cellular process	2	289	9	4181	0.222222	0.124237	0.561616
GO:0046164	alcohol catabolic process	biological_process	metabolic process	1	289	2	4181	0.5	0.133482	0.561616
GO:0046174	polyol catabolic process	biological_process	metabolic process	1	289	2	4181	0.5	0.133482	0.561616
GO:0046385	deoxyribose phosphate biosynthetic process	biological_process	cellular process	1	289	2	4181	0.5	0.133482	0.561616
GO:0046839	phospholipid dephosphorylation	biological_process	cellular process	2	289	9	4181	0.222222	0.124237	0.561616
GO:0046856	phosphatidylinositol dephosphorylation	biological_process	cellular process	2	289	9	4181	0.222222	0.124237	0.561616
GO:0046874	quinolinate metabolic process	biological_process	cellular process	1	289	2	4181	0.5	0.133482	0.561616
GO:0051103	DNA ligation involved in DNA repair	biological_process	cellular process	1	289	2	4181	0.5	0.133482	0.561616
GO:0051781	positive regulation of cell division	biological_process	biological regulation	1	289	2	4181	0.5	0.133482	0.561616
GO:0070070	proton-transporting V-type ATPase complex assembly	biological_process	cellular component organization or biogenesis	1	289	2	4181	0.5	0.133482	0.561616
GO:0070072	vacuolar proton-transporting V-type ATPase complex assembly	biological_process	cellular component organization or biogenesis	1	289	2	4181	0.5	0.133482	0.561616
GO:0070125	mitochondrial translational elongation	biological_process	cellular process	1	289	2	4181	0.5	0.133482	0.561616
GO:0072669	tRNA-splicing ligase complex	cellular_component	cell	1	386	2	5891	0.5	0.126764	0.561616
GO:1901616	organic hydroxy compound catabolic process	biological_process	metabolic process	1	289	2	4181	0.5	0.133482	0.561616
GO:0003684	damaged DNA binding	molecular_function	binding	2	647	8	7766	0.25	0.138768	0.576717
GO:0016634	oxidoreductase activity, acting on the CH-CH group of donors, oxygen as acceptor	molecular_function	catalytic activity	2	647	8	7766	0.25	0.138768	0.576717
GO:0016646	oxidoreductase activity, acting on the CH-NH group of donors, NAD or NADP as acceptor	molecular_function	catalytic activity	2	647	8	7766	0.25	0.138768	0.576717
GO:0016861	intramolecular oxidoreductase activity, interconverting aldoses and ketoses	molecular_function	catalytic activity	2	647	8	7766	0.25	0.138768	0.576717
GO:0003755	peptidyl-prolyl cis-trans isomerase activity	molecular_function	catalytic activity	5	647	34	7766	0.147059	0.148731	0.589735
GO:0003909	DNA ligase activity	molecular_function	catalytic activity	1	647	2	7766	0.5	0.159693	0.589735
GO:0003910	DNA ligase (ATP) activity	molecular_function	catalytic activity	1	647	2	7766	0.5	0.159693	0.589735
GO:0003933	GTP cyclohydrolase activity	molecular_function	catalytic activity	1	647	2	7766	0.5	0.159693	0.589735
GO:0003934	GTP cyclohydrolase I activity	molecular_function	catalytic activity	1	647	2	7766	0.5	0.159693	0.589735
GO:0004066	asparagine synthase (glutamine-hydrolyzing) activity	molecular_function	catalytic activity	1	647	2	7766	0.5	0.159693	0.589735
GO:0004334	fumarylacetoacetase activity	molecular_function	catalytic activity	1	647	2	7766	0.5	0.159693	0.589735
GO:0004359	glutaminase activity	molecular_function	catalytic activity	1	647	2	7766	0.5	0.159693	0.589735
GO:0004760	serine-pyruvate transaminase activity	molecular_function	catalytic activity	1	647	2	7766	0.5	0.159693	0.589735
GO:0004896	cytokine receptor activity	molecular_function	molecular transducer activity	1	647	2	7766	0.5	0.159693	0.589735
GO:0004965	G protein-coupled GABA receptor activity	molecular_function	molecular transducer activity	1	647	2	7766	0.5	0.159693	0.589735
GO:0005125	cytokine activity	molecular_function	molecular function regulator	1	647	2	7766	0.5	0.159693	0.589735
GO:0005344	oxygen carrier activity	molecular_function	molecular carrier activity	1	647	2	7766	0.5	0.159693	0.589735
GO:0006400	tRNA modification	biological_process	cellular process	3	289	20	4181	0.15	0.15634	0.589735
GO:0007031	peroxisome organization	biological_process	cellular component organization or biogenesis	2	289	10	4181	0.2	0.148484	0.589735
GO:0008198	ferrous iron binding	molecular_function	binding	1	647	2	7766	0.5	0.159693	0.589735
GO:0008201	heparin binding	molecular_function	binding	1	647	2	7766	0.5	0.159693	0.589735
GO:0008453	alanine-glyoxylate transaminase activity	molecular_function	catalytic activity	1	647	2	7766	0.5	0.159693	0.589735
GO:0008519	ammonium transmembrane transporter activity	molecular_function	transporter activity	1	647	2	7766	0.5	0.159693	0.589735
GO:0008531	riboflavin kinase activity	molecular_function	catalytic activity	1	647	2	7766	0.5	0.159693	0.589735
GO:0010243	response to organonitrogen compound	biological_process	response to stimulus	2	289	10	4181	0.2	0.148484	0.589735
GO:0016670	oxidoreductase activity, acting on a sulfur group of donors, oxygen as acceptor	molecular_function	catalytic activity	1	647	2	7766	0.5	0.159693	0.589735
GO:0016774	phosphotransferase activity, carboxyl group as acceptor	molecular_function	catalytic activity	1	647	2	7766	0.5	0.159693	0.589735
GO:0016859	cis-trans isomerase activity	molecular_function	catalytic activity	5	647	34	7766	0.147059	0.148731	0.589735
GO:0016860	intramolecular oxidoreductase activity	molecular_function	catalytic activity	3	647	16	7766	0.1875	0.143225	0.589735
GO:0016879	ligase activity, forming carbon-nitrogen bonds	molecular_function	catalytic activity	4	647	25	7766	0.16	0.150037	0.589735
GO:0016971	flavin-linked sulfhydryl oxidase activity	molecular_function	catalytic activity	1	647	2	7766	0.5	0.159693	0.589735
GO:0016972	thiol oxidase activity	molecular_function	catalytic activity	1	647	2	7766	0.5	0.159693	0.589735
GO:0019203	carbohydrate phosphatase activity	molecular_function	catalytic activity	1	647	2	7766	0.5	0.159693	0.589735
GO:0019751	polyol metabolic process	biological_process	metabolic process	2	289	10	4181	0.2	0.148484	0.589735
GO:0019789	SUMO transferase activity	molecular_function	catalytic activity	1	647	2	7766	0.5	0.159693	0.589735
GO:0030547	receptor inhibitor activity	molecular_function	molecular function regulator	1	647	2	7766	0.5	0.159693	0.589735
GO:0047453	ATP-dependent NAD(P)H-hydrate dehydratase activity	molecular_function	catalytic activity	1	647	2	7766	0.5	0.159693	0.589735
GO:0048019	receptor antagonist activity	molecular_function	molecular function regulator	1	647	2	7766	0.5	0.159693	0.589735
GO:0050308	sugar-phosphatase activity	molecular_function	catalytic activity	1	647	2	7766	0.5	0.159693	0.589735
GO:0050750	low-density lipoprotein particle receptor binding	molecular_function	binding	1	647	2	7766	0.5	0.159693	0.589735
GO:0052855	ADP-dependent NAD(P)H-hydrate dehydratase activity	molecular_function	catalytic activity	1	647	2	7766	0.5	0.159693	0.589735
GO:0070325	lipoprotein particle receptor binding	molecular_function	binding	1	647	2	7766	0.5	0.159693	0.589735
GO:1901698	response to nitrogen compound	biological_process	response to stimulus	2	289	10	4181	0.2	0.148484	0.589735
GO:1901700	response to oxygen-containing compound	biological_process	response to stimulus	2	289	10	4181	0.2	0.148484	0.589735
GO:1901701	cellular response to oxygen-containing compound	biological_process	cellular process	2	289	10	4181	0.2	0.148484	0.589735
GO:0044248	cellular catabolic process	biological_process	cellular process	18	289	203	4181	0.08867	0.161863	0.596129
GO:0004521	endoribonuclease activity	molecular_function	catalytic activity	5	647	35	7766	0.142857	0.162424	0.59658
GO:0005319	lipid transporter activity	molecular_function	transporter activity	3	647	17	7766	0.176471	0.163757	0.598242
GO:0016717	oxidoreductase activity, acting on paired donors, with oxidation of a pair of donors resulting in the reduction of molecular oxygen to two molecules of water	molecular_function	catalytic activity	3	647	17	7766	0.176471	0.163757	0.598242
GO:0006732	coenzyme metabolic process	biological_process	cellular process	6	289	54	4181	0.111111	0.166606	0.607019
GO:0000793	condensed chromosome	cellular_component	cell	2	386	12	5891	0.166667	0.183366	0.608284
GO:0000808	origin recognition complex	cellular_component	organelle part	1	386	3	5891	0.333333	0.184001	0.608284
GO:0001817	regulation of cytokine production	biological_process	biological regulation	1	289	3	4181	0.333333	0.193406	0.608284
GO:0001894	tissue homeostasis	biological_process	biological regulation	1	289	3	4181	0.333333	0.193406	0.608284
GO:0005783	endoplasmic reticulum	cellular_component	cell	9	386	97	5891	0.0927835	0.18342	0.608284
GO:0005789	endoplasmic reticulum membrane	cellular_component	organelle part	7	386	70	5891	0.1	0.172588	0.608284
GO:0005871	kinesin complex	cellular_component	organelle part	1	386	3	5891	0.333333	0.184001	0.608284
GO:0006183	GTP biosynthetic process	biological_process	cellular process	1	289	3	4181	0.333333	0.193406	0.608284
GO:0006228	UTP biosynthetic process	biological_process	cellular process	1	289	3	4181	0.333333	0.193406	0.608284
GO:0006542	glutamine biosynthetic process	biological_process	cellular process	1	289	3	4181	0.333333	0.193406	0.608284
GO:0006563	L-serine metabolic process	biological_process	cellular process	1	289	3	4181	0.333333	0.193406	0.608284
GO:0006733	oxidoreduction coenzyme metabolic process	biological_process	cellular process	4	289	32	4181	0.125	0.176562	0.608284
GO:0006790	sulfur compound metabolic process	biological_process	cellular process	4	289	33	4181	0.121212	0.190764	0.608284
GO:0009219	pyrimidine deoxyribonucleotide metabolic process	biological_process	cellular process	1	289	3	4181	0.333333	0.193406	0.608284
GO:0009394	2'-deoxyribonucleotide metabolic process	biological_process	cellular process	1	289	3	4181	0.333333	0.193406	0.608284
GO:0009396	folic acid-containing compound biosynthetic process	biological_process	cellular process	1	289	3	4181	0.333333	0.193406	0.608284
GO:0010033	response to organic substance	biological_process	response to stimulus	4	289	32	4181	0.125	0.176562	0.608284
GO:0010469	regulation of signaling receptor activity	biological_process	biological regulation	1	289	3	4181	0.333333	0.193406	0.608284
GO:0010669	epithelial structure maintenance	biological_process	biological regulation	1	289	3	4181	0.333333	0.193406	0.608284
GO:0016209	antioxidant activity	molecular_function	antioxidant activity	6	647	45	7766	0.133333	0.168262	0.608284
GO:0016645	oxidoreductase activity, acting on the CH-NH group of donors	molecular_function	catalytic activity	2	647	9	7766	0.222222	0.168976	0.608284
GO:0016684	oxidoreductase activity, acting on peroxide as acceptor	molecular_function	catalytic activity	5	647	37	7766	0.135135	0.191224	0.608284
GO:0019008	molybdopterin synthase complex	cellular_component	cell	1	386	3	5891	0.333333	0.184001	0.608284
GO:0019673	GDP-mannose metabolic process	biological_process	cellular process	1	289	3	4181	0.333333	0.193406	0.608284
GO:0019692	deoxyribose phosphate metabolic process	biological_process	cellular process	1	289	3	4181	0.333333	0.193406	0.608284
GO:0030016	myofibril	cellular_component	cell	1	386	3	5891	0.333333	0.184001	0.608284
GO:0030017	sarcomere	cellular_component	organelle part	1	386	3	5891	0.333333	0.184001	0.608284
GO:0030128	clathrin coat of endocytic vesicle	cellular_component	organelle part	1	386	3	5891	0.333333	0.184001	0.608284
GO:0030666	endocytic vesicle membrane	cellular_component	organelle part	1	386	3	5891	0.333333	0.184001	0.608284
GO:0030669	clathrin-coated endocytic vesicle membrane	cellular_component	organelle part	1	386	3	5891	0.333333	0.184001	0.608284
GO:0030956	glutamyl-tRNA(Gln) amidotransferase complex	cellular_component	cell	1	386	3	5891	0.333333	0.184001	0.608284
GO:0030968	endoplasmic reticulum unfolded protein response	biological_process	biological regulation	1	289	3	4181	0.333333	0.193406	0.608284
GO:0031965	nuclear membrane	cellular_component	organelle part	1	386	3	5891	0.333333	0.184001	0.608284
GO:0033227	dsRNA transport	biological_process	localization	1	289	3	4181	0.333333	0.193406	0.608284
GO:0033588	Elongator holoenzyme complex	cellular_component	cell	1	386	3	5891	0.333333	0.184001	0.608284
GO:0034620	cellular response to unfolded protein	biological_process	cellular process	1	289	3	4181	0.333333	0.193406	0.608284
GO:0036297	interstrand cross-link repair	biological_process	cellular process	1	289	3	4181	0.333333	0.193406	0.608284
GO:0042126	nitrate metabolic process	biological_process	cellular process	1	289	3	4181	0.333333	0.193406	0.608284
GO:0042128	nitrate assimilation	biological_process	cellular process	1	289	3	4181	0.333333	0.193406	0.608284
GO:0042175	nuclear outer membrane-endoplasmic reticulum membrane network	cellular_component	cell	7	386	71	5891	0.0985915	0.181486	0.608284
GO:0042493	response to drug	biological_process	response to stimulus	1	289	3	4181	0.333333	0.193406	0.608284
GO:0043094	cellular metabolic compound salvage	biological_process	cellular process	2	289	11	4181	0.181818	0.173572	0.608284
GO:0043292	contractile fiber	cellular_component	cell	1	386	3	5891	0.333333	0.184001	0.608284
GO:0043650	dicarboxylic acid biosynthetic process	biological_process	cellular process	1	289	3	4181	0.333333	0.193406	0.608284
GO:0044260	cellular macromolecule metabolic process	biological_process	cellular process	77	289	1019	4181	0.0755643	0.193809	0.608284
GO:0044432	endoplasmic reticulum part	cellular_component	organelle part	7	386	71	5891	0.0985915	0.181486	0.608284
GO:0044449	contractile fiber part	cellular_component	organelle part	1	386	3	5891	0.333333	0.184001	0.608284
GO:0045787	positive regulation of cell cycle	biological_process	biological regulation	1	289	3	4181	0.333333	0.193406	0.608284
GO:0046051	UTP metabolic process	biological_process	cellular process	1	289	3	4181	0.333333	0.193406	0.608284
GO:0046654	tetrahydrofolate biosynthetic process	biological_process	cellular process	1	289	3	4181	0.333333	0.193406	0.608284
GO:0048871	multicellular organismal homeostasis	biological_process	biological regulation	1	289	3	4181	0.333333	0.193406	0.608284
GO:0051090	regulation of DNA-binding transcription factor activity	biological_process	biological regulation	1	289	3	4181	0.333333	0.193406	0.608284
GO:0051091	positive regulation of DNA-binding transcription factor activity	biological_process	biological regulation	1	289	3	4181	0.333333	0.193406	0.608284
GO:0070071	proton-transporting two-sector ATPase complex assembly	biological_process	cellular component organization or biogenesis	1	289	3	4181	0.333333	0.193406	0.608284
GO:0070084	protein initiator methionine removal	biological_process	cellular process	1	289	3	4181	0.333333	0.193406	0.608284
GO:0070681	glutaminyl-tRNAGln biosynthesis via transamidation	biological_process	cellular process	1	289	3	4181	0.333333	0.193406	0.608284
GO:0071897	DNA biosynthetic process	biological_process	cellular process	1	289	3	4181	0.333333	0.193406	0.608284
GO:0071941	nitrogen cycle metabolic process	biological_process	metabolic process	1	289	3	4181	0.333333	0.193406	0.608284
GO:0090068	positive regulation of cell cycle process	biological_process	biological regulation	1	289	3	4181	0.333333	0.193406	0.608284
GO:0098827	endoplasmic reticulum subcompartment	cellular_component	organelle part	7	386	70	5891	0.1	0.172588	0.608284
GO:0007169	transmembrane receptor protein tyrosine kinase signaling pathway	biological_process	biological regulation	2	289	12	4181	0.166667	0.199269	0.621117
GO:0009069	serine family amino acid metabolic process	biological_process	cellular process	2	289	12	4181	0.166667	0.199269	0.621117
GO:0032543	mitochondrial translation	biological_process	cellular process	2	289	12	4181	0.166667	0.199269	0.621117
GO:0003887	DNA-directed DNA polymerase activity	molecular_function	catalytic activity	2	647	10	7766	0.2	0.200134	0.621215
GO:0065008	regulation of biological quality	biological_process	biological regulation	13	289	145	4181	0.0896552	0.200215	0.621215
GO:0016020	membrane	cellular_component	membrane	244	386	3599	5891	0.0677966	0.203745	0.630727
GO:0000394	RNA splicing, via endonucleolytic cleavage and ligation	biological_process	cellular process	1	289	4	4181	0.25	0.2492	0.633014
GO:0002218	activation of innate immune response	biological_process	biological regulation	1	289	4	4181	0.25	0.2492	0.633014
GO:0002253	activation of immune response	biological_process	biological regulation	1	289	4	4181	0.25	0.2492	0.633014
GO:0002684	positive regulation of immune system process	biological_process	biological regulation	1	289	4	4181	0.25	0.2492	0.633014
GO:0003707	steroid hormone receptor activity	molecular_function	molecular transducer activity	3	647	19	7766	0.157895	0.207102	0.633014
GO:0003756	protein disulfide isomerase activity	molecular_function	catalytic activity	1	647	3	7766	0.333333	0.229718	0.633014
GO:0004012	phospholipid-translocating ATPase activity	molecular_function	transporter activity	1	647	3	7766	0.333333	0.229718	0.633014
GO:0004067	asparaginase activity	molecular_function	catalytic activity	1	647	3	7766	0.333333	0.229718	0.633014
GO:0004356	glutamate-ammonia ligase activity	molecular_function	catalytic activity	1	647	3	7766	0.333333	0.229718	0.633014
GO:0004806	triglyceride lipase activity	molecular_function	catalytic activity	1	647	3	7766	0.333333	0.229718	0.633014
GO:0005096	GTPase activator activity	molecular_function	molecular function regulator	4	647	30	7766	0.133333	0.237121	0.633014
GO:0005176	ErbB-2 class receptor binding	molecular_function	binding	1	647	3	7766	0.333333	0.229718	0.633014
GO:0005217	intracellular ligand-gated ion channel activity	molecular_function	transporter activity	1	647	3	7766	0.333333	0.229718	0.633014
GO:0005452	inorganic anion exchanger activity	molecular_function	transporter activity	1	647	3	7766	0.333333	0.229718	0.633014
GO:0005643	nuclear pore	cellular_component	organelle part	2	386	14	5891	0.142857	0.2326	0.633014
GO:0005905	clathrin-coated pit	cellular_component	cell	1	386	4	5891	0.25	0.237496	0.633014
GO:0006020	inositol metabolic process	biological_process	cellular process	1	289	4	4181	0.25	0.2492	0.633014
GO:0006221	pyrimidine nucleotide biosynthetic process	biological_process	cellular process	2	289	13	4181	0.153846	0.225373	0.633014
GO:0006241	CTP biosynthetic process	biological_process	cellular process	1	289	4	4181	0.25	0.2492	0.633014
GO:0006261	DNA-dependent DNA replication	biological_process	cellular process	3	289	24	4181	0.125	0.228266	0.633014
GO:0006388	tRNA splicing, via endonucleolytic cleavage and ligation	biological_process	cellular process	1	289	4	4181	0.25	0.2492	0.633014
GO:0006414	translational elongation	biological_process	cellular process	1	289	4	4181	0.25	0.2492	0.633014
GO:0006546	glycine catabolic process	biological_process	biological regulation	1	289	4	4181	0.25	0.2492	0.633014
GO:0006561	proline biosynthetic process	biological_process	cellular process	1	289	4	4181	0.25	0.2492	0.633014
GO:0006568	tryptophan metabolic process	biological_process	cellular process	1	289	4	4181	0.25	0.2492	0.633014
GO:0006569	tryptophan catabolic process	biological_process	cellular process	1	289	4	4181	0.25	0.2492	0.633014
GO:0006586	indolalkylamine metabolic process	biological_process	cellular process	1	289	4	4181	0.25	0.2492	0.633014
GO:0006625	protein targeting to peroxisome	biological_process	cellular component organization or biogenesis	1	289	4	4181	0.25	0.2492	0.633014
GO:0006760	folic acid-containing compound metabolic process	biological_process	cellular process	1	289	4	4181	0.25	0.2492	0.633014
GO:0006801	superoxide metabolic process	biological_process	cellular process	1	289	4	4181	0.25	0.2492	0.633014
GO:0007167	enzyme linked receptor protein signaling pathway	biological_process	biological regulation	3	289	25	4181	0.12	0.247158	0.633014
GO:0007259	JAK-STAT cascade	biological_process	biological regulation	1	289	4	4181	0.25	0.2492	0.633014
GO:0008250	oligosaccharyltransferase complex	cellular_component	organelle part	1	386	4	5891	0.25	0.237496	0.633014
GO:0009071	serine family amino acid catabolic process	biological_process	cellular process	1	289	4	4181	0.25	0.2492	0.633014
GO:0009110	vitamin biosynthetic process	biological_process	cellular process	1	289	4	4181	0.25	0.2492	0.633014
GO:0009148	pyrimidine nucleoside triphosphate biosynthetic process	biological_process	cellular process	1	289	4	4181	0.25	0.2492	0.633014
GO:0009208	pyrimidine ribonucleoside triphosphate metabolic process	biological_process	cellular process	1	289	4	4181	0.25	0.2492	0.633014
GO:0009209	pyrimidine ribonucleoside triphosphate biosynthetic process	biological_process	cellular process	1	289	4	4181	0.25	0.2492	0.633014
GO:0009310	amine catabolic process	biological_process	metabolic process	1	289	4	4181	0.25	0.2492	0.633014
GO:0010608	posttranscriptional regulation of gene expression	biological_process	biological regulation	3	289	24	4181	0.125	0.228266	0.633014
GO:0015278	calcium-release channel activity	molecular_function	transporter activity	1	647	3	7766	0.333333	0.229718	0.633014
GO:0015929	hexosaminidase activity	molecular_function	catalytic activity	2	647	11	7766	0.181818	0.231875	0.633014
GO:0016211	ammonia ligase activity	molecular_function	catalytic activity	1	647	3	7766	0.333333	0.229718	0.633014
GO:0016311	dephosphorylation	biological_process	cellular process	2	289	13	4181	0.153846	0.225373	0.633014
GO:0016559	peroxisome fission	biological_process	cellular component organization or biogenesis	1	289	4	4181	0.25	0.2492	0.633014
GO:0016579	protein deubiquitination	biological_process	cellular process	3	289	25	4181	0.12	0.247158	0.633014
GO:0016671	oxidoreductase activity, acting on a sulfur group of donors, disulfide as acceptor	molecular_function	catalytic activity	1	647	3	7766	0.333333	0.229718	0.633014
GO:0016701	oxidoreductase activity, acting on single donors with incorporation of molecular oxygen	molecular_function	catalytic activity	2	647	11	7766	0.181818	0.231875	0.633014
GO:0016725	oxidoreductase activity, acting on CH or CH2 groups	molecular_function	catalytic activity	1	647	3	7766	0.333333	0.229718	0.633014
GO:0016763	transferase activity, transferring pentosyl groups	molecular_function	catalytic activity	2	647	11	7766	0.181818	0.231875	0.633014
GO:0016812	hydrolase activity, acting on carbon-nitrogen (but not peptide) bonds, in cyclic amides	molecular_function	catalytic activity	1	647	3	7766	0.333333	0.229718	0.633014
GO:0016822	hydrolase activity, acting on acid carbon-carbon bonds	molecular_function	catalytic activity	1	647	3	7766	0.333333	0.229718	0.633014
GO:0016823	hydrolase activity, acting on acid carbon-carbon bonds, in ketonic substances	molecular_function	catalytic activity	1	647	3	7766	0.333333	0.229718	0.633014
GO:0016864	intramolecular oxidoreductase activity, transposing S-S bonds	molecular_function	catalytic activity	1	647	3	7766	0.333333	0.229718	0.633014
GO:0016880	acid-ammonia (or amide) ligase activity	molecular_function	catalytic activity	1	647	3	7766	0.333333	0.229718	0.633014
GO:0016884	carbon-nitrogen ligase activity, with glutamine as amido-N-donor	molecular_function	catalytic activity	2	647	11	7766	0.181818	0.231875	0.633014
GO:0019238	cyclohydrolase activity	molecular_function	catalytic activity	1	647	3	7766	0.333333	0.229718	0.633014
GO:0019362	pyridine nucleotide metabolic process	biological_process	cellular process	3	289	25	4181	0.12	0.247158	0.633014
GO:0019825	oxygen binding	molecular_function	binding	1	647	3	7766	0.333333	0.229718	0.633014
GO:0030132	clathrin coat of coated pit	cellular_component	cell	1	386	4	5891	0.25	0.237496	0.633014
GO:0030197	extracellular matrix constituent, lubricant activity	molecular_function	structural molecule activity	1	647	3	7766	0.333333	0.229718	0.633014
GO:0030246	carbohydrate binding	molecular_function	binding	10	647	90	7766	0.111111	0.214605	0.633014
GO:0030551	cyclic nucleotide binding	molecular_function	binding	1	647	3	7766	0.333333	0.229718	0.633014
GO:0031349	positive regulation of defense response	biological_process	biological regulation	1	289	4	4181	0.25	0.2492	0.633014
GO:0035497	cAMP response element binding	molecular_function	binding	1	647	3	7766	0.333333	0.229718	0.633014
GO:0035967	cellular response to topologically incorrect protein	biological_process	cellular process	1	289	4	4181	0.25	0.2492	0.633014
GO:0042364	water-soluble vitamin biosynthetic process	biological_process	cellular process	1	289	4	4181	0.25	0.2492	0.633014
GO:0042402	cellular biogenic amine catabolic process	biological_process	cellular process	1	289	4	4181	0.25	0.2492	0.633014
GO:0042436	indole-containing compound catabolic process	biological_process	cellular process	1	289	4	4181	0.25	0.2492	0.633014
GO:0042537	benzene-containing compound metabolic process	biological_process	cellular process	1	289	4	4181	0.25	0.2492	0.633014
GO:0042559	pteridine-containing compound biosynthetic process	biological_process	cellular process	1	289	4	4181	0.25	0.2492	0.633014
GO:0043101	purine-containing compound salvage	biological_process	cellular process	1	289	4	4181	0.25	0.2492	0.633014
GO:0043574	peroxisomal transport	biological_process	localization	1	289	4	4181	0.25	0.2492	0.633014
GO:0045089	positive regulation of innate immune response	biological_process	biological regulation	1	289	4	4181	0.25	0.2492	0.633014
GO:0045334	clathrin-coated endocytic vesicle	cellular_component	cell	1	386	4	5891	0.25	0.237496	0.633014
GO:0046036	CTP metabolic process	biological_process	cellular process	1	289	4	4181	0.25	0.2492	0.633014
GO:0046218	indolalkylamine catabolic process	biological_process	cellular process	1	289	4	4181	0.25	0.2492	0.633014
GO:0046496	nicotinamide nucleotide metabolic process	biological_process	cellular process	3	289	25	4181	0.12	0.247158	0.633014
GO:0046653	tetrahydrofolate metabolic process	biological_process	cellular process	1	289	4	4181	0.25	0.2492	0.633014
GO:0048519	negative regulation of biological process	biological_process	biological regulation	10	289	110	4181	0.0909091	0.227224	0.633014
GO:0050567	glutaminyl-tRNA synthase (glutamine-hydrolyzing) activity	molecular_function	catalytic activity	1	647	3	7766	0.333333	0.229718	0.633014
GO:0050778	positive regulation of immune response	biological_process	biological regulation	1	289	4	4181	0.25	0.2492	0.633014
GO:0051032	nucleic acid transmembrane transporter activity	molecular_function	transporter activity	1	647	3	7766	0.333333	0.229718	0.633014
GO:0051033	RNA transmembrane transporter activity	molecular_function	transporter activity	1	647	3	7766	0.333333	0.229718	0.633014
GO:0051726	regulation of cell cycle	biological_process	biological regulation	5	289	48	4181	0.104167	0.235217	0.633014
GO:0060396	growth hormone receptor signaling pathway	biological_process	biological regulation	1	289	4	4181	0.25	0.2492	0.633014
GO:0060397	JAK-STAT cascade involved in growth hormone signaling pathway	biological_process	biological regulation	1	289	4	4181	0.25	0.2492	0.633014
GO:0060416	response to growth hormone	biological_process	response to stimulus	1	289	4	4181	0.25	0.2492	0.633014
GO:0071378	cellular response to growth hormone stimulus	biological_process	cellular process	1	289	4	4181	0.25	0.2492	0.633014
GO:0071949	FAD binding	molecular_function	binding	4	647	30	7766	0.133333	0.237121	0.633014
GO:0072330	monocarboxylic acid biosynthetic process	biological_process	cellular process	5	289	48	4181	0.104167	0.235217	0.633014
GO:0072662	protein localization to peroxisome	biological_process	cellular component organization or biogenesis	1	289	4	4181	0.25	0.2492	0.633014
GO:0072663	establishment of protein localization to peroxisome	biological_process	cellular component organization or biogenesis	1	289	4	4181	0.25	0.2492	0.633014
GO:0097696	STAT cascade	biological_process	biological regulation	1	289	4	4181	0.25	0.2492	0.633014
GO:0099604	ligand-gated calcium channel activity	molecular_function	transporter activity	1	647	3	7766	0.333333	0.229718	0.633014
GO:1901070	guanosine-containing compound biosynthetic process	biological_process	cellular process	1	289	4	4181	0.25	0.2492	0.633014
GO:1901606	alpha-amino acid catabolic process	biological_process	cellular process	2	289	14	4181	0.142857	0.251704	0.638183
GO:0005635	nuclear envelope	cellular_component	organelle part	2	386	15	5891	0.133333	0.257533	0.649328
GO:0031300	intrinsic component of organelle membrane	cellular_component	organelle part	2	386	15	5891	0.133333	0.257533	0.649328
GO:0031301	integral component of organelle membrane	cellular_component	organelle part	2	386	15	5891	0.133333	0.257533	0.649328
GO:0006633	fatty acid biosynthetic process	biological_process	cellular process	4	289	38	4181	0.105263	0.26627	0.670113
GO:0004540	ribonuclease activity	molecular_function	catalytic activity	5	647	42	7766	0.119048	0.269737	0.676509
GO:0006281	DNA repair	biological_process	cellular process	10	289	115	4181	0.0869565	0.270305	0.676509
GO:0034470	ncRNA processing	biological_process	cellular process	7	289	76	4181	0.0921053	0.270302	0.676509
GO:0006066	alcohol metabolic process	biological_process	metabolic process	2	289	15	4181	0.133333	0.278108	0.688431
GO:0006220	pyrimidine nucleotide metabolic process	biological_process	cellular process	2	289	15	4181	0.133333	0.278108	0.688431
GO:0009063	cellular amino acid catabolic process	biological_process	cellular process	2	289	15	4181	0.133333	0.278108	0.688431
GO:0044262	cellular carbohydrate metabolic process	biological_process	cellular process	2	289	15	4181	0.133333	0.278108	0.688431
GO:0072528	pyrimidine-containing compound biosynthetic process	biological_process	cellular process	2	289	15	4181	0.133333	0.278108	0.688431
GO:0140053	mitochondrial gene expression	biological_process	metabolic process	2	289	15	4181	0.133333	0.278108	0.688431
GO:0000184	nuclear-transcribed mRNA catabolic process, nonsense-mediated decay	biological_process	biological regulation	1	289	5	4181	0.2	0.301146	0.696017
GO:0003796	lysozyme activity	molecular_function	catalytic activity	1	647	4	7766	0.25	0.293917	0.696017
GO:0004177	aminopeptidase activity	molecular_function	catalytic activity	4	647	33	7766	0.121212	0.294016	0.696017
GO:0004550	nucleoside diphosphate kinase activity	molecular_function	catalytic activity	1	647	4	7766	0.25	0.293917	0.696017
GO:0005092	GDP-dissociation inhibitor activity	molecular_function	molecular function regulator	1	647	4	7766	0.25	0.293917	0.696017
GO:0006544	glycine metabolic process	biological_process	biological regulation	1	289	5	4181	0.2	0.301146	0.696017
GO:0006560	proline metabolic process	biological_process	cellular process	1	289	5	4181	0.2	0.301146	0.696017
GO:0006595	polyamine metabolic process	biological_process	cellular process	1	289	5	4181	0.2	0.301146	0.696017
GO:0006596	polyamine biosynthetic process	biological_process	cellular process	1	289	5	4181	0.2	0.301146	0.696017
GO:0006777	Mo-molybdopterin cofactor biosynthetic process	biological_process	cellular process	1	289	5	4181	0.2	0.301146	0.696017
GO:0006986	response to unfolded protein	biological_process	response to stimulus	1	289	5	4181	0.2	0.301146	0.696017
GO:0008174	mRNA methyltransferase activity	molecular_function	catalytic activity	1	647	4	7766	0.25	0.293917	0.696017
GO:0009070	serine family amino acid biosynthetic process	biological_process	cellular process	1	289	5	4181	0.2	0.301146	0.696017
GO:0009129	pyrimidine nucleoside monophosphate metabolic process	biological_process	cellular process	1	289	5	4181	0.2	0.301146	0.696017
GO:0009130	pyrimidine nucleoside monophosphate biosynthetic process	biological_process	cellular process	1	289	5	4181	0.2	0.301146	0.696017
GO:0009147	pyrimidine nucleoside triphosphate metabolic process	biological_process	cellular process	1	289	5	4181	0.2	0.301146	0.696017
GO:0009226	nucleotide-sugar biosynthetic process	biological_process	cellular process	1	289	5	4181	0.2	0.301146	0.696017
GO:0009309	amine biosynthetic process	biological_process	cellular process	1	289	5	4181	0.2	0.301146	0.696017
GO:0016441	posttranscriptional gene silencing	biological_process	biological regulation	1	289	5	4181	0.2	0.301146	0.696017
GO:0016709	oxidoreductase activity, acting on paired donors, with incorporation or reduction of molecular oxygen, NAD(P)H as one donor, and incorporation of one atom of oxygen	molecular_function	catalytic activity	2	647	13	7766	0.153846	0.295901	0.696017
GO:0016917	GABA receptor activity	molecular_function	molecular transducer activity	2	647	13	7766	0.153846	0.295901	0.696017
GO:0017150	tRNA dihydrouridine synthase activity	molecular_function	catalytic activity	1	647	4	7766	0.25	0.293917	0.696017
GO:0019720	Mo-molybdopterin cofactor metabolic process	biological_process	cellular process	1	289	5	4181	0.2	0.301146	0.696017
GO:0030125	clathrin vesicle coat	cellular_component	organelle part	1	386	5	5891	0.2	0.287492	0.696017
GO:0030139	endocytic vesicle	cellular_component	cell	1	386	5	5891	0.2	0.287492	0.696017
GO:0030665	clathrin-coated vesicle membrane	cellular_component	organelle part	1	386	5	5891	0.2	0.287492	0.696017
GO:0030695	GTPase regulator activity	molecular_function	molecular function regulator	4	647	33	7766	0.121212	0.294016	0.696017
GO:0035194	posttranscriptional gene silencing by RNA	biological_process	biological regulation	1	289	5	4181	0.2	0.301146	0.696017
GO:0042401	cellular biogenic amine biosynthetic process	biological_process	cellular process	1	289	5	4181	0.2	0.301146	0.696017
GO:0042430	indole-containing compound metabolic process	biological_process	cellular process	1	289	5	4181	0.2	0.301146	0.696017
GO:0042558	pteridine-containing compound metabolic process	biological_process	cellular process	1	289	5	4181	0.2	0.301146	0.696017
GO:0043173	nucleotide salvage	biological_process	cellular process	1	289	5	4181	0.2	0.301146	0.696017
GO:0043545	molybdopterin cofactor metabolic process	biological_process	cellular process	1	289	5	4181	0.2	0.301146	0.696017
GO:0046039	GTP metabolic process	biological_process	cellular process	1	289	5	4181	0.2	0.301146	0.696017
GO:0046112	nucleobase biosynthetic process	biological_process	cellular process	1	289	5	4181	0.2	0.301146	0.696017
GO:0051188	cofactor biosynthetic process	biological_process	cellular process	5	289	52	4181	0.0961538	0.288976	0.696017
GO:0051189	prosthetic group metabolic process	biological_process	cellular process	1	289	5	4181	0.2	0.301146	0.696017
GO:0070646	protein modification by small protein removal	biological_process	cellular process	3	289	27	4181	0.111111	0.285569	0.696017
GO:0072524	pyridine-containing compound metabolic process	biological_process	cellular process	3	289	27	4181	0.111111	0.285569	0.696017
GO:0030170	pyridoxal phosphate binding	molecular_function	binding	5	647	44	7766	0.113636	0.302941	0.697791
GO:0070279	vitamin B6 binding	molecular_function	binding	5	647	44	7766	0.113636	0.302941	0.697791
GO:0019359	nicotinamide nucleotide biosynthetic process	biological_process	cellular process	2	289	16	4181	0.125	0.304449	0.698896
GO:0019363	pyridine nucleotide biosynthetic process	biological_process	cellular process	2	289	16	4181	0.125	0.304449	0.698896
GO:0016782	transferase activity, transferring sulfur-containing groups	molecular_function	catalytic activity	3	647	24	7766	0.125	0.32297	0.740163
GO:0008026	ATP-dependent helicase activity	molecular_function	catalytic activity	2	647	14	7766	0.142857	0.3277	0.748478
GO:0070035	purine NTP-dependent helicase activity	molecular_function	catalytic activity	2	647	14	7766	0.142857	0.3277	0.748478
GO:0031985	Golgi cisterna	cellular_component	organelle part	2	386	18	5891	0.111111	0.332112	0.756014
GO:0032580	Golgi cisterna membrane	cellular_component	organelle part	2	386	18	5891	0.111111	0.332112	0.756014
GO:0030136	clathrin-coated vesicle	cellular_component	cell	1	386	6	5891	0.166667	0.334218	0.757003
GO:0031312	extrinsic component of organelle membrane	cellular_component	organelle part	1	386	6	5891	0.166667	0.334218	0.757003
GO:0031314	extrinsic component of mitochondrial inner membrane	cellular_component	organelle part	1	386	6	5891	0.166667	0.334218	0.757003
GO:0000977	RNA polymerase II regulatory region sequence-specific DNA binding	molecular_function	binding	1	647	5	7766	0.2	0.352772	0.759774
GO:0000978	RNA polymerase II proximal promoter sequence-specific DNA binding	molecular_function	binding	1	647	5	7766	0.2	0.352772	0.759774
GO:0001012	RNA polymerase II regulatory region DNA binding	molecular_function	binding	1	647	5	7766	0.2	0.352772	0.759774
GO:0002097	tRNA wobble base modification	biological_process	cellular process	1	289	6	4181	0.166667	0.349511	0.759774
GO:0002098	tRNA wobble uridine modification	biological_process	cellular process	1	289	6	4181	0.166667	0.349511	0.759774
GO:0002682	regulation of immune system process	biological_process	biological regulation	1	289	6	4181	0.166667	0.349511	0.759774
GO:0004364	glutathione transferase activity	molecular_function	catalytic activity	1	647	5	7766	0.2	0.352772	0.759774
GO:0004784	superoxide dismutase activity	molecular_function	antioxidant activity	1	647	5	7766	0.2	0.352772	0.759774
GO:0004935	adrenergic receptor activity	molecular_function	molecular transducer activity	1	647	5	7766	0.2	0.352772	0.759774
GO:0006399	tRNA metabolic process	biological_process	cellular process	7	289	83	4181	0.0843373	0.3494	0.759774
GO:0007205	protein kinase C-activating G protein-coupled receptor signaling pathway	biological_process	biological regulation	1	289	6	4181	0.166667	0.349511	0.759774
GO:0009074	aromatic amino acid family catabolic process	biological_process	cellular process	1	289	6	4181	0.166667	0.349511	0.759774
GO:0016298	lipase activity	molecular_function	catalytic activity	3	647	25	7766	0.12	0.346552	0.759774
GO:0016721	oxidoreductase activity, acting on superoxide radicals as acceptor	molecular_function	catalytic activity	1	647	5	7766	0.2	0.352772	0.759774
GO:0016783	sulfurtransferase activity	molecular_function	catalytic activity	1	647	5	7766	0.2	0.352772	0.759774
GO:0016790	thiolester hydrolase activity	molecular_function	catalytic activity	1	647	5	7766	0.2	0.352772	0.759774
GO:0031078	histone deacetylase activity (H3-K14 specific)	molecular_function	catalytic activity	1	647	5	7766	0.2	0.352772	0.759774
GO:0031347	regulation of defense response	biological_process	biological regulation	1	289	6	4181	0.166667	0.349511	0.759774
GO:0032041	NAD-dependent histone deacetylase activity (H3-K14 specific)	molecular_function	catalytic activity	1	647	5	7766	0.2	0.352772	0.759774
GO:0032465	regulation of cytokinesis	biological_process	biological regulation	1	289	6	4181	0.166667	0.349511	0.759774
GO:0035966	response to topologically incorrect protein	biological_process	response to stimulus	1	289	6	4181	0.166667	0.349511	0.759774
GO:0040029	regulation of gene expression, epigenetic	biological_process	biological regulation	1	289	6	4181	0.166667	0.349511	0.759774
GO:0042135	neurotransmitter catabolic process	biological_process	biological regulation	1	289	6	4181	0.166667	0.349511	0.759774
GO:0045088	regulation of innate immune response	biological_process	biological regulation	1	289	6	4181	0.166667	0.349511	0.759774
GO:0050776	regulation of immune response	biological_process	biological regulation	1	289	6	4181	0.166667	0.349511	0.759774
GO:0051240	positive regulation of multicellular organismal process	biological_process	biological regulation	1	289	6	4181	0.166667	0.349511	0.759774
GO:0051302	regulation of cell division	biological_process	biological regulation	1	289	6	4181	0.166667	0.349511	0.759774
GO:0055086	nucleobase-containing small molecule metabolic process	biological_process	cellular process	12	289	151	4181	0.0794702	0.350005	0.759774
GO:0070006	metalloaminopeptidase activity	molecular_function	catalytic activity	1	647	5	7766	0.2	0.352772	0.759774
GO:0099528	G protein-coupled neurotransmitter receptor activity	molecular_function	molecular transducer activity	1	647	5	7766	0.2	0.352772	0.759774
GO:1901068	guanosine-containing compound metabolic process	biological_process	cellular process	1	289	6	4181	0.166667	0.349511	0.759774
GO:0019439	aromatic compound catabolic process	biological_process	cellular process	6	289	70	4181	0.0857143	0.354271	0.76055
GO:0033554	cellular response to stress	biological_process	cellular process	11	289	138	4181	0.0797101	0.356182	0.76055
GO:0042623	ATPase activity, coupled	molecular_function	catalytic activity	10	647	103	7766	0.0970874	0.354612	0.76055
GO:0071103	DNA conformation change	biological_process	cellular component organization or biogenesis	2	289	18	4181	0.111111	0.35649	0.76055
GO:0072525	pyridine-containing compound biosynthetic process	biological_process	cellular process	2	289	18	4181	0.111111	0.35649	0.76055
GO:0072527	pyrimidine-containing compound metabolic process	biological_process	cellular process	2	289	18	4181	0.111111	0.35649	0.76055
GO:0000287	magnesium ion binding	molecular_function	binding	4	647	37	7766	0.108108	0.371936	0.782741
GO:0004523	RNA-DNA hybrid ribonuclease activity	molecular_function	catalytic activity	2	647	16	7766	0.125	0.389934	0.782741
GO:0005802	trans-Golgi network	cellular_component	organelle part	1	386	7	5891	0.142857	0.377887	0.782741
GO:0006213	pyrimidine nucleoside metabolic process	biological_process	cellular process	1	289	7	4181	0.142857	0.394539	0.782741
GO:0006743	ubiquinone metabolic process	biological_process	cellular process	1	289	7	4181	0.142857	0.394539	0.782741
GO:0006744	ubiquinone biosynthetic process	biological_process	cellular process	1	289	7	4181	0.142857	0.394539	0.782741
GO:0006974	cellular response to DNA damage stimulus	biological_process	cellular process	10	289	126	4181	0.0793651	0.372155	0.782741
GO:0007094	mitotic spindle assembly checkpoint	biological_process	biological regulation	1	289	7	4181	0.142857	0.394539	0.782741
GO:0007179	transforming growth factor beta receptor signaling pathway	biological_process	biological regulation	1	289	7	4181	0.142857	0.394539	0.782741
GO:0008081	phosphoric diester hydrolase activity	molecular_function	catalytic activity	3	647	26	7766	0.115385	0.370052	0.782741
GO:0008094	DNA-dependent ATPase activity	molecular_function	catalytic activity	2	647	16	7766	0.125	0.389934	0.782741
GO:0008417	fucosyltransferase activity	molecular_function	catalytic activity	2	647	16	7766	0.125	0.389934	0.782741
GO:0009067	aspartate family amino acid biosynthetic process	biological_process	cellular process	1	289	7	4181	0.142857	0.394539	0.782741
GO:0009218	pyrimidine ribonucleotide metabolic process	biological_process	cellular process	1	289	7	4181	0.142857	0.394539	0.782741
GO:0009220	pyrimidine ribonucleotide biosynthetic process	biological_process	cellular process	1	289	7	4181	0.142857	0.394539	0.782741
GO:0009225	nucleotide-sugar metabolic process	biological_process	cellular process	1	289	7	4181	0.142857	0.394539	0.782741
GO:0012505	endomembrane system	cellular_component	cell	17	386	238	5891	0.0714286	0.391457	0.782741
GO:0019783	ubiquitin-like protein-specific protease activity	molecular_function	catalytic activity	3	647	27	7766	0.111111	0.393392	0.782741
GO:0019842	vitamin binding	molecular_function	binding	6	647	60	7766	0.1	0.383632	0.782741
GO:0030119	AP-type membrane coat adaptor complex	cellular_component	cell	1	386	7	5891	0.142857	0.377887	0.782741
GO:0030131	clathrin adaptor complex	cellular_component	cell	1	386	7	5891	0.142857	0.377887	0.782741
GO:0031577	spindle checkpoint	biological_process	biological regulation	1	289	7	4181	0.142857	0.394539	0.782741
GO:0033046	negative regulation of sister chromatid segregation	biological_process	biological regulation	1	289	7	4181	0.142857	0.394539	0.782741
GO:0033048	negative regulation of mitotic sister chromatid segregation	biological_process	biological regulation	1	289	7	4181	0.142857	0.394539	0.782741
GO:0036459	thiol-dependent ubiquitinyl hydrolase activity	molecular_function	catalytic activity	3	647	26	7766	0.115385	0.370052	0.782741
GO:0042181	ketone biosynthetic process	biological_process	cellular process	1	289	7	4181	0.142857	0.394539	0.782741
GO:0042398	cellular modified amino acid biosynthetic process	biological_process	metabolic process	1	289	7	4181	0.142857	0.394539	0.782741
GO:0042451	purine nucleoside biosynthetic process	biological_process	cellular process	1	289	7	4181	0.142857	0.394539	0.782741
GO:0043648	dicarboxylic acid metabolic process	biological_process	cellular process	1	289	7	4181	0.142857	0.394539	0.782741
GO:0044421	extracellular region part	cellular_component	extracellular region	6	386	75	5891	0.08	0.368237	0.782741
GO:0045839	negative regulation of mitotic nuclear division	biological_process	biological regulation	1	289	7	4181	0.142857	0.394539	0.782741
GO:0045841	negative regulation of mitotic metaphase/anaphase transition	biological_process	biological regulation	1	289	7	4181	0.142857	0.394539	0.782741
GO:0046129	purine ribonucleoside biosynthetic process	biological_process	cellular process	1	289	7	4181	0.142857	0.394539	0.782741
GO:0046131	pyrimidine ribonucleoside metabolic process	biological_process	cellular process	1	289	7	4181	0.142857	0.394539	0.782741
GO:0046132	pyrimidine ribonucleoside biosynthetic process	biological_process	cellular process	1	289	7	4181	0.142857	0.394539	0.782741
GO:0046134	pyrimidine nucleoside biosynthetic process	biological_process	cellular process	1	289	7	4181	0.142857	0.394539	0.782741
GO:0051784	negative regulation of nuclear division	biological_process	biological regulation	1	289	7	4181	0.142857	0.394539	0.782741
GO:0051985	negative regulation of chromosome segregation	biological_process	biological regulation	1	289	7	4181	0.142857	0.394539	0.782741
GO:0071173	spindle assembly checkpoint	biological_process	biological regulation	1	289	7	4181	0.142857	0.394539	0.782741
GO:0071174	mitotic spindle checkpoint	biological_process	biological regulation	1	289	7	4181	0.142857	0.394539	0.782741
GO:0071560	cellular response to transforming growth factor beta stimulus	biological_process	cellular process	1	289	7	4181	0.142857	0.394539	0.782741
GO:0099023	tethering complex	cellular_component	protein-containing complex	2	386	20	5891	0.1	0.380706	0.782741
GO:0101005	ubiquitinyl hydrolase activity	molecular_function	catalytic activity	3	647	27	7766	0.111111	0.393392	0.782741
GO:1901661	quinone metabolic process	biological_process	cellular process	1	289	7	4181	0.142857	0.394539	0.782741
GO:1901663	quinone biosynthetic process	biological_process	cellular process	1	289	7	4181	0.142857	0.394539	0.782741
GO:1902100	negative regulation of metaphase/anaphase transition of cell cycle	biological_process	biological regulation	1	289	7	4181	0.142857	0.394539	0.782741
GO:1905819	negative regulation of chromosome separation	biological_process	biological regulation	1	289	7	4181	0.142857	0.394539	0.782741
GO:2000816	negative regulation of mitotic sister chromatid separation	biological_process	biological regulation	1	289	7	4181	0.142857	0.394539	0.782741
GO:0003697	single-stranded DNA binding	molecular_function	binding	1	647	6	7766	0.166667	0.406729	0.788729
GO:0004407	histone deacetylase activity	molecular_function	catalytic activity	1	647	6	7766	0.166667	0.406729	0.788729
GO:0005000	vasopressin receptor activity	molecular_function	molecular transducer activity	1	647	6	7766	0.166667	0.406729	0.788729
GO:0005102	signaling receptor binding	molecular_function	binding	7	647	73	7766	0.0958904	0.40731	0.788729
GO:0006417	regulation of translation	biological_process	biological regulation	2	289	20	4181	0.1	0.407078	0.788729
GO:0006979	response to oxidative stress	biological_process	response to stimulus	3	289	33	4181	0.0909091	0.401778	0.788729
GO:0017136	NAD-dependent histone deacetylase activity	molecular_function	catalytic activity	1	647	6	7766	0.166667	0.406729	0.788729
GO:0022884	macromolecule transmembrane transporter activity	molecular_function	transporter activity	1	647	6	7766	0.166667	0.406729	0.788729
GO:0031683	G-protein beta/gamma-subunit complex binding	molecular_function	binding	1	647	6	7766	0.166667	0.406729	0.788729
GO:0032182	ubiquitin-like protein binding	molecular_function	binding	1	647	6	7766	0.166667	0.406729	0.788729
GO:0034248	regulation of cellular amide metabolic process	biological_process	biological regulation	2	289	20	4181	0.1	0.407078	0.788729
GO:0043130	ubiquitin binding	molecular_function	binding	1	647	6	7766	0.166667	0.406729	0.788729
GO:0043167	ion binding	molecular_function	binding	212	647	2507	7766	0.0845632	0.406846	0.788729
GO:0050657	nucleic acid transport	biological_process	localization	2	289	20	4181	0.1	0.407078	0.788729
GO:0050658	RNA transport	biological_process	localization	2	289	20	4181	0.1	0.407078	0.788729
GO:0051236	establishment of RNA localization	biological_process	localization	2	289	20	4181	0.1	0.407078	0.788729
GO:0051276	chromosome organization	biological_process	cellular component organization or biogenesis	7	289	88	4181	0.0795455	0.407423	0.788729
GO:0060589	nucleoside-triphosphatase regulator activity	molecular_function	molecular function regulator	4	647	39	7766	0.102564	0.41083	0.794193
GO:0019898	extrinsic component of membrane	cellular_component	membrane part	1	386	8	5891	0.125	0.418698	0.804825
GO:0033180	proton-transporting V-type ATPase, V1 domain	cellular_component	protein-containing complex	1	386	8	5891	0.125	0.418698	0.804825
GO:0044665	MLL1/2 complex	cellular_component	organelle part	1	386	8	5891	0.125	0.418698	0.804825
GO:0071339	MLL1 complex	cellular_component	organelle part	1	386	8	5891	0.125	0.418698	0.804825
GO:0001510	RNA methylation	biological_process	cellular process	1	289	8	4181	0.125	0.43646	0.821535
GO:0006403	RNA localization	biological_process	localization	2	289	21	4181	0.0952381	0.431651	0.821535
GO:0010558	negative regulation of macromolecule biosynthetic process	biological_process	biological regulation	2	289	21	4181	0.0952381	0.431651	0.821535
GO:0015931	nucleobase-containing compound transport	biological_process	localization	2	289	21	4181	0.0952381	0.431651	0.821535
GO:0031984	organelle subcompartment	cellular_component	organelle part	10	386	140	5891	0.0714286	0.436323	0.821535
GO:0034976	response to endoplasmic reticulum stress	biological_process	cellular process	1	289	8	4181	0.125	0.43646	0.821535
GO:0070972	protein localization to endoplasmic reticulum	biological_process	localization	1	289	8	4181	0.125	0.43646	0.821535
GO:0071559	response to transforming growth factor beta	biological_process	response to stimulus	1	289	8	4181	0.125	0.43646	0.821535
GO:0080134	regulation of response to stress	biological_process	biological regulation	1	289	8	4181	0.125	0.43646	0.821535
GO:1901615	organic hydroxy compound metabolic process	biological_process	metabolic process	2	289	21	4181	0.0952381	0.431651	0.821535
GO:1901988	negative regulation of cell cycle phase transition	biological_process	biological regulation	1	289	8	4181	0.125	0.43646	0.821535
GO:1901991	negative regulation of mitotic cell cycle phase transition	biological_process	biological regulation	1	289	8	4181	0.125	0.43646	0.821535
GO:2000113	negative regulation of cellular macromolecule biosynthetic process	biological_process	biological regulation	2	289	21	4181	0.0952381	0.431651	0.821535
GO:2001057	reactive nitrogen species metabolic process	biological_process	metabolic process	1	289	8	4181	0.125	0.43646	0.821535
GO:2001251	negative regulation of chromosome organization	biological_process	biological regulation	1	289	8	4181	0.125	0.43646	0.821535
GO:0044391	ribosomal subunit	cellular_component	organelle part	3	386	37	5891	0.0810811	0.440667	0.828308
GO:0000922	spindle pole	cellular_component	organelle part	1	386	9	5891	0.111111	0.456839	0.838979
GO:0000987	proximal promoter sequence-specific DNA binding	molecular_function	binding	1	647	7	7766	0.142857	0.456193	0.838979
GO:0004096	catalase activity	molecular_function	antioxidant activity	1	647	7	7766	0.142857	0.456193	0.838979
GO:0004143	diacylglycerol kinase activity	molecular_function	catalytic activity	1	647	7	7766	0.142857	0.456193	0.838979
GO:0004386	helicase activity	molecular_function	catalytic activity	8	647	88	7766	0.0909091	0.452853	0.838979
GO:0005548	phospholipid transporter activity	molecular_function	transporter activity	1	647	7	7766	0.142857	0.456193	0.838979
GO:0005758	mitochondrial intermembrane space	cellular_component	organelle part	1	386	9	5891	0.111111	0.456839	0.838979
GO:0008146	sulfotransferase activity	molecular_function	catalytic activity	2	647	18	7766	0.111111	0.449466	0.838979
GO:0009607	response to biotic stimulus	biological_process	response to stimulus	2	289	22	4181	0.0909091	0.455672	0.838979
GO:0009617	response to bacterium	biological_process	multi-organism process	2	289	22	4181	0.0909091	0.455672	0.838979
GO:0016831	carboxy-lyase activity	molecular_function	catalytic activity	2	647	18	7766	0.111111	0.449466	0.838979
GO:0031970	organelle envelope lumen	cellular_component	organelle part	1	386	9	5891	0.111111	0.456839	0.838979
GO:0042742	defense response to bacterium	biological_process	multi-organism process	2	289	22	4181	0.0909091	0.455672	0.838979
GO:0043207	response to external biotic stimulus	biological_process	response to stimulus	2	289	22	4181	0.0909091	0.455672	0.838979
GO:0051707	response to other organism	biological_process	multi-organism process	2	289	22	4181	0.0909091	0.455672	0.838979
GO:0098542	defense response to other organism	biological_process	multi-organism process	2	289	22	4181	0.0909091	0.455672	0.838979
GO:0140104	molecular carrier activity	molecular_function	molecular carrier activity	1	647	7	7766	0.142857	0.456193	0.838979
GO:0007186	G protein-coupled receptor signaling pathway	biological_process	biological regulation	3	289	36	4181	0.0833333	0.45817	0.840287
GO:0051536	iron-sulfur cluster binding	molecular_function	binding	6	647	65	7766	0.0923077	0.45984	0.84108
GO:0051540	metal cluster binding	molecular_function	binding	6	647	65	7766	0.0923077	0.45984	0.84108
GO:0006000	fructose metabolic process	biological_process	metabolic process	1	289	9	4181	0.111111	0.475487	0.853616
GO:0006003	fructose 2,6-bisphosphate metabolic process	biological_process	cellular process	1	289	9	4181	0.111111	0.475487	0.853616
GO:0009066	aspartate family amino acid metabolic process	biological_process	cellular process	1	289	9	4181	0.111111	0.475487	0.853616
GO:0010948	negative regulation of cell cycle process	biological_process	biological regulation	1	289	9	4181	0.111111	0.475487	0.853616
GO:0010965	regulation of mitotic sister chromatid separation	biological_process	biological regulation	1	289	9	4181	0.111111	0.475487	0.853616
GO:0030071	regulation of mitotic metaphase/anaphase transition	biological_process	biological regulation	1	289	9	4181	0.111111	0.475487	0.853616
GO:0033045	regulation of sister chromatid segregation	biological_process	biological regulation	1	289	9	4181	0.111111	0.475487	0.853616
GO:0033047	regulation of mitotic sister chromatid segregation	biological_process	biological regulation	1	289	9	4181	0.111111	0.475487	0.853616
GO:0045944	positive regulation of transcription by RNA polymerase II	biological_process	biological regulation	1	289	9	4181	0.111111	0.475487	0.853616
GO:0046148	pigment biosynthetic process	biological_process	metabolic process	1	289	9	4181	0.111111	0.475487	0.853616
GO:0051983	regulation of chromosome segregation	biological_process	biological regulation	1	289	9	4181	0.111111	0.475487	0.853616
GO:0071363	cellular response to growth factor stimulus	biological_process	cellular process	1	289	9	4181	0.111111	0.475487	0.853616
GO:1902099	regulation of metaphase/anaphase transition of cell cycle	biological_process	biological regulation	1	289	9	4181	0.111111	0.475487	0.853616
GO:1905818	regulation of chromosome separation	biological_process	biological regulation	1	289	9	4181	0.111111	0.475487	0.853616
GO:0010564	regulation of cell cycle process	biological_process	biological regulation	2	289	23	4181	0.0869565	0.479101	0.857837
GO:0051172	negative regulation of nitrogen compound metabolic process	biological_process	biological regulation	2	289	23	4181	0.0869565	0.479101	0.857837
GO:0009165	nucleotide biosynthetic process	biological_process	cellular process	6	289	81	4181	0.0740741	0.4925	0.878357
GO:0030118	clathrin coat	cellular_component	cell	1	386	10	5891	0.1	0.492484	0.878357
GO:1901293	nucleoside phosphate biosynthetic process	biological_process	cellular process	6	289	81	4181	0.0740741	0.4925	0.878357
GO:0140098	catalytic activity, acting on RNA	molecular_function	catalytic activity	14	647	163	7766	0.0858896	0.493762	0.879454
GO:0005795	Golgi stack	cellular_component	organelle part	2	386	25	5891	0.08	0.494571	0.879741
GO:0006401	RNA catabolic process	biological_process	cellular process	2	289	24	4181	0.0833333	0.501904	0.88239
GO:0006753	nucleoside phosphate metabolic process	biological_process	cellular process	9	289	125	4181	0.072	0.500446	0.88239
GO:0008171	O-methyltransferase activity	molecular_function	catalytic activity	1	647	8	7766	0.125	0.50154	0.88239
GO:0008227	G protein-coupled amine receptor activity	molecular_function	molecular transducer activity	1	647	8	7766	0.125	0.50154	0.88239
GO:0009117	nucleotide metabolic process	biological_process	cellular process	9	289	125	4181	0.072	0.500446	0.88239
GO:0009982	pseudouridine synthase activity	molecular_function	catalytic activity	1	647	8	7766	0.125	0.50154	0.88239
GO:0016638	oxidoreductase activity, acting on the CH-NH2 group of donors	molecular_function	catalytic activity	1	647	8	7766	0.125	0.50154	0.88239
GO:0030151	molybdenum ion binding	molecular_function	binding	1	647	8	7766	0.125	0.50154	0.88239
GO:0031327	negative regulation of cellular biosynthetic process	biological_process	biological regulation	2	289	24	4181	0.0833333	0.501904	0.88239
GO:0004527	exonuclease activity	molecular_function	catalytic activity	2	647	20	7766	0.1	0.505571	0.883124
GO:0004601	peroxidase activity	molecular_function	antioxidant activity	3	647	32	7766	0.09375	0.505476	0.883124
GO:0016667	oxidoreductase activity, acting on a sulfur group of donors	molecular_function	catalytic activity	2	647	20	7766	0.1	0.505571	0.883124
GO:0016829	lyase activity	molecular_function	catalytic activity	10	647	116	7766	0.0862069	0.503723	0.883124
GO:0043492	ATPase activity, coupled to movement of substances	molecular_function	catalytic activity	6	647	68	7766	0.0882353	0.504492	0.883124
GO:0006487	protein N-linked glycosylation	biological_process	cellular process	1	289	10	4181	0.1	0.511821	0.887858
GO:0042180	cellular ketone metabolic process	biological_process	cellular process	1	289	10	4181	0.1	0.511821	0.887858
GO:0042440	pigment metabolic process	biological_process	metabolic process	1	289	10	4181	0.1	0.511821	0.887858
GO:0044743	protein transmembrane import into intracellular organelle	biological_process	localization	1	289	10	4181	0.1	0.511821	0.887858
GO:0045454	cell redox homeostasis	biological_process	biological regulation	3	289	39	4181	0.0769231	0.512201	0.887858
GO:0070848	response to growth factor	biological_process	response to stimulus	1	289	10	4181	0.1	0.511821	0.887858
GO:0008047	enzyme activator activity	molecular_function	molecular function regulator	4	647	45	7766	0.0888889	0.523199	0.905768
GO:0009890	negative regulation of biosynthetic process	biological_process	biological regulation	2	289	25	4181	0.08	0.524056	0.906097
GO:0000976	transcription regulatory region sequence-specific DNA binding	molecular_function	binding	1	647	9	7766	0.111111	0.54311	0.918876
GO:0001522	pseudouridine synthesis	biological_process	cellular process	1	289	11	4181	0.0909091	0.545646	0.918876
GO:0003873	6-phosphofructo-2-kinase activity	molecular_function	catalytic activity	1	647	9	7766	0.111111	0.54311	0.918876
GO:0004620	phospholipase activity	molecular_function	catalytic activity	2	647	21	7766	0.0952381	0.532196	0.918876
GO:0004983	neuropeptide Y receptor activity	molecular_function	molecular transducer activity	1	647	9	7766	0.111111	0.54311	0.918876
GO:0006013	mannose metabolic process	biological_process	metabolic process	1	289	11	4181	0.0909091	0.545646	0.918876
GO:0007088	regulation of mitotic nuclear division	biological_process	biological regulation	1	289	11	4181	0.0909091	0.545646	0.918876
GO:0007093	mitotic cell cycle checkpoint	biological_process	biological regulation	1	289	11	4181	0.0909091	0.545646	0.918876
GO:0008374	O-acyltransferase activity	molecular_function	catalytic activity	1	647	9	7766	0.111111	0.54311	0.918876
GO:0009163	nucleoside biosynthetic process	biological_process	cellular process	1	289	11	4181	0.0909091	0.545646	0.918876
GO:0016051	carbohydrate biosynthetic process	biological_process	metabolic process	2	289	26	4181	0.0769231	0.545537	0.918876
GO:0017056	structural constituent of nuclear pore	molecular_function	structural molecule activity	1	647	9	7766	0.111111	0.54311	0.918876
GO:0019904	protein domain specific binding	molecular_function	binding	1	647	9	7766	0.111111	0.54311	0.918876
GO:0031409	pigment binding	molecular_function	binding	1	647	9	7766	0.111111	0.54311	0.918876
GO:0042455	ribonucleoside biosynthetic process	biological_process	cellular process	1	289	11	4181	0.0909091	0.545646	0.918876
GO:0044255	cellular lipid metabolic process	biological_process	cellular process	11	289	158	4181	0.0696203	0.536719	0.918876
GO:0045930	negative regulation of mitotic cell cycle	biological_process	biological regulation	1	289	11	4181	0.0909091	0.545646	0.918876
GO:0051783	regulation of nuclear division	biological_process	biological regulation	1	289	11	4181	0.0909091	0.545646	0.918876
GO:0072593	reactive oxygen species metabolic process	biological_process	cellular process	1	289	11	4181	0.0909091	0.545646	0.918876
GO:1901135	carbohydrate derivative metabolic process	biological_process	metabolic process	20	289	289	4181	0.0692042	0.533778	0.918876
GO:1901659	glycosyl compound biosynthetic process	biological_process	metabolic process	1	289	11	4181	0.0909091	0.545646	0.918876
GO:0051056	regulation of small GTPase mediated signal transduction	biological_process	biological regulation	3	289	41	4181	0.0731707	0.546601	0.919344
GO:0016887	ATPase activity	molecular_function	catalytic activity	12	647	145	7766	0.0827586	0.554036	0.930698
GO:0016830	carbon-carbon lyase activity	molecular_function	catalytic activity	2	647	22	7766	0.0909091	0.557825	0.935906
GO:0055114	oxidation-reduction process	biological_process	metabolic process	5	289	72	4181	0.0694444	0.563057	0.94352
GO:0030163	protein catabolic process	biological_process	metabolic process	6	289	87	4181	0.0689655	0.564001	0.943938
GO:0001653	peptide receptor activity	molecular_function	molecular transducer activity	3	647	35	7766	0.0857143	0.567357	0.946059
GO:0005267	potassium channel activity	molecular_function	transporter activity	3	647	35	7766	0.0857143	0.567357	0.946059
GO:0008528	G protein-coupled peptide receptor activity	molecular_function	molecular transducer activity	3	647	35	7766	0.0857143	0.567357	0.946059
GO:0001067	regulatory region nucleic acid binding	molecular_function	binding	1	647	10	7766	0.1	0.581219	0.948999
GO:0003690	double-stranded DNA binding	molecular_function	binding	2	647	23	7766	0.0869565	0.582437	0.948999
GO:0003746	translation elongation factor activity	molecular_function	binding	1	647	10	7766	0.1	0.581219	0.948999
GO:0004185	serine-type carboxypeptidase activity	molecular_function	catalytic activity	1	647	10	7766	0.1	0.581219	0.948999
GO:0004715	non-membrane spanning protein tyrosine kinase activity	molecular_function	catalytic activity	1	647	10	7766	0.1	0.581219	0.948999
GO:0005819	spindle	cellular_component	organelle part	1	386	13	5891	0.0769231	0.586016	0.948999
GO:0007034	vacuolar transport	biological_process	localization	1	289	12	4181	0.0833333	0.577135	0.948999
GO:0008443	phosphofructokinase activity	molecular_function	catalytic activity	1	647	10	7766	0.1	0.581219	0.948999
GO:0009116	nucleoside metabolic process	biological_process	cellular process	2	289	28	4181	0.0714286	0.58644	0.948999
GO:0019205	nucleobase-containing compound kinase activity	molecular_function	catalytic activity	2	647	23	7766	0.0869565	0.582437	0.948999
GO:0030145	manganese ion binding	molecular_function	binding	1	647	10	7766	0.1	0.581219	0.948999
GO:0033044	regulation of chromosome organization	biological_process	biological regulation	1	289	12	4181	0.0833333	0.577135	0.948999
GO:0033558	protein deacetylase activity	molecular_function	catalytic activity	1	647	10	7766	0.1	0.581219	0.948999
GO:0034660	ncRNA metabolic process	biological_process	cellular process	8	289	119	4181	0.0672269	0.586372	0.948999
GO:0034979	NAD-dependent protein deacetylase activity	molecular_function	catalytic activity	1	647	10	7766	0.1	0.581219	0.948999
GO:0035097	histone methyltransferase complex	cellular_component	organelle part	1	386	13	5891	0.0769231	0.586016	0.948999
GO:0044212	transcription regulatory region DNA binding	molecular_function	binding	1	647	10	7766	0.1	0.581219	0.948999
GO:0065002	intracellular protein transmembrane transport	biological_process	localization	1	289	12	4181	0.0833333	0.577135	0.948999
GO:0071806	protein transmembrane transport	biological_process	localization	1	289	12	4181	0.0833333	0.577135	0.948999
GO:0099080	supramolecular complex	cellular_component	supramolecular complex	3	386	45	5891	0.0666667	0.573325	0.948999
GO:0099081	supramolecular polymer	cellular_component	supramolecular complex	3	386	45	5891	0.0666667	0.573325	0.948999
GO:0099512	supramolecular fiber	cellular_component	supramolecular complex	3	386	45	5891	0.0666667	0.573325	0.948999
GO:1901564	organonitrogen compound metabolic process	biological_process	metabolic process	53	289	781	4181	0.0678617	0.586578	0.948999
GO:1901657	glycosyl compound metabolic process	biological_process	metabolic process	2	289	28	4181	0.0714286	0.58644	0.948999
GO:1990837	sequence-specific double-stranded DNA binding	molecular_function	binding	1	647	10	7766	0.1	0.581219	0.948999
GO:0048583	regulation of response to stimulus	biological_process	biological regulation	6	289	90	4181	0.0666667	0.597917	0.966194
GO:0018130	heterocycle biosynthetic process	biological_process	cellular process	15	289	225	4181	0.0666667	0.599401	0.967441
GO:0007178	transmembrane receptor protein serine/threonine kinase signaling pathway	biological_process	biological regulation	1	289	13	4181	0.0769231	0.606448	0.974188
GO:0010639	negative regulation of organelle organization	biological_process	biological regulation	1	289	13	4181	0.0769231	0.606448	0.974188
GO:0048584	positive regulation of response to stimulus	biological_process	biological regulation	1	289	13	4181	0.0769231	0.606448	0.974188
GO:0051028	mRNA transport	biological_process	localization	1	289	13	4181	0.0769231	0.606448	0.974188
GO:0004879	nuclear receptor activity	molecular_function	transcription regulator activity	1	647	11	7766	0.0909091	0.616153	0.98512
GO:0004890	GABA-A receptor activity	molecular_function	molecular transducer activity	1	647	11	7766	0.0909091	0.616153	0.98512
GO:0070008	serine-type exopeptidase activity	molecular_function	catalytic activity	1	647	11	7766	0.0909091	0.616153	0.98512
GO:0098531	transcription factor activity, direct ligand regulated sequence-specific DNA binding	molecular_function	transcription regulator activity	1	647	11	7766	0.0909091	0.616153	0.98512
GO:0044265	cellular macromolecule catabolic process	biological_process	cellular process	7	289	107	4181	0.0654206	0.616988	0.985296
GO:0000956	nuclear-transcribed mRNA catabolic process	biological_process	biological regulation	1	289	14	4181	0.0714286	0.633736	0.994512
GO:0005875	microtubule associated complex	cellular_component	organelle part	2	386	32	5891	0.0625	0.629864	0.994512
GO:0009968	negative regulation of signal transduction	biological_process	biological regulation	1	289	14	4181	0.0714286	0.633736	0.994512
GO:0010648	negative regulation of cell communication	biological_process	biological regulation	1	289	14	4181	0.0714286	0.633736	0.994512
GO:0016616	oxidoreductase activity, acting on the CH-OH group of donors, NAD or NADP as acceptor	molecular_function	catalytic activity	3	647	38	7766	0.0789474	0.624247	0.994512
GO:0023057	negative regulation of signaling	biological_process	biological regulation	1	289	14	4181	0.0714286	0.633736	0.994512
GO:0031324	negative regulation of cellular metabolic process	biological_process	biological regulation	2	289	30	4181	0.0666667	0.624562	0.994512
GO:0042133	neurotransmitter metabolic process	biological_process	biological regulation	1	289	14	4181	0.0714286	0.633736	0.994512
GO:0045893	positive regulation of transcription, DNA-templated	biological_process	biological regulation	1	289	14	4181	0.0714286	0.633736	0.994512
GO:0051129	negative regulation of cellular component organization	biological_process	biological regulation	1	289	14	4181	0.0714286	0.633736	0.994512
GO:0051254	positive regulation of RNA metabolic process	biological_process	biological regulation	1	289	14	4181	0.0714286	0.633736	0.994512
GO:0070647	protein modification by small protein conjugation or removal	biological_process	cellular process	3	289	46	4181	0.0652174	0.626061	0.994512
GO:1901576	organic substance biosynthetic process	biological_process	metabolic process	46	289	688	4181	0.0668605	0.626973	0.994512
GO:1902680	positive regulation of RNA biosynthetic process	biological_process	biological regulation	1	289	14	4181	0.0714286	0.633736	0.994512
GO:1903508	positive regulation of nucleic acid-templated transcription	biological_process	biological regulation	1	289	14	4181	0.0714286	0.633736	0.994512
GO:0051603	proteolysis involved in cellular protein catabolic process	biological_process	cellular process	5	289	78	4181	0.0641026	0.635418	0.996001
GO:0000075	cell cycle checkpoint	biological_process	biological regulation	1	289	18	4181	0.0555556	0.725284	1
GO:0000139	Golgi membrane	cellular_component	organelle part	2	386	58	5891	0.0344828	0.90166	1
GO:0000166	nucleotide binding	molecular_function	binding	72	647	1112	7766	0.0647482	0.994553	1
GO:0000228	nuclear chromosome	cellular_component	organelle part	1	386	40	5891	0.025	0.934131	1
GO:0000278	mitotic cell cycle	biological_process	cellular process	2	289	37	4181	0.0540541	0.736636	1
GO:0000502	proteasome complex	cellular_component	cell	1	386	26	5891	0.0384615	0.828963	1
GO:0000943	retrotransposon nucleocapsid	cellular_component	organelle part	1	386	16	5891	0.0625	0.662346	1
GO:0000981	DNA-binding transcription factor activity, RNA polymerase II-specific	molecular_function	transcription regulator activity	1	647	23	7766	0.0434783	0.865163	1
GO:0001505	regulation of neurotransmitter levels	biological_process	biological regulation	1	289	20	4181	0.05	0.762106	1
GO:0001882	nucleoside binding	molecular_function	binding	10	647	154	7766	0.0649351	0.836771	1
GO:0001883	purine nucleoside binding	molecular_function	binding	8	647	149	7766	0.0536913	0.937186	1
GO:0003008	system process	biological_process	multicellular organismal process	1	289	65	4181	0.0153846	0.990842	1
GO:0003676	nucleic acid binding	molecular_function	binding	129	647	1931	7766	0.0668048	0.999152	1
GO:0003677	DNA binding	molecular_function	binding	57	647	780	7766	0.0730769	0.87795	1
GO:0003700	DNA-binding transcription factor activity	molecular_function	transcription regulator activity	10	647	202	7766	0.049505	0.977481	1
GO:0003723	RNA binding	molecular_function	binding	14	647	371	7766	0.0377358	0.99989	1
GO:0003735	structural constituent of ribosome	molecular_function	structural molecule activity	5	647	131	7766	0.0381679	0.987526	1
GO:0003743	translation initiation factor activity	molecular_function	binding	1	647	42	7766	0.0238095	0.97436	1
GO:0003774	motor activity	molecular_function	catalytic activity	2	647	70	7766	0.0285714	0.983639	1
GO:0003777	microtubule motor activity	molecular_function	catalytic activity	2	647	47	7766	0.0425532	0.912276	1
GO:0003779	actin binding	molecular_function	binding	1	647	78	7766	0.0128205	0.998909	1
GO:0003899	DNA-directed 5'-3' RNA polymerase activity	molecular_function	catalytic activity	2	647	32	7766	0.0625	0.759032	1
GO:0003924	GTPase activity	molecular_function	catalytic activity	5	647	107	7766	0.046729	0.950435	1
GO:0003951	NAD+ kinase activity	molecular_function	catalytic activity	1	647	12	7766	0.0833333	0.648178	1
GO:0004089	carbonate dehydratase activity	molecular_function	catalytic activity	1	647	14	7766	0.0714286	0.704444	1
GO:0004298	threonine-type endopeptidase activity	molecular_function	catalytic activity	1	647	19	7766	0.0526316	0.808865	1
GO:0004312	fatty acid synthase activity	molecular_function	catalytic activity	1	647	15	7766	0.0666667	0.729112	1
GO:0004559	alpha-mannosidase activity	molecular_function	catalytic activity	1	647	15	7766	0.0666667	0.729112	1
GO:0004672	protein kinase activity	molecular_function	catalytic activity	16	647	237	7766	0.0675105	0.84512	1
GO:0004674	protein serine/threonine kinase activity	molecular_function	catalytic activity	7	647	96	7766	0.0729167	0.698534	1
GO:0004713	protein tyrosine kinase activity	molecular_function	catalytic activity	1	647	32	7766	0.03125	0.938544	1
GO:0004842	ubiquitin-protein transferase activity	molecular_function	catalytic activity	4	647	71	7766	0.056338	0.853883	1
GO:0004857	enzyme inhibitor activity	molecular_function	molecular function regulator	1	647	60	7766	0.0166667	0.9947	1
GO:0004866	endopeptidase inhibitor activity	molecular_function	molecular function regulator	1	647	33	7766	0.030303	0.943685	1
GO:0004888	transmembrane signaling receptor activity	molecular_function	molecular transducer activity	9	647	354	7766	0.0254237	0.999999	1
GO:0004930	G protein-coupled receptor activity	molecular_function	molecular transducer activity	6	647	143	7766	0.041958	0.983031	1
GO:0005085	guanyl-nucleotide exchange factor activity	molecular_function	molecular function regulator	3	647	52	7766	0.0576923	0.81994	1
GO:0005088	Ras guanyl-nucleotide exchange factor activity	molecular_function	molecular function regulator	1	647	30	7766	0.0333333	0.926813	1
GO:0005089	Rho guanyl-nucleotide exchange factor activity	molecular_function	molecular function regulator	1	647	27	7766	0.037037	0.904897	1
GO:0005179	hormone activity	molecular_function	molecular function regulator	1	647	31	7766	0.0322581	0.932934	1
GO:0005198	structural molecule activity	molecular_function	structural molecule activity	16	647	422	7766	0.0379147	0.999956	1
GO:0005200	structural constituent of cytoskeleton	molecular_function	structural molecule activity	1	647	16	7766	0.0625	0.751724	1
GO:0005201	extracellular matrix structural constituent	molecular_function	structural molecule activity	1	647	17	7766	0.0588235	0.772451	1
GO:0005216	ion channel activity	molecular_function	transporter activity	8	647	177	7766	0.0451977	0.983813	1
GO:0005230	extracellular ligand-gated ion channel activity	molecular_function	transporter activity	2	647	76	7766	0.0263158	0.989618	1
GO:0005244	voltage-gated ion channel activity	molecular_function	transporter activity	1	647	29	7766	0.0344828	0.920135	1
GO:0005249	voltage-gated potassium channel activity	molecular_function	transporter activity	1	647	21	7766	0.047619	0.83946	1
GO:0005261	cation channel activity	molecular_function	transporter activity	6	647	91	7766	0.0659341	0.780842	1
GO:0005262	calcium channel activity	molecular_function	transporter activity	1	647	14	7766	0.0714286	0.704444	1
GO:0005272	sodium channel activity	molecular_function	transporter activity	1	647	24	7766	0.0416667	0.87643	1
GO:0005326	neurotransmitter transporter activity	molecular_function	transporter activity	1	647	30	7766	0.0333333	0.926813	1
GO:0005328	neurotransmitter:sodium symporter activity	molecular_function	transporter activity	1	647	29	7766	0.0344828	0.920135	1
GO:0005488	binding	molecular_function	binding	333	647	4631	7766	0.0719067	0.999995	1
GO:0005509	calcium ion binding	molecular_function	binding	14	647	185	7766	0.0756757	0.687251	1
GO:0005515	protein binding	molecular_function	binding	19	647	561	7766	0.0338681	1	1
GO:0005524	ATP binding	molecular_function	binding	54	647	764	7766	0.0706806	0.92159	1
GO:0005525	GTP binding	molecular_function	binding	8	647	149	7766	0.0536913	0.937186	1
GO:0005549	odorant binding	molecular_function	binding	2	647	130	7766	0.0153846	0.999855	1
GO:0005622	intracellular	cellular_component	cell	120	386	2177	5891	0.0551217	0.99462	1
GO:0005623	cell	cellular_component	cell	132	386	2692	5891	0.0490342	0.999999	1
GO:0005634	nucleus	cellular_component	cell	58	386	1100	5891	0.0527273	0.977735	1
GO:0005654	nucleoplasm	cellular_component	organelle part	1	386	106	5891	0.00943396	0.99929	1
GO:0005667	transcription factor complex	cellular_component	cell	2	386	47	5891	0.0425532	0.823433	1
GO:0005694	chromosome	cellular_component	cell	3	386	89	5891	0.0337079	0.937738	1
GO:0005730	nucleolus	cellular_component	organelle part	2	386	39	5891	0.0512821	0.735293	1
GO:0005737	cytoplasm	cellular_component	cell	60	386	960	5891	0.0625	0.682357	1
GO:0005739	mitochondrion	cellular_component	cell	7	386	217	5891	0.0322581	0.990564	1
GO:0005740	mitochondrial envelope	cellular_component	organelle part	3	386	116	5891	0.0258621	0.98456	1
GO:0005743	mitochondrial inner membrane	cellular_component	organelle part	1	386	86	5891	0.0116279	0.997183	1
GO:0005794	Golgi apparatus	cellular_component	cell	5	386	100	5891	0.05	0.793914	1
GO:0005813	centrosome	cellular_component	organelle part	1	386	16	5891	0.0625	0.662346	1
GO:0005815	microtubule organizing center	cellular_component	organelle part	1	386	28	5891	0.0357143	0.850737	1
GO:0005829	cytosol	cellular_component	cell	1	386	39	5891	0.025641	0.929479	1
GO:0005839	proteasome core complex	cellular_component	cell	1	386	18	5891	0.0555556	0.705261	1
GO:0005840	ribosome	cellular_component	cell	5	386	142	5891	0.0352113	0.961092	1
GO:0005856	cytoskeleton	cellular_component	cell	4	386	169	5891	0.0236686	0.99657	1
GO:0005874	microtubule	cellular_component	organelle part	2	386	38	5891	0.0526316	0.721971	1
GO:0005886	plasma membrane	cellular_component	cell	6	386	292	5891	0.0205479	0.999928	1
GO:0006030	chitin metabolic process	biological_process	cellular process	3	289	67	4181	0.0447761	0.852511	1
GO:0006040	amino sugar metabolic process	biological_process	metabolic process	3	289	71	4181	0.0422535	0.878592	1
GO:0006163	purine nucleotide metabolic process	biological_process	cellular process	3	289	73	4181	0.0410959	0.890034	1
GO:0006164	purine nucleotide biosynthetic process	biological_process	cellular process	1	289	51	4181	0.0196078	0.974672	1
GO:0006310	DNA recombination	biological_process	cellular process	9	289	146	4181	0.0616438	0.689834	1
GO:0006313	transposition, DNA-mediated	biological_process	cellular process	1	289	81	4181	0.0123457	0.997149	1
GO:0006351	transcription, DNA-templated	biological_process	cellular process	2	289	89	4181	0.0224719	0.987676	1
GO:0006355	regulation of transcription, DNA-templated	biological_process	biological regulation	8	289	265	4181	0.0301887	0.998605	1
GO:0006357	regulation of transcription by RNA polymerase II	biological_process	biological regulation	3	289	70	4181	0.0428571	0.872484	1
GO:0006364	rRNA processing	biological_process	cellular component organization or biogenesis	1	289	28	4181	0.0357143	0.86632	1
GO:0006396	RNA processing	biological_process	cellular process	12	289	186	4181	0.0645161	0.643449	1
GO:0006397	mRNA processing	biological_process	cellular process	1	289	70	4181	0.0142857	0.993637	1
GO:0006402	mRNA catabolic process	biological_process	biological regulation	1	289	18	4181	0.0555556	0.725284	1
GO:0006412	translation	biological_process	cellular process	7	289	190	4181	0.0368421	0.981511	1
GO:0006457	protein folding	biological_process	cellular process	1	289	41	4181	0.0243902	0.947732	1
GO:0006464	cellular protein modification process	biological_process	cellular process	8	289	197	4181	0.0406091	0.968826	1
GO:0006486	protein glycosylation	biological_process	cellular process	3	289	59	4181	0.0508475	0.785582	1
GO:0006508	proteolysis	biological_process	metabolic process	6	289	108	4181	0.0555556	0.768013	1
GO:0006511	ubiquitin-dependent protein catabolic process	biological_process	cellular process	4	289	69	4181	0.057971	0.713051	1
GO:0006518	peptide metabolic process	biological_process	cellular process	9	289	201	4181	0.0447761	0.945436	1
GO:0006605	protein targeting	biological_process	localization	1	289	26	4181	0.0384615	0.845584	1
GO:0006644	phospholipid metabolic process	biological_process	cellular process	3	289	82	4181	0.0365854	0.930452	1
GO:0006650	glycerophospholipid metabolic process	biological_process	cellular process	2	289	45	4181	0.0444444	0.828636	1
GO:0006720	isoprenoid metabolic process	biological_process	cellular process	1	289	18	4181	0.0555556	0.725284	1
GO:0006793	phosphorus metabolic process	biological_process	cellular process	14	289	240	4181	0.0583333	0.787689	1
GO:0006796	phosphate-containing compound metabolic process	biological_process	cellular process	14	289	237	4181	0.0590717	0.772041	1
GO:0006810	transport	biological_process	localization	32	289	519	4181	0.061657	0.788715	1
GO:0006811	ion transport	biological_process	localization	6	289	108	4181	0.0555556	0.768013	1
GO:0006812	cation transport	biological_process	localization	4	289	67	4181	0.0597015	0.690874	1
GO:0006886	intracellular protein transport	biological_process	localization	2	289	105	4181	0.0190476	0.995578	1
GO:0006913	nucleocytoplasmic transport	biological_process	localization	1	289	21	4181	0.047619	0.778629	1
GO:0006915	apoptotic process	biological_process	cellular process	1	289	20	4181	0.05	0.762106	1
GO:0006928	movement of cell or subcellular component	biological_process	cellular process	1	289	62	4181	0.016129	0.988608	1
GO:0006996	organelle organization	biological_process	cellular component organization or biogenesis	9	289	259	4181	0.034749	0.995063	1
GO:0007017	microtubule-based process	biological_process	cellular process	2	289	94	4181	0.0212766	0.991028	1
GO:0007018	microtubule-based movement	biological_process	cellular process	1	289	51	4181	0.0196078	0.974672	1
GO:0007049	cell cycle	biological_process	cellular process	3	289	69	4181	0.0434783	0.866108	1
GO:0007154	cell communication	biological_process	cellular process	17	289	555	4181	0.0306306	0.999992	1
GO:0007155	cell adhesion	biological_process	biological adhesion	1	289	52	4181	0.0192308	0.976444	1
GO:0007156	homophilic cell adhesion via plasma membrane adhesion molecules	biological_process	biological adhesion	1	289	17	4181	0.0588235	0.704795	1
GO:0007165	signal transduction	biological_process	biological regulation	17	289	541	4181	0.0314233	0.999984	1
GO:0007166	cell surface receptor signaling pathway	biological_process	biological regulation	4	289	97	4181	0.0412371	0.912018	1
GO:0007264	small GTPase mediated signal transduction	biological_process	biological regulation	2	289	34	4181	0.0588235	0.692554	1
GO:0007267	cell-cell signaling	biological_process	cellular process	1	289	39	4181	0.025641	0.939596	1
GO:0007275	multicellular organism development	biological_process	multicellular organismal process	2	289	194	4181	0.0103093	0.999989	1
GO:0007346	regulation of mitotic cell cycle	biological_process	biological regulation	1	289	21	4181	0.047619	0.778629	1
GO:0007600	sensory perception	biological_process	multicellular organismal process	1	289	64	4181	0.015625	0.990151	1
GO:0007606	sensory perception of chemical stimulus	biological_process	multicellular organismal process	1	289	49	4181	0.0204082	0.970718	1
GO:0008061	chitin binding	molecular_function	binding	3	647	71	7766	0.0422535	0.942641	1
GO:0008092	cytoskeletal protein binding	molecular_function	binding	1	647	143	7766	0.00699301	0.999996	1
GO:0008104	protein localization	biological_process	localization	4	289	167	4181	0.0239521	0.997776	1
GO:0008135	translation factor activity, RNA binding	molecular_function	binding	2	647	56	7766	0.0357143	0.953874	1
GO:0008144	drug binding	molecular_function	binding	64	647	884	7766	0.0723982	0.907085	1
GO:0008168	methyltransferase activity	molecular_function	catalytic activity	3	647	89	7766	0.0337079	0.982464	1
GO:0008173	RNA methyltransferase activity	molecular_function	catalytic activity	1	647	23	7766	0.0434783	0.865163	1
GO:0008188	neuropeptide receptor activity	molecular_function	molecular transducer activity	1	647	12	7766	0.0833333	0.648178	1
GO:0008219	cell death	biological_process	cellular process	1	289	21	4181	0.047619	0.778629	1
GO:0008289	lipid binding	molecular_function	binding	2	647	69	7766	0.0289855	0.982361	1
GO:0008299	isoprenoid biosynthetic process	biological_process	cellular process	1	289	18	4181	0.0555556	0.725284	1
GO:0008324	cation transmembrane transporter activity	molecular_function	transporter activity	15	647	220	7766	0.0681818	0.827758	1
GO:0008380	RNA splicing	biological_process	cellular process	1	289	57	4181	0.0175439	0.983615	1
GO:0008408	3'-5' exonuclease activity	molecular_function	catalytic activity	1	647	13	7766	0.0769231	0.677534	1
GO:0008509	anion transmembrane transporter activity	molecular_function	transporter activity	1	647	27	7766	0.037037	0.904897	1
GO:0008610	lipid biosynthetic process	biological_process	metabolic process	6	289	102	4181	0.0588235	0.718103	1
GO:0008757	S-adenosylmethionine-dependent methyltransferase activity	molecular_function	catalytic activity	1	647	40	7766	0.025	0.969459	1
GO:0009058	biosynthetic process	biological_process	metabolic process	48	289	733	4181	0.0654843	0.690206	1
GO:0009059	macromolecule biosynthetic process	biological_process	metabolic process	21	289	421	4181	0.0498812	0.963979	1
GO:0009100	glycoprotein metabolic process	biological_process	cellular process	3	289	62	4181	0.0483871	0.813186	1
GO:0009101	glycoprotein biosynthetic process	biological_process	cellular process	3	289	59	4181	0.0508475	0.785582	1
GO:0009119	ribonucleoside metabolic process	biological_process	cellular process	1	289	21	4181	0.047619	0.778629	1
GO:0009123	nucleoside monophosphate metabolic process	biological_process	cellular process	2	289	63	4181	0.031746	0.939051	1
GO:0009124	nucleoside monophosphate biosynthetic process	biological_process	cellular process	1	289	46	4181	0.0217391	0.963607	1
GO:0009126	purine nucleoside monophosphate metabolic process	biological_process	cellular process	1	289	57	4181	0.0175439	0.983615	1
GO:0009141	nucleoside triphosphate metabolic process	biological_process	cellular process	2	289	57	4181	0.0350877	0.913251	1
GO:0009142	nucleoside triphosphate biosynthetic process	biological_process	cellular process	1	289	34	4181	0.0294118	0.913304	1
GO:0009144	purine nucleoside triphosphate metabolic process	biological_process	cellular process	2	289	53	4181	0.0377358	0.890709	1
GO:0009145	purine nucleoside triphosphate biosynthetic process	biological_process	cellular process	1	289	33	4181	0.030303	0.906811	1
GO:0009150	purine ribonucleotide metabolic process	biological_process	cellular process	2	289	71	4181	0.028169	0.962327	1
GO:0009152	purine ribonucleotide biosynthetic process	biological_process	cellular process	1	289	50	4181	0.02	0.972766	1
GO:0009161	ribonucleoside monophosphate metabolic process	biological_process	cellular process	1	289	62	4181	0.016129	0.988608	1
GO:0009167	purine ribonucleoside monophosphate metabolic process	biological_process	cellular process	1	289	57	4181	0.0175439	0.983615	1
GO:0009199	ribonucleoside triphosphate metabolic process	biological_process	cellular process	2	289	54	4181	0.037037	0.896805	1
GO:0009201	ribonucleoside triphosphate biosynthetic process	biological_process	cellular process	1	289	34	4181	0.0294118	0.913304	1
GO:0009205	purine ribonucleoside triphosphate metabolic process	biological_process	cellular process	2	289	53	4181	0.0377358	0.890709	1
GO:0009206	purine ribonucleoside triphosphate biosynthetic process	biological_process	cellular process	1	289	33	4181	0.030303	0.906811	1
GO:0009259	ribonucleotide metabolic process	biological_process	cellular process	2	289	75	4181	0.0266667	0.970497	1
GO:0009260	ribonucleotide biosynthetic process	biological_process	cellular process	1	289	54	4181	0.0185185	0.979626	1
GO:0009605	response to external stimulus	biological_process	response to stimulus	2	289	32	4181	0.0625	0.659914	1
GO:0009889	regulation of biosynthetic process	biological_process	biological regulation	10	289	292	4181	0.0342466	0.99727	1
GO:0009891	positive regulation of biosynthetic process	biological_process	biological regulation	1	289	16	4181	0.0625	0.682784	1
GO:0009893	positive regulation of metabolic process	biological_process	biological regulation	1	289	33	4181	0.030303	0.906811	1
GO:0009966	regulation of signal transduction	biological_process	biological regulation	5	289	85	4181	0.0588235	0.709942	1
GO:0009987	cellular process	biological_process	cellular process	179	289	2876	4181	0.0622392	0.995767	1
GO:0010467	gene expression	biological_process	metabolic process	21	289	494	4181	0.0425101	0.996773	1
GO:0010468	regulation of gene expression	biological_process	biological regulation	16	289	327	4181	0.0489297	0.952179	1
GO:0010498	proteasomal protein catabolic process	biological_process	cellular process	1	289	18	4181	0.0555556	0.725284	1
GO:0010556	regulation of macromolecule biosynthetic process	biological_process	biological regulation	10	289	288	4181	0.0347222	0.996728	1
GO:0010557	positive regulation of macromolecule biosynthetic process	biological_process	biological regulation	1	289	16	4181	0.0625	0.682784	1
GO:0010604	positive regulation of macromolecule metabolic process	biological_process	biological regulation	1	289	31	4181	0.0322581	0.892337	1
GO:0010628	positive regulation of gene expression	biological_process	biological regulation	1	289	16	4181	0.0625	0.682784	1
GO:0010646	regulation of cell communication	biological_process	biological regulation	5	289	87	4181	0.0574713	0.729159	1
GO:0012501	programmed cell death	biological_process	cellular process	1	289	21	4181	0.047619	0.778629	1
GO:0012506	vesicle membrane	cellular_component	organelle part	1	386	18	5891	0.0555556	0.705261	1
GO:0015031	protein transport	biological_process	localization	3	289	155	4181	0.0193548	0.99898	1
GO:0015075	ion transmembrane transporter activity	molecular_function	transporter activity	18	647	326	7766	0.0552147	0.980816	1
GO:0015077	monovalent inorganic cation transmembrane transporter activity	molecular_function	transporter activity	5	647	149	7766	0.033557	0.995901	1
GO:0015079	potassium ion transmembrane transporter activity	molecular_function	transporter activity	3	647	40	7766	0.075	0.659215	1
GO:0015081	sodium ion transmembrane transporter activity	molecular_function	transporter activity	2	647	60	7766	0.0333333	0.965559	1
GO:0015085	calcium ion transmembrane transporter activity	molecular_function	transporter activity	1	647	26	7766	0.0384615	0.896222	1
GO:0015103	inorganic anion transmembrane transporter activity	molecular_function	transporter activity	1	647	22	7766	0.0454545	0.852871	1
GO:0015267	channel activity	molecular_function	transporter activity	11	647	201	7766	0.0547264	0.953954	1
GO:0015276	ligand-gated ion channel activity	molecular_function	transporter activity	3	647	85	7766	0.0352941	0.977028	1
GO:0015291	secondary active transmembrane transporter activity	molecular_function	transporter activity	2	647	66	7766	0.030303	0.977916	1
GO:0015293	symporter activity	molecular_function	transporter activity	1	647	40	7766	0.025	0.969459	1
GO:0015294	solute:cation symporter activity	molecular_function	transporter activity	1	647	34	7766	0.0294118	0.948397	1
GO:0015318	inorganic molecular entity transmembrane transporter activity	molecular_function	transporter activity	14	647	309	7766	0.0453074	0.997194	1
GO:0015370	solute:sodium symporter activity	molecular_function	transporter activity	1	647	29	7766	0.0344828	0.920135	1
GO:0015399	primary active transmembrane transporter activity	molecular_function	transporter activity	5	647	66	7766	0.0757576	0.653438	1
GO:0015405	P-P-bond-hydrolysis-driven transmembrane transporter activity	molecular_function	transporter activity	5	647	66	7766	0.0757576	0.653438	1
GO:0015630	microtubule cytoskeleton	cellular_component	cell	4	386	84	5891	0.047619	0.810274	1
GO:0015672	monovalent inorganic cation transport	biological_process	localization	2	289	54	4181	0.037037	0.896805	1
GO:0015833	peptide transport	biological_process	localization	3	289	156	4181	0.0192308	0.999042	1
GO:0015923	mannosidase activity	molecular_function	catalytic activity	1	647	15	7766	0.0666667	0.729112	1
GO:0015988	energy coupled proton transmembrane transport, against electrochemical gradient	biological_process	localization	1	289	17	4181	0.0588235	0.704795	1
GO:0015991	ATP hydrolysis coupled proton transport	biological_process	localization	1	289	17	4181	0.0588235	0.704795	1
GO:0016043	cellular component organization	biological_process	cellular component organization or biogenesis	12	289	353	4181	0.0339943	0.998958	1
GO:0016055	Wnt signaling pathway	biological_process	biological regulation	1	289	26	4181	0.0384615	0.845584	1
GO:0016070	RNA metabolic process	biological_process	cellular process	18	289	341	4181	0.0527859	0.91605	1
GO:0016071	mRNA metabolic process	biological_process	cellular process	2	289	88	4181	0.0227273	0.986873	1
GO:0016072	rRNA metabolic process	biological_process	cellular process	1	289	29	4181	0.0344828	0.875623	1
GO:0016192	vesicle-mediated transport	biological_process	localization	3	289	138	4181	0.0217391	0.997108	1
GO:0016301	kinase activity	molecular_function	catalytic activity	26	647	352	7766	0.0738636	0.771702	1
GO:0016462	pyrophosphatase activity	molecular_function	catalytic activity	27	647	401	7766	0.0673317	0.903077	1
GO:0016469	proton-transporting two-sector ATPase complex	cellular_component	protein-containing complex	1	386	38	5891	0.0263158	0.9245	1
GO:0016614	oxidoreductase activity, acting on CH-OH group of donors	molecular_function	catalytic activity	4	647	90	7766	0.0444444	0.94902	1
GO:0016620	oxidoreductase activity, acting on the aldehyde or oxo group of donors, NAD or NADP as acceptor	molecular_function	catalytic activity	1	647	44	7766	0.0227273	0.978476	1
GO:0016651	oxidoreductase activity, acting on NAD(P)H	molecular_function	catalytic activity	1	647	30	7766	0.0333333	0.926813	1
GO:0016741	transferase activity, transferring one-carbon groups	molecular_function	catalytic activity	3	647	95	7766	0.0315789	0.988375	1
GO:0016746	transferase activity, transferring acyl groups	molecular_function	catalytic activity	7	647	137	7766	0.0510949	0.946053	1
GO:0016747	transferase activity, transferring acyl groups other than amino-acyl groups	molecular_function	catalytic activity	6	647	114	7766	0.0526316	0.922043	1
GO:0016765	transferase activity, transferring alkyl or aryl (other than methyl) groups	molecular_function	catalytic activity	1	647	24	7766	0.0416667	0.87643	1
GO:0016773	phosphotransferase activity, alcohol group as acceptor	molecular_function	catalytic activity	22	647	292	7766	0.0753425	0.72324	1
GO:0016776	phosphotransferase activity, phosphate group as acceptor	molecular_function	catalytic activity	1	647	12	7766	0.0833333	0.648178	1
GO:0016791	phosphatase activity	molecular_function	catalytic activity	5	647	98	7766	0.0510204	0.919985	1
GO:0016814	hydrolase activity, acting on carbon-nitrogen (but not peptide) bonds, in cyclic amidines	molecular_function	catalytic activity	1	647	16	7766	0.0625	0.751724	1
GO:0016817	hydrolase activity, acting on acid anhydrides	molecular_function	catalytic activity	28	647	406	7766	0.0689655	0.880343	1
GO:0016818	hydrolase activity, acting on acid anhydrides, in phosphorus-containing anhydrides	molecular_function	catalytic activity	27	647	403	7766	0.0669975	0.90807	1
GO:0016874	ligase activity	molecular_function	catalytic activity	6	647	97	7766	0.0618557	0.829565	1
GO:0016903	oxidoreductase activity, acting on the aldehyde or oxo group of donors	molecular_function	catalytic activity	1	647	49	7766	0.0204082	0.986105	1
GO:0017016	Ras GTPase binding	molecular_function	binding	1	647	50	7766	0.02	0.98727	1
GO:0017038	protein import	biological_process	localization	1	289	17	4181	0.0588235	0.704795	1
GO:0017048	Rho GTPase binding	molecular_function	binding	1	647	30	7766	0.0333333	0.926813	1
GO:0017076	purine nucleotide binding	molecular_function	binding	62	647	921	7766	0.0673181	0.975893	1
GO:0017111	nucleoside-triphosphatase activity	molecular_function	catalytic activity	25	647	390	7766	0.0641026	0.937868	1
GO:0017144	drug metabolic process	biological_process	cellular process	7	289	188	4181	0.037234	0.979791	1
GO:0019001	guanyl nucleotide binding	molecular_function	binding	9	647	150	7766	0.06	0.887825	1
GO:0019200	carbohydrate kinase activity	molecular_function	catalytic activity	1	647	14	7766	0.0714286	0.704444	1
GO:0019213	deacetylase activity	molecular_function	catalytic activity	1	647	12	7766	0.0833333	0.648178	1
GO:0019219	regulation of nucleobase-containing compound metabolic process	biological_process	biological regulation	8	289	273	4181	0.029304	0.999067	1
GO:0019222	regulation of metabolic process	biological_process	biological regulation	16	289	379	4181	0.0422164	0.991861	1
GO:0019438	aromatic compound biosynthetic process	biological_process	cellular process	12	289	214	4181	0.0560748	0.817447	1
GO:0019538	protein metabolic process	biological_process	metabolic process	19	289	480	4181	0.0395833	0.998624	1
GO:0019637	organophosphate metabolic process	biological_process	cellular process	14	289	230	4181	0.0608696	0.732573	1
GO:0019693	ribose phosphate metabolic process	biological_process	cellular process	2	289	82	4181	0.0243902	0.980872	1
GO:0019787	ubiquitin-like protein transferase activity	molecular_function	catalytic activity	5	647	73	7766	0.0684932	0.738778	1
GO:0019866	organelle inner membrane	cellular_component	organelle part	1	386	86	5891	0.0116279	0.997183	1
GO:0019899	enzyme binding	molecular_function	binding	3	647	102	7766	0.0294118	0.992864	1
GO:0019941	modification-dependent protein catabolic process	biological_process	cellular process	4	289	69	4181	0.057971	0.713051	1
GO:0022402	cell cycle process	biological_process	cellular process	1	289	44	4181	0.0227273	0.957934	1
GO:0022607	cellular component assembly	biological_process	cellular component organization or biogenesis	3	289	144	4181	0.0208333	0.997992	1
GO:0022610	biological adhesion	biological_process	biological adhesion	1	289	52	4181	0.0192308	0.976444	1
GO:0022613	ribonucleoprotein complex biogenesis	biological_process	cellular component organization or biogenesis	1	289	80	4181	0.0125	0.996933	1
GO:0022803	passive transmembrane transporter activity	molecular_function	transporter activity	11	647	201	7766	0.0547264	0.953954	1
GO:0022804	active transmembrane transporter activity	molecular_function	transporter activity	7	647	133	7766	0.0526316	0.934718	1
GO:0022832	voltage-gated channel activity	molecular_function	transporter activity	1	647	29	7766	0.0344828	0.920135	1
GO:0022834	ligand-gated channel activity	molecular_function	transporter activity	3	647	85	7766	0.0352941	0.977028	1
GO:0022836	gated channel activity	molecular_function	transporter activity	4	647	111	7766	0.036036	0.985888	1
GO:0022838	substrate-specific channel activity	molecular_function	transporter activity	8	647	177	7766	0.0451977	0.983813	1
GO:0022839	ion gated channel activity	molecular_function	transporter activity	4	647	110	7766	0.0363636	0.984963	1
GO:0022843	voltage-gated cation channel activity	molecular_function	transporter activity	1	647	24	7766	0.0416667	0.87643	1
GO:0022890	inorganic cation transmembrane transporter activity	molecular_function	transporter activity	11	647	209	7766	0.0526316	0.967266	1
GO:0023051	regulation of signaling	biological_process	biological regulation	5	289	89	4181	0.0561798	0.747445	1
GO:0023052	signaling	biological_process	signaling	17	289	555	4181	0.0306306	0.999992	1
GO:0030117	membrane coat	cellular_component	cell	1	386	24	5891	0.0416667	0.804021	1
GO:0030120	vesicle coat	cellular_component	organelle part	1	386	16	5891	0.0625	0.662346	1
GO:0030135	coated vesicle	cellular_component	cell	1	386	18	5891	0.0555556	0.705261	1
GO:0030234	enzyme regulator activity	molecular_function	molecular function regulator	6	647	136	7766	0.0441176	0.97502	1
GO:0030286	dynein complex	cellular_component	organelle part	1	386	22	5891	0.0454545	0.775454	1
GO:0030414	peptidase inhibitor activity	molecular_function	molecular function regulator	1	647	46	7766	0.0217391	0.981932	1
GO:0030545	receptor regulator activity	molecular_function	molecular function regulator	3	647	45	7766	0.0666667	0.736129	1
GO:0030554	adenyl nucleotide binding	molecular_function	binding	54	647	775	7766	0.0696774	0.93799	1
GO:0030594	neurotransmitter receptor activity	molecular_function	molecular transducer activity	1	647	57	7766	0.0175439	0.993106	1
GO:0030659	cytoplasmic vesicle membrane	cellular_component	organelle part	1	386	18	5891	0.0555556	0.705261	1
GO:0030662	coated vesicle membrane	cellular_component	organelle part	1	386	17	5891	0.0588235	0.684531	1
GO:0031090	organelle membrane	cellular_component	organelle part	8	386	206	5891	0.038835	0.965527	1
GO:0031267	small GTPase binding	molecular_function	binding	1	647	50	7766	0.02	0.98727	1
GO:0031323	regulation of cellular metabolic process	biological_process	biological regulation	10	289	336	4181	0.0297619	0.999668	1
GO:0031325	positive regulation of cellular metabolic process	biological_process	biological regulation	1	289	33	4181	0.030303	0.906811	1
GO:0031326	regulation of cellular biosynthetic process	biological_process	biological regulation	10	289	291	4181	0.0343643	0.997143	1
GO:0031328	positive regulation of cellular biosynthetic process	biological_process	biological regulation	1	289	16	4181	0.0625	0.682784	1
GO:0031410	cytoplasmic vesicle	cellular_component	cell	1	386	48	5891	0.0208333	0.961857	1
GO:0031966	mitochondrial membrane	cellular_component	organelle part	2	386	104	5891	0.0192308	0.99313	1
GO:0031967	organelle envelope	cellular_component	organelle part	5	386	131	5891	0.0381679	0.937701	1
GO:0031974	membrane-enclosed lumen	cellular_component	membrane-enclosed lumen	5	386	203	5891	0.0246305	0.997898	1
GO:0031975	envelope	cellular_component	cell	5	386	131	5891	0.0381679	0.937701	1
GO:0031981	nuclear lumen	cellular_component	organelle part	4	386	167	5891	0.0239521	0.996187	1
GO:0031982	vesicle	cellular_component	organelle	1	386	49	5891	0.0204082	0.964377	1
GO:0032196	transposition	biological_process	cellular process	1	289	81	4181	0.0123457	0.997149	1
GO:0032259	methylation	biological_process	metabolic process	1	289	18	4181	0.0555556	0.725284	1
GO:0032268	regulation of cellular protein metabolic process	biological_process	biological regulation	2	289	45	4181	0.0444444	0.828636	1
GO:0032501	multicellular organismal process	biological_process	multicellular organismal process	4	289	275	4181	0.0145455	0.999997	1
GO:0032502	developmental process	biological_process	developmental process	2	289	214	4181	0.00934579	0.999997	1
GO:0032549	ribonucleoside binding	molecular_function	binding	8	647	152	7766	0.0526316	0.945206	1
GO:0032550	purine ribonucleoside binding	molecular_function	binding	8	647	149	7766	0.0536913	0.937186	1
GO:0032553	ribonucleotide binding	molecular_function	binding	62	647	929	7766	0.0667384	0.980157	1
GO:0032555	purine ribonucleotide binding	molecular_function	binding	62	647	919	7766	0.0674646	0.974711	1
GO:0032559	adenyl ribonucleotide binding	molecular_function	binding	54	647	773	7766	0.0698577	0.935236	1
GO:0032561	guanyl ribonucleotide binding	molecular_function	binding	9	647	150	7766	0.06	0.887825	1
GO:0032774	RNA biosynthetic process	biological_process	cellular process	2	289	89	4181	0.0224719	0.987676	1
GO:0032879	regulation of localization	biological_process	biological regulation	1	289	26	4181	0.0384615	0.845584	1
GO:0032991	protein-containing complex	cellular_component	protein-containing complex	29	386	914	5891	0.0317287	1	1
GO:0033036	macromolecule localization	biological_process	localization	5	289	201	4181	0.0248756	0.998766	1
GO:0033043	regulation of organelle organization	biological_process	biological regulation	1	289	44	4181	0.0227273	0.957934	1
GO:0033176	proton-transporting V-type ATPase complex	cellular_component	protein-containing complex	1	386	16	5891	0.0625	0.662346	1
GO:0033178	proton-transporting two-sector ATPase complex, catalytic domain	cellular_component	protein-containing complex	1	386	18	5891	0.0555556	0.705261	1
GO:0033365	protein localization to organelle	biological_process	localization	2	289	37	4181	0.0540541	0.736636	1
GO:0034062	5'-3' RNA polymerase activity	molecular_function	catalytic activity	2	647	33	7766	0.0606061	0.774026	1
GO:0034220	ion transmembrane transport	biological_process	localization	1	289	47	4181	0.0212766	0.966151	1
GO:0034404	nucleobase-containing small molecule biosynthetic process	biological_process	cellular process	1	289	29	4181	0.0344828	0.875623	1
GO:0034613	cellular protein localization	biological_process	localization	3	289	120	4181	0.025	0.99156	1
GO:0034622	cellular protein-containing complex assembly	biological_process	cellular component organization or biogenesis	1	289	89	4181	0.011236	0.998412	1
GO:0034645	cellular macromolecule biosynthetic process	biological_process	cellular process	21	289	420	4181	0.05	0.962916	1
GO:0034654	nucleobase-containing compound biosynthetic process	biological_process	cellular process	11	289	192	4181	0.0572917	0.786464	1
GO:0034655	nucleobase-containing compound catabolic process	biological_process	cellular process	2	289	50	4181	0.04	0.870365	1
GO:0034708	methyltransferase complex	cellular_component	cell	1	386	16	5891	0.0625	0.662346	1
GO:0034762	regulation of transmembrane transport	biological_process	biological regulation	1	289	19	4181	0.0526316	0.744355	1
GO:0034765	regulation of ion transmembrane transport	biological_process	biological regulation	1	289	19	4181	0.0526316	0.744355	1
GO:0035023	regulation of Rho protein signal transduction	biological_process	biological regulation	1	289	27	4181	0.037037	0.856325	1
GO:0035556	intracellular signal transduction	biological_process	biological regulation	5	289	152	4181	0.0328947	0.983515	1
GO:0035639	purine ribonucleoside triphosphate binding	molecular_function	binding	62	647	910	7766	0.0681319	0.96875	1
GO:0036094	small molecule binding	molecular_function	binding	79	647	1182	7766	0.0668359	0.990234	1
GO:0036211	protein modification process	biological_process	metabolic process	8	289	197	4181	0.0406091	0.968826	1
GO:0038023	signaling receptor activity	molecular_function	molecular transducer activity	12	647	378	7766	0.031746	0.999991	1
GO:0042157	lipoprotein metabolic process	biological_process	metabolic process	1	289	23	4181	0.0434783	0.808322	1
GO:0042254	ribosome biogenesis	biological_process	cellular component organization or biogenesis	1	289	50	4181	0.02	0.972766	1
GO:0042278	purine nucleoside metabolic process	biological_process	cellular process	1	289	17	4181	0.0588235	0.704795	1
GO:0042302	structural constituent of cuticle	molecular_function	structural molecule activity	7	647	146	7766	0.0479452	0.965394	1
GO:0042578	phosphoric ester hydrolase activity	molecular_function	catalytic activity	8	647	128	7766	0.0625	0.847374	1
GO:0042626	ATPase activity, coupled to transmembrane movement of substances	molecular_function	transporter activity	5	647	65	7766	0.0769231	0.639909	1
GO:0042737	drug catabolic process	biological_process	cellular process	1	289	17	4181	0.0588235	0.704795	1
GO:0042886	amide transport	biological_process	localization	3	289	156	4181	0.0192308	0.999042	1
GO:0043038	amino acid activation	biological_process	cellular process	1	289	42	4181	0.0238095	0.951381	1
GO:0043039	tRNA aminoacylation	biological_process	cellular process	1	289	42	4181	0.0238095	0.951381	1
GO:0043043	peptide biosynthetic process	biological_process	cellular process	7	289	192	4181	0.0364583	0.983094	1
GO:0043161	proteasome-mediated ubiquitin-dependent protein catabolic process	biological_process	cellular process	1	289	18	4181	0.0555556	0.725284	1
GO:0043168	anion binding	molecular_function	binding	74	647	1133	7766	0.0653133	0.993675	1
GO:0043226	organelle	cellular_component	organelle	95	386	1906	5891	0.0498426	0.999762	1
GO:0043227	membrane-bounded organelle	cellular_component	organelle	84	386	1565	5891	0.0536741	0.989501	1
GO:0043228	non-membrane-bounded organelle	cellular_component	organelle	15	386	440	5891	0.0340909	0.999055	1
GO:0043229	intracellular organelle	cellular_component	cell	95	386	1868	5891	0.0508565	0.999359	1
GO:0043231	intracellular membrane-bounded organelle	cellular_component	cell	83	386	1538	5891	0.0539662	0.986995	1
GO:0043232	intracellular non-membrane-bounded organelle	cellular_component	cell	15	386	440	5891	0.0340909	0.999055	1
GO:0043233	organelle lumen	cellular_component	organelle part	5	386	203	5891	0.0246305	0.997898	1
GO:0043269	regulation of ion transport	biological_process	biological regulation	1	289	19	4181	0.0526316	0.744355	1
GO:0043412	macromolecule modification	biological_process	metabolic process	13	289	233	4181	0.055794	0.830653	1
GO:0043413	macromolecule glycosylation	biological_process	metabolic process	3	289	59	4181	0.0508475	0.785582	1
GO:0043414	macromolecule methylation	biological_process	cellular process	1	289	18	4181	0.0555556	0.725284	1
GO:0043565	sequence-specific DNA binding	molecular_function	binding	6	647	192	7766	0.03125	0.999118	1
GO:0043603	cellular amide metabolic process	biological_process	cellular process	11	289	214	4181	0.0514019	0.886213	1
GO:0043604	amide biosynthetic process	biological_process	cellular process	9	289	199	4181	0.0452261	0.941267	1
GO:0043632	modification-dependent macromolecule catabolic process	biological_process	cellular process	4	289	69	4181	0.057971	0.713051	1
GO:0043933	protein-containing complex subunit organization	biological_process	cellular component organization or biogenesis	1	289	105	4181	0.00952381	0.999509	1
GO:0044085	cellular component biogenesis	biological_process	cellular component organization or biogenesis	4	289	185	4181	0.0216216	0.999222	1
GO:0044093	positive regulation of molecular function	biological_process	biological regulation	1	289	21	4181	0.047619	0.778629	1
GO:0044249	cellular biosynthetic process	biological_process	cellular process	43	289	675	4181	0.0637037	0.751843	1
GO:0044257	cellular protein catabolic process	biological_process	cellular process	5	289	79	4181	0.0632911	0.646743	1
GO:0044267	cellular protein metabolic process	biological_process	cellular process	18	289	458	4181	0.0393013	0.998416	1
GO:0044270	cellular nitrogen compound catabolic process	biological_process	cellular process	3	289	61	4181	0.0491803	0.804336	1
GO:0044271	cellular nitrogen compound biosynthetic process	biological_process	cellular process	22	289	418	4181	0.0526316	0.937883	1
GO:0044422	organelle part	cellular_component	organelle part	36	386	825	5891	0.0436364	0.998399	1
GO:0044424	intracellular part	cellular_component	cell	120	386	2177	5891	0.0551217	0.99462	1
GO:0044427	chromosomal part	cellular_component	organelle part	3	386	80	5891	0.0375	0.903655	1
GO:0044428	nuclear part	cellular_component	organelle part	8	386	279	5891	0.0286738	0.998445	1
GO:0044429	mitochondrial part	cellular_component	organelle part	3	386	138	5891	0.0217391	0.995382	1
GO:0044430	cytoskeletal part	cellular_component	organelle part	4	386	123	5891	0.0325203	0.965182	1
GO:0044431	Golgi apparatus part	cellular_component	organelle part	5	386	86	5891	0.0581395	0.673243	1
GO:0044433	cytoplasmic vesicle part	cellular_component	organelle part	1	386	38	5891	0.0263158	0.9245	1
GO:0044444	cytoplasmic part	cellular_component	cell	33	386	704	5891	0.046875	0.989109	1
GO:0044446	intracellular organelle part	cellular_component	organelle part	35	386	798	5891	0.0438596	0.997907	1
GO:0044451	nucleoplasm part	cellular_component	organelle part	1	386	102	5891	0.00980392	0.999065	1
GO:0044454	nuclear chromosome part	cellular_component	organelle part	1	386	39	5891	0.025641	0.929479	1
GO:0044455	mitochondrial membrane part	cellular_component	organelle part	1	386	57	5891	0.0175439	0.97939	1
GO:0044459	plasma membrane part	cellular_component	cell	1	386	102	5891	0.00980392	0.999065	1
GO:0044464	cell part	cellular_component	cell	125	386	2599	5891	0.0480954	1	1
GO:0044798	nuclear transcription factor complex	cellular_component	organelle part	1	386	28	5891	0.0357143	0.850737	1
GO:0044877	protein-containing complex binding	molecular_function	binding	3	647	60	7766	0.05	0.886911	1
GO:0045184	establishment of protein localization	biological_process	localization	3	289	157	4181	0.0191083	0.9991	1
GO:0045786	negative regulation of cell cycle	biological_process	biological regulation	1	289	23	4181	0.0434783	0.808322	1
GO:0045935	positive regulation of nucleobase-containing compound metabolic process	biological_process	biological regulation	1	289	15	4181	0.0666667	0.659138	1
GO:0046034	ATP metabolic process	biological_process	cellular process	1	289	48	4181	0.0208333	0.968517	1
GO:0046128	purine ribonucleoside metabolic process	biological_process	cellular process	1	289	17	4181	0.0588235	0.704795	1
GO:0046390	ribose phosphate biosynthetic process	biological_process	cellular process	1	289	54	4181	0.0185185	0.979626	1
GO:0046434	organophosphate catabolic process	biological_process	cellular process	1	289	22	4181	0.0454545	0.794008	1
GO:0046486	glycerolipid metabolic process	biological_process	cellular process	2	289	46	4181	0.0434783	0.837844	1
GO:0046488	phosphatidylinositol metabolic process	biological_process	cellular process	2	289	38	4181	0.0526316	0.750088	1
GO:0046578	regulation of Ras protein signal transduction	biological_process	biological regulation	1	289	33	4181	0.030303	0.906811	1
GO:0046700	heterocycle catabolic process	biological_process	cellular process	3	289	62	4181	0.0483871	0.813186	1
GO:0046873	metal ion transmembrane transporter activity	molecular_function	transporter activity	10	647	137	7766	0.0729927	0.71534	1
GO:0046907	intracellular transport	biological_process	localization	3	289	147	4181	0.0204082	0.998329	1
GO:0046983	protein dimerization activity	molecular_function	binding	5	647	137	7766	0.0364964	0.991336	1
GO:0048018	receptor ligand activity	molecular_function	molecular function regulator	2	647	43	7766	0.0465116	0.884156	1
GO:0048193	Golgi vesicle transport	biological_process	localization	2	289	34	4181	0.0588235	0.692554	1
GO:0048285	organelle fission	biological_process	cellular component organization or biogenesis	1	289	18	4181	0.0555556	0.725284	1
GO:0048475	coated membrane	cellular_component	membrane	1	386	24	5891	0.0416667	0.804021	1
GO:0048518	positive regulation of biological process	biological_process	biological regulation	4	289	77	4181	0.0519481	0.790095	1
GO:0048522	positive regulation of cellular process	biological_process	biological regulation	2	289	69	4181	0.0289855	0.957468	1
GO:0048523	negative regulation of cellular process	biological_process	biological regulation	4	289	76	4181	0.0526316	0.781461	1
GO:0048585	negative regulation of response to stimulus	biological_process	biological regulation	1	289	15	4181	0.0666667	0.659138	1
GO:0048856	anatomical structure development	biological_process	developmental process	2	289	208	4181	0.00961538	0.999996	1
GO:0050660	flavin adenine dinucleotide binding	molecular_function	binding	6	647	109	7766	0.0550459	0.900906	1
GO:0050662	coenzyme binding	molecular_function	binding	14	647	216	7766	0.0648148	0.871594	1
GO:0050789	regulation of biological process	biological_process	biological regulation	46	289	1120	4181	0.0410714	0.999998	1
GO:0050794	regulation of cellular process	biological_process	biological regulation	38	289	1055	4181	0.036019	1	1
GO:0050877	nervous system process	biological_process	multicellular organismal process	1	289	64	4181	0.015625	0.990151	1
GO:0050896	response to stimulus	biological_process	response to stimulus	44	289	782	4181	0.056266	0.953264	1
GO:0050909	sensory perception of taste	biological_process	multicellular organismal process	1	289	46	4181	0.0217391	0.963607	1
GO:0051015	actin filament binding	molecular_function	binding	1	647	23	7766	0.0434783	0.865163	1
GO:0051020	GTPase binding	molecular_function	binding	3	647	72	7766	0.0416667	0.946177	1
GO:0051049	regulation of transport	biological_process	biological regulation	1	289	23	4181	0.0434783	0.808322	1
GO:0051128	regulation of cellular component organization	biological_process	biological regulation	1	289	50	4181	0.02	0.972766	1
GO:0051169	nuclear transport	biological_process	localization	1	289	21	4181	0.047619	0.778629	1
GO:0051171	regulation of nitrogen compound metabolic process	biological_process	biological regulation	10	289	317	4181	0.0315457	0.999155	1
GO:0051173	positive regulation of nitrogen compound metabolic process	biological_process	biological regulation	1	289	31	4181	0.0322581	0.892337	1
GO:0051179	localization	biological_process	localization	33	289	543	4181	0.0607735	0.81857	1
GO:0051234	establishment of localization	biological_process	localization	32	289	521	4181	0.0614203	0.795887	1
GO:0051239	regulation of multicellular organismal process	biological_process	biological regulation	1	289	15	4181	0.0666667	0.659138	1
GO:0051246	regulation of protein metabolic process	biological_process	biological regulation	2	289	47	4181	0.0425532	0.846603	1
GO:0051252	regulation of RNA metabolic process	biological_process	biological regulation	8	289	268	4181	0.0298507	0.998799	1
GO:0051287	NAD binding	molecular_function	binding	1	647	30	7766	0.0333333	0.926813	1
GO:0051641	cellular localization	biological_process	localization	4	289	185	4181	0.0216216	0.999222	1
GO:0051649	establishment of localization in cell	biological_process	localization	3	289	152	4181	0.0197368	0.998772	1
GO:0051704	multi-organism process	biological_process	multi-organism process	2	289	115	4181	0.0173913	0.997697	1
GO:0051716	cellular response to stimulus	biological_process	cellular process	27	289	677	4181	0.0398818	0.999822	1
GO:0060089	molecular transducer activity	molecular_function	molecular transducer activity	14	647	381	7766	0.0367454	0.999937	1
GO:0060255	regulation of macromolecule metabolic process	biological_process	biological regulation	16	289	356	4181	0.0449438	0.981458	1
GO:0061134	peptidase regulator activity	molecular_function	molecular function regulator	1	647	52	7766	0.0192308	0.989316	1
GO:0061135	endopeptidase regulator activity	molecular_function	molecular function regulator	1	647	33	7766	0.030303	0.943685	1
GO:0065003	protein-containing complex assembly	biological_process	cellular component organization or biogenesis	1	289	99	4181	0.010101	0.999237	1
GO:0065007	biological regulation	biological_process	biological regulation	55	289	1212	4181	0.0453795	0.999978	1
GO:0065009	regulation of molecular function	biological_process	biological regulation	2	289	64	4181	0.03125	0.942572	1
GO:0070003	threonine-type peptidase activity	molecular_function	catalytic activity	1	647	19	7766	0.0526316	0.808865	1
GO:0070013	intracellular organelle lumen	cellular_component	organelle part	5	386	203	5891	0.0246305	0.997898	1
GO:0070085	glycosylation	biological_process	metabolic process	3	289	59	4181	0.0508475	0.785582	1
GO:0070727	cellular macromolecule localization	biological_process	localization	3	289	121	4181	0.0247934	0.99204	1
GO:0071702	organic substance transport	biological_process	localization	5	289	209	4181	0.0239234	0.999212	1
GO:0071705	nitrogen compound transport	biological_process	localization	5	289	166	4181	0.0301205	0.991885	1
GO:0071840	cellular component organization or biogenesis	biological_process	cellular component organization or biogenesis	13	289	393	4181	0.0330789	0.999587	1
GO:0071944	cell periphery	cellular_component	cell	6	386	391	5891	0.0153453	1	1
GO:0072521	purine-containing compound metabolic process	biological_process	cellular process	5	289	89	4181	0.0561798	0.747445	1
GO:0072522	purine-containing compound biosynthetic process	biological_process	cellular process	2	289	55	4181	0.0363636	0.902585	1
GO:0072594	establishment of protein localization to organelle	biological_process	localization	1	289	33	4181	0.030303	0.906811	1
GO:0080090	regulation of primary metabolic process	biological_process	biological regulation	10	289	323	4181	0.0309598	0.999368	1
GO:0090407	organophosphate biosynthetic process	biological_process	cellular process	7	289	134	4181	0.0522388	0.830082	1
GO:0090575	RNA polymerase II transcription factor complex	cellular_component	organelle part	1	386	24	5891	0.0416667	0.804021	1
GO:0090662	ATP hydrolysis coupled transmembrane transport	biological_process	localization	1	289	17	4181	0.0588235	0.704795	1
GO:0097159	organic cyclic compound binding	molecular_function	binding	218	647	3096	7766	0.0704134	0.999687	1
GO:0097367	carbohydrate derivative binding	molecular_function	binding	73	647	1016	7766	0.0718504	0.932556	1
GO:0097659	nucleic acid-templated transcription	biological_process	cellular process	2	289	89	4181	0.0224719	0.987676	1
GO:0097708	intracellular vesicle	cellular_component	cell	1	386	48	5891	0.0208333	0.961857	1
GO:0097747	RNA polymerase activity	molecular_function	catalytic activity	2	647	33	7766	0.0606061	0.774026	1
GO:0098588	bounding membrane of organelle	cellular_component	organelle part	5	386	106	5891	0.0471698	0.833661	1
GO:0098609	cell-cell adhesion	biological_process	biological adhesion	1	289	18	4181	0.0555556	0.725284	1
GO:0098655	cation transmembrane transport	biological_process	localization	1	289	43	4181	0.0232558	0.954776	1
GO:0098660	inorganic ion transmembrane transport	biological_process	localization	1	289	42	4181	0.0238095	0.951381	1
GO:0098662	inorganic cation transmembrane transport	biological_process	localization	1	289	42	4181	0.0238095	0.951381	1
GO:0098742	cell-cell adhesion via plasma-membrane adhesion molecules	biological_process	biological adhesion	1	289	17	4181	0.0588235	0.704795	1
GO:0098772	molecular function regulator	molecular_function	molecular function regulator	12	647	231	7766	0.0519481	0.975722	1
GO:0098791	Golgi subcompartment	cellular_component	organelle part	3	386	72	5891	0.0416667	0.860107	1
GO:0098796	membrane protein complex	cellular_component	protein-containing complex	3	386	174	5891	0.0172414	0.999419	1
GO:0098797	plasma membrane protein complex	cellular_component	cell	1	386	42	5891	0.0238095	0.942536	1
GO:0098805	whole membrane	cellular_component	membrane	3	386	54	5891	0.0555556	0.696913	1
GO:0099094	ligand-gated cation channel activity	molecular_function	transporter activity	1	647	25	7766	0.04	0.886757	1
GO:0099131	ATP hydrolysis coupled ion transmembrane transport	biological_process	localization	1	289	17	4181	0.0588235	0.704795	1
GO:0099132	ATP hydrolysis coupled cation transmembrane transport	biological_process	localization	1	289	17	4181	0.0588235	0.704795	1
GO:0099513	polymeric cytoskeletal fiber	cellular_component	organelle part	2	386	42	5891	0.047619	0.772037	1
GO:0102336	3-oxo-arachidoyl-CoA synthase activity	molecular_function	catalytic activity	1	647	14	7766	0.0714286	0.704444	1
GO:0102337	3-oxo-cerotoyl-CoA synthase activity	molecular_function	catalytic activity	1	647	14	7766	0.0714286	0.704444	1
GO:0102338	3-oxo-lignoceronyl-CoA synthase activity	molecular_function	catalytic activity	1	647	14	7766	0.0714286	0.704444	1
GO:0102756	very-long-chain 3-ketoacyl-CoA synthase activity	molecular_function	catalytic activity	1	647	14	7766	0.0714286	0.704444	1
GO:0140101	catalytic activity, acting on a tRNA	molecular_function	catalytic activity	2	647	72	7766	0.0277778	0.985932	1
GO:0140110	transcription regulator activity	molecular_function	transcription regulator activity	10	647	243	7766	0.0411523	0.997122	1
GO:0198738	cell-cell signaling by wnt	biological_process	cellular process	1	289	26	4181	0.0384615	0.845584	1
GO:1901071	glucosamine-containing compound metabolic process	biological_process	metabolic process	3	289	69	4181	0.0434783	0.866108	1
GO:1901137	carbohydrate derivative biosynthetic process	biological_process	metabolic process	8	289	146	4181	0.0547945	0.802357	1
GO:1901265	nucleoside phosphate binding	molecular_function	binding	72	647	1112	7766	0.0647482	0.994553	1
GO:1901361	organic cyclic compound catabolic process	biological_process	metabolic process	3	289	64	4181	0.046875	0.829875	1
GO:1901362	organic cyclic compound biosynthetic process	biological_process	metabolic process	15	289	231	4181	0.0649351	0.64128	1
GO:1901363	heterocyclic compound binding	molecular_function	binding	218	647	3093	7766	0.0704817	0.999663	1
GO:1901566	organonitrogen compound biosynthetic process	biological_process	metabolic process	23	289	401	4181	0.0573566	0.86119	1
GO:1901681	sulfur compound binding	molecular_function	binding	1	647	15	7766	0.0666667	0.729112	1
GO:1901987	regulation of cell cycle phase transition	biological_process	biological regulation	1	289	16	4181	0.0625	0.682784	1
GO:1901990	regulation of mitotic cell cycle phase transition	biological_process	biological regulation	1	289	15	4181	0.0666667	0.659138	1
GO:1902494	catalytic complex	cellular_component	protein-containing complex	7	386	252	5891	0.0277778	0.998093	1
GO:1902531	regulation of intracellular signal transduction	biological_process	biological regulation	3	289	54	4181	0.0555556	0.732198	1
GO:1902600	proton transmembrane transport	biological_process	localization	1	289	41	4181	0.0243902	0.947732	1
GO:1903047	mitotic cell cycle process	biological_process	cellular process	1	289	27	4181	0.037037	0.856325	1
GO:1903506	regulation of nucleic acid-templated transcription	biological_process	biological regulation	8	289	265	4181	0.0301887	0.998605	1
GO:1905114	cell surface receptor signaling pathway involved in cell-cell signaling	biological_process	biological regulation	1	289	26	4181	0.0384615	0.845584	1
GO:1905368	peptidase complex	cellular_component	protein-containing complex	1	386	38	5891	0.0263158	0.9245	1
GO:1905369	endopeptidase complex	cellular_component	protein-containing complex	1	386	26	5891	0.0384615	0.828963	1
GO:1990234	transferase complex	cellular_component	protein-containing complex	4	386	121	5891	0.0330579	0.961744	1
GO:1990904	ribonucleoprotein complex	cellular_component	protein-containing complex	5	386	212	5891	0.0235849	0.99868	1
GO:2000112	regulation of cellular macromolecule biosynthetic process	biological_process	biological regulation	10	289	288	4181	0.0347222	0.996728	1
GO:2001141	regulation of RNA biosynthetic process	biological_process	biological regulation	8	289	265	4181	0.0301887	0.998605	1
