# Supplementary material for: Transcriptional Analysis of Cotton Bollworm Strains with Different Genetic Mechanisms of Resistance and Their Response to Bacillus thuringiensis Cry1Ac Toxin
Source: Toxins (Basel). 2022 May 25;14(6):366. doi: 10.3390/toxins14060366 (PMC9228822; doi:10.3390/toxins14060366)
Supplement: Supplementary file 1 [file toxins-14-00366-s001.zip › manuscript supplementary/Table S5. Genes differentially expressed in the C2&C3-KO strain when compared with the susceptiable SCD strain..xlsx]

## Sheet: Up
Gene_ID	SCD_CK	C2/3-KO_CK	log2(C2/3-KO_CK/SCD_CK)	Qvalue	Pvalue
genemark-Harm_Chr6-processed-gene-31.3	0.043	101.463	9.88545	1.68721e-59	4.42839e-62
genemark-Harm_Chr28-processed-gene-7.7	0.043	101.463	9.88545	1.68721e-59	4.42839e-62
genemark-Harm_Chr3-processed-gene-27.9	0.043	101.463	9.88545	1.68721e-59	4.42839e-62
maker-Harm_Un001-augustus-gene-4.11	0.066	83.8	9.7007	1.45845e-72	2.44563e-75
augustus_masked-Harm_Chr27-processed-gene-61.10	0.28	411.72	9.48484	1.76774e-58	4.89749e-61
augustus_masked-Harm_Chr27-processed-gene-75.3	0.083	190.51	9.11226	4.41564e-40	2.18915e-42
augustus_masked-Harm_Chr27-processed-gene-61.8	0	148.99	9.09515	4.09347e-33	2.80538e-35
genemark-Harm_Chr27-processed-gene-61.15	0.316	248.696	9.05996	1.39457e-74	2.13517e-77
augustus_masked-Harm_Chr15-processed-gene-71.12	0.123	99.36	8.80125	1.70713e-54	5.35191e-57
genemark-Harm_Chr14-processed-gene-15.8	4.443	1964.71	8.15599	2.49469e-49	9.09407e-52
genemark-Harm_Chr28-processed-gene-62.6	0.043	19.833	8.07626	5.58444e-36	3.42004e-38
genemark-Harm_Chr20-processed-gene-47.19	15.57	3574.71	7.76274	8.77073e-165	2.55781e-168
augustus_masked-Harm_Chr5-processed-gene-164.4	0.823	184.3	7.5886	3.30135e-51	1.13126e-53
augustus_masked-Harm_Chr28-processed-gene-27.15	0	16.076	7.51581	7.26293e-20	1.15436e-21
genemark-Harm_Chr16-processed-gene-62.6	0.443	106.916	7.43453	2.65358e-50	9.47983e-53
genemark-Harm_Chr13-processed-gene-12.14	0.016	10.153	7.37505	8.04275e-24	8.97157e-26
augustus_masked-Harm_Chr5-processed-gene-138.3	2.436	419.126	7.3637	8.08212e-96	7.07097e-99
maker-Harm_Chr10-augustus-gene-43.19	0.103	28.176	7.22238	2.56598e-31	1.94562e-33
augustus_masked-Harm_Chr28-processed-gene-27.17	0	10.58	7.0352	8.72762e-17	1.6544e-18
augustus_masked-Harm_Chr25-processed-gene-61.3	0.01	4.49	6.95843	1.78656e-20	2.69625e-22
maker-Harm_Chr5-augustus-gene-4.24	0	16.14	6.87071	1.33854e-15	2.8301e-17
maker-Harm_Chr8-augustus-gene-78.28	70.246	8293.98	6.8626	4.5094e-220	6.57538e-224
maker-Harm_Un001-augustus-gene-6.17	0	3.796	6.7698	3.67127e-15	8.0299e-17
genemark-Harm_Chr14-processed-gene-49.9	0	4.176	6.74166	8.89596e-15	2.04304e-16
maker-Harm_Chr5-augustus-gene-85.37	0	15.673	6.66347	1.61594e-14	3.84075e-16
maker-Harm_Chr13-augustus-gene-29.14	0.786	84.343	6.53875	2.77443e-60	6.27059e-63
maker-Harm_Chr5-augustus-gene-85.38	0	3.746	6.52307	1.04216e-13	2.69733e-15
genemark-Harm_Chr3-processed-gene-21.13	0	6.386	6.49056	1.53303e-13	4.0684e-15
maker-Harm_Chr11-augustus-gene-37.15	0	5.27	6.42058	3.72393e-13	1.01542e-14
maker-Harm_Chr13-augustus-gene-30.32	0.03	8.4	6.40601	2.29872e-16	4.55857e-18
augustus_masked-Harm_Chr8-processed-gene-9.1	0	2.856	6.37338	6.47125e-13	1.81644e-14
maker-Harm_Chr14-augustus-gene-10.18	0	7.513	6.35422	8.03894e-13	2.29165e-14
augustus_masked-Harm_Chr5-processed-gene-164.3	0	14.61	6.35247	9.509e-13	2.74538e-14
augustus_masked-Harm_Chr17-processed-gene-88.6	2.586	354.476	6.3487	9.23628e-23	1.09638e-24
augustus_masked-Harm_Un001-processed-gene-5.15	0	21.19	6.33385	9.45035e-13	2.72156e-14
augustus_masked-Harm_Chr27-processed-gene-51.0	3.346	273.14	6.23004	1.71638e-60	3.62898e-63
augustus_masked-Harm_Un003-processed-gene-0.11	0.033	3.166	6.22865	6.59693e-28	6.06017e-30
genemark-Harm_Chr12-processed-gene-48.6	4.823	867.27	6.22627	1.26505e-14	2.9422e-16
genemark-Harm_Chr14-processed-gene-10.7	0	6.106	6.22254	4.51007e-12	1.40734e-13
genemark-Harm_Chr12-processed-gene-124.23	0	1.706	6.19748	7.31961e-12	2.33207e-13
maker-Harm_Chr6-augustus-gene-71.20	0.683	57.67	6.17352	1.70757e-40	8.34116e-43
augustus_masked-Harm_Chr5-processed-gene-4.4	3.646	271.67	6.13634	2.43819e-60	5.33286e-63
maker-Harm_Chr28-augustus-gene-88.20	0.093	21.42	6.05615	1.70774e-13	4.56941e-15
augustus_masked-Harm_Chr19-processed-gene-97.7	0	3.04	6.03395	5.00164e-11	1.69566e-12
genemark-Harm_Chr4-processed-gene-33.4	0	5.55	5.95444	8.65549e-11	3.02273e-12
genemark-Harm_Chr7-processed-gene-85.14	0	3.203	5.94607	1.18068e-10	4.24376e-12
augustus_masked-Harm_Chr19-processed-gene-91.2	0	1.513	5.92531	1.34753e-10	4.89485e-12
genemark-Harm_Chr8-processed-gene-38.6	0	1.773	5.86618	1.99436e-10	7.34289e-12
maker-Harm_Chr28-augustus-gene-85.15	0	13.016	5.86097	3.53331e-10	1.34985e-11
genemark-Harm_Chr28-processed-gene-26.17	0	2.556	5.85459	2.47502e-10	9.23732e-12
augustus_masked-Harm_Chr15-processed-gene-13.0	0	2.673	5.85206	3.9694e-10	1.52803e-11
genemark-Harm_Chr29-processed-gene-83.0	0	11.853	5.8435	2.47265e-10	9.19402e-12
augustus_masked-Harm_Chr27-processed-gene-8.13	0	8.09	5.83178	3.10094e-10	1.17226e-11
maker-Harm_Chr21-augustus-gene-136.21	0.233	28.833	5.8241	3.12318e-12	9.47245e-14
augustus_masked-Harm_Chr27-processed-gene-51.6	4.636	265.82	5.80721	6.35117e-102	5.09353e-105
genemark-Harm_Chr9-processed-gene-123.7	0.2	22.866	5.7513	6.34678e-15	1.42983e-16
genemark-Harm_Chr21-processed-gene-120.7	0	2.543	5.70926	1.59742e-08	7.41874e-10
maker-Harm_Chr22-augustus-gene-1.31	0.75	48.74	5.66178	3.02378e-28	2.73366e-30
genemark-Harm_Chr25-processed-gene-38.6	0.166	26.29	5.63391	1.8086e-11	5.96008e-13
maker-Harm_Chr28-augustus-gene-29.15	0	9.92	5.54719	4.90933e-09	2.15114e-10
maker-Harm_Chr11-augustus-gene-12.11	0	11.47	5.53091	5.61786e-09	2.49027e-10
genemark-Harm_Chr27-processed-gene-75.18	0.433	21.343	5.52977	2.13716e-43	9.5047e-46
augustus_masked-Harm_Chr18-processed-gene-78.14	0.173	16.736	5.5095	1.7964e-12	5.26504e-14
maker-Harm_Chr18-augustus-gene-99.17	0	7.18	5.46212	1.19113e-08	5.42763e-10
genemark-Harm_Chr19-processed-gene-60.45	28.873	1140.81	5.29709	2.63615e-87	2.88293e-90
augustus_masked-Harm_Chr6-processed-gene-112.7	3	118.233	5.29147	3.68851e-111	2.15136e-114
augustus_masked-Harm_Chr16-processed-gene-87.14	2.063	83.156	5.27167	5.35552e-85	6.24733e-88
maker-Harm_Chr14-augustus-gene-10.17	0.07	5.613	5.23187	1.11975e-11	3.59809e-13
genemark-Harm_Chr26-processed-gene-72.21	0	1.913	5.21102	9.81081e-08	5.15003e-09
augustus_masked-Harm_Chr7-processed-gene-70.2	3.003	113.553	5.21009	1.60196e-113	8.17566e-117
genemark-Harm_Chr1-processed-gene-97.5	0.163	8.35	5.20663	1.50101e-17	2.72492e-19
genemark-Harm_Chr1-processed-gene-99.12	0.01	1.296	5.20547	2.7362e-09	1.15904e-10
genemark-Harm_Chr5-processed-gene-164.19	3.25	114.303	5.15066	3.63915e-68	7.16368e-71
augustus_masked-Harm_Chr5-processed-gene-138.2	0.313	17.01	5.14327	4.0279e-13	1.10711e-14
augustus_masked-Harm_Chr12-processed-gene-13.8	0.02	2.183	5.11759	3.54574e-09	1.5242e-10
maker-Harm_Chr25-augustus-gene-30.17	0.586	26.973	5.09563	4.08297e-18	7.26337e-20
maker-Harm_Chr26-augustus-gene-28.21	7.183	241.986	5.06048	1.20917e-122	5.28944e-126
genemark-Harm_Chr1-processed-gene-38.1	0	7.946	5.04922	3.83108e-07	2.2429e-08
genemark-Harm_Chr17-processed-gene-109.17	0.5	17.433	5.0469	3.67523e-45	1.55412e-47
maker-Harm_Chr20-augustus-gene-47.28	13.743	475.72	5.04644	1.58736e-51	5.32362e-54
augustus_masked-Harm_Un001-processed-gene-9.0	0.126	4.726	4.99046	3.83397e-17	7.15585e-19
augustus_masked-Harm_Chr7-processed-gene-75.1	0	3.933	4.98373	6.43333e-07	3.89771e-08
maker-Harm_Chr6-augustus-gene-58.7	0.06	5.773	4.95602	1.69369e-08	7.90288e-10
maker-Harm_Chr17-augustus-gene-4.33	0.043	4.26	4.92146	3.19682e-08	1.54294e-09
augustus_masked-Harm_Chr24-processed-gene-2.7	0	2.856	4.89575	1.30338e-06	8.13422e-08
genemark-Harm_Chr16-processed-gene-46.11	76.996	2923.19	4.8914	2.49415e-14	6.03524e-16
genemark-Harm_Chr29-processed-gene-33.15	0.62	19.673	4.88556	5.59793e-36	3.46912e-38
maker-Harm_Chr28-augustus-gene-43.25	0	7.076	4.85883	1.61741e-06	1.02356e-07
genemark-Harm_Chr17-processed-gene-65.10	0.016	0.703	4.85125	1.08897e-09	4.37463e-11
augustus_masked-Harm_Chr27-processed-gene-78.32	0.03	2.71	4.83514	5.61481e-08	2.84097e-09
maker-Harm_Chr21-augustus-gene-56.44	0.193	16.773	4.82839	4.95891e-08	2.47656e-09
maker-Harm_Chr11-augustus-gene-37.16	0	3.14	4.76908	3.19789e-06	2.11001e-07
genemark-Harm_Chr15-processed-gene-80.15	2.226	65.566	4.7609	1.52632e-34	9.6814e-37
genemark-Harm_Chr5-processed-gene-41.6	0.536	19.886	4.7466	3.13489e-14	7.65666e-16
genemark-Harm_Chr18-processed-gene-100.4	6.11	157.993	4.67834	2.55149e-110	1.67421e-113
genemark-Harm_Un001-processed-gene-7.8	0.016	1.283	4.64763	3.88042e-07	2.28027e-08
maker-Harm_Chr29-augustus-gene-66.31	0	3.81	4.6402	7.92136e-06	5.59624e-07
augustus_masked-Harm_Chr11-processed-gene-7.1	0.843	27.566	4.62338	4.20145e-14	1.03535e-15
augustus_masked-Harm_Chr25-processed-gene-24.4	0	4.413	4.61428	9.63256e-06	6.91015e-07
genemark-Harm_Chr19-processed-gene-60.36	0	29.746	4.60969	4.93091e-05	4.06595e-06
genemark-Harm_Chr23-processed-gene-37.2	0	0.36	4.6079	9.74151e-06	7.02417e-07
genemark-Harm_Chr5-processed-gene-169.16	0	2.306	4.60362	1.40851e-05	1.04334e-06
genemark-Harm_Chr25-processed-gene-38.7	0.82	27.15	4.60136	3.39699e-12	1.04267e-13
maker-Harm_Chr29-augustus-gene-46.35	0.09	3.523	4.58084	1.85803e-09	7.62666e-11
maker-Harm_Chr1-augustus-gene-98.25	0.02	1.563	4.57458	5.42685e-07	3.24836e-08
maker-Harm_Chr8-augustus-gene-38.13	1.28	32.106	4.54979	3.96487e-36	2.37036e-38
genemark-Harm_Chr22-processed-gene-11.9	3.663	81.433	4.49376	4.05704e-74	6.50735e-77
genemark-Harm_Chr14-processed-gene-20.8	0.306	7.016	4.44714	2.68819e-21	3.56701e-23
maker-Harm_Chr26-augustus-gene-70.17	71.72	1519.35	4.42701	2.0632e-149	7.52115e-153
augustus_masked-Harm_Chr13-processed-gene-102.15	0	1.323	4.40554	3.61365e-05	2.90599e-06
genemark-Harm_Chr20-processed-gene-47.20	23.356	506.556	4.40445	7.2762e-54	2.33416e-56
maker-Harm_Chr8-augustus-gene-2.12	0.026	1.746	4.35784	5.19452e-06	3.54103e-07
augustus_masked-Harm_Chr31-processed-gene-10.6	8.973	181.546	4.35579	1.79983e-94	1.70588e-97
genemark-Harm_Chr10-processed-gene-27.7	0.51	11.4	4.34988	2.7611e-33	1.87214e-35
augustus_masked-Harm_Chr25-processed-gene-64.16	0	1.836	4.3497	5.67657e-05	4.75117e-06
genemark-Harm_Chr24-processed-gene-16.10	0.053	1.24	4.33491	7.66696e-14	1.93966e-15
genemark-Harm_Chr1-processed-gene-162.10	0.066	1.813	4.30858	9.43836e-11	3.31677e-12
augustus_masked-Harm_Chr19-processed-gene-28.5	0	0.646	4.30306	7.05013e-05	6.01389e-06
genemark-Harm_Chr15-processed-gene-13.14	0	2.26	4.30094	7.48323e-05	6.40516e-06
maker-Harm_Chr6-augustus-gene-81.17	0.116	6.796	4.25655	1.12377e-05	8.19596e-07
maker-Harm_Chr9-augustus-gene-29.18	0.573	13.563	4.24812	2.04555e-12	6.0251e-14
genemark-Harm_Chr23-processed-gene-8.7	3.236	68.823	4.24605	2.69897e-21	3.60099e-23
genemark-Harm_Chr22-processed-gene-82.3	0.06	1.336	4.22821	8.79819e-15	2.01417e-16
maker-Harm_Chr10-augustus-gene-54.35	0.373	7.593	4.19639	4.35393e-20	6.7931e-22
genemark-Harm_Chr1-processed-gene-36.8	0.443	8.5	4.19388	1.16272e-31	8.39237e-34
maker-Harm_Un001-augustus-gene-4.10	0	1.726	4.18441	0.000130514	1.18086e-05
genemark-Harm_Chr12-processed-gene-52.7	0.05	2.7	4.14805	1.84675e-05	1.40432e-06
maker-Harm_Chr7-augustus-gene-66.50	0	2.406	4.14435	0.000175131	1.62158e-05
maker-Harm_Chr3-augustus-gene-57.16	0.44	79.51	4.12665	0.000451981	4.6826e-05
genemark-Harm_Chr11-processed-gene-11.13	0.04	1.973	4.1137	2.09261e-05	1.605e-06
genemark-Harm_Chr28-processed-gene-84.17	0	0.493	4.1025	0.000210379	2.0001e-05
augustus_masked-Harm_Chr5-processed-gene-158.2	0.036	2.203	4.09376	0.000216538	2.06813e-05
augustus_masked-Harm_Chr5-processed-gene-150.3	0.036	2.203	4.09376	0.000216538	2.06813e-05
augustus_masked-Harm_Chr3-processed-gene-39.13	0.036	2.203	4.09376	0.000216538	2.06813e-05
augustus_masked-Harm_Chr1-processed-gene-145.31	0.036	2.203	4.09376	0.000216538	2.06813e-05
maker-Harm_Chr20-augustus-gene-47.29	32.593	580.95	4.09019	1.28794e-36	7.51206e-39
genemark-Harm_Chr25-processed-gene-18.12	0	6.366	4.07515	0.000257708	2.50831e-05
genemark-Harm_Chr5-processed-gene-52.22	1.026	18.596	4.06011	9.23628e-23	1.09763e-24
genemark-Harm_Chr21-processed-gene-20.12	7.12	119.14	4.05962	5.57963e-46	2.15603e-48
genemark-Harm_Chr4-processed-gene-125.16	0	2.776	4.05947	0.000284404	2.8034e-05
augustus_masked-Harm_Chr28-processed-gene-68.14	0.606	10.46	4.04813	2.21535e-37	1.24367e-39
augustus_masked-Harm_Chr9-processed-gene-79.3	0.19	4.553	4.03156	5.68493e-08	2.88474e-09
genemark-Harm_Chr24-processed-gene-55.6	0.046	0.8	3.99562	2.41748e-09	1.01698e-10
genemark-Harm_Chr21-processed-gene-20.18	0.22	3.57	3.97343	4.41776e-14	1.0951e-15
genemark-Harm_Chr16-processed-gene-66.1	0	0.663	3.97303	0.000403957	4.11025e-05
augustus_masked-Harm_Chr25-processed-gene-38.13	0.35	10.9	3.95679	1.44614e-05	1.07227e-06
genemark-Harm_Chr4-processed-gene-20.18	0	0.313	3.95205	0.000465874	4.83672e-05
genemark-Harm_Chr12-processed-gene-6.11	0.2	3.783	3.92926	1.51454e-12	4.4279e-14
augustus_masked-Harm_Chr8-processed-gene-59.16	7.246	111.126	3.92787	3.62835e-69	6.87789e-72
genemark-Harm_Chr26-processed-gene-71.4	17.983	267.573	3.9206	9.53872e-108	6.95445e-111
augustus_masked-Harm_Chr15-processed-gene-16.9	0	0.436	3.91894	0.000527247	5.53156e-05
maker-Harm_Chr4-augustus-gene-82.28	0	1.013	3.88967	0.00061182	6.52144e-05
maker-Harm_Chr7-augustus-gene-96.20	11.07	159.91	3.84649	3.84228e-57	1.14854e-59
genemark-Harm_Chr7-processed-gene-48.14	0.076	1.393	3.84583	1.88244e-09	7.74055e-11
genemark-Harm_Chr10-processed-gene-54.16	0.306	4.556	3.84429	2.8689e-25	2.99105e-27
genemark-Harm_Chr24-processed-gene-30.11	0.03	44.456	3.83386	0.00174273	0.000213204
maker-Harm_Chr29-augustus-gene-68.31	6.3	88.78	3.82206	4.73437e-55	1.44972e-57
genemark-Harm_Chr22-processed-gene-37.6	0	0.453	3.80512	0.000964421	0.000108845
genemark-Harm_Chr26-processed-gene-0.29	0.01	0.396	3.79407	0.000175457	1.62716e-05
augustus_masked-Harm_Chr5-processed-gene-165.13	0	0.653	3.79251	0.00106217	0.000121194
genemark-Harm_Chr19-processed-gene-55.5	0.056	1.21	3.78455	1.11961e-06	6.93024e-08
augustus_masked-Harm_Chr6-processed-gene-75.0	0.1	1.873	3.7832	4.60569e-05	3.75413e-06
augustus_masked-Harm_Chr12-processed-gene-47.3	0.063	2.51	3.7804	0.000196346	1.84951e-05
augustus_masked-Harm_Chr8-processed-gene-10.7	0.283	5.026	3.77456	3.28494e-08	1.59026e-09
genemark-Harm_Chr27-processed-gene-78.8	0	0.723	3.77379	0.00108376	0.000123973
genemark-Harm_Chr8-processed-gene-48.1	0	0.566	3.77031	0.00110091	0.000126096
genemark-Harm_Chr9-processed-gene-32.13	0.096	1.426	3.76012	5.96358e-16	1.22611e-17
augustus_masked-Harm_Chr12-processed-gene-47.7	1.04	15.01	3.75745	4.89515e-15	1.08496e-16
genemark-Harm_Chr9-processed-gene-30.8	0	2.043	3.74002	0.00123345	0.000143344
augustus_masked-Harm_Chr15-processed-gene-139.17	7.193	93.803	3.72148	7.62336e-51	2.66784e-53
maker-Harm_Chr3-augustus-gene-59.26	0	1.383	3.69855	0.00149596	0.000178434
genemark-Harm_Chr28-processed-gene-68.11	0.03	1.196	3.68683	0.000333398	3.32523e-05
genemark-Harm_Chr3-processed-gene-39.8	0	2.746	3.67063	0.00166478	0.000202373
genemark-Harm_Chr18-processed-gene-3.3	0.183	4.996	3.66346	0.000118753	1.06753e-05
genemark-Harm_Chr9-processed-gene-27.13	0	0.216	3.65819	0.0018249	0.000224454
augustus_masked-Harm_Chr8-processed-gene-79.16	17.87	238.853	3.64817	2.70956e-17	4.95844e-19
augustus_masked-Harm_Chr11-processed-gene-7.6	0.03	0.6	3.64381	1.62192e-05	1.21561e-06
maker-Harm_Chr9-augustus-gene-95.51	0.406	5.106	3.63699	5.6947e-32	4.06883e-34
genemark-Harm_Chr1-processed-gene-96.19	0.18	2.516	3.62987	2.50807e-12	7.53372e-14
maker-Harm_Chr13-augustus-gene-71.24	5.126	62.88	3.62942	3.50297e-41	1.63451e-43
augustus_masked-Harm_Chr20-processed-gene-51.5	1.05	13.586	3.62685	1.94343e-21	2.50793e-23
maker-Harm_Chr26-augustus-gene-66.9	0.253	3.693	3.61432	4.27916e-08	2.11212e-09
maker-Harm_Chr30-augustus-gene-33.9	0.77	9.646	3.59774	1.93105e-10	7.0957e-12
genemark-Harm_Chr1-processed-gene-149.17	0	0.683	3.59147	0.00240289	0.000306755
maker-Harm_Chr17-augustus-gene-17.25	0.086	1.953	3.57482	0.000173829	1.60409e-05
genemark-Harm_Chr14-processed-gene-56.5	0	2.32	3.56249	0.00265283	0.000344272
genemark-Harm_Chr12-processed-gene-15.39	0.056	1.266	3.56121	0.000183415	1.71567e-05
genemark-Harm_Chr17-processed-gene-120.23	0.513	6.273	3.56043	7.77357e-11	2.68641e-12
maker-Harm_Chr15-augustus-gene-139.20	0.913	11.29	3.55532	7.88046e-23	9.19272e-25
maker-Harm_Chr5-augustus-gene-46.23	2.94	36.643	3.53057	7.34092e-13	2.07661e-14
genemark-Harm_Chr26-processed-gene-4.20	0.043	1.04	3.52696	0.000218568	2.09071e-05
maker-Harm_Chr15-augustus-gene-139.19	13.17	146.853	3.51705	7.58805e-59	2.04694e-61
genemark-Harm_Chr4-processed-gene-113.24	2.123	24.05	3.5081	1.53203e-19	2.49084e-21
maker-Harm_Chr17-augustus-gene-32.33	0.286	3.54	3.50467	4.71963e-14	1.17337e-15
genemark-Harm_Chr26-processed-gene-17.16	4.203	47.146	3.5038	2.61421e-45	1.05285e-47
maker-Harm_Chr6-augustus-gene-82.21	0	5.083	3.4972	0.00349442	0.000466484
maker-Harm_Chr10-augustus-gene-4.21	0	0.226	3.48608	0.00360706	0.00048336
genemark-Harm_Chr6-processed-gene-112.9	699.61	7945.06	3.48408	6.85309e-46	2.69807e-48
maker-Harm_Chr29-augustus-gene-53.40	0	0.263	3.47204	0.00384399	0.000520156
genemark-Harm_Chr9-processed-gene-57.7	0.026	0.72	3.46911	0.000600203	6.38011e-05
maker-Harm_Chr4-augustus-gene-82.29	0.043	0.94	3.46878	0.000283028	2.78778e-05
genemark-Harm_Chr15-processed-gene-13.13	0	0.75	3.45666	0.00416059	0.000569973
genemark-Harm_Chr27-processed-gene-75.11	1.843	19.47	3.44256	1.87051e-18	3.2048e-20
genemark-Harm_Chr21-processed-gene-37.3	0.096	1.75	3.44132	0.000353809	3.54944e-05
genemark-Harm_Chr16-processed-gene-64.18	0.49	7.113	3.43951	4.88997e-06	3.31916e-07
maker-Harm_Chr28-augustus-gene-64.19	0	0.943	3.43781	0.00436835	0.000602257
augustus_masked-Harm_Chr6-processed-gene-35.0	0.11	1.873	3.42747	9.57281e-05	8.37516e-06
genemark-Harm_Chr28-processed-gene-78.2	4.533	50.013	3.41795	6.82855e-16	1.41888e-17
augustus_masked-Harm_Chr8-processed-gene-73.2	13.006	139.003	3.40506	4.46685e-29	3.84287e-31
maker-Harm_Chr21-augustus-gene-47.11	4.376	45.703	3.40233	9.51676e-23	1.1379e-24
augustus_masked-Harm_Chr15-processed-gene-128.18	5.386	130.143	3.40196	0.00160099	0.000193062
maker-Harm_Chr26-augustus-gene-72.25	4.723	48.636	3.39707	1.80996e-57	5.27838e-60
genemark-Harm_Chr22-processed-gene-91.12	0.053	1.676	3.3934	0.00151505	0.000181152
genemark-Harm_Chr8-processed-gene-69.14	0.11	1.48	3.39332	2.38918e-07	1.35519e-08
augustus_masked-Harm_Chr8-processed-gene-0.2	0.013	0.423	3.38667	0.00161651	0.000195287
maker-Harm_Chr22-augustus-gene-58.13	0.096	1.653	3.38424	0.000133945	1.21484e-05
genemark-Harm_Chr17-processed-gene-4.27	0.226	2.75	3.384	8.69859e-08	4.53448e-09
genemark-Harm_Chr9-processed-gene-65.6	0	0.303	3.3828	0.00535188	0.000767899
genemark-Harm_Chr23-processed-gene-121.40	35.476	362.9	3.37326	1.96092e-36	1.15803e-38
maker-Harm_Chr9-augustus-gene-78.13	353.03	4386.91	3.36948	2.96445e-07	1.71176e-08
augustus_masked-Harm_Chr17-processed-gene-8.15	0	0.503	3.35805	0.00589699	0.00085772
genemark-Harm_Chr16-processed-gene-88.14	1.533	16.36	3.34208	1.03602e-19	1.66174e-21
genemark-Harm_Chr8-processed-gene-0.46	0	0.086	3.33918	0.00628017	0.000919865
genemark-Harm_Chr16-processed-gene-62.8	5.606	59.703	3.33891	3.59008e-15	7.82614e-17
augustus_masked-Harm_Chr26-processed-gene-105.30	0.123	2.1	3.33836	0.000215029	2.04744e-05
augustus_masked-Harm_Chr16-processed-gene-86.25	0	4.573	3.33202	0.00640211	0.000941926
maker-Harm_Un001-augustus-gene-12.21	0.116	1.236	3.30201	2.4252e-07	1.37739e-08
genemark-Harm_Chr20-processed-gene-64.38	2.513	36.23	3.29464	3.59452e-05	2.88536e-06
maker-Harm_Chr5-augustus-gene-161.23	0	2.733	3.29221	0.00772892	0.00116531
genemark-Harm_Chr27-processed-gene-24.9	0.05	0.513	3.28847	1.85371e-05	1.41096e-06
maker-Harm_Chr29-augustus-gene-33.24	0.383	4.09	3.27337	1.15977e-08	5.27628e-10
maker-Harm_Chr24-augustus-gene-2.39	0	1.17	3.2618	0.00843561	0.00129462
genemark-Harm_Chr10-processed-gene-32.16	1.12	11.99	3.25518	7.2045e-10	2.85218e-11
genemark-Harm_Chr11-processed-gene-7.8	2.143	21.306	3.25483	7.82208e-17	1.47134e-18
genemark-Harm_Chr20-processed-gene-83.2	0.033	0.446	3.25198	4.10868e-05	3.33404e-06
genemark-Harm_Chr5-processed-gene-140.10	0.006	0.196	3.24418	0.00476338	0.000667138
maker-Harm_Chr25-augustus-gene-42.34	0	0.36	3.24219	0.00881554	0.00136514
genemark-Harm_Chr20-processed-gene-67.2	1.026	10.16	3.24028	1.07535e-23	1.20738e-25
genemark-Harm_Chr15-processed-gene-142.9	128.95	1194.22	3.23495	8.96924e-38	4.83905e-40
genemark-Harm_Chr2-processed-gene-52.13	37.576	359.95	3.23271	4.19878e-38	2.20409e-40
maker-Harm_Chr9-augustus-gene-52.22	0.68	6.76	3.22103	6.6569e-15	1.50455e-16
augustus_masked-Harm_Chr12-processed-gene-79.6	0.283	3.263	3.22094	8.03062e-06	5.67928e-07
genemark-Harm_Chr16-processed-gene-4.23	0	0.353	3.21854	0.00988345	0.00155212
maker-Harm_Chr5-augustus-gene-80.29	2.433	21.3	3.20855	9.48281e-27	9.07738e-29
maker-Harm_Chr18-augustus-gene-106.10	0.113	1.713	3.20744	0.000538734	5.656e-05
genemark-Harm_Chr31-processed-gene-10.13	0.04	0.616	3.20677	0.000413656	4.22926e-05
maker-Harm_Chr6-augustus-gene-102.12	0.906	8.563	3.20456	1.99415e-28	1.78828e-30
maker-Harm_Chr1-augustus-gene-32.25	0.053	1.026	3.19716	0.00138555	0.000163345
genemark-Harm_Chr20-processed-gene-65.27	0.906	8.196	3.19347	2.25003e-33	1.50921e-35
genemark-Harm_Chr16-processed-gene-26.12	1.786	17.343	3.18962	1.0165e-07	5.36561e-09
maker-Harm_Chr8-augustus-gene-8.17	0.03	0.77	3.18052	0.00433132	0.00059652
genemark-Harm_Chr23-processed-gene-96.4	0.313	3.553	3.17857	1.09068e-05	7.94391e-07
genemark-Harm_Chr16-processed-gene-87.8	0.25	2.666	3.17701	1.88872e-07	1.0548e-08
maker-Harm_Chr16-augustus-gene-56.30	5.243	47.39	3.16514	2.34704e-14	5.64317e-16
maker-Harm_Chr6-augustus-gene-92.17	0.296	3.816	3.15825	0.000230659	2.21904e-05
genemark-Harm_Chr23-processed-gene-64.17	1.276	11.24	3.15508	2.22859e-21	2.89216e-23
maker-Harm_Chr7-augustus-gene-67.46	0.176	2.486	3.15237	0.000676599	7.31552e-05
genemark-Harm_Chr7-processed-gene-78.8	0.043	1.54	3.15002	0.0121077	0.00198793
maker-Harm_Chr17-augustus-gene-24.50	0.346	6.053	3.14806	0.0018658	0.0002303
augustus_masked-Harm_Chr9-processed-gene-110.12	0.053	1	3.14619	0.00235946	0.000300351
genemark-Harm_Chr5-processed-gene-100.8	0.163	2.313	3.11672	0.000753027	8.24618e-05
maker-Harm_Chr22-augustus-gene-83.31	0	1.636	3.10483	0.0141074	0.00236357
maker-Harm_Chr28-augustus-gene-88.24	0.766	6.61	3.09822	1.19707e-19	1.92879e-21
maker-Harm_Chr3-augustus-gene-57.15	188.36	1533.21	3.09451	6.07341e-21	8.28031e-23
genemark-Harm_Chr13-processed-gene-120.20	0.05	0.543	3.08459	2.05216e-05	1.57249e-06
genemark-Harm_Chr22-processed-gene-86.14	2.036	17.283	3.08172	1.80672e-14	4.32052e-16
maker-Harm_Chr8-augustus-gene-93.13	11.156	97.52	3.08078	1.45132e-22	1.7459e-24
genemark-Harm_Chr13-processed-gene-48.12	0.183	2.08	3.07984	0.000127033	1.1466e-05
genemark-Harm_Chr27-processed-gene-80.9	0	0.106	3.07479	0.0154559	0.00263796
augustus_masked-Harm_Chr31-processed-gene-8.7	0.493	4.946	3.07188	1.0474e-05	7.59048e-07
genemark-Harm_Chr17-processed-gene-59.20	0.36	3.24	3.05639	1.31153e-10	4.75234e-12
maker-Harm_Chr20-augustus-gene-47.30	0.243	3.79	3.05294	0.00319501	0.000422839
maker-Harm_Chr10-augustus-gene-128.41	4.166	35.063	3.05226	2.49056e-20	3.84951e-22
genemark-Harm_Chr26-processed-gene-24.5	0	0.636	3.0461	0.0170532	0.00297447
maker-Harm_Un001-augustus-gene-5.21	0	1.513	3.04481	0.0170363	0.00296856
augustus_masked-Harm_Chr17-processed-gene-8.16	0.083	1.046	3.0413	0.00157887	0.000190049
maker-Harm_Chr24-augustus-gene-31.28	0	0.256	3.03775	0.0172108	0.00300649
maker-Harm_Chr1-augustus-gene-32.24	0.063	1.413	3.03027	0.00839178	0.00128605
genemark-Harm_Chr10-processed-gene-80.20	1.466	12.506	3.02934	1.41765e-13	3.75188e-15
genemark-Harm_Chr18-processed-gene-19.10	0	1.21	3.02474	0.0178076	0.00313282
maker-Harm_Chr28-augustus-gene-106.14	0	1.306	3.02341	0.0181493	0.00320351
maker-Harm_Chr12-augustus-gene-48.22	5.63	49.34	3.02292	5.82477e-12	1.84731e-13
genemark-Harm_Chr6-processed-gene-21.3	0	1.7	3.01876	0.0184053	0.00325273
genemark-Harm_Chr26-processed-gene-68.6	0	0.523	3.00666	0.0188437	0.00334497
maker-Harm_Un001-augustus-gene-6.16	0	0.61	3.00616	0.019255	0.00342676
augustus_masked-Harm_Chr29-processed-gene-25.1	0.056	1.23	3.00497	0.00903526	0.00140509
maker-Harm_Chr1-augustus-gene-143.13	0	0.79	3.00134	0.0195713	0.00348876
maker-Harm_Chr13-augustus-gene-38.24	0.086	1.323	2.99382	0.00394104	0.000534149
genemark-Harm_Chr3-processed-gene-58.21	25.746	203.073	2.99284	9.9751e-22	1.25816e-23
genemark-Harm_Chr5-processed-gene-30.5	0	0.31	2.97476	0.0210518	0.00380946
maker-Harm_Chr17-augustus-gene-84.17	20.633	164.213	2.97319	4.93306e-26	4.89134e-28
maker-Harm_Chr9-augustus-gene-78.14	186.23	1703.15	2.97304	9.83938e-07	6.04739e-08
genemark-Harm_Chr10-processed-gene-11.12	0.68	5.7	2.97089	4.9836e-08	2.49979e-09
maker-Harm_Chr1-augustus-gene-133.38	0.046	0.65	2.97021	0.00430967	0.000592909
genemark-Harm_Chr4-processed-gene-28.6	0.426	5.743	2.96897	0.00589699	0.000857317
maker-Harm_Chr28-augustus-gene-68.25	0.023	0.56	2.96276	0.010211	0.00162292
genemark-Harm_Chr6-processed-gene-18.9	0.086	0.66	2.96238	3.54574e-09	1.52522e-10
maker-Harm_Chr17-augustus-gene-65.24	0.026	0.683	2.96047	0.0130208	0.00215399
maker-Harm_Chr12-augustus-gene-12.21	1.16	9.376	2.95339	1.03909e-13	2.68181e-15
genemark-Harm_Chr19-processed-gene-90.6	3.383	26.086	2.9493	1.68271e-31	1.25136e-33
maker-Harm_Chr16-augustus-gene-87.19	16.49	133.073	2.94712	6.23128e-19	1.02674e-20
genemark-Harm_Chr15-processed-gene-100.9	0	0.52	2.94498	0.0228247	0.00417687
genemark-Harm_Chr26-processed-gene-95.28	0.53	11.776	2.94419	0.0113536	0.00183763
augustus_masked-Harm_Chr9-processed-gene-118.1	0	0.146	2.94148	0.0230123	0.00422127
maker-Harm_Chr12-augustus-gene-46.24	1.5	14.153	2.93736	8.03584e-05	6.95319e-06
genemark-Harm_Chr11-processed-gene-9.5	0.23	3.09	2.92422	0.00232721	0.000295058
genemark-Harm_Chr26-processed-gene-102.14	0.013	0.203	2.92099	0.0061137	0.000891469
genemark-Harm_Chr26-processed-gene-70.4	25.276	186.08	2.91322	1.22979e-37	6.72458e-40
genemark-Harm_Chr8-processed-gene-79.6	0.913	7.256	2.90964	2.8819e-13	7.83719e-15
augustus_masked-Harm_Chr3-processed-gene-21.1	0.06	0.656	2.90886	0.00116422	0.000134281
genemark-Harm_Chr22-processed-gene-2.3	0.033	0.47	2.90501	0.00586825	0.000852398
augustus_masked-Harm_Chr29-processed-gene-43.5	0	0.316	2.88608	0.0271447	0.0050921
genemark-Harm_Chr28-processed-gene-1.10	0	0.493	2.88351	0.0276205	0.00518942
maker-Harm_Chr26-augustus-gene-68.13	0	2.53	2.88335	0.0274507	0.00515351
genemark-Harm_Chr20-processed-gene-75.0	0.16	2	2.87874	0.00302974	0.000398761
genemark-Harm_Chr17-processed-gene-65.14	0.27	2.54	2.87489	0.000124311	1.12021e-05
maker-Harm_Chr18-augustus-gene-101.30	2.85	20.486	2.8745	3.34458e-17	6.16929e-19
genemark-Harm_Chr26-processed-gene-31.15	0.053	0.586	2.87121	0.00137878	0.000162345
augustus_masked-Harm_Chr29-processed-gene-132.5	0	1.983	2.87112	0.0290356	0.0055188
genemark-Harm_Chr18-processed-gene-49.2	0.033	0.446	2.86703	0.0153925	0.0026204
augustus_masked-Harm_Chr22-processed-gene-1.0	1.906	14.36	2.86335	6.86025e-11	2.35577e-12
maker-Harm_Chr27-augustus-gene-52.20	0	0.34	2.84936	0.0308832	0.00592851
genemark-Harm_Chr1-processed-gene-138.18	0.313	2.733	2.83728	0.000180379	1.68333e-05
augustus_masked-Harm_Chr5-processed-gene-29.2	0.893	6.603	2.82941	2.19798e-08	1.03681e-09
genemark-Harm_Chr6-processed-gene-99.24	0	0.476	2.82836	0.0319738	0.00619382
genemark-Harm_Chr26-processed-gene-25.11	0	0.276	2.81267	0.0332346	0.00651075
genemark-Harm_Un001-processed-gene-8.7	0.026	0.3	2.80572	0.0091163	0.00141969
maker-Harm_Chr11-augustus-gene-47.21	0.133	3.753	2.80324	0.0314446	0.00606306
augustus_masked-Harm_Chr4-processed-gene-134.13	1.43	10.336	2.79286	1.74555e-10	6.36317e-12
genemark-Harm_Chr4-processed-gene-11.15	0.196	1.496	2.78567	2.52037e-06	1.63357e-07
genemark-Harm_Chr27-processed-gene-32.11	0.223	2.116	2.78293	0.00342292	0.000456439
maker-Harm_Chr16-augustus-gene-48.13	0	0.103	2.77733	0.0370828	0.00738899
genemark-Harm_Chr11-processed-gene-24.9	0.733	5.04	2.77456	4.7256e-11	1.59518e-12
genemark-Harm_Chr24-processed-gene-36.7	0	1.98	2.77044	0.0375946	0.00749644
genemark-Harm_Chr24-processed-gene-49.13	0.066	0.51	2.77036	0.011914	0.00195091
maker-Harm_Chr18-augustus-gene-30.36	0.156	1.946	2.76962	0.0110076	0.00176959
genemark-Harm_Chr3-processed-gene-113.46	0	2.84	2.76898	0.0382019	0.00764849
genemark-Harm_Chr2-processed-gene-14.17	1.326	13.743	2.76194	0.00672883	0.000994902
genemark-Harm_Chr4-processed-gene-21.5	0	0.7	2.76156	0.0382573	0.00766682
maker-Harm_Chr21-augustus-gene-102.20	8.13	53.48	2.75903	2.22728e-20	3.42634e-22
genemark-Harm_Chr26-processed-gene-65.12	46.046	317.706	2.75212	1.69709e-22	2.05393e-24
genemark-Harm_Chr3-processed-gene-2.32	0.273	1.926	2.74833	6.08572e-05	5.14686e-06
maker-Harm_Chr2-augustus-gene-62.37	0.123	1.166	2.74736	0.00150634	0.000180001
genemark-Harm_Chr29-processed-gene-46.13	0.186	1.28	2.74316	1.73782e-05	1.31642e-06
maker-Harm_Chr6-augustus-gene-27.93	0.58	5.1	2.73831	0.000714959	7.79803e-05
genemark-Harm_Chr7-processed-gene-67.14	0.14	1.476	2.7381	0.00585316	0.000849638
genemark-Harm_Chr5-processed-gene-86.12	0.68	4.69	2.73759	3.42138e-09	1.46174e-10
maker-Harm_Chr5-augustus-gene-20.34	0.206	1.53	2.73722	1.08064e-05	7.85506e-07
maker-Harm_Chr5-augustus-gene-13.33	0.206	1.53	2.73722	1.08064e-05	7.85506e-07
genemark-Harm_Chr15-processed-gene-11.20	0	0.463	2.73401	0.0413194	0.00842294
genemark-Harm_Chr2-processed-gene-52.10	0.016	0.286	2.73354	0.0245318	0.00454114
genemark-Harm_Chr12-processed-gene-21.12	9.09	64.46	2.7333	4.9555e-12	1.54995e-13
genemark-Harm_Chr5-processed-gene-52.14	0	0.146	2.7286	0.0415222	0.00849153
genemark-Harm_Chr20-processed-gene-33.6	0	0.13	2.72689	0.0418961	0.00858802
maker-Harm_Chr8-augustus-gene-34.22	3.826	26.276	2.72398	2.17824e-08	1.02591e-09
genemark-Harm_Chr28-processed-gene-29.5	0	1.1	2.71634	0.0427228	0.00881181
maker-Harm_Chr9-augustus-gene-78.15	457.866	3000.26	2.71557	5.28317e-35	3.31258e-37
augustus_masked-Harm_Chr28-processed-gene-27.16	0.27	2.133	2.71438	0.00026189	2.55856e-05
augustus_masked-Harm_Chr18-processed-gene-95.4	3.32	21.393	2.71402	1.15942e-23	1.31022e-25
genemark-Harm_Chr31-processed-gene-75.12	0.173	1.87	2.71226	0.00715484	0.00106859
genemark-Harm_Chr30-processed-gene-13.9	0.24	1.76	2.71042	2.41154e-05	1.87072e-06
genemark-Harm_Chr18-processed-gene-78.26	0.333	2.623	2.70844	0.00133188	0.000155949
genemark-Harm_Chr4-processed-gene-104.9	1.26	8.523	2.70798	1.1723e-13	3.07689e-15
genemark-Harm_Chr10-processed-gene-21.14	43.226	274.72	2.70669	2.06653e-43	9.03993e-46
genemark-Harm_Chr19-processed-gene-5.16	0	0.163	2.70473	0.0441707	0.00918773
genemark-Harm_Chr18-processed-gene-7.6	0	0.33	2.69244	0.0453773	0.00948845
maker-Harm_Chr17-augustus-gene-74.22	0	0.516	2.69244	0.0453773	0.00948845
maker-Harm_Chr6-augustus-gene-1.60	103.626	662.79	2.69174	7.84801e-20	1.25307e-21
genemark-Harm_Chr12-processed-gene-45.6	0.153	1.09	2.68576	1.20061e-05	8.80585e-07
augustus_masked-Harm_Chr18-processed-gene-2.22	0.02	0.33	2.6814	0.0296404	0.00564574
genemark-Harm_Chr30-processed-gene-19.4	77.353	477.143	2.67634	1.96114e-37	1.08666e-39
genemark-Harm_Chr3-processed-gene-21.12	0.756	4.943	2.67062	8.5931e-09	3.85925e-10
genemark-Harm_Chr28-processed-gene-28.7	0.093	1.783	2.66665	0.030303	0.00580387
augustus_masked-Harm_Chr3-processed-gene-76.2	0.073	1.306	2.66421	0.032662	0.00637442
maker-Harm_Chr25-augustus-gene-53.26	0.27	1.996	2.66242	0.000181496	1.6964e-05
augustus_masked-Harm_Chr17-processed-gene-88.7	1.23	8.07	2.65733	5.63587e-10	2.20241e-11
maker-Harm_Chr10-augustus-gene-43.18	0	0.393	2.65606	0.0495933	0.0106013
augustus_masked-Harm_Chr9-processed-gene-112.17	0	0.123	2.65492	0.0497504	0.0106494
genemark-Harm_Chr12-processed-gene-46.19	0.9	5.896	2.65105	3.5999e-10	1.37791e-11
maker-Harm_Chr20-augustus-gene-1.31	3.616	23.846	2.64856	1.76851e-07	9.83795e-09
maker-Harm_Chr22-augustus-gene-48.15	0.046	0.56	2.64781	0.0177403	0.00311838
maker-Harm_Chr14-augustus-gene-19.35	0.063	1.046	2.64514	0.0326663	0.00637798
augustus_masked-Harm_Chr4-processed-gene-2.1	0.89	5.84	2.64273	6.27028e-07	3.78978e-08
genemark-Harm_Chr24-processed-gene-41.12	0.093	1.59	2.64253	0.0329317	0.006437
genemark-Harm_Chr19-processed-gene-37.25	4.896	29.733	2.64187	9.59029e-31	7.55141e-33
genemark-Harm_Chr20-processed-gene-77.15	0.026	0.22	2.6373	0.018126	0.00319677
augustus_masked-Harm_Chr19-processed-gene-90.13	0.326	2.293	2.63388	0.00277958	0.000361532
maker-Harm_Chr14-augustus-gene-88.26	0.09	0.633	2.62907	7.72894e-05	6.64364e-06
genemark-Harm_Chr31-processed-gene-21.18	1.193	7.363	2.62637	1.1723e-13	3.07213e-15
genemark-Harm_Chr18-processed-gene-78.25	0.616	4.15	2.61785	0.000208809	1.98366e-05
augustus_masked-Harm_Chr30-processed-gene-52.9	0.886	5.623	2.61754	9.49645e-14	2.43019e-15
maker-Harm_Chr23-augustus-gene-118.30	1.87	11.87	2.61684	5.66375e-10	2.21743e-11
maker-Harm_Chr28-augustus-gene-64.22	0.14	1.556	2.60226	0.0208247	0.00375775
augustus_masked-Harm_Chr3-processed-gene-38.3	2.066	14.496	2.60167	0.00023322	2.25297e-05
genemark-Harm_Chr18-processed-gene-86.20	3.74	21.963	2.60115	6.17223e-28	5.62502e-30
maker-Harm_Chr6-augustus-gene-36.39	0.67	4.296	2.6006	3.96729e-07	2.33711e-08
maker-Harm_Chr23-augustus-gene-60.48	0.24	2.633	2.59646	0.0209411	0.00378027
augustus_masked-Harm_Chr17-processed-gene-33.8	1.276	8.706	2.59377	8.16549e-06	5.78657e-07
maker-Harm_Chr16-augustus-gene-79.17	24.953	147.95	2.59059	2.41251e-25	2.48005e-27
maker-Harm_Chr31-augustus-gene-29.19	0.05	0.823	2.57698	0.0395748	0.00798652
genemark-Harm_Chr3-processed-gene-113.49	115.633	684.743	2.56942	9.15564e-25	9.74572e-27
augustus_masked-Harm_Chr6-processed-gene-78.11	2.01	12.326	2.5693	2.38034e-10	8.83344e-12
maker-Harm_Chr23-augustus-gene-116.21	0.46	2.85	2.56891	4.11321e-08	2.02422e-09
maker-Harm_Chr29-augustus-gene-3.46	0.553	6.963	2.56677	0.0364691	0.00722948
genemark-Harm_Chr7-processed-gene-97.12	10.79	61	2.56409	2.50663e-25	2.59508e-27
genemark-Harm_Chr7-processed-gene-43.17	0.073	0.663	2.56159	0.0175923	0.00308725
maker-Harm_Chr16-augustus-gene-62.22	82.976	470.073	2.55697	1.65035e-38	8.54293e-41
genemark-Harm_Un004-processed-gene-0.13	0.91	5.44	2.54669	2.42983e-09	1.02394e-10
maker-Harm_Chr26-augustus-gene-31.38	0.106	1.24	2.54629	0.0259257	0.00483507
maker-Harm_Chr8-augustus-gene-113.22	1.323	7.713	2.53719	1.55732e-14	3.66736e-16
genemark-Harm_Chr3-processed-gene-99.12	0.146	1.23	2.53038	0.0101448	0.00161093
genemark-Harm_Un009-processed-gene-0.8	0.153	1.213	2.52448	0.00454012	0.000630572
augustus_masked-Harm_Chr28-processed-gene-87.9	0.373	2.136	2.52354	0.000587632	6.23363e-05
genemark-Harm_Chr17-processed-gene-115.13	0.893	5.57	2.50889	9.52063e-06	6.81631e-07
augustus_masked-Harm_Chr15-processed-gene-79.3	0.053	0.483	2.5035	0.0167792	0.00291275
maker-Harm_Chr13-augustus-gene-44.30	0.093	0.593	2.49624	0.0300276	0.00573799
maker-Harm_Chr19-augustus-gene-14.8	0.073	0.463	2.48546	8.3857e-05	7.28155e-06
augustus_masked-Harm_Un004-processed-gene-0.17	5.35	30.643	2.48053	2.49866e-12	7.48725e-14
maker-Harm_Chr19-augustus-gene-52.24	0.15	1.373	2.47871	0.019052	0.00338508
genemark-Harm_Chr14-processed-gene-97.3	0.506	4.13	2.47636	0.0118793	0.00194091
maker-Harm_Chr29-augustus-gene-12.33	0.916	5.34	2.46197	0.0113865	0.00184628
maker-Harm_Chr4-augustus-gene-46.30	0.916	5.34	2.46197	0.0113865	0.00184628
genemark-Harm_Chr10-processed-gene-41.21	18.78	101.746	2.46164	1.81438e-20	2.75146e-22
maker-Harm_Chr15-augustus-gene-71.36	0.92	6.933	2.45996	0.0129005	0.00213127
genemark-Harm_Chr8-processed-gene-57.25	13.55	72.493	2.45845	1.08038e-28	9.60971e-31
maker-Harm_Chr13-augustus-gene-79.34	1.056	6.22	2.4506	4.78049e-05	3.91403e-06
genemark-Harm_Chr16-processed-gene-91.15	0.053	0.46	2.44514	0.0209816	0.00379305
augustus_masked-Harm_Chr9-processed-gene-40.3	21.003	108.706	2.44004	5.71936e-18	1.02161e-19
maker-Harm_Chr3-augustus-gene-16.20	0.163	1.643	2.43249	0.0386511	0.00776347
genemark-Harm_Chr31-processed-gene-10.8	0.43	2.523	2.42324	0.000609195	6.48902e-05
maker-Harm_Chr19-augustus-gene-22.25	22.833	119.853	2.41065	1.56209e-16	3.04082e-18
genemark-Harm_Chr23-processed-gene-55.7	0.36	2.023	2.40375	0.000752728	8.23742e-05
maker-Harm_Chr27-augustus-gene-69.10	4.39	23.82	2.38962	1.59422e-14	3.76587e-16
maker-Harm_Chr25-augustus-gene-50.36	0.136	0.986	2.38795	0.0217792	0.00395538
genemark-Harm_Chr27-processed-gene-62.7	0.396	2.333	2.38185	6.23528e-05	5.28244e-06
maker-Harm_Chr14-augustus-gene-14.55	30.09	155.016	2.37941	1.08126e-26	1.05635e-28
genemark-Harm_Chr4-processed-gene-102.17	0.033	0.176	2.37627	0.0010263	0.000116278
genemark-Harm_Chr12-processed-gene-123.18	0.393	2.246	2.37605	1.80452e-05	1.36957e-06
maker-Harm_Chr14-augustus-gene-14.54	22.2	123.15	2.37405	0.00023576	2.28437e-05
augustus_masked-Harm_Chr18-processed-gene-101.17	0.323	2.34	2.37261	0.0223054	0.00406557
genemark-Harm_Chr21-processed-gene-107.12	0.08	0.576	2.37062	0.0173595	0.00304133
maker-Harm_Chr17-augustus-gene-122.40	0.5	2.92	2.36909	0.00113394	0.00013021
augustus_masked-Harm_Chr22-processed-gene-46.6	2.16	11.17	2.3683	1.45965e-14	3.4267e-16
maker-Harm_Chr10-augustus-gene-77.32	1.326	6.806	2.3679	4.85335e-09	2.12307e-10
augustus_masked-Harm_Chr18-processed-gene-95.5	2.35	12.566	2.36524	3.71961e-06	2.47594e-07
genemark-Harm_Chr26-processed-gene-73.6	2.91	15.2	2.36219	9.26935e-14	2.36532e-15
genemark-Harm_Chr5-processed-gene-52.13	69.55	353.153	2.36205	1.29862e-16	2.50901e-18
maker-Harm_Chr28-augustus-gene-87.13	4.84	24.53	2.35756	2.73201e-10	1.0258e-11
maker-Harm_Chr17-augustus-gene-100.30	1.283	6.6	2.35162	9.33442e-18	1.68096e-19
genemark-Harm_Chr18-processed-gene-78.24	0.703	3.763	2.34206	0.000398929	4.04863e-05
maker-Harm_Chr26-augustus-gene-73.9	3.9	20.246	2.33987	2.34704e-14	5.64685e-16
maker-Harm_Chr14-augustus-gene-54.23	0.11	0.62	2.33317	0.00331748	0.000441653
genemark-Harm_Chr5-processed-gene-112.12	0.346	1.766	2.32588	6.33531e-06	4.40183e-07
genemark-Harm_Chr16-processed-gene-77.8	0.756	4.076	2.32336	0.000540461	5.68596e-05
maker-Harm_Chr29-augustus-gene-69.25	1.383	7.31	2.32177	0.000180554	1.68627e-05
augustus_masked-Harm_Chr18-processed-gene-86.1	7.59	36.666	2.32028	6.74402e-26	6.78532e-28
maker-Harm_Chr16-augustus-gene-70.34	1.963	10.78	2.31651	0.00314984	0.000415891
genemark-Harm_Chr6-processed-gene-15.8	3.09	16.206	2.31476	0.000118594	1.06523e-05
maker-Harm_Chr25-augustus-gene-103.25	1.3	6.913	2.31421	3.13647e-05	2.4811e-06
maker-Harm_Chr30-augustus-gene-54.24	0.27	1.563	2.31138	0.00252343	0.000324215
genemark-Harm_Chr29-processed-gene-107.13	0.993	5.1	2.30834	3.33999e-07	1.94078e-08
maker-Harm_Chr21-augustus-gene-29.41	1.63	10.843	2.30548	0.0126405	0.0020837
augustus_masked-Harm_Chr16-processed-gene-5.0	33.14	159	2.30458	6.69118e-20	1.05861e-21
maker-Harm_Chr25-augustus-gene-2.32	5.026	24.853	2.29826	5.58869e-11	1.90283e-12
maker-Harm_Chr29-augustus-gene-25.16	0.073	0.43	2.29715	0.0341627	0.00671747
genemark-Harm_Chr20-processed-gene-49.12	0.8	4.02	2.29049	5.39685e-09	2.3805e-10
maker-Harm_Chr21-augustus-gene-5.33	2.476	12.386	2.28919	1.22375e-11	3.97031e-13
maker-Harm_Chr29-augustus-gene-21.27	0.063	0.436	2.28643	0.0333096	0.00652787
genemark-Harm_Chr19-processed-gene-47.6	0.06	0.346	2.27175	0.00841495	0.00129022
maker-Harm_Chr29-augustus-gene-24.10	5.06	23.873	2.27043	6.12597e-14	1.54087e-15
augustus_masked-Harm_Chr3-processed-gene-40.2	0.19	1.256	2.26981	0.0319305	0.00618077
maker-Harm_Chr21-augustus-gene-56.38	0.413	2.003	2.26957	1.10133e-06	6.801e-08
genemark-Harm_Chr8-processed-gene-76.7	0.28	1.51	2.26797	0.000411508	4.19729e-05
genemark-Harm_Chr3-processed-gene-40.9	2.513	11.94	2.26474	1.47534e-07	8.12106e-09
maker-Harm_Chr12-augustus-gene-21.27	1.163	6.306	2.26393	0.00713434	0.00106422
maker-Harm_Chr2-augustus-gene-21.28	0.3	1.436	2.26125	2.16807e-07	1.22345e-08
maker-Harm_Chr1-augustus-gene-109.21	3.19	15.87	2.25758	1.59831e-05	1.19559e-06
maker-Harm_Chr8-augustus-gene-46.35	3.91	18.36	2.25598	1.35193e-29	1.12365e-31
genemark-Harm_Chr21-processed-gene-5.17	1.956	9.346	2.25096	1.98177e-09	8.19545e-11
maker-Harm_Chr14-augustus-gene-14.46	256.066	1185.66	2.24923	7.07326e-15	1.60897e-16
maker-Harm_Chr29-augustus-gene-46.30	1.213	5.883	2.2444	4.54006e-07	2.68113e-08
maker-Harm_Chr12-augustus-gene-71.24	0.33	1.626	2.23732	0.000117739	1.0567e-05
maker-Harm_Chr13-augustus-gene-30.39	6.023	29.616	2.23434	5.77334e-05	4.849e-06
genemark-Harm_Chr11-processed-gene-11.10	0.133	1.03	2.22197	0.0390239	0.00785258
augustus_masked-Harm_Chr9-processed-gene-40.5	0.52	2.62	2.21812	0.000353233	3.54109e-05
augustus_masked-Harm_Un001-processed-gene-20.31	2.05	9.663	2.2095	3.55331e-09	1.53106e-10
augustus_masked-Harm_Chr23-processed-gene-14.7	1.056	4.993	2.2046	0.000105678	9.36893e-06
genemark-Harm_Chr21-processed-gene-65.3	0.826	3.82	2.19893	2.68292e-06	1.74871e-07
genemark-Harm_Chr10-processed-gene-10.3	0.826	3.82	2.19893	2.68292e-06	1.74871e-07
maker-Harm_Chr22-augustus-gene-86.26	1.04	5.213	2.19193	0.00554477	0.000799617
genemark-Harm_Chr17-processed-gene-60.10	0.566	2.796	2.19083	0.000716361	7.82378e-05
maker-Harm_Chr21-augustus-gene-30.18	0.803	3.85	2.19003	1.52741e-05	1.13698e-06
augustus_masked-Harm_Chr16-processed-gene-62.17	198.39	879.763	2.18865	1.41284e-26	1.39059e-28
genemark-Harm_Chr11-processed-gene-7.27	1.023	6.8	2.18846	0.0331515	0.00648722
maker-Harm_Chr18-augustus-gene-90.35	1.186	6.493	2.18831	0.0144091	0.00242882
maker-Harm_Chr6-augustus-gene-111.25	634.003	2898.42	2.18449	3.52797e-22	4.37267e-24
genemark-Harm_Chr18-processed-gene-18.20	59.07	263.11	2.16765	7.89577e-23	9.26815e-25
maker-Harm_Chr8-augustus-gene-10.32	0.686	3.6	2.16736	0.0177759	0.00312595
genemark-Harm_Chr11-processed-gene-9.6	0.243	1.103	2.16604	6.01522e-07	3.62247e-08
genemark-Harm_Chr3-processed-gene-57.1	162.27	748.47	2.16462	0.000307045	3.04449e-05
augustus_masked-Harm_Chr9-processed-gene-40.4	42.626	181.47	2.16316	1.30657e-13	3.43886e-15
genemark-Harm_Chr28-processed-gene-68.9	5.543	23.676	2.1628	2.80096e-22	3.43075e-24
genemark-Harm_Chr5-processed-gene-4.13	6.876	31.153	2.15266	8.07238e-11	2.80144e-12
genemark-Harm_Chr2-processed-gene-62.27	1.983	8.883	2.15204	3.64812e-08	1.78469e-09
genemark-Harm_Chr12-processed-gene-47.20	0.24	1.463	2.13969	0.0461772	0.00969599
genemark-Harm_Chr16-processed-gene-46.10	5.703	25.01	2.13959	1.0312e-16	1.98481e-18
maker-Harm_Chr29-augustus-gene-46.32	0.08	0.41	2.13899	0.0456356	0.00957229
maker-Harm_Chr24-augustus-gene-50.28	0.67	4.036	2.13899	0.0456356	0.00957229
genemark-Harm_Chr6-processed-gene-92.1	537.57	2341.96	2.1294	4.11104e-20	6.38416e-22
maker-Harm_Chr3-augustus-gene-63.22	0.283	1.533	2.12315	0.0133601	0.00222084
genemark-Harm_Chr8-processed-gene-46.29	8.043	34.243	2.12244	1.29407e-14	3.01912e-16
maker-Harm_Chr4-augustus-gene-36.19	15.486	66.103	2.12231	2.33225e-15	5.01614e-17
maker-Harm_Chr12-augustus-gene-100.23	0.936	4.13	2.12195	0.00142996	0.000169518
genemark-Harm_Chr20-processed-gene-21.3	0.166	0.896	2.1206	0.0282204	0.00533505
maker-Harm_Chr14-augustus-gene-54.25	1.233	5.513	2.11871	4.8001e-05	3.93709e-06
maker-Harm_Chr5-augustus-gene-66.10	0.143	0.856	2.11728	0.049569	0.0105925
genemark-Harm_Chr29-processed-gene-81.10	15.04	63.423	2.11717	5.26309e-20	8.24996e-22
genemark-Harm_Chr18-processed-gene-16.2	3.213	13.61	2.11527	9.32745e-21	1.30568e-22
maker-Harm_Chr15-augustus-gene-133.31	4.223	17.15	2.11197	1.96842e-07	1.10362e-08
maker-Harm_Chr23-augustus-gene-78.27	5.24	28	2.11129	0.0340414	0.00669114
genemark-Harm_Chr12-processed-gene-46.16	20.87	87.59	2.11019	3.16249e-31	2.42098e-33
maker-Harm_Chr4-augustus-gene-101.53	13.463	56.706	2.10788	8.07216e-19	1.34183e-20
maker-Harm_Chr1-augustus-gene-59.17	0.116	0.62	2.10439	0.0432778	0.00895469
maker-Harm_Chr4-augustus-gene-62.34	1.446	6.656	2.10418	0.000268429	2.63614e-05
genemark-Harm_Chr8-processed-gene-86.22	46.556	195.35	2.10237	1.88176e-24	2.03048e-26
maker-Harm_Chr28-augustus-gene-102.45	0.133	0.773	2.09902	0.0453773	0.00949164
maker-Harm_Chr7-augustus-gene-94.24	1.23	5.273	2.09441	1.65147e-08	7.69386e-10
genemark-Harm_Chr6-processed-gene-92.3	2.796	11.673	2.09179	3.98059e-09	1.72097e-10
maker-Harm_Chr1-augustus-gene-138.29	7.246	29.983	2.09107	3.52797e-22	4.35369e-24
genemark-Harm_Chr25-processed-gene-39.27	0.25	1.266	2.07931	0.0148776	0.0025154
maker-Harm_Chr3-augustus-gene-14.18	3.793	15.483	2.06033	1.24005e-07	6.68121e-09
maker-Harm_Chr10-augustus-gene-17.19	0.39	1.866	2.05081	0.00792926	0.00120245
maker-Harm_Chr12-augustus-gene-64.25	84.363	339.756	2.04899	1.3822e-15	2.93248e-17
maker-Harm_Chr29-augustus-gene-24.9	5.576	21.813	2.04293	8.9185e-09	4.0119e-10
genemark-Harm_Chr22-processed-gene-52.20	72.526	285.3	2.0404	2.22975e-21	2.90993e-23
genemark-Harm_Chr12-processed-gene-42.11	166.213	658.663	2.04006	2.20991e-20	3.38351e-22
maker-Harm_Chr5-augustus-gene-61.30	0.043	0.213	2.03623	0.04057	0.00823587
genemark-Harm_Chr16-processed-gene-71.2	0.603	2.47	2.03614	1.01238e-07	5.33646e-09
genemark-Harm_Chr26-processed-gene-31.21	0.3	1.526	2.0359	0.0213104	0.00386092
genemark-Harm_Chr16-processed-gene-12.23	7.813	31.78	2.0328	2.24701e-17	4.09561e-19
maker-Harm_Chr1-augustus-gene-30.11	0.51	2.256	2.03094	1.58272e-05	1.18277e-06
genemark-Harm_Chr24-processed-gene-0.12	2.79	11.766	2.02757	5.05811e-08	2.54086e-09
maker-Harm_Chr21-augustus-gene-5.34	7.486	30.206	2.02387	2.01451e-12	5.91898e-14
maker-Harm_Chr29-augustus-gene-68.34	1.553	6.753	2.02269	0.000302133	2.98477e-05
maker-Harm_Chr8-augustus-gene-63.17	62.05	246.043	2.02051	7.19721e-12	2.28783e-13
genemark-Harm_Chr23-processed-gene-69.1	0.673	2.713	2.01985	6.50008e-10	2.56382e-11
maker-Harm_Chr6-augustus-gene-101.30	2.163	9.023	2.01807	4.11321e-08	2.02342e-09
genemark-Harm_Chr22-processed-gene-76.15	17.213	69.67	2.01419	2.11278e-13	5.71195e-15
augustus_masked-Harm_Chr29-processed-gene-53.0	0.36	1.78	2.00143	0.0335508	0.00658247
genemark-Harm_Chr15-processed-gene-109.5	4.153	17.07	2.00071	0.000144405	1.31813e-05
maker-Harm_Chr8-augustus-gene-8.18	6.8	26.416	2.00059	4.60375e-13	1.28553e-14
genemark-Harm_Chr22-processed-gene-102.30	0.253	1.173	1.99327	0.0192055	0.00341655
genemark-Harm_Chr20-processed-gene-49.19	0.96	3.836	1.99027	4.95891e-08	2.47653e-09
genemark-Harm_Chr21-processed-gene-124.5	0.21	0.976	1.98813	0.0156041	0.00266924
genemark-Harm_Chr27-processed-gene-61.16	13.723	53.133	1.98676	2.21547e-12	6.57403e-14
genemark-Harm_Un001-processed-gene-5.10	0.803	3.086	1.98209	1.1732e-10	4.20833e-12
maker-Harm_Chr5-augustus-gene-111.60	2.283	8.77	1.97197	1.4551e-16	2.82194e-18
genemark-Harm_Chr8-processed-gene-2.5	134.463	514.31	1.9688	7.95271e-15	1.81481e-16
genemark-Harm_Chr15-processed-gene-59.10	0.883	3.463	1.96329	5.71249e-07	3.42766e-08
maker-Harm_Chr15-augustus-gene-116.24	52.16	203.42	1.95779	2.03496e-09	8.44192e-11
maker-Harm_Chr10-augustus-gene-69.29	13.186	52.133	1.95559	1.42318e-12	4.15042e-14
augustus_masked-Harm_Chr19-processed-gene-22.20	0.87	3.53	1.94846	0.0043629	0.000601187
genemark-Harm_Chr1-processed-gene-110.12	3.58	13.746	1.94156	2.10917e-09	8.81129e-11
augustus_masked-Harm_Chr29-processed-gene-88.7	46.52	170.48	1.93964	1.23373e-14	2.86035e-16
genemark-Harm_Chr9-processed-gene-57.14	29.313	112.403	1.93833	4.52298e-08	2.24566e-09
augustus_masked-Harm_Chr17-processed-gene-122.3	1.356	5.113	1.93706	2.84003e-08	1.35831e-09
genemark-Harm_Chr19-processed-gene-54.1	0.463	1.803	1.93612	3.10105e-05	2.44856e-06
genemark-Harm_Chr10-processed-gene-117.30	1.596	6.323	1.93389	0.000499549	5.20819e-05
maker-Harm_Chr24-augustus-gene-50.29	0.56	2.293	1.92908	0.00447592	0.000620023
maker-Harm_Chr15-augustus-gene-113.33	0.813	3.43	1.92539	0.00485922	0.000685166
maker-Harm_Chr25-augustus-gene-50.34	1.873	7.216	1.91694	2.18475e-05	1.67886e-06
genemark-Harm_Chr20-processed-gene-40.7	0.876	3.273	1.91592	7.73524e-05	6.6547e-06
maker-Harm_Chr15-augustus-gene-108.61	0.333	1.62	1.91555	0.0434676	0.00899757
maker-Harm_Chr13-augustus-gene-57.23	0.626	3.01	1.90753	0.0492073	0.0104829
genemark-Harm_Chr1-processed-gene-10.1	0.12	0.54	1.90035	0.0276914	0.00521081
genemark-Harm_Chr22-processed-gene-69.4	28.003	101.503	1.89838	6.19077e-21	8.48545e-23
maker-Harm_Chr12-augustus-gene-44.10	0.933	3.633	1.89476	0.00118099	0.000136473
genemark-Harm_Chr13-processed-gene-124.28	0.376	1.363	1.89175	0.00118774	0.000137427
genemark-Harm_Chr28-processed-gene-44.9	0.333	1.373	1.89121	0.00998752	0.00157429
maker-Harm_Chr9-augustus-gene-78.18	33.3	118.81	1.89102	4.04972e-13	1.11606e-14
genemark-Harm_Chr22-processed-gene-102.16	0.666	2.483	1.88767	7.11856e-07	4.32843e-08
maker-Harm_Chr15-augustus-gene-56.24	7.663	28.03	1.88466	8.12006e-06	5.74845e-07
maker-Harm_Chr16-augustus-gene-74.46	1.876	6.803	1.88204	1.37777e-06	8.63867e-08
augustus_masked-Harm_Chr8-processed-gene-57.6	0.326	1.243	1.88202	0.00105149	0.000119754
maker-Harm_Chr15-augustus-gene-80.25	41.483	147.343	1.88061	9.79294e-17	1.87776e-18
genemark-Harm_Chr17-processed-gene-107.4	0.27	1.086	1.87903	0.00250359	0.000321071
genemark-Harm_Chr4-processed-gene-95.9	1.783	6.483	1.8729	4.40098e-06	2.96479e-07
genemark-Harm_Chr23-processed-gene-116.9	0.126	0.446	1.87243	0.00154921	0.000185688
maker-Harm_Chr23-augustus-gene-60.44	2.43	8.903	1.87108	0.000197179	1.86023e-05
maker-Harm_Chr22-augustus-gene-102.41	0.776	3.126	1.86962	0.0149198	0.00252579
genemark-Harm_Chr25-processed-gene-42.20	23.34	81.726	1.86401	3.55112e-18	6.26547e-20
maker-Harm_Chr26-augustus-gene-71.13	6.74	24.233	1.86366	5.50687e-12	1.73846e-13
maker-Harm_Chr13-augustus-gene-119.31	4.186	15.32	1.8607	6.7057e-06	4.68851e-07
genemark-Harm_Chr8-processed-gene-72.25	0.32	1.173	1.85975	7.48878e-05	6.41536e-06
maker-Harm_Chr15-augustus-gene-108.64	9.84	34.973	1.85972	1.83596e-10	6.71953e-12
genemark-Harm_Chr29-processed-gene-75.10	0.71	2.68	1.85833	0.00320721	0.000425103
maker-Harm_Chr3-augustus-gene-4.21	0.45	1.766	1.85563	0.0453782	0.00949515
genemark-Harm_Chr19-processed-gene-75.6	0.133	0.546	1.85552	0.0497071	0.0106365
maker-Harm_Chr12-augustus-gene-98.34	0.463	1.706	1.85085	0.0018216	0.000223782
maker-Harm_Chr10-augustus-gene-125.32	2.916	10.316	1.84409	1.65739e-06	1.05128e-07
genemark-Harm_Chr17-processed-gene-63.1	8.55	29.793	1.84178	8.74525e-17	1.66412e-18
genemark-Harm_Chr4-processed-gene-1.8	4.79	17.386	1.84172	2.19495e-10	8.11345e-12
augustus_masked-Harm_Chr12-processed-gene-122.2	0.246	0.89	1.8409	2.84622e-08	1.36335e-09
genemark-Harm_Chr17-processed-gene-32.22	113.203	400.376	1.83718	5.78668e-19	9.49258e-21
maker-Harm_Chr15-augustus-gene-114.19	0.273	1.113	1.836	0.0244861	0.00453089
genemark-Harm_Chr15-processed-gene-113.11	50.933	183.313	1.83496	1.38824e-08	6.38653e-10
genemark-Harm_Chr8-processed-gene-87.11	0.723	2.61	1.83413	0.00221143	0.000278928
genemark-Harm_Chr6-processed-gene-100.10	8.62	30.026	1.83402	2.54604e-07	1.44974e-08
genemark-Harm_Chr5-processed-gene-53.23	1.486	5.77	1.82907	0.0155092	0.00264932
genemark-Harm_Chr20-processed-gene-46.16	15.52	54.126	1.82583	3.39026e-05	2.70657e-06
augustus_masked-Harm_Chr10-processed-gene-87.7	1.463	5.113	1.82339	9.65452e-06	6.94033e-07
maker-Harm_Chr23-augustus-gene-69.22	1.89	7.256	1.82259	0.00939861	0.00146845
maker-Harm_Chr25-augustus-gene-61.20	6.21	21.4	1.81752	1.1485e-08	5.21666e-10
maker-Harm_Chr16-augustus-gene-29.21	2.023	7.13	1.81356	8.35849e-06	5.92943e-07
genemark-Harm_Chr14-processed-gene-16.2	0.96	3.36	1.80122	0.000191104	1.79317e-05
maker-Harm_Chr29-augustus-gene-55.26	3.15	10.833	1.79976	1.65739e-06	1.05045e-07
maker-Harm_Chr14-augustus-gene-14.45	157.583	526.13	1.79906	8.74877e-10	3.48905e-11
augustus_masked-Harm_Chr4-processed-gene-11.2	1.47	5.283	1.79831	0.00092276	0.000103673
genemark-Harm_Chr5-processed-gene-45.4	4.786	16.4	1.79783	2.29525e-06	1.48432e-07
genemark-Harm_Chr10-processed-gene-108.17	13.51	46.096	1.79465	3.30574e-08	1.60515e-09
genemark-Harm_Chr9-processed-gene-21.8	0.19	0.74	1.79275	0.0250074	0.00463829
maker-Harm_Chr8-augustus-gene-54.21	6.056	20.57	1.78874	4.94293e-10	1.92081e-11
genemark-Harm_Chr8-processed-gene-49.20	0.303	1.186	1.78713	0.0219194	0.00398404
genemark-Harm_Chr29-processed-gene-72.18	67.453	221.52	1.78345	2.82689e-16	5.75024e-18
augustus_masked-Harm_Chr14-processed-gene-54.0	0.626	2.136	1.7816	0.00556453	0.000803684
maker-Harm_Chr16-augustus-gene-36.24	0.136	0.516	1.77348	0.0112389	0.00181549
augustus_masked-Harm_Chr31-processed-gene-76.4	4.516	15.233	1.77258	0.000108204	9.61658e-06
genemark-Harm_Chr3-processed-gene-6.4	8.82	29.226	1.77141	1.65147e-11	5.43025e-13
genemark-Harm_Chr8-processed-gene-115.34	0.29	1.113	1.76836	0.0484559	0.0102952
maker-Harm_Chr29-augustus-gene-69.26	7.813	25.546	1.7641	5.54976e-08	2.79188e-09
maker-Harm_Chr30-augustus-gene-59.20	1.46	4.946	1.76054	1.76529e-06	1.12615e-07
maker-Harm_Chr8-augustus-gene-54.22	1.913	6.433	1.76041	6.14418e-05	5.20079e-06
genemark-Harm_Chr21-processed-gene-100.10	7.193	23.85	1.75452	4.96996e-09	2.18496e-10
genemark-Harm_Chr16-processed-gene-31.5	7.193	23.85	1.75452	4.96996e-09	2.18496e-10
genemark-Harm_Chr18-processed-gene-33.8	0.293	1.156	1.75444	0.0234928	0.00431833
genemark-Harm_Chr30-processed-gene-46.26	0.466	1.736	1.74951	0.0167792	0.00291024
genemark-Harm_Chr4-processed-gene-99.6	4.606	14.98	1.74908	3.1777e-12	9.68416e-14
maker-Harm_Chr7-augustus-gene-43.22	1.033	3.403	1.74251	0.000192902	1.81567e-05
maker-Harm_Chr13-augustus-gene-34.16	4.41	14.766	1.74237	6.24595e-07	3.77052e-08
genemark-Harm_Chr20-processed-gene-2.11	13.576	45.056	1.7415	2.5593e-07	1.45915e-08
genemark-Harm_Chr17-processed-gene-120.18	0.623	2.11	1.73947	0.00381789	0.000516067
maker-Harm_Chr28-augustus-gene-52.17	4.05	12.983	1.73126	1.53786e-08	7.11974e-10
genemark-Harm_Chr14-processed-gene-23.12	5.416	18.083	1.72792	5.27688e-06	3.60777e-07
genemark-Harm_Chr5-processed-gene-51.13	3.076	10.28	1.72424	0.00246381	0.00031543
genemark-Harm_Chr31-processed-gene-61.8	1.943	6.27	1.72071	6.19544e-07	3.73551e-08
maker-Harm_Chr8-augustus-gene-50.13	1.776	5.946	1.72043	0.00409509	0.000560104
genemark-Harm_Chr23-processed-gene-3.2	11.156	35.72	1.71759	4.12909e-13	1.14095e-14
maker-Harm_Chr12-augustus-gene-77.33	0.716	2.72	1.71702	0.0434676	0.00900028
genemark-Harm_Chr7-processed-gene-67.26	851.106	2673.61	1.71606	9.15968e-14	2.33066e-15
maker-Harm_Un001-augustus-gene-11.24	3.43	10.903	1.70976	3.57049e-09	1.54107e-10
maker-Harm_Chr17-augustus-gene-77.26	0.483	1.57	1.70722	0.00156819	0.000188375
genemark-Harm_Chr21-processed-gene-57.13	9.18	29.706	1.70576	9.62098e-13	2.78472e-14
genemark-Harm_Chr12-processed-gene-28.8	46.543	147.433	1.69053	2.4133e-18	4.18755e-20
maker-Harm_Chr21-augustus-gene-28.33	7.14	22.22	1.69017	8.67592e-08	4.51634e-09
genemark-Harm_Chr4-processed-gene-43.10	3.956	12.13	1.68562	5.42999e-12	1.71023e-13
genemark-Harm_Chr29-processed-gene-16.12	3.956	12.13	1.68562	5.42999e-12	1.71023e-13
maker-Harm_Chr23-augustus-gene-118.28	131.706	409.443	1.67416	3.84763e-15	8.47175e-17
augustus_masked-Harm_Chr12-processed-gene-83.14	1.286	4.38	1.66811	0.0226203	0.00413673
genemark-Harm_Chr13-processed-gene-22.25	0.813	2.73	1.66804	0.00406866	0.000555895
maker-Harm_Chr13-augustus-gene-90.21	22.3	68.586	1.6664	3.86333e-13	1.05625e-14
genemark-Harm_Chr15-processed-gene-24.4	9.233	29	1.66483	1.7585e-09	7.20528e-11
maker-Harm_Chr26-augustus-gene-55.10	1.173	3.853	1.66457	0.000522856	5.47786e-05
genemark-Harm_Chr6-processed-gene-99.15	1.603	5.033	1.65566	0.0013186	0.000154298
genemark-Harm_Chr25-processed-gene-72.4	1.346	4.176	1.65553	4.29574e-11	1.44381e-12
genemark-Harm_Chr15-processed-gene-83.8	20.826	63.696	1.65536	2.03105e-07	1.14169e-08
genemark-Harm_Chr26-processed-gene-85.6	1.2	3.743	1.6507	0.000947133	0.000106618
maker-Harm_Chr29-augustus-gene-36.18	70.85	218.55	1.65003	1.11975e-11	3.60025e-13
maker-Harm_Chr22-augustus-gene-59.23	6.016	18.586	1.64554	4.02157e-10	1.55104e-11
maker-Harm_Chr29-augustus-gene-103.29	20.103	62.486	1.64429	7.10079e-08	3.64979e-09
maker-Harm_Chr28-augustus-gene-82.24	0.203	0.673	1.64294	0.019906	0.00356294
genemark-Harm_Chr14-processed-gene-56.10	0.993	3.15	1.64284	2.6646e-07	1.52113e-08
maker-Harm_Chr4-augustus-gene-0.11	0.2	0.696	1.64137	0.0483434	0.0102636
genemark-Harm_Chr2-processed-gene-47.7	0.86	2.653	1.64074	0.000949855	0.000106994
maker-Harm_Chr27-augustus-gene-34.20	26.373	79.726	1.64059	4.11565e-08	2.02842e-09
maker-Harm_Chr4-augustus-gene-9.32	5.5	16.98	1.63964	3.5229e-09	1.50769e-10
genemark-Harm_Chr9-processed-gene-81.4	38.86	113.613	1.63328	3.3463e-08	1.62729e-09
augustus_masked-Harm_Chr12-processed-gene-15.0	1.983	5.963	1.62907	0.00118415	0.000136924
maker-Harm_Chr10-augustus-gene-69.31	1.173	3.69	1.6284	0.000481523	5.00972e-05
augustus_masked-Harm_Chr28-processed-gene-102.9	3.16	9.756	1.62411	3.51708e-05	2.81807e-06
maker-Harm_Chr25-augustus-gene-51.42	42.353	123.993	1.62402	4.12582e-09	1.78978e-10
genemark-Harm_Chr31-processed-gene-52.18	13.466	40.17	1.62079	2.47044e-11	8.21319e-13
genemark-Harm_Chr1-processed-gene-74.4	0.476	1.466	1.61389	0.000486473	5.06831e-05
maker-Harm_Chr23-augustus-gene-8.15	26.16	80.68	1.61229	1.03211e-09	4.13869e-11
genemark-Harm_Chr20-processed-gene-82.10	1.7	5.126	1.6104	0.00281547	0.000366405
genemark-Harm_Chr1-processed-gene-96.26	9.88	29.49	1.60609	2.67629e-16	5.40486e-18
augustus_masked-Harm_Chr31-processed-gene-59.5	0.81	2.583	1.59868	0.0236811	0.00436295
augustus_masked-Harm_Chr28-processed-gene-39.5	60.023	174.656	1.59846	8.63406e-13	2.47389e-14
maker-Harm_Chr14-augustus-gene-8.37	2.12	6.616	1.59679	0.00262409	0.000339204
genemark-Harm_Chr6-processed-gene-60.18	11.696	36.896	1.59507	0.00130261	0.000152237
genemark-Harm_Chr29-processed-gene-33.17	0.156	0.48	1.59247	0.0475258	0.0100554
genemark-Harm_Chr12-processed-gene-120.10	138.156	399.596	1.59078	1.64141e-07	9.10696e-09
maker-Harm_Chr21-augustus-gene-24.9	3.016	8.753	1.58968	0.00017649	1.64317e-05
genemark-Harm_Chr5-processed-gene-65.8	1.18	3.643	1.58948	0.00300201	0.000394183
maker-Harm_Chr16-augustus-gene-56.26	16.543	49.32	1.58884	7.70762e-09	3.44472e-10
genemark-Harm_Chr15-processed-gene-82.8	3.11	9.43	1.58685	1.08369e-05	7.88513e-07
genemark-Harm_Chr21-processed-gene-27.16	2.966	8.79	1.58541	2.02364e-06	1.30129e-07
maker-Harm_Chr23-augustus-gene-121.93	1.616	5.066	1.58204	0.0100658	0.00159543
genemark-Harm_Chr4-processed-gene-31.32	0.67	1.986	1.57861	5.64272e-06	3.8877e-07
maker-Harm_Chr20-augustus-gene-86.32	39.536	114.9	1.57424	7.55183e-11	2.60427e-12
augustus_masked-Harm_Chr3-processed-gene-78.13	18.876	54.516	1.57077	6.31823e-08	3.23835e-09
genemark-Harm_Chr6-processed-gene-15.10	5.346	15.05	1.56245	3.94591e-06	2.64096e-07
genemark-Harm_Chr16-processed-gene-5.21	3.73	10.986	1.55595	7.62411e-05	6.54241e-06
augustus_masked-Harm_Chr21-processed-gene-135.5	2.223	6.36	1.55537	0.000114105	1.01826e-05
genemark-Harm_Chr16-processed-gene-59.22	1.293	3.883	1.55437	0.000461355	4.78644e-05
maker-Harm_Chr28-augustus-gene-52.16	6.576	18.813	1.55171	8.0305e-08	4.16279e-09
maker-Harm_Chr2-augustus-gene-30.11	70.62	200.956	1.55136	4.34198e-14	1.07315e-15
genemark-Harm_Chr14-processed-gene-29.7	1.063	3.083	1.55133	0.000115911	1.03776e-05
genemark-Harm_Chr12-processed-gene-78.5	22.43	63.586	1.54812	1.08266e-12	3.14159e-14
genemark-Harm_Chr7-processed-gene-8.10	3800.15	10915.6	1.54761	0.0147829	0.00249723
augustus_masked-Harm_Chr31-processed-gene-22.10	6.086	17.64	1.54678	1.18151e-06	7.33063e-08
genemark-Harm_Chr15-processed-gene-94.29	3.47	10.12	1.546	1.90404e-05	1.45343e-06
genemark-Harm_Chr6-processed-gene-101.12	9.98	28.01	1.54478	7.33727e-10	2.91009e-11
augustus_masked-Harm_Chr12-processed-gene-15.14	20.29	57.556	1.5418	5.32782e-05	4.42819e-06
maker-Harm_Chr6-augustus-gene-0.33	7.31	20.533	1.54078	2.26478e-09	9.49435e-11
maker-Harm_Chr15-augustus-gene-46.12	3.106	9.356	1.53974	0.001822	0.000223964
genemark-Harm_Chr29-processed-gene-56.17	1.97	5.64	1.53889	3.68355e-05	2.97026e-06
maker-Harm_Chr23-augustus-gene-121.100	68.79	192.72	1.53631	5.31099e-10	2.06771e-11
genemark-Harm_Chr19-processed-gene-91.19	1.66	4.793	1.53416	1.34066e-05	9.90147e-07
maker-Harm_Chr23-augustus-gene-91.28	406.7	1152.12	1.53362	4.60485e-16	9.40039e-18
genemark-Harm_Chr5-processed-gene-169.17	3.043	8.903	1.53172	1.27873e-07	6.9269e-09
genemark-Harm_Chr4-processed-gene-8.19	7.116	19.65	1.53145	1.92767e-09	7.95467e-11
augustus_masked-Harm_Chr2-processed-gene-46.5	3.173	9.24	1.53033	0.00248215	0.000318141
genemark-Harm_Chr18-processed-gene-78.29	11704.7	32380.4	1.52811	2.81181e-09	1.19311e-10
maker-Harm_Chr9-augustus-gene-65.12	36.943	106.646	1.52707	8.75158e-07	5.34691e-08
genemark-Harm_Chr19-processed-gene-106.42	1.12	3.456	1.52652	0.00638532	0.000938076
genemark-Harm_Chr31-processed-gene-71.3	0.626	1.723	1.52583	0.000677819	7.33365e-05
augustus_masked-Harm_Chr31-processed-gene-2.8	1.533	4.52	1.52581	0.0116403	0.00189592
genemark-Harm_Chr3-processed-gene-106.13	0.476	1.416	1.5241	0.00482587	0.000678704
genemark-Harm_Chr26-processed-gene-59.2	0.813	2.35	1.5209	1.94922e-06	1.25201e-07
genemark-Harm_Chr22-processed-gene-1.22	0.246	0.753	1.5181	0.0472406	0.00998127
genemark-Harm_Chr20-processed-gene-46.6	31.106	86.32	1.51781	1.12377e-05	8.20134e-07
augustus_masked-Harm_Chr3-processed-gene-96.22	129.003	351.486	1.51706	2.21547e-12	6.56162e-14
augustus_masked-Harm_Chr29-processed-gene-53.2	5.97	16.583	1.51623	0.000868864	9.64771e-05
maker-Harm_Chr19-augustus-gene-62.20	6.74	19.003	1.51379	5.38687e-07	3.2205e-08
maker-Harm_Chr19-augustus-gene-29.31	2.396	7.073	1.51157	0.000113181	1.00918e-05
genemark-Harm_Chr14-processed-gene-24.7	1.79	5.293	1.50914	0.0143748	0.00242096
maker-Harm_Chr29-augustus-gene-74.24	6.863	19.423	1.5056	1.10617e-09	4.45984e-11
genemark-Harm_Chr4-processed-gene-35.1	2.626	7.953	1.50376	0.0426335	0.00879028
augustus_masked-Harm_Chr28-processed-gene-40.4	5.066	15.28	1.50241	0.0170532	0.00297524
augustus_masked-Harm_Chr12-processed-gene-51.4	0.713	2.03	1.50181	0.00017543	1.62563e-05
genemark-Harm_Chr30-processed-gene-29.5	2.86	8.493	1.49595	0.0461871	0.00970343
maker-Harm_Chr28-augustus-gene-26.25	83.77	231.836	1.495	1.12079e-09	4.52696e-11
genemark-Harm_Un001-processed-gene-11.11	14.246	40.02	1.49309	5.38244e-11	1.82868e-12
genemark-Harm_Chr5-processed-gene-78.20	2.683	7.193	1.49072	3.53482e-07	2.05914e-08
maker-Harm_Chr12-augustus-gene-37.21	28.07	76.333	1.49019	3.02648e-09	1.28641e-10
maker-Harm_Chr20-augustus-gene-13.16	0.716	2.143	1.48888	0.0160845	0.00276987
augustus_masked-Harm_Chr13-processed-gene-54.0	0.493	1.393	1.48878	0.0212572	0.00384973
genemark-Harm_Un001-processed-gene-11.19	13.046	35.853	1.48362	7.85032e-10	3.12502e-11
augustus_masked-Harm_Chr13-processed-gene-124.7	2.613	7.01	1.48283	3.51939e-07	2.04759e-08
genemark-Harm_Chr20-processed-gene-86.10	10.79	29.4	1.48131	0.000167258	1.54015e-05
genemark-Harm_Chr15-processed-gene-56.17	130.643	358.69	1.4811	2.29028e-11	7.58082e-13
maker-Harm_Chr2-augustus-gene-0.28	123.436	327.77	1.4764	1.27006e-07	6.87067e-09
genemark-Harm_Chr10-processed-gene-96.6	1.683	4.513	1.4733	0.00147492	0.000175601
maker-Harm_Chr19-augustus-gene-57.30	225.466	601.923	1.47268	2.69589e-16	5.46411e-18
maker-Harm_Chr19-augustus-gene-36.33	23.946	63.583	1.46821	3.79785e-08	1.86348e-09
genemark-Harm_Chr27-processed-gene-75.17	1.616	4.246	1.46753	0.000262153	2.56319e-05
maker-Harm_Chr19-augustus-gene-71.45	3.76	10.356	1.46552	3.78146e-07	2.21109e-08
maker-Harm_Chr26-augustus-gene-65.22	49.176	134.11	1.46248	7.29252e-11	2.50953e-12
augustus_masked-Harm_Chr1-processed-gene-41.0	1.41	3.836	1.46127	1.34883e-06	8.44738e-08
maker-Harm_Chr28-augustus-gene-81.20	2016.97	5393.09	1.46088	4.20088e-09	1.82541e-10
maker-Harm_Chr3-augustus-gene-26.19	101.536	279.683	1.45892	6.39299e-06	4.45123e-07
genemark-Harm_Chr5-processed-gene-32.10	1.546	4.216	1.45793	0.000189036	1.77101e-05
augustus_masked-Harm_Chr8-processed-gene-112.7	11.87	31.766	1.45701	8.84482e-05	7.706e-06
genemark-Harm_Chr17-processed-gene-46.6	3.643	9.88	1.45605	0.000609195	6.48666e-05
genemark-Harm_Chr2-processed-gene-52.8	80.266	212.96	1.45523	1.05196e-13	2.73037e-15
genemark-Harm_Chr2-processed-gene-9.14	0.236	0.696	1.45515	0.0428675	0.00885415
genemark-Harm_Chr22-processed-gene-112.4	32.25	84.166	1.44929	3.151e-12	9.5798e-14
maker-Harm_Chr7-augustus-gene-43.20	4.15	11.393	1.44756	5.65031e-05	4.72507e-06
genemark-Harm_Chr4-processed-gene-67.23	0.24	0.646	1.44748	0.00745236	0.00112144
maker-Harm_Chr15-augustus-gene-115.28	19.936	52.146	1.44653	8.79971e-08	4.59361e-09
maker-Harm_Chr17-augustus-gene-28.28	262.64	692.536	1.44211	8.0439e-12	2.5687e-13
augustus_masked-Harm_Chr13-processed-gene-39.12	24.156	63.7	1.44111	1.4479e-07	7.94888e-09
genemark-Harm_Chr27-processed-gene-17.6	1.353	3.61	1.44069	0.00156152	0.000187392
maker-Harm_Chr13-augustus-gene-85.13	92.876	241.32	1.43928	1.49974e-11	4.92039e-13
genemark-Harm_Chr14-processed-gene-14.32	8.463	22.34	1.43751	8.66963e-05	7.54073e-06
augustus_masked-Harm_Chr6-processed-gene-52.10	151.083	394.38	1.43597	3.46716e-12	1.06927e-13
maker-Harm_Chr6-augustus-gene-11.16	2.283	6.093	1.43544	8.3857e-05	7.27719e-06
genemark-Harm_Chr23-processed-gene-74.7	20.926	55.923	1.43524	1.31236e-07	7.11867e-09
maker-Harm_Chr6-augustus-gene-60.26	483.63	1268.47	1.43351	2.11804e-08	9.96017e-10
maker-Harm_Chr23-augustus-gene-11.22	13.683	36.046	1.42574	9.07155e-08	4.74213e-09
maker-Harm_Chr26-augustus-gene-105.84	0.95	2.57	1.42545	0.0107707	0.0017268
genemark-Harm_Chr1-processed-gene-162.22	23.513	60.77	1.42194	9.84829e-09	4.45169e-10
genemark-Harm_Chr29-processed-gene-77.15	1.993	5.13	1.41916	0.000105678	9.36568e-06
genemark-Harm_Chr10-processed-gene-20.18	1.993	5.13	1.41916	0.000105678	9.36568e-06
genemark-Harm_Chr23-processed-gene-69.2	1.993	5.13	1.41916	0.000105678	9.36568e-06
genemark-Harm_Chr23-processed-gene-4.19	1.993	5.13	1.41916	0.000105678	9.36568e-06
genemark-Harm_Chr28-processed-gene-28.8	1.993	5.13	1.41916	0.000105678	9.36568e-06
genemark-Harm_Chr11-processed-gene-51.17	1.993	5.13	1.41916	0.000105678	9.36568e-06
augustus_masked-Harm_Chr13-processed-gene-19.0	0.393	1.06	1.41218	0.00295663	0.000386715
genemark-Harm_Chr29-processed-gene-81.20	4.276	11.383	1.40957	0.000115363	1.03201e-05
genemark-Harm_Chr19-processed-gene-72.27	2.286	5.9	1.40789	0.000103996	9.1516e-06
augustus_masked-Harm_Chr21-processed-gene-110.6	11.76	31.416	1.40407	0.000581202	6.16118e-05
genemark-Harm_Chr28-processed-gene-102.31	0.843	2.213	1.40266	0.000174126	1.60847e-05
genemark-Harm_Chr15-processed-gene-109.4	3.33	8.41	1.40215	1.07899e-07	5.75052e-09
genemark-Harm_Chr25-processed-gene-9.13	10.726	27.056	1.398	5.54761e-06	3.81004e-07
genemark-Harm_Chr11-processed-gene-51.10	0.806	2.15	1.39759	0.000632781	6.76332e-05
maker-Harm_Chr18-augustus-gene-65.20	1921.41	4913.19	1.39653	6.99591e-13	1.97391e-14
maker-Harm_Chr6-augustus-gene-16.31	2.036	5.393	1.39301	0.000672505	7.26144e-05
genemark-Harm_Chr29-processed-gene-72.21	1088.66	2720.18	1.38892	2.67565e-10	1.00208e-11
maker-Harm_Chr17-augustus-gene-120.29	61.633	150.926	1.38885	0.000156916	1.44149e-05
genemark-Harm_Chr9-processed-gene-20.9	959	2439.44	1.38592	1.60627e-08	7.47156e-10
genemark-Harm_Chr25-processed-gene-81.17	0.87	2.263	1.38532	0.00446029	0.000616232
genemark-Harm_Chr28-processed-gene-88.19	1.67	4.363	1.38487	1.28269e-06	7.99578e-08
augustus_masked-Harm_Chr17-processed-gene-123.15	3.393	8.76	1.38459	0.000348427	3.48864e-05
augustus_masked-Harm_Chr24-processed-gene-56.8	1.706	4.553	1.38419	0.0085932	0.00132507
genemark-Harm_Chr26-processed-gene-53.4	0.153	0.403	1.38392	0.0203751	0.00366027
maker-Harm_Chr4-augustus-gene-8.26	167.32	407.27	1.38354	7.88944e-05	6.80461e-06
maker-Harm_Chr12-augustus-gene-83.24	1.283	3.43	1.38352	0.0126603	0.0020879
maker-Harm_Chr15-augustus-gene-40.6	196.51	489.523	1.38274	2.67037e-12	8.06018e-14
maker-Harm_Chr8-augustus-gene-44.31	1.29	3.43	1.3784	0.0453733	0.00947758
genemark-Harm_Chr10-processed-gene-125.15	0.52	1.426	1.37564	0.0418844	0.00858088
genemark-Harm_Chr20-processed-gene-86.9	2.3	5.97	1.36983	0.0141569	0.00237393
maker-Harm_Chr14-augustus-gene-54.22	0.823	2.16	1.36939	0.016325	0.00282082
augustus_masked-Harm_Chr12-processed-gene-123.13	69.796	174.896	1.36684	1.4751e-05	1.09482e-06
maker-Harm_Chr19-augustus-gene-26.39	18.876	46.143	1.3647	1.22643e-05	9.0221e-07
genemark-Harm_Chr21-processed-gene-20.10	1315.25	3278.6	1.36434	5.74232e-10	2.25238e-11
augustus_masked-Harm_Chr4-processed-gene-27.15	5.686	14.77	1.36171	0.0210102	0.00380041
augustus_masked-Harm_Chr28-processed-gene-63.1	0.276	0.7	1.35996	0.00027738	2.73012e-05
genemark-Harm_Chr12-processed-gene-15.23	1.023	2.663	1.35753	0.0196911	0.00351814
maker-Harm_Chr5-augustus-gene-111.54	12.68	32.553	1.35664	5.69045e-06	3.92474e-07
maker-Harm_Chr13-augustus-gene-84.44	53.406	136.01	1.35653	1.60948e-07	8.90638e-09
maker-Harm_Chr25-augustus-gene-58.50	2.6	6.66	1.35565	0.000540074	5.67401e-05
maker-Harm_Un001-augustus-gene-11.25	12.806	31.533	1.35132	2.97347e-08	1.42647e-09
genemark-Harm_Chr19-processed-gene-93.4	4.23	10.65	1.35104	1.23071e-07	6.62193e-09
augustus_masked-Harm_Chr20-processed-gene-86.20	4.35	10.973	1.34881	0.0143104	0.00240882
maker-Harm_Chr15-augustus-gene-91.38	2.65	6.596	1.34509	0.00547711	0.000788053
maker-Harm_Chr5-augustus-gene-33.28	8.966	22.94	1.34399	0.0130172	0.00215245
genemark-Harm_Chr12-processed-gene-34.0	1.02	2.58	1.34373	0.00136061	0.000159908
maker-Harm_Chr5-augustus-gene-170.27	2.64	6.55	1.34189	0.00021982	2.10429e-05
genemark-Harm_Chr26-processed-gene-80.16	0.35	0.926	1.34134	0.0356863	0.00705869
augustus_masked-Harm_Chr19-processed-gene-72.6	16.57	41.73	1.34009	3.25028e-06	2.14931e-07
genemark-Harm_Chr15-processed-gene-108.37	1.253	3.146	1.33478	0.013755	0.00229451
maker-Harm_Chr20-augustus-gene-89.36	4.96	12.386	1.33351	0.00043711	4.5126e-05
maker-Harm_Chr15-augustus-gene-67.31	8.693	21.82	1.33222	2.11628e-07	1.19114e-08
augustus_masked-Harm_Chr11-processed-gene-11.1	4.223	11.09	1.33167	0.00552242	0.000795992
genemark-Harm_Chr9-processed-gene-106.3	0.646	1.63	1.32506	0.0206548	0.00372105
maker-Harm_Chr21-augustus-gene-67.24	3.35	8.343	1.32125	0.000648599	6.9513e-05
maker-Harm_Chr18-augustus-gene-118.14	5.066	11.803	1.31853	0.0052764	0.00075476
genemark-Harm_Chr10-processed-gene-24.7	1.39	3.466	1.31802	0.00975543	0.00152846
genemark-Harm_Chr1-processed-gene-128.1	179.733	436.493	1.31767	2.57185e-11	8.56907e-13
maker-Harm_Chr6-augustus-gene-4.33	1.396	3.423	1.31223	0.00189905	0.000234958
genemark-Harm_Chr21-processed-gene-29.18	8.903	21.38	1.31135	7.86993e-06	5.55416e-07
maker-Harm_Chr21-augustus-gene-37.13	4.12	9.796	1.31038	1.83906e-06	1.17455e-07
maker-Harm_Chr18-augustus-gene-29.21	0.71	1.74	1.31022	0.0104129	0.00166033
maker-Harm_Chr29-augustus-gene-60.24	338.543	814.133	1.29727	1.27732e-11	4.17206e-13
genemark-Harm_Chr10-processed-gene-31.10	8.99	21.7	1.2931	5.55461e-08	2.79836e-09
maker-Harm_Chr14-augustus-gene-55.12	1.18	2.826	1.29051	2.12117e-07	1.19544e-08
genemark-Harm_Chr15-processed-gene-114.12	3.22	7.936	1.28954	0.00782922	0.00118329
genemark-Harm_Chr15-processed-gene-53.30	63.87	153.093	1.28809	7.96821e-11	2.75948e-12
genemark-Harm_Chr11-processed-gene-51.16	6.453	15.08	1.28682	0.00119906	0.00013905
maker-Harm_Chr4-augustus-gene-62.30	5.9	14.056	1.2845	3.08561e-08	1.48252e-09
augustus_masked-Harm_Chr17-processed-gene-97.2	12.46	29.066	1.28348	0.000578187	6.125e-05
augustus_masked-Harm_Chr9-processed-gene-16.12	4.86	11.323	1.27976	1.54952e-06	9.78333e-08
maker-Harm_Chr15-augustus-gene-99.30	4.206	9.843	1.27864	0.000590434	6.26765e-05
genemark-Harm_Un002-processed-gene-0.19	2.32	5.593	1.27611	0.00935286	0.00146062
genemark-Harm_Chr15-processed-gene-130.12	1.083	2.616	1.27516	0.000296737	2.92713e-05
genemark-Harm_Chr6-processed-gene-14.13	36.203	85.256	1.27121	1.12771e-11	3.63405e-13
genemark-Harm_Chr24-processed-gene-37.3	2.233	5.303	1.27109	0.00265283	0.000344226
maker-Harm_Chr12-augustus-gene-61.34	1.286	3.05	1.27092	0.0274732	0.00515973
genemark-Harm_Chr16-processed-gene-9.7	1.28	3.076	1.26869	0.0299526	0.00572147
maker-Harm_Chr13-augustus-gene-58.38	1.66	4.01	1.26432	0.0345944	0.00681496
maker-Harm_Chr3-augustus-gene-95.20	9.51	22.39	1.26326	2.70576e-05	2.11474e-06
genemark-Harm_Chr16-processed-gene-49.1	0.996	2.376	1.26206	0.0299107	0.00570911
genemark-Harm_Chr7-processed-gene-74.8	26.64	62.37	1.2599	2.97196e-07	1.71826e-08
maker-Harm_Chr5-augustus-gene-46.22	5.773	13.386	1.25563	0.00801623	0.00121692
maker-Harm_Chr15-augustus-gene-53.40	22.8	53.643	1.25512	2.2102e-07	1.24884e-08
genemark-Harm_Chr3-processed-gene-84.12	0.963	2.21	1.25403	1.93369e-05	1.47889e-06
maker-Harm_Chr29-augustus-gene-69.27	8.45	19.456	1.25165	0.000230659	2.21981e-05
genemark-Harm_Chr17-processed-gene-9.32	2.693	6.193	1.25113	9.47336e-07	5.81552e-08
augustus_masked-Harm_Chr14-processed-gene-29.1	29.02	67.593	1.25072	0.000373803	3.76637e-05
genemark-Harm_Chr19-processed-gene-36.18	140.056	320.753	1.25044	1.26821e-10	4.57686e-12
augustus_masked-Harm_Chr19-processed-gene-71.14	5.413	12.393	1.25009	0.000345768	3.45617e-05
genemark-Harm_Chr1-processed-gene-80.11	56.42	131.7	1.24697	5.56974e-08	2.81005e-09
genemark-Harm_Chr7-processed-gene-91.17	2.203	5.026	1.24276	0.00257369	0.000331751
genemark-Harm_Chr5-processed-gene-102.13	6.19	14.446	1.24035	6.42255e-05	5.45983e-06
augustus_masked-Harm_Chr18-processed-gene-121.10	23.64	54.873	1.24	2.49652e-05	1.9421e-06
genemark-Harm_Chr12-processed-gene-54.10	2.973	6.786	1.23975	3.31802e-06	2.19653e-07
maker-Harm_Chr16-augustus-gene-7.13	8.463	19.913	1.23936	0.000690427	7.49523e-05
maker-Harm_Chr22-augustus-gene-52.35	506.82	1135.85	1.23575	1.29173e-09	5.23623e-11
genemark-Harm_Chr8-processed-gene-29.6	1.806	4.223	1.23534	0.000224028	2.14947e-05
maker-Harm_Chr4-augustus-gene-92.44	31.376	71.55	1.23477	1.43495e-08	6.63282e-10
maker-Harm_Chr15-augustus-gene-11.35	4.653	11.06	1.2324	0.00462525	0.000644082
maker-Harm_Chr21-augustus-gene-130.28	36.383	82.376	1.2312	2.80573e-05	2.19901e-06
genemark-Harm_Chr27-processed-gene-5.2	12.82	30.013	1.23097	1.66477e-05	1.25501e-06
maker-Harm_Chr5-augustus-gene-60.11	82.48	189.493	1.229	0.000192303	1.80862e-05
genemark-Harm_Chr24-processed-gene-1.10	2.546	5.94	1.22655	0.000153028	1.40353e-05
genemark-Harm_Chr24-processed-gene-29.13	8.983	20.646	1.22102	2.00284e-05	1.53324e-06
genemark-Harm_Chr14-processed-gene-3.5	3.39	7.846	1.22091	4.32032e-05	3.51522e-06
maker-Harm_Chr10-augustus-gene-47.21	2.64	6.363	1.21914	0.0352731	0.00697438
maker-Harm_Chr22-augustus-gene-15.22	26.936	61.053	1.21895	1.31314e-07	7.13248e-09
maker-Harm_Chr20-augustus-gene-85.14	14.69	32.35	1.2157	1.67811e-05	1.26629e-06
genemark-Harm_Chr4-processed-gene-7.11	15.65	35.503	1.21358	5.14325e-09	2.26489e-10
maker-Harm_Chr29-augustus-gene-121.11	41.263	91.263	1.21331	1.25277e-07	6.75889e-09
augustus_masked-Harm_Chr10-processed-gene-110.13	0.473	1.086	1.21288	0.0261671	0.00488774
maker-Harm_Chr17-augustus-gene-108.15	1.8	4.036	1.21069	0.037022	0.00736472
genemark-Harm_Chr10-processed-gene-23.17	13.963	31.02	1.20519	1.85937e-07	1.0357e-08
maker-Harm_Chr25-augustus-gene-47.38	5.423	12.246	1.204	0.00523308	0.000747419
maker-Harm_Chr25-augustus-gene-24.25	44.99	99.036	1.20233	2.88478e-07	1.65944e-08
genemark-Harm_Chr16-processed-gene-25.16	6090.5	13584.9	1.20229	1.39252e-08	6.4164e-10
genemark-Harm_Chr14-processed-gene-27.6	6.406	14.353	1.20182	2.27555e-06	1.46992e-07
genemark-Harm_Chr15-processed-gene-20.24	9.266	20.693	1.20129	9.47312e-07	5.80847e-08
genemark-Harm_Chr3-processed-gene-73.18	6.423	14.35	1.201	1.42328e-07	7.78551e-09
genemark-Harm_Chr12-processed-gene-38.4	0.726	1.63	1.19978	0.00110091	0.000126051
genemark-Harm_Chr10-processed-gene-126.14	152.41	338.43	1.19964	5.78334e-08	2.9389e-09
augustus_masked-Harm_Chr6-processed-gene-77.16	18.93	42.353	1.19724	0.00523308	0.000747051
maker-Harm_Chr4-augustus-gene-52.35	2.236	5.06	1.19718	0.00166478	0.000202573
maker-Harm_Chr29-augustus-gene-6.35	2.236	5.06	1.19718	0.00166478	0.000202573
maker-Harm_Chr6-augustus-gene-99.29	1.896	4.31	1.1941	0.00119906	0.000139086
genemark-Harm_Chr13-processed-gene-11.7	5.986	13.273	1.19333	2.69204e-05	2.10205e-06
maker-Harm_Chr10-augustus-gene-73.18	24.756	55.166	1.19173	2.80812e-07	1.6092e-08
maker-Harm_Chr9-augustus-gene-72.31	4.216	9.42	1.1904	5.05727e-05	4.18489e-06
genemark-Harm_Chr18-processed-gene-90.21	4.853	10.98	1.1884	0.00419761	0.000575963
augustus_masked-Harm_Chr29-processed-gene-75.1	1341.88	2957.39	1.18837	4.86448e-07	2.88336e-08
maker-Harm_Chr20-augustus-gene-50.28	5.133	11.963	1.18618	0.0470003	0.00990995
genemark-Harm_Chr12-processed-gene-0.47	7.896	17.25	1.18396	0.000575819	6.09572e-05
augustus_masked-Harm_Chr24-processed-gene-9.6	1.146	2.506	1.18363	0.000804007	8.83962e-05
genemark-Harm_Chr7-processed-gene-43.13	0.616	1.386	1.18269	0.0395748	0.0079856
genemark-Harm_Chr31-processed-gene-3.20	6.246	13.83	1.18099	1.86065e-05	1.4176e-06
maker-Harm_Chr12-augustus-gene-121.12	20.746	46.25	1.177	2.04646e-06	1.31746e-07
genemark-Harm_Chr22-processed-gene-102.22	3.89	8.673	1.17667	0.0020238	0.000252311
genemark-Harm_Chr17-processed-gene-75.17	3.836	8.61	1.17637	0.000132554	1.20126e-05
maker-Harm_Chr25-augustus-gene-2.33	375.02	821.71	1.17478	1.20942e-05	8.87933e-07
genemark-Harm_Chr15-processed-gene-18.18	1.29	2.96	1.17241	0.0482138	0.0102326
maker-Harm_Chr21-augustus-gene-136.19	2.893	6.776	1.17167	0.0055491	0.000800646
maker-Harm_Chr26-augustus-gene-17.21	2.843	6.473	1.17002	0.0295514	0.00562329
augustus_masked-Harm_Chr24-processed-gene-45.14	2.63	5.806	1.16863	0.04057	0.00823764
genemark-Harm_Chr22-processed-gene-17.5	22.316	48.946	1.16852	3.3672e-08	1.6399e-09
maker-Harm_Chr1-augustus-gene-32.23	5.32	12.09	1.16528	0.0376713	0.00752012
genemark-Harm_Chr6-processed-gene-31.9	1.726	3.793	1.16435	0.000992675	0.000112179
augustus_masked-Harm_Chr6-processed-gene-99.7	40.403	87.213	1.16281	2.95608e-07	1.70477e-08
maker-Harm_Chr21-augustus-gene-28.32	1042.11	2246.98	1.1611	4.0107e-09	1.73692e-10
genemark-Harm_Chr19-processed-gene-42.4	1.65	3.673	1.15912	0.0145391	0.0024518
genemark-Harm_Chr3-processed-gene-84.14	19.956	43.46	1.15858	1.05539e-06	6.50195e-08
augustus_masked-Harm_Chr17-processed-gene-18.7	18.23	40.23	1.1571	3.54241e-07	2.06615e-08
genemark-Harm_Chr15-processed-gene-86.17	37.536	81.206	1.15454	8.34399e-08	4.33138e-09
maker-Harm_Chr22-augustus-gene-47.14	7.826	17.246	1.15364	0.00256343	0.00033024
genemark-Harm_Chr4-processed-gene-62.19	1.786	3.88	1.15317	0.00141062	0.000166917
augustus_masked-Harm_Chr17-processed-gene-10.13	64.07	138.153	1.15279	1.53996e-08	7.14069e-10
maker-Harm_Chr28-augustus-gene-43.21	5.886	12.81	1.1514	0.0132337	0.00219211
maker-Harm_Chr3-augustus-gene-29.34	4.29	9.436	1.15089	0.040021	0.00809406
genemark-Harm_Chr2-processed-gene-3.14	21.496	46.18	1.14957	8.88531e-06	6.33555e-07
maker-Harm_Chr23-augustus-gene-53.29	1.65	3.626	1.14881	0.0142872	0.00239995
maker-Harm_Chr23-augustus-gene-60.43	3.993	8.86	1.14813	0.00160328	0.000193455
genemark-Harm_Chr10-processed-gene-127.21	10.706	23.54	1.14736	8.59719e-06	6.11757e-07
maker-Harm_Chr17-augustus-gene-51.24	195.6	416.996	1.14697	5.55135e-06	3.81666e-07
maker-Harm_Chr16-augustus-gene-46.23	9.266	19.686	1.14392	0.00995533	0.00156632
genemark-Harm_Chr8-processed-gene-6.11	57.64	121.613	1.14026	6.08314e-06	4.20888e-07
genemark-Harm_Chr18-processed-gene-33.20	2.103	4.4	1.13926	0.00194576	0.000241142
genemark-Harm_Chr1-processed-gene-168.8	3.893	8.326	1.13772	0.000917352	0.000102998
augustus_masked-Harm_Chr7-processed-gene-88.9	21.436	44.84	1.13754	1.72481e-05	1.3053e-06
genemark-Harm_Chr26-processed-gene-68.7	0.25	0.563	1.13583	0.0427476	0.00882005
augustus_masked-Harm_Chr9-processed-gene-15.2	16.356	34.883	1.13509	5.05157e-05	4.17649e-06
maker-Harm_Chr27-augustus-gene-22.16	23.076	48.71	1.13368	6.25706e-05	5.30671e-06
augustus_masked-Harm_Chr21-processed-gene-130.19	4.996	10.703	1.12573	9.71172e-06	6.99561e-07
genemark-Harm_Chr17-processed-gene-79.5	23.22	49.633	1.1255	0.000664577	7.15161e-05
maker-Harm_Chr20-augustus-gene-48.22	13.99	30.156	1.12398	0.00847478	0.00130186
maker-Harm_Chr14-augustus-gene-5.29	1.51	3.256	1.12352	0.00380826	0.000514488
genemark-Harm_Chr30-processed-gene-52.3	1.95	4.18	1.12119	0.00788034	0.00119274
genemark-Harm_Chr26-processed-gene-72.17	0.386	0.823	1.11707	0.0242553	0.00447934
maker-Harm_Chr10-augustus-gene-59.44	462.453	963.706	1.11679	5.17322e-07	3.07391e-08
maker-Harm_Chr29-augustus-gene-102.20	3.88	8.063	1.11665	0.000228159	2.19076e-05
augustus_masked-Harm_Chr15-processed-gene-109.33	152.706	319.58	1.11437	5.8782e-05	4.95633e-06
genemark-Harm_Chr2-processed-gene-35.9	26.08	55.226	1.11244	0.000570479	6.03088e-05
maker-Harm_Chr3-augustus-gene-44.17	2.423	5.136	1.11058	0.0220716	0.00401653
maker-Harm_Chr18-augustus-gene-30.48	120.213	248.863	1.10858	1.90253e-08	8.89124e-10
maker-Harm_Chr16-augustus-gene-35.22	86.433	179.246	1.10528	4.55954e-07	2.69597e-08
genemark-Harm_Chr4-processed-gene-126.18	83.813	176.616	1.10449	2.47706e-07	1.40865e-08
maker-Harm_Chr12-augustus-gene-72.36	1.746	3.573	1.10267	0.000374496	3.77882e-05
maker-Harm_Chr15-augustus-gene-116.22	2.45	5.096	1.10208	0.000264694	2.59175e-05
maker-Harm_Chr30-augustus-gene-12.13	0.97	2.053	1.10028	0.0279263	0.00526519
maker-Harm_Chr10-augustus-gene-96.26	4.163	8.603	1.0979	0.00263942	0.000341955
genemark-Harm_Chr30-processed-gene-13.13	64.696	132.81	1.09705	5.79202e-07	3.48383e-08
genemark-Harm_Chr19-processed-gene-7.25	8.103	16.91	1.09634	0.0002298	2.2082e-05
genemark-Harm_Chr16-processed-gene-25.13	6729.41	14038.7	1.09631	1.34823e-08	6.18285e-10
genemark-Harm_Chr6-processed-gene-17.24	16.15	33.773	1.09481	7.75163e-06	5.45937e-07
genemark-Harm_Chr6-processed-gene-16.26	194.193	395.906	1.0926	4.27295e-05	3.47357e-06
maker-Harm_Chr12-augustus-gene-47.30	64.9	133.146	1.09114	4.28252e-08	2.11691e-09
genemark-Harm_Chr29-processed-gene-11.13	1.46	3.066	1.08822	0.00405275	0.000553131
genemark-Harm_Chr4-processed-gene-47.26	1.46	3.066	1.08822	0.00405275	0.000553131
maker-Harm_Chr20-augustus-gene-58.22	14.903	31.35	1.0882	0.019774	0.00353643
genemark-Harm_Chr19-processed-gene-93.3	27.353	55.543	1.08621	6.51987e-05	5.54731e-06
maker-Harm_Chr25-augustus-gene-24.18	21.166	42.303	1.08571	0.000764361	8.37587e-05
genemark-Harm_Chr15-processed-gene-12.32	2.943	6.293	1.0853	0.00010204	8.97206e-06
genemark-Harm_Chr8-processed-gene-34.2	14.333	29.673	1.08487	0.000513714	5.3671e-05
maker-Harm_Chr4-augustus-gene-101.58	5.176	10.57	1.08379	8.66873e-05	7.53363e-06
augustus_masked-Harm_Chr9-processed-gene-113.5	4.22	8.74	1.08211	0.00235578	0.000299455
maker-Harm_Chr21-augustus-gene-0.42	499.396	1027.32	1.08198	7.79949e-05	6.72134e-06
augustus_masked-Harm_Chr14-processed-gene-35.8	1.02	2.036	1.08163	0.0278087	0.005241
augustus_masked-Harm_Chr23-processed-gene-40.3	0.486	1.023	1.08128	0.0453773	0.00948923
augustus_masked-Harm_Chr19-processed-gene-105.3	1.37	2.873	1.08067	0.00532635	0.000763459
maker-Harm_Chr10-augustus-gene-22.43	79.693	160.72	1.078	5.32061e-06	3.6425e-07
genemark-Harm_Chr6-processed-gene-52.21	0.803	1.686	1.07751	0.00815377	0.00124556
maker-Harm_Chr12-augustus-gene-74.17	17.396	35.943	1.07717	0.00826216	0.00126378
maker-Harm_Chr18-augustus-gene-124.28	39.85	80.723	1.07643	0.000143621	1.30993e-05
maker-Harm_Chr24-augustus-gene-45.16	6.263	12.646	1.07387	0.0236247	0.00435083
maker-Harm_Chr6-augustus-gene-27.91	1.67	3.373	1.07262	0.0285044	0.00539914
genemark-Harm_Chr17-processed-gene-120.24	115.476	224.223	1.07183	0.000370829	3.73371e-05
maker-Harm_Chr15-augustus-gene-18.35	11.41	23.27	1.0717	4.77253e-05	3.90056e-06
maker-Harm_Chr14-augustus-gene-75.22	1.346	2.736	1.07025	0.00262562	0.000339593
maker-Harm_Chr22-augustus-gene-21.17	42.513	89.626	1.0693	0.00461974	0.000642641
genemark-Harm_Chr25-processed-gene-5.13	1.246	2.63	1.06898	0.0472406	0.00997942
genemark-Harm_Chr22-processed-gene-50.11	29.663	60.726	1.06891	3.79657e-05	3.06693e-06
augustus_masked-Harm_Chr1-processed-gene-138.5	3.193	6.543	1.06797	0.000547181	5.76064e-05
maker-Harm_Chr17-augustus-gene-81.18	14.063	28.99	1.06753	0.00884519	0.00137166
maker-Harm_Chr10-augustus-gene-51.17	0.536	1.093	1.06752	0.0162232	0.00279494
maker-Harm_Chr5-augustus-gene-83.29	3.146	6.44	1.06732	0.00035525	3.56649e-05
augustus_masked-Harm_Chr6-processed-gene-103.5	63.21	125.403	1.06685	7.6174e-06	5.35928e-07
genemark-Harm_Chr19-processed-gene-29.19	3.653	7.456	1.06479	0.00036159	3.63541e-05
maker-Harm_Chr5-augustus-gene-0.39	1043.23	2140.29	1.06291	1.09865e-06	6.77648e-08
genemark-Harm_Chr3-processed-gene-98.20	183.046	366.626	1.05913	6.87103e-06	4.81413e-07
genemark-Harm_Chr17-processed-gene-101.5	3.98	7.91	1.05884	0.00025388	2.4692e-05
maker-Harm_Chr29-augustus-gene-119.12	5.456	11.056	1.05882	0.00229069	0.000289927
maker-Harm_Chr17-augustus-gene-63.15	10.236	19.95	1.05872	0.000865048	9.58642e-05
maker-Harm_Chr15-augustus-gene-113.29	14.116	28.46	1.05809	0.00201818	0.000251408
maker-Harm_Chr23-augustus-gene-105.19	3.05	6.413	1.05568	0.0167792	0.00291226
genemark-Harm_Chr25-processed-gene-78.2	0.563	1.163	1.05493	0.030313	0.005808
maker-Harm_Chr29-augustus-gene-60.22	394.12	799.836	1.05414	4.37967e-08	2.17131e-09
genemark-Harm_Chr21-processed-gene-28.16	678.66	1333.15	1.05337	5.45215e-06	3.73653e-07
augustus_masked-Harm_Chr5-processed-gene-50.4	17.473	34.67	1.05289	0.0487616	0.0103737
genemark-Harm_Chr18-processed-gene-60.8	101.863	203.643	1.052	1.43435e-06	9.03529e-08
genemark-Harm_Chr20-processed-gene-37.26	120.68	241.31	1.05004	4.67378e-06	3.15197e-07
maker-Harm_Chr9-augustus-gene-78.12	1867.65	3750.44	1.04941	3.52658e-05	2.82825e-06
maker-Harm_Chr5-augustus-gene-45.16	5.486	11.166	1.04541	0.0150751	0.00255757
augustus_masked-Harm_Chr2-processed-gene-44.4	6.586	13.66	1.04535	0.0367326	0.00729511
genemark-Harm_Chr11-processed-gene-2.8	19.196	38.446	1.04518	0.000117496	1.05366e-05
maker-Harm_Chr17-augustus-gene-102.22	20.276	40.466	1.04452	5.75398e-07	3.45675e-08
maker-Harm_Chr5-augustus-gene-42.10	73.41	145.006	1.04314	5.45867e-05	4.55287e-06
maker-Harm_Chr15-augustus-gene-109.37	82.726	163.246	1.04165	2.55516e-06	1.65798e-07
maker-Harm_Chr1-augustus-gene-111.34	99.43	199.096	1.04134	3.01262e-06	1.97898e-07
maker-Harm_Chr17-augustus-gene-2.40	12.693	24.973	1.04005	5.39671e-05	4.49332e-06
maker-Harm_Chr19-augustus-gene-106.57	4.9	9.723	1.03942	0.0038635	0.000523076
maker-Harm_Chr3-augustus-gene-96.33	23.946	49.216	1.03907	0.000130514	1.18019e-05
maker-Harm_Chr22-augustus-gene-119.48	7.156	13.986	1.03709	0.00135951	0.000159679
augustus_masked-Harm_Chr28-processed-gene-83.9	3.033	5.793	1.03629	0.00319501	0.00042302
maker-Harm_Chr20-augustus-gene-82.20	2.656	5.203	1.03616	0.0393319	0.0079203
maker-Harm_Chr8-augustus-gene-72.47	7.526	14.91	1.03549	0.00305086	0.000402155
genemark-Harm_Chr22-processed-gene-118.16	17.353	34.24	1.03218	3.1819e-06	2.09482e-07
maker-Harm_Chr4-augustus-gene-105.21	1.063	2.126	1.03007	0.0418469	0.00856708
maker-Harm_Chr3-augustus-gene-21.19	111.456	221.02	1.02999	1.652e-05	1.24243e-06
genemark-Harm_Chr9-processed-gene-74.2	74.62	148.403	1.0278	3.11212e-05	2.45957e-06
maker-Harm_Chr13-augustus-gene-88.10	272.966	537.376	1.02461	3.20841e-06	2.11929e-07
genemark-Harm_Chr1-processed-gene-22.10	1.846	3.57	1.02439	0.0426103	0.00877894
genemark-Harm_Chr2-processed-gene-15.12	220.456	431.483	1.02397	3.48391e-08	1.69928e-09
genemark-Harm_Chr17-processed-gene-69.11	5.31	10.63	1.02246	0.000671359	7.2437e-05
genemark-Harm_Chr9-processed-gene-58.4	6.96	13.633	1.02211	7.86993e-06	5.55114e-07
genemark-Harm_Chr25-processed-gene-63.19	3.17	6.253	1.0216	0.0203538	0.00365199
genemark-Harm_Chr4-processed-gene-88.15	1.35	2.656	1.02132	0.000876227	9.77419e-05
maker-Harm_Chr15-augustus-gene-109.39	40.663	80.386	1.02122	5.02474e-06	3.41797e-07
maker-Harm_Chr9-augustus-gene-20.22	2883.73	5660.39	1.02016	3.60679e-05	2.89785e-06
maker-Harm_Chr1-augustus-gene-174.31	2.376	4.813	1.01993	0.0351516	0.00693755
genemark-Harm_Chr23-processed-gene-115.5	4.756	9.38	1.01929	9.72834e-05	8.53251e-06
augustus_masked-Harm_Chr15-processed-gene-116.2	6.936	13.636	1.01914	0.00017644	1.64013e-05
augustus_masked-Harm_Chr31-processed-gene-56.11	5.05	10.15	1.0185	0.0251229	0.00466522
maker-Harm_Chr21-augustus-gene-27.34	21.016	40.483	1.01509	0.000396057	4.0136e-05
maker-Harm_Chr10-augustus-gene-127.30	2.163	4.3	1.0123	0.00555549	0.000801973
augustus_masked-Harm_Chr25-processed-gene-5.7	9.573	18.393	1.01177	0.000403094	4.09677e-05
maker-Harm_Chr10-augustus-gene-109.21	9.436	18.303	1.01048	0.0014099	0.000166627
augustus_masked-Harm_Chr6-processed-gene-16.6	29.4	57.086	1.01045	0.0279709	0.00527564
genemark-Harm_Chr11-processed-gene-15.8	270.51	520.41	1.00925	9.1328e-06	6.52015e-07
genemark-Harm_Chr11-processed-gene-52.10	20.193	39.743	1.00821	0.00995912	0.00156764
maker-Harm_Chr7-augustus-gene-70.17	10.896	21.203	1.00768	1.22557e-06	7.62184e-08
maker-Harm_Un001-augustus-gene-13.29	3.876	7.5	1.00384	0.0004304	4.42449e-05
maker-Harm_Chr29-augustus-gene-29.20	3.876	7.5	1.00384	0.0004304	4.42449e-05
maker-Harm_Chr10-augustus-gene-63.32	1.27	2.463	1.00175	0.0024247	0.000309717
maker-Harm_Chr29-augustus-gene-7.12	21.97	42.373	1.00143	1.68101e-05	1.27093e-06
maker-Harm_Chr4-augustus-gene-51.16	21.97	42.373	1.00143	1.68101e-05	1.27093e-06

## Sheet: Down
Gene_ID	SCD_CK	C2/3-KO_CK	log2(C2/3-KO_CK/SCD_CK)	Qvalue	Pvalue
maker-Harm_Chr18-augustus-gene-78.58	4323.8	0.116	-12.3277	5.39282e-77	7.86354e-80
maker-Harm_Chr15-augustus-gene-106.29	1547.44	0.08	-11.8229	4.23005e-78	5.55124e-81
maker-Harm_Chr15-augustus-gene-120.37	959.493	0.13	-10.7316	5.30132e-62	1.08222e-64
augustus_masked-Harm_Chr17-processed-gene-88.5	113.803	0	-9.11736	1.67093e-29	1.40097e-31
maker-Harm_Chr21-augustus-gene-46.39	2721.06	4.826	-8.94691	7.41551e-241	5.40646e-245
maker-Harm_Chr15-augustus-gene-101.41	105.196	0	-8.89028	1.88841e-31	1.4181e-33
maker-Harm_Chr15-augustus-gene-120.44	77.4	0	-8.49775	1.33133e-27	1.23272e-29
genemark-Harm_Chr28-processed-gene-77.8	13.886	0	-8.22279	1.66883e-25	1.70338e-27
maker-Harm_Chr15-augustus-gene-102.50	28.946	0	-8.15502	7.64042e-25	8.07715e-27
genemark-Harm_Chr15-processed-gene-117.5	74.03	0	-7.85749	2.71643e-22	3.30741e-24
genemark-Harm_Chr26-processed-gene-85.12	32.483	0.08	-7.71371	8.45613e-27	7.95305e-29
genemark-Harm_Chr15-processed-gene-105.6	4.793	0	-7.69692	3.83645e-21	5.17456e-23
genemark-Harm_Chr15-processed-gene-103.20	123.01	0	-7.68965	2.68819e-21	3.56089e-23
genemark-Harm_Chr22-processed-gene-83.16	11.52	0	-7.59604	1.18828e-20	1.77601e-22
genemark-Harm_Chr26-processed-gene-75.11	11.52	0	-7.59604	1.18828e-20	1.77601e-22
genemark-Harm_Chr22-processed-gene-39.14	11.52	0	-7.59604	1.18828e-20	1.77601e-22
genemark-Harm_Chr21-processed-gene-74.10	11.52	0	-7.59604	1.18828e-20	1.77601e-22
genemark-Harm_Chr14-processed-gene-45.19	11.52	0	-7.59604	1.18828e-20	1.77601e-22
genemark-Harm_Chr6-processed-gene-1.30	11.52	0	-7.59604	1.18828e-20	1.77601e-22
genemark-Harm_Chr5-processed-gene-78.13	11.52	0	-7.59604	1.18828e-20	1.77601e-22
genemark-Harm_Chr7-processed-gene-56.11	11.52	0	-7.59604	1.18828e-20	1.77601e-22
genemark-Harm_Chr26-processed-gene-40.17	11.52	0	-7.59604	1.18828e-20	1.77601e-22
genemark-Harm_Chr7-processed-gene-83.28	11.52	0	-7.59604	1.18828e-20	1.77601e-22
genemark-Harm_Chr12-processed-gene-100.21	11.52	0	-7.59604	1.18828e-20	1.77601e-22
augustus_masked-Harm_Chr21-processed-gene-27.12	16.92	0	-7.34192	1.64513e-18	2.80666e-20
genemark-Harm_Chr2-processed-gene-56.11	4.08	0.016	-7.03984	1.07285e-20	1.50963e-22
augustus_masked-Harm_Chr15-processed-gene-120.13	5.43	0	-6.92738	7.98232e-16	1.66444e-17
genemark-Harm_Chr25-processed-gene-49.9	39.666	0.09	-6.816	1.41821e-18	2.40918e-20
augustus_masked-Harm_Chr12-processed-gene-119.1	18.663	0	-6.7837	2.85946e-15	6.19174e-17
genemark-Harm_Chr25-processed-gene-49.10	226.04	1.51	-6.67389	5.6736e-32	4.01239e-34
maker-Harm_Chr4-augustus-gene-113.32	20.153	0	-6.49132	1.54437e-13	4.10975e-15
maker-Harm_Chr4-augustus-gene-46.27	2.286	0	-6.44536	4.29314e-13	1.18941e-14
augustus_masked-Harm_Chr15-processed-gene-103.5	4.056	0	-6.41917	4.00612e-13	1.09821e-14
maker-Harm_Chr15-augustus-gene-106.25	24.993	0	-6.39665	4.58683e-13	1.27746e-14
maker-Harm_Chr15-augustus-gene-102.38	9.22	0	-6.33544	9.16826e-13	2.63364e-14
augustus_masked-Harm_Chr13-processed-gene-122.24	5.31	0	-6.27778	2.64119e-12	7.95283e-14
genemark-Harm_Chr3-processed-gene-81.4	1.623	0	-6.27175	2.35992e-12	7.01987e-14
genemark-Harm_Chr15-processed-gene-120.23	28.96	0	-6.26979	3.22143e-12	9.8644e-14
genemark-Harm_Chr13-processed-gene-86.1	11.956	0	-6.23116	3.17923e-12	9.71199e-14
maker-Harm_Chr18-augustus-gene-78.57	88.16	1.01	-6.11792	3.77911e-23	4.35331e-25
genemark-Harm_Chr28-processed-gene-33.11	2.746	0	-5.96828	6.70145e-11	2.29635e-12
maker-Harm_Chr15-augustus-gene-120.40	10.233	0	-5.9666	9.07219e-11	3.18148e-12
genemark-Harm_Chr15-processed-gene-118.13	7.563	0	-5.93106	1.06952e-10	3.81478e-12
genemark-Harm_Chr24-processed-gene-40.10	3.05	0.006	-5.92878	9.84007e-11	3.49381e-12
genemark-Harm_Chr24-processed-gene-43.16	3.05	0.006	-5.92878	9.84007e-11	3.49381e-12
genemark-Harm_Chr21-processed-gene-113.12	3.05	0.006	-5.92878	9.84007e-11	3.49381e-12
maker-Harm_Chr15-augustus-gene-102.53	8.596	0.04	-5.92453	2.11278e-13	5.71481e-15
maker-Harm_Chr15-augustus-gene-120.42	14.56	0	-5.91688	1.29791e-10	4.69351e-12
augustus_masked-Harm_Chr15-processed-gene-103.4	6.256	0	-5.90968	1.34753e-10	4.90242e-12
maker-Harm_Chr25-augustus-gene-51.44	56.716	0	-5.88026	1.7525e-10	6.40131e-12
genemark-Harm_Chr5-processed-gene-53.15	863.256	13.786	-5.86482	8.38803e-206	1.83465e-209
maker-Harm_Chr20-augustus-gene-48.24	6.576	0.073	-5.83758	7.12639e-21	9.87179e-23
genemark-Harm_Chr30-processed-gene-21.8	6.653	0	-5.8108	3.34901e-10	1.27352e-11
augustus_masked-Harm_Chr15-processed-gene-120.1	14.053	0	-5.80595	3.94701e-10	1.51653e-11
genemark-Harm_Chr19-processed-gene-48.7	1.4	0	-5.77912	4.85757e-10	1.8841e-11
genemark-Harm_Chr1-processed-gene-10.3	2.986	0	-5.66189	1.5807e-09	6.45372e-11
genemark-Harm_Chr18-processed-gene-86.12	1.296	0	-5.6534	1.68174e-09	6.87852e-11
maker-Harm_Chr19-augustus-gene-6.35	3.93	0	-5.6204	2.39815e-09	1.0071e-10
maker-Harm_Chr18-augustus-gene-23.18	4.38	0	-5.54878	4.68066e-09	2.04071e-10
genemark-Harm_Chr24-processed-gene-7.13	3.926	0	-5.5421	4.80992e-09	2.10057e-10
genemark-Harm_Chr6-processed-gene-58.6	2.486	0.016	-5.50787	3.74851e-11	1.25715e-12
genemark-Harm_Chr5-processed-gene-84.5	0.823	0	-5.45041	1.31018e-08	5.99879e-10
genemark-Harm_Chr23-processed-gene-83.15	2.226	0	-5.39957	1.99088e-08	9.33316e-10
genemark-Harm_Chr19-processed-gene-75.12	2.636	0.016	-5.38698	2.1956e-10	8.13184e-12
genemark-Harm_Chr28-processed-gene-5.8	1.87	0.026	-5.33037	3.54683e-12	1.09642e-13
augustus_masked-Harm_Chr19-processed-gene-78.17	39.856	0.773	-5.31741	9.66223e-26	9.79185e-28
maker-Harm_Chr15-augustus-gene-102.42	17.596	0	-5.30095	4.77924e-08	2.37986e-09
genemark-Harm_Chr21-processed-gene-107.9	3.366	0.056	-5.28464	2.077e-18	3.58886e-20
genemark-Harm_Chr10-processed-gene-75.11	0.933	0	-5.28313	5.67629e-08	2.87622e-09
genemark-Harm_Chr26-processed-gene-78.1	22.073	0.466	-5.26022	3.34133e-31	2.58225e-33
genemark-Harm_Chr3-processed-gene-36.7	0.693	0	-5.23244	7.80792e-08	4.04172e-09
maker-Harm_Chr15-augustus-gene-101.34	6.496	0	-5.22626	8.42625e-08	4.38022e-09
genemark-Harm_Chr22-processed-gene-16.9	25.083	0.566	-5.20649	7.33357e-34	4.81205e-36
genemark-Harm_Chr24-processed-gene-39.6	16.073	0.133	-5.19141	1.439e-09	5.85421e-11
genemark-Harm_Chr27-processed-gene-9.15	1.91	0.013	-5.1907	2.12022e-09	8.87289e-11
genemark-Harm_Chr22-processed-gene-95.1	1.656	0.013	-5.17963	1.23525e-09	4.99826e-11
genemark-Harm_Chr15-processed-gene-121.17	1.953	0	-5.16558	1.58909e-07	8.77033e-09
genemark-Harm_Chr3-processed-gene-102.4	0.51	0	-5.15801	1.49938e-07	8.2643e-09
genemark-Harm_Chr9-processed-gene-27.0	10.53	0	-5.14633	1.59179e-07	8.79683e-09
genemark-Harm_Chr17-processed-gene-39.24	237.81	6.026	-5.14417	2.01542e-92	2.05715e-95
genemark-Harm_Chr18-processed-gene-26.9	0.683	0	-5.12946	1.86102e-07	1.03797e-08
genemark-Harm_Chr23-processed-gene-8.13	0.713	0	-5.06269	3.23494e-07	1.87693e-08
genemark-Harm_Chr9-processed-gene-121.15	6.343	0.176	-5.03208	7.55982e-42	3.41724e-44
maker-Harm_Chr12-augustus-gene-34.23	2.213	0	-5.02724	5.31657e-07	3.1746e-08
maker-Harm_Chr16-augustus-gene-83.24	3.826	0	-4.99003	8.80593e-07	5.38654e-08
maker-Harm_Chr15-augustus-gene-105.18	0.56	0	-4.89043	1.34194e-06	8.39444e-08
maker-Harm_Chr5-augustus-gene-53.34	59.653	1.73	-4.87534	5.46869e-36	3.30928e-38
genemark-Harm_Chr12-processed-gene-5.28	2.94	0.033	-4.80985	6.12792e-08	3.1274e-09
genemark-Harm_Chr5-processed-gene-99.24	6.893	0.156	-4.79851	2.55278e-09	1.07762e-10
genemark-Harm_Chr31-processed-gene-22.8	1.693	0.04	-4.79646	2.41654e-12	7.22353e-14
maker-Harm_Chr1-augustus-gene-164.21	1.206	0	-4.7643	3.18714e-06	2.10059e-07
genemark-Harm_Chr5-processed-gene-165.4	6.273	0	-4.72281	4.26742e-06	2.87171e-07
genemark-Harm_Chr5-processed-gene-57.8	1.133	0.016	-4.71625	4.88997e-06	3.31851e-07
maker-Harm_Chr25-augustus-gene-17.26	1.323	0	-4.6978	5.11934e-06	3.48604e-07
maker-Harm_Chr15-augustus-gene-105.22	0.883	0	-4.67829	5.78143e-06	3.9917e-07
genemark-Harm_Chr22-processed-gene-16.10	16.606	0.63	-4.64602	2.61421e-45	1.06733e-47
genemark-Harm_Chr9-processed-gene-106.8	0.453	0	-4.62847	8.69581e-06	6.19409e-07
genemark-Harm_Chr6-processed-gene-81.5	0.663	0	-4.58829	1.1331e-05	8.29416e-07
maker-Harm_Chr15-augustus-gene-103.30	2.4	0	-4.56922	1.35784e-05	1.00383e-06
genemark-Harm_Chr28-processed-gene-7.3	1.81	0.056	-4.56611	4.53703e-15	1.00227e-16
genemark-Harm_Chr6-processed-gene-10.1	5.803	0.19	-4.55527	7.23044e-18	1.2968e-19
augustus_masked-Harm_Chr20-processed-gene-46.26	119.66	4.666	-4.54325	5.6078e-26	5.60126e-28
augustus_masked-Harm_Chr29-processed-gene-73.11	2.916	0	-4.53347	1.65678e-05	1.24778e-06
maker-Harm_Chr10-augustus-gene-32.30	2.986	0.04	-4.52082	1.11431e-06	6.88929e-08
maker-Harm_Chr31-augustus-gene-29.23	5.713	0.23	-4.51901	6.94043e-21	9.56358e-23
genemark-Harm_Chr18-processed-gene-101.8	2.443	0	-4.49605	1.93329e-05	1.47717e-06
maker-Harm_Chr22-augustus-gene-82.18	29.22	0.993	-4.48802	2.23879e-16	4.42338e-18
genemark-Harm_Chr24-processed-gene-20.21	17.296	0.72	-4.45573	4.18339e-45	1.79951e-47
augustus_masked-Harm_Chr15-processed-gene-101.4	1.23	0	-4.42997	3.03136e-05	2.3869e-06
genemark-Harm_Chr25-processed-gene-48.24	1.16	0.026	-4.41919	1.13358e-07	6.06623e-09
genemark-Harm_Chr31-processed-gene-65.4	2.03	0	-4.41015	3.34595e-05	2.66388e-06
genemark-Harm_Chr22-processed-gene-85.0	4.606	0.1	-4.39411	1.26533e-07	6.83587e-09
genemark-Harm_Chr20-processed-gene-32.12	2.83	0.066	-4.37926	1.46926e-07	8.07686e-09
genemark-Harm_Chr1-processed-gene-117.8	5.526	0	-4.34697	4.96401e-05	4.09686e-06
genemark-Harm_Chr29-processed-gene-108.18	1.056	0	-4.292	7.77561e-05	6.6951e-06
maker-Harm_Chr9-augustus-gene-52.18	1.313	0	-4.28024	7.47147e-05	6.38964e-06
genemark-Harm_Chr13-processed-gene-2.18	0.65	0.016	-4.24528	5.68452e-07	3.40673e-08
maker-Harm_Chr21-augustus-gene-28.34	335.94	15.49	-4.24386	3.53766e-45	1.47016e-47
genemark-Harm_Chr7-processed-gene-63.3	4.163	0.07	-4.22804	8.55906e-06	6.08419e-07
genemark-Harm_Chr18-processed-gene-66.17	0.79	0.026	-4.20845	1.21923e-07	6.55129e-09
maker-Harm_Chr27-augustus-gene-81.38	20.923	1.013	-4.1998	3.11322e-34	2.0201e-36
augustus_masked-Harm_Chr19-processed-gene-6.2	45.78	2.443	-4.15743	9.94523e-40	5.00307e-42
genemark-Harm_Chr19-processed-gene-2.11	5.606	0.103	-4.1209	1.65032e-05	1.2393e-06
genemark-Harm_Chr15-processed-gene-102.30	3.113	0	-4.10465	0.000198335	1.87259e-05
genemark-Harm_Chr19-processed-gene-6.17	312.923	17.696	-4.10148	2.82256e-77	3.90994e-80
maker-Harm_Chr13-augustus-gene-52.39	0.506	0	-4.08998	0.000216928	2.07344e-05
maker-Harm_Chr24-augustus-gene-38.29	1.63	0	-4.06228	0.000248227	2.4088e-05
genemark-Harm_Chr6-processed-gene-10.2	1.446	0.026	-4.04917	2.76227e-05	2.16149e-06
augustus_masked-Harm_Chr4-processed-gene-4.1	1.776	0.073	-4.03996	2.04883e-09	8.52933e-11
genemark-Harm_Chr24-processed-gene-36.11	4.973	0.283	-4.00449	1.71877e-27	1.60398e-29
genemark-Harm_Chr7-processed-gene-71.8	7.133	0.356	-3.99629	5.31762e-14	1.33367e-15
genemark-Harm_Chr19-processed-gene-31.11	30.393	1.576	-3.98677	1.11133e-13	2.89258e-15
maker-Harm_Chr5-augustus-gene-51.22	418.793	24.656	-3.97071	7.33851e-58	2.08663e-60
augustus_masked-Harm_Chr9-processed-gene-1.5	5.376	0.106	-3.96177	5.65031e-05	4.72261e-06
maker-Harm_Chr15-augustus-gene-120.32	0.283	0	-3.95749	0.000450926	4.66838e-05
maker-Harm_Chr29-augustus-gene-72.42	47.97	2.166	-3.94291	2.04854e-09	8.5132e-11
genemark-Harm_Chr18-processed-gene-19.13	0.253	0	-3.93152	0.000485968	5.0595e-05
genemark-Harm_Chr9-processed-gene-75.18	40.95	2.49	-3.91039	1.77283e-34	1.13742e-36
maker-Harm_Chr26-augustus-gene-87.10	2.52	0.156	-3.90767	1.42328e-07	7.77294e-09
genemark-Harm_Chr6-processed-gene-86.4	40.46	2.523	-3.90603	2.40896e-69	4.39078e-72
maker-Harm_Chr22-augustus-gene-44.27	1.213	0.066	-3.88367	3.23494e-07	1.87738e-08
genemark-Harm_Chr20-processed-gene-13.6	390.936	25.133	-3.86324	2.53727e-84	3.14476e-87
maker-Harm_Chr19-augustus-gene-5.37	9.766	0.63	-3.85612	1.16069e-17	2.09866e-19
genemark-Harm_Chr26-processed-gene-19.15	265.146	16.593	-3.84776	2.92195e-37	1.66165e-39
augustus_masked-Harm_Chr9-processed-gene-4.12	18.223	1.043	-3.84708	6.36643e-16	1.31358e-17
augustus_masked-Harm_Chr28-processed-gene-58.15	76.933	4.62	-3.83984	2.56568e-16	5.16279e-18
augustus_masked-Harm_Chr17-processed-gene-88.11	164.283	11.036	-3.83135	9.59612e-31	7.62596e-33
genemark-Harm_Chr15-processed-gene-140.6	0.223	0.003	-3.81522	0.000864361	9.5725e-05
genemark-Harm_Chr20-processed-gene-46.18	1058.72	45.556	-3.81333	7.22794e-07	4.40548e-08
maker-Harm_Chr13-augustus-gene-108.30	19.023	0.903	-3.79913	1.00207e-07	5.27485e-09
genemark-Harm_Chr22-processed-gene-68.2	1.306	0	-3.75389	0.00113456	0.000130364
genemark-Harm_Chr17-processed-gene-34.12	2.96	0.143	-3.75011	2.58315e-08	1.22792e-09
genemark-Harm_Chr12-processed-gene-47.25	877.53	59.876	-3.74287	2.38539e-53	7.8261e-56
genemark-Harm_Chr4-processed-gene-128.30	1.643	0.06	-3.7354	4.2419e-05	3.44523e-06
genemark-Harm_Chr17-processed-gene-84.11	20.3	1.32	-3.69429	8.29788e-17	1.56689e-18
augustus_masked-Harm_Chr10-processed-gene-9.9	2.296	0.06	-3.67249	0.000363423	3.65649e-05
maker-Harm_Chr24-augustus-gene-38.33	0.92	0	-3.67158	0.00162498	0.000196515
augustus_masked-Harm_Chr21-processed-gene-35.10	3.093	0.156	-3.65284	1.3228e-05	9.75998e-07
augustus_masked-Harm_Chr31-processed-gene-24.17	1.606	0.036	-3.64737	0.0005252	5.50625e-05
genemark-Harm_Chr10-processed-gene-65.24	7.506	0.46	-3.64479	6.15535e-10	2.42337e-11
genemark-Harm_Chr28-processed-gene-66.11	108.633	8.243	-3.63224	1.33437e-59	3.21042e-62
augustus_masked-Harm_Chr9-processed-gene-56.7	0.746	0	-3.54534	0.00284408	0.000370751
genemark-Harm_Chr18-processed-gene-100.3	57.123	4.533	-3.54473	2.42059e-29	2.06481e-31
maker-Harm_Chr15-augustus-gene-30.21	9.976	0.736	-3.54316	2.34188e-16	4.66123e-18
maker-Harm_Chr23-augustus-gene-8.14	3.76	0.24	-3.52869	9.29844e-09	4.19636e-10
augustus_masked-Harm_Chr19-processed-gene-69.16	39.893	3.246	-3.50736	7.85913e-19	1.30069e-20
maker-Harm_Chr23-augustus-gene-11.23	23.053	1.896	-3.4819	3.43425e-30	2.80429e-32
genemark-Harm_Chr13-processed-gene-27.10	13.003	1.036	-3.48169	7.79438e-24	8.63769e-26
augustus_masked-Harm_Chr6-processed-gene-110.1	2.066	0.083	-3.46652	0.000232736	2.2449e-05
maker-Harm_Chr22-augustus-gene-64.42	1.113	0.06	-3.44723	9.06939e-05	7.90828e-06
genemark-Harm_Chr2-processed-gene-7.8	0.663	0	-3.44302	0.00417885	0.000573048
augustus_masked-Harm_Chr24-processed-gene-53.3	4.45	0.323	-3.42426	5.31602e-07	3.17039e-08
maker-Harm_Chr28-augustus-gene-1.17	4.563	0.023	-3.42042	0.00611619	0.000892725
genemark-Harm_Chr30-processed-gene-54.12	3.213	0	-3.41363	0.00482541	0.000678288
genemark-Harm_Chr13-processed-gene-107.3	0.62	0	-3.40953	0.00476263	0.000666685
maker-Harm_Chr25-augustus-gene-94.12	0.18	0	-3.40453	0.00484425	0.000682672
augustus_masked-Harm_Chr4-processed-gene-113.7	5.056	0.433	-3.40259	1.04506e-07	5.56205e-09
augustus_masked-Harm_Chr29-processed-gene-99.0	5.056	0.433	-3.40259	1.04506e-07	5.56205e-09
augustus_masked-Harm_Chr23-processed-gene-30.6	5.056	0.433	-3.40259	1.04506e-07	5.56205e-09
maker-Harm_Chr28-augustus-gene-7.22	5.056	0.433	-3.40259	1.04506e-07	5.56205e-09
maker-Harm_Chr6-augustus-gene-107.11	5.056	0.433	-3.40259	1.04506e-07	5.56205e-09
maker-Harm_Chr22-augustus-gene-82.16	184.066	15.536	-3.39973	1.05372e-30	8.45066e-33
maker-Harm_Chr5-augustus-gene-104.33	15.386	1.326	-3.39511	2.80905e-18	4.89474e-20
genemark-Harm_Chr28-processed-gene-12.18	0.806	0.04	-3.38392	0.000124974	1.1271e-05
genemark-Harm_Chr26-processed-gene-19.6	132.916	12.106	-3.37717	4.34652e-60	1.01406e-62
maker-Harm_Chr20-augustus-gene-71.15	5.966	0	-3.37452	0.00543273	0.000780687
augustus_masked-Harm_Chr23-processed-gene-63.2	0.27	0	-3.36581	0.00562051	0.00081218
maker-Harm_Chr5-augustus-gene-136.38	2.783	0.22	-3.3608	3.42446e-05	2.73637e-06
augustus_masked-Harm_Chr10-processed-gene-21.8	1.496	0.103	-3.35712	3.58674e-06	2.38227e-07
maker-Harm_Chr23-augustus-gene-54.27	3.306	0.26	-3.34437	1.99088e-08	9.32818e-10
augustus_masked-Harm_Chr8-processed-gene-63.5	6.97	0.643	-3.33948	3.62439e-18	6.42116e-20
maker-Harm_Chr17-augustus-gene-4.32	1.406	0.046	-3.33502	0.00296452	0.000388613
maker-Harm_Chr22-augustus-gene-25.29	1.213	0.04	-3.32137	0.00217673	0.000273758
maker-Harm_Chr29-augustus-gene-114.22	1.413	0	-3.3211	0.0071598	0.00107011
genemark-Harm_Chr11-processed-gene-17.5	3.493	0.29	-3.31361	1.30972e-06	8.18335e-08
maker-Harm_Chr31-augustus-gene-72.11	0.463	0	-3.31305	0.00695669	0.00103265
genemark-Harm_Chr27-processed-gene-31.1	3361.34	307.093	-3.30869	1.91967e-29	1.62352e-31
genemark-Harm_Chr16-processed-gene-3.32	3.916	0.13	-3.30832	0.00243746	0.000311702
genemark-Harm_Chr12-processed-gene-122.36	0.653	0.033	-3.29919	0.000698624	7.59949e-05
genemark-Harm_Chr6-processed-gene-38.16	0.143	0	-3.2965	0.00733066	0.00109992
maker-Harm_Chr21-augustus-gene-11.33	2.886	0.173	-3.29527	0.000230684	2.22174e-05
genemark-Harm_Chr30-processed-gene-52.5	1.223	0	-3.29311	0.0073647	0.00110717
genemark-Harm_Chr12-processed-gene-48.5	1.856	0.06	-3.28336	0.00299701	0.000393131
augustus_masked-Harm_Chr9-processed-gene-44.1	1.36	0	-3.2784	0.00775753	0.00117132
genemark-Harm_Chr14-processed-gene-27.2	31.333	3.126	-3.26589	1.72267e-23	1.97185e-25
genemark-Harm_Chr27-processed-gene-56.10	0.253	0	-3.2658	0.00809043	0.00123279
maker-Harm_Chr26-augustus-gene-85.23	282.326	26.963	-3.26084	2.06455e-48	7.67657e-51
genemark-Harm_Chr26-processed-gene-85.16	0.79	0	-3.25744	0.00829884	0.00127121
maker-Harm_Chr31-augustus-gene-21.23	6.16	0.446	-3.24638	0.000400036	4.06277e-05
genemark-Harm_Chr2-processed-gene-63.45	2.876	0.266	-3.24614	4.22926e-07	2.49451e-08
genemark-Harm_Chr21-processed-gene-125.20	0.82	0	-3.23527	0.00889543	0.0013814
augustus_masked-Harm_Un003-processed-gene-1.13	4.686	0.383	-3.22997	1.20258e-07	6.45304e-09
genemark-Harm_Chr2-processed-gene-2.11	1.406	0.086	-3.22695	0.000434411	4.4784e-05
genemark-Harm_Chr12-processed-gene-94.2	0.143	0	-3.20068	0.0100935	0.00160098
maker-Harm_Chr21-augustus-gene-48.21	3.42	0.336	-3.1978	9.4227e-16	1.97852e-17
genemark-Harm_Chr10-processed-gene-98.8	0.293	0	-3.19376	0.0103246	0.00164398
genemark-Harm_Chr12-processed-gene-58.4	0.57	0.02	-3.1917	0.00398487	0.000542124
augustus_masked-Harm_Chr8-processed-gene-31.9	13.166	0.34	-3.19083	0.00774312	0.00116802
maker-Harm_Chr13-augustus-gene-103.9	0.726	0.026	-3.18825	0.00379718	0.000512436
genemark-Harm_Chr27-processed-gene-7.20	0.226	0.01	-3.17587	0.00423008	0.000581035
genemark-Harm_Chr2-processed-gene-36.7	5.45	0	-3.17149	0.0110554	0.00177966
genemark-Harm_Chr5-processed-gene-25.11	69.57	7.046	-3.16561	1.80646e-32	1.26437e-34
genemark-Harm_Chr14-processed-gene-72.7	0.863	0.046	-3.15798	0.00156842	0.000188563
genemark-Harm_Chr18-processed-gene-22.12	8.433	0	-3.15631	0.0117347	0.00191487
genemark-Harm_Chr23-processed-gene-77.16	0.426	0	-3.14949	0.0119246	0.00195353
augustus_masked-Harm_Chr25-processed-gene-74.17	1.096	0	-3.14909	0.0125578	0.00206824
genemark-Harm_Chr1-processed-gene-170.16	0.586	0	-3.14616	0.0120595	0.00197914
genemark-Harm_Chr10-processed-gene-93.9	0.14	0	-3.14616	0.0120595	0.00197914
genemark-Harm_Chr22-processed-gene-53.15	2.226	0.083	-3.13197	0.00530378	0.000759063
genemark-Harm_Chr28-processed-gene-53.15	1.953	0.176	-3.12692	4.29517e-08	2.12629e-09
maker-Harm_Chr30-augustus-gene-15.17	0.323	0	-3.11551	0.0133591	0.00221944
genemark-Harm_Chr26-processed-gene-82.2	0.59	0.063	-3.10411	7.6642e-08	3.95783e-09
maker-Harm_Chr23-augustus-gene-53.28	38.38	4.126	-3.09512	3.14857e-24	3.42037e-26
genemark-Harm_Chr1-processed-gene-12.4	0.13	0.006	-3.0925	0.0143104	0.00240906
genemark-Harm_Chr11-processed-gene-10.11	0.13	0.006	-3.0925	0.0143104	0.00240906
genemark-Harm_Chr11-processed-gene-9.8	0.13	0.006	-3.0925	0.0143104	0.00240906
augustus_masked-Harm_Chr17-processed-gene-121.11	2.443	0.096	-3.07459	0.00655482	0.000966783
genemark-Harm_Chr15-processed-gene-102.27	3.546	0.38	-3.07405	3.14064e-14	7.69361e-16
genemark-Harm_Chr3-processed-gene-89.10	2.063	0.176	-3.06743	2.38677e-05	1.84977e-06
genemark-Harm_Chr4-processed-gene-34.6	0.66	0.05	-3.06447	0.00111528	0.000127928
maker-Harm_Chr26-augustus-gene-77.15	7.296	0.846	-3.05427	1.22953e-10	4.4283e-12
genemark-Harm_Chr3-processed-gene-89.14	0.536	0.02	-3.03416	0.00724885	0.00108553
maker-Harm_Chr15-augustus-gene-78.27	4.523	0.463	-3.03183	2.44129e-08	1.15693e-09
augustus_masked-Harm_Chr17-processed-gene-97.0	19.96	2.3	-3.03068	4.43311e-21	6.01165e-23
genemark-Harm_Chr18-processed-gene-36.3	0.39	0	-3.02317	0.018526	0.00327946
genemark-Harm_Chr4-processed-gene-126.19	0.566	0.003	-3.01914	0.0187183	0.00331897
maker-Harm_Chr20-augustus-gene-4.24	0.116	0	-3.00574	0.0187183	0.00331788
genemark-Harm_Chr1-processed-gene-122.5	0.5	0	-3.00422	0.0196349	0.00350297
genemark-Harm_Chr6-processed-gene-5.6	0.303	0.013	-3.00221	0.0097842	0.00153511
genemark-Harm_Chr23-processed-gene-33.7	0.133	0	-2.99058	0.0196286	0.00350041
genemark-Harm_Chr24-processed-gene-8.12	1.096	0.07	-2.9881	0.00408192	0.000558006
genemark-Harm_Chr26-processed-gene-19.16	183.886	22.893	-2.97742	4.33517e-31	3.38191e-33
maker-Harm_Chr10-augustus-gene-18.46	0.68	0	-2.9774	0.0207364	0.00374029
genemark-Harm_Chr26-processed-gene-78.3	6.48	0.756	-2.97162	8.52833e-13	2.43738e-14
genemark-Harm_Chr26-processed-gene-80.6	548.163	66.996	-2.97012	1.95232e-72	3.41614e-75
maker-Harm_Chr14-augustus-gene-14.44	897.43	103.77	-2.96876	9.47191e-27	8.97746e-29
genemark-Harm_Chr14-processed-gene-14.19	49.673	5.853	-2.96697	7.14546e-29	6.1994e-31
genemark-Harm_Chr5-processed-gene-142.5	317.38	37.743	-2.95955	5.29464e-38	2.81794e-40
genemark-Harm_Chr28-processed-gene-116.11	0.116	0.006	-2.95519	0.010713	0.00171594
maker-Harm_Chr8-augustus-gene-3.33	0.616	0.026	-2.95259	0.0108799	0.00174747
maker-Harm_Chr10-augustus-gene-125.36	0.333	0	-2.95227	0.0224775	0.00410514
maker-Harm_Chr3-augustus-gene-58.41	7.896	0.853	-2.95076	1.57054e-06	9.92749e-08
maker-Harm_Chr17-augustus-gene-19.39	17.293	2.106	-2.9435	3.63365e-22	4.53015e-24
genemark-Harm_Chr4-processed-gene-126.22	4.613	0.543	-2.93209	3.5347e-08	1.72663e-09
augustus_masked-Harm_Chr17-processed-gene-120.3	111.243	13.013	-2.92614	1.29474e-23	1.47258e-25
genemark-Harm_Chr18-processed-gene-78.32	33.93	3.93	-2.92362	1.60441e-14	3.80164e-16
genemark-Harm_Chr11-processed-gene-63.21	0.056	0.003	-2.92234	0.0137366	0.00228944
maker-Harm_Chr24-augustus-gene-52.29	77.69	9.803	-2.91672	1.01806e-28	8.98118e-31
genemark-Harm_Chr19-processed-gene-74.27	0.453	0	-2.9009	0.0260787	0.00486932
maker-Harm_Chr15-augustus-gene-96.10	1.99	0.076	-2.89858	0.0259049	0.00482931
maker-Harm_Chr15-augustus-gene-96.7	1.99	0.076	-2.89858	0.0259049	0.00482931
genemark-Harm_Chr21-processed-gene-27.15	5.186	0.593	-2.89777	3.6283e-06	2.41252e-07
augustus_masked-Harm_Chr17-processed-gene-0.5	0.75	0.076	-2.89717	8.03584e-05	6.95432e-06
genemark-Harm_Chr5-processed-gene-153.26	0.22	0.016	-2.89166	0.0133637	0.0022224
genemark-Harm_Chr12-processed-gene-34.6	76.293	2.843	-2.88901	0.0176272	0.00309594
maker-Harm_Chr15-augustus-gene-102.39	0.46	0	-2.88799	0.0267586	0.00501187
genemark-Harm_Chr24-processed-gene-41.19	1.593	0.106	-2.88655	0.00611619	0.000892328
maker-Harm_Chr29-augustus-gene-56.26	1.16	0.093	-2.88297	0.00323518	0.000429518
maker-Harm_Chr29-augustus-gene-72.45	14.723	1.703	-2.87304	9.63831e-08	5.05245e-09
maker-Harm_Chr6-augustus-gene-75.15	32.743	4.003	-2.87	1.76393e-21	2.26343e-23
maker-Harm_Chr25-augustus-gene-39.62	0.423	0	-2.85065	0.0298848	0.005702
maker-Harm_Chr5-augustus-gene-57.16	4.666	0.52	-2.84324	6.68446e-06	4.66392e-07
augustus_masked-Harm_Chr8-processed-gene-54.15	1.866	0.13	-2.83988	0.00732617	0.00109871
maker-Harm_Chr17-augustus-gene-0.32	0.643	0	-2.82687	0.0317649	0.00614177
genemark-Harm_Chr15-processed-gene-102.22	0.86	0	-2.82179	0.0322514	0.00625701
genemark-Harm_Chr15-processed-gene-71.25	0.253	0	-2.82179	0.0322514	0.00625701
maker-Harm_Chr10-augustus-gene-33.37	1.806	0	-2.82049	0.0324378	0.00631209
genemark-Harm_Chr5-processed-gene-127.11	0.066	0	-2.82022	0.0323625	0.0062893
genemark-Harm_Chr20-processed-gene-87.10	0.793	0.036	-2.81977	0.0167146	0.00289666
maker-Harm_Chr15-augustus-gene-102.47	30.416	3.973	-2.81438	1.13511e-11	3.66618e-13
genemark-Harm_Chr25-processed-gene-31.5	0.773	0.093	-2.79659	4.78049e-05	3.91226e-06
maker-Harm_Chr8-augustus-gene-72.39	1.24	0.126	-2.78685	0.000867409	9.62523e-05
maker-Harm_Chr10-augustus-gene-67.22	12.503	1.456	-2.78152	5.55755e-06	3.82497e-07
genemark-Harm_Chr29-processed-gene-72.24	4.003	0.296	-2.77357	0.0104244	0.00166291
genemark-Harm_Chr4-processed-gene-101.42	36.476	4.866	-2.77219	8.39788e-21	1.16943e-22
genemark-Harm_Chr5-processed-gene-115.13	4.1	0.493	-2.76284	1.0195e-06	6.27341e-08
genemark-Harm_Chr14-processed-gene-14.18	751.023	109.776	-2.72891	1.52233e-46	5.77144e-49
genemark-Harm_Chr15-processed-gene-76.8	287.113	41.8	-2.72786	1.64094e-41	7.53713e-44
genemark-Harm_Chr8-processed-gene-59.5	0.666	0.06	-2.72175	0.00698827	0.00103938
genemark-Harm_Chr17-processed-gene-123.31	0.53	0.05	-2.71894	0.00706854	0.00105389
genemark-Harm_Chr18-processed-gene-78.42	29911.9	4332.57	-2.71002	1.14459e-40	5.42422e-43
genemark-Harm_Chr27-processed-gene-24.6	0.333	0.04	-2.70909	0.0023578	0.000299968
genemark-Harm_Chr28-processed-gene-29.9	0.18	0	-2.70654	0.0435091	0.00902157
genemark-Harm_Chr21-processed-gene-43.21	0.74	0	-2.70654	0.0435091	0.00902157
genemark-Harm_Chr8-processed-gene-7.21	9.73	1.373	-2.70242	5.93316e-24	6.53184e-26
maker-Harm_Chr26-augustus-gene-19.32	19.3	1.04	-2.69348	0.0276914	0.0052095
genemark-Harm_Chr26-processed-gene-86.7	0.866	0.066	-2.69282	0.0153182	0.00260442
genemark-Harm_Chr18-processed-gene-78.36	31.09	4.576	-2.68116	6.55904e-13	1.84587e-14
genemark-Harm_Chr1-processed-gene-168.16	0.256	0.02	-2.67551	0.0100461	0.00158953
genemark-Harm_Chr4-processed-gene-61.10	30.313	4.373	-2.67541	5.50709e-15	1.23263e-16
genemark-Harm_Chr18-processed-gene-78.27	127.82	18.166	-2.67405	9.13947e-19	1.52591e-20
genemark-Harm_Chr31-processed-gene-33.5	3.78	0.54	-2.65726	2.21309e-06	1.42796e-07
maker-Harm_Chr16-augustus-gene-53.19	9.396	1.21	-2.64946	6.95855e-05	5.93069e-06
maker-Harm_Chr29-augustus-gene-69.24	7.7	1.103	-2.6455	5.22801e-14	1.30424e-15
genemark-Harm_Chr8-processed-gene-83.14	2.133	0.266	-2.63405	0.000116441	1.04335e-05
genemark-Harm_Chr1-processed-gene-44.12	0.193	0.01	-2.62863	0.0345387	0.00680147
genemark-Harm_Chr25-processed-gene-96.4	1.763	0.21	-2.62827	0.00146352	0.00017403
augustus_masked-Harm_Chr24-processed-gene-51.18	0.87	0.08	-2.60759	0.0112525	0.00181881
genemark-Harm_Chr31-processed-gene-26.7	0.38	0.02	-2.60467	0.0366698	0.00727727
maker-Harm_Chr28-augustus-gene-89.19	117.48	18.39	-2.59942	9.48281e-27	9.12606e-29
maker-Harm_Chr29-augustus-gene-72.53	76.35	11.693	-2.59635	2.60926e-09	1.10336e-10
augustus_masked-Harm_Chr29-processed-gene-109.1	4.943	0.706	-2.59026	7.6642e-08	3.96174e-09
genemark-Harm_Chr1-processed-gene-92.14	0.53	0.03	-2.58245	0.0369887	0.00735406
genemark-Harm_Chr5-processed-gene-51.11	691.86	109.126	-2.57756	1.37584e-31	1.00309e-33
genemark-Harm_Chr5-processed-gene-17.17	1.306	0.16	-2.57558	0.00999284	0.00157659
genemark-Harm_Chr30-processed-gene-39.28	2.026	0.186	-2.57243	0.0169836	0.00295566
genemark-Harm_Chr13-processed-gene-100.0	198.236	31.586	-2.572	1.70757e-40	8.28348e-43
augustus_masked-Harm_Chr19-processed-gene-74.9	5.813	0.86	-2.5624	9.35428e-07	5.72878e-08
maker-Harm_Chr19-augustus-gene-5.32	127.303	20.843	-2.55683	8.87475e-37	5.11158e-39
genemark-Harm_Chr2-processed-gene-59.4	0.193	0.013	-2.54915	0.0248472	0.00460314
augustus_masked-Harm_Chr18-processed-gene-66.6	6.11	0.783	-2.54656	0.000861118	9.52402e-05
genemark-Harm_Chr11-processed-gene-39.24	1.96	0.116	-2.53821	0.0442416	0.0092057
genemark-Harm_Chr14-processed-gene-20.7	0.383	0.046	-2.52611	0.0296404	0.00564888
genemark-Harm_Chr5-processed-gene-51.9	16.83	2.763	-2.52304	1.77427e-14	4.23e-16
maker-Harm_Chr28-augustus-gene-68.26	19.02	3.103	-2.51092	3.69638e-14	9.08196e-16
genemark-Harm_Chr9-processed-gene-17.7	0.766	0.09	-2.50806	0.0106241	0.0017002
augustus_masked-Harm_Chr19-processed-gene-63.10	2.1	0.183	-2.50258	0.0301734	0.00577193
genemark-Harm_Chr24-processed-gene-16.3	81.93	13.713	-2.50253	1.09296e-24	1.17137e-26
maker-Harm_Chr5-augustus-gene-101.36	2.626	0.4	-2.50236	3.86974e-05	3.13168e-06
maker-Harm_Chr23-augustus-gene-78.33	8.176	1.27	-2.49769	2.30691e-05	1.78451e-06
genemark-Harm_Chr18-processed-gene-34.7	3.103	0.52	-2.48375	4.56812e-11	1.53869e-12
maker-Harm_Un001-augustus-gene-14.16	3.086	0.463	-2.48347	0.000173829	1.60445e-05
maker-Harm_Chr29-augustus-gene-28.21	3.086	0.463	-2.48347	0.000173829	1.60445e-05
maker-Harm_Chr15-augustus-gene-34.24	2.093	0.31	-2.46656	0.000176459	1.6416e-05
maker-Harm_Chr26-augustus-gene-19.27	269.803	46.833	-2.45857	1.03302e-33	6.85365e-36
maker-Harm_Chr4-augustus-gene-61.20	27.873	4.693	-2.45777	3.09789e-18	5.42062e-20
maker-Harm_Chr24-augustus-gene-14.29	0.456	0.063	-2.4498	0.00165719	0.000201169
maker-Harm_Chr24-augustus-gene-17.27	39.056	6.893	-2.44978	6.76722e-23	7.84477e-25
genemark-Harm_Chr29-processed-gene-71.20	18.26	3.2	-2.4455	1.06952e-10	3.82084e-12
genemark-Harm_Chr10-processed-gene-20.2	1.683	0.15	-2.44376	0.0399172	0.00807017
maker-Harm_Chr20-augustus-gene-49.31	75.583	12.783	-2.44327	9.53526e-19	1.59894e-20
maker-Harm_Chr29-augustus-gene-74.23	7.62	1.196	-2.43905	1.12834e-05	8.25111e-07
maker-Harm_Chr18-augustus-gene-29.26	81.77	14.61	-2.4345	1.09675e-20	1.55126e-22
augustus_masked-Harm_Chr28-processed-gene-48.7	1.003	0.126	-2.42578	0.015683	0.00268587
genemark-Harm_Chr30-processed-gene-58.4	7.843	1.366	-2.40511	4.41831e-13	1.22731e-14
maker-Harm_Chr11-augustus-gene-28.21	21.28	3.19	-2.40183	0.0012525	0.00014565
genemark-Harm_Chr3-processed-gene-10.6	10.913	1.88	-2.40115	1.08763e-08	4.92432e-10
maker-Harm_Un003-augustus-gene-1.46	2.866	0.516	-2.39963	1.4037e-14	3.28513e-16
genemark-Harm_Chr31-processed-gene-53.18	2.013	0.343	-2.3989	1.92514e-07	1.07654e-08
genemark-Harm_Chr16-processed-gene-26.8	34.53	6.18	-2.39675	1.25588e-19	2.03269e-21
maker-Harm_Chr13-augustus-gene-108.31	1.843	0.17	-2.39093	0.0484559	0.0102981
maker-Harm_Chr21-augustus-gene-94.25	159.89	28.29	-2.38864	5.66772e-20	8.92554e-22
maker-Harm_Chr21-augustus-gene-48.24	258.81	46.533	-2.38619	1.43033e-38	7.29971e-41
maker-Harm_Chr12-augustus-gene-91.11	5.776	0.993	-2.38575	6.06059e-08	3.08862e-09
genemark-Harm_Chr26-processed-gene-52.11	0.176	0.016	-2.38464	0.0494027	0.0105426
genemark-Harm_Chr13-processed-gene-123.22	3.323	0.556	-2.36903	7.06113e-08	3.62426e-09
maker-Harm_Chr26-augustus-gene-29.25	1.78	0.333	-2.36048	3.26822e-05	2.59961e-06
maker-Harm_Chr3-augustus-gene-85.24	1.78	0.333	-2.36048	3.26822e-05	2.59961e-06
maker-Harm_Chr22-augustus-gene-6.14	1.78	0.333	-2.36048	3.26822e-05	2.59961e-06
maker-Harm_Chr18-augustus-gene-80.36	1.78	0.333	-2.36048	3.26822e-05	2.59961e-06
maker-Harm_Chr7-augustus-gene-86.48	1.78	0.333	-2.36048	3.26822e-05	2.59961e-06
augustus_masked-Harm_Chr17-processed-gene-88.3	143.626	27.483	-2.3447	1.99964e-15	4.27162e-17
maker-Harm_Chr22-augustus-gene-42.15	0.786	0.093	-2.34261	0.0405132	0.00822021
genemark-Harm_Chr9-processed-gene-46.0	1.236	0.2	-2.33162	0.000137674	1.25067e-05
genemark-Harm_Chr13-processed-gene-83.25	17.233	3.173	-2.32368	9.73667e-14	2.50586e-15
maker-Harm_Chr15-augustus-gene-71.42	8.196	1.433	-2.30391	2.30223e-05	1.77921e-06
augustus_masked-Harm_Chr15-processed-gene-75.11	44.78	8.673	-2.29941	6.52739e-33	4.52101e-35
augustus_masked-Harm_Chr13-processed-gene-117.14	0.1	0.013	-2.29473	0.0235204	0.00432647
maker-Harm_Chr15-augustus-gene-71.43	3.303	0.626	-2.29342	1.78364e-13	4.7855e-15
maker-Harm_Chr19-augustus-gene-42.34	1.62	0.233	-2.28726	0.0164075	0.00283627
genemark-Harm_Chr1-processed-gene-166.21	56.55	10.71	-2.27584	3.42245e-11	1.14531e-12
genemark-Harm_Chr26-processed-gene-91.3	3.263	0.626	-2.27536	4.98119e-08	2.49495e-09
genemark-Harm_Chr23-processed-gene-25.11	56.316	11.14	-2.27265	9.718e-27	9.42326e-29
genemark-Harm_Chr6-processed-gene-62.7	1.03	0.196	-2.27199	1.09333e-10	3.91387e-12
genemark-Harm_Chr9-processed-gene-57.9	122.296	24.06	-2.26771	1.95427e-18	3.36255e-20
augustus_masked-Harm_Chr7-processed-gene-74.27	407.336	82.2	-2.26558	1.12606e-29	9.27708e-32
augustus_masked-Harm_Chr23-processed-gene-54.9	16.803	3.256	-2.26381	6.71416e-14	1.69371e-15
maker-Harm_Chr5-augustus-gene-128.33	2.23	0.38	-2.26042	0.00102672	0.000116401
maker-Harm_Chr12-augustus-gene-101.19	3.38	0.516	-2.25661	0.00458121	0.000636948
augustus_masked-Harm_Chr30-processed-gene-28.9	4.276	0.663	-2.25268	0.0163055	0.00281626
genemark-Harm_Chr31-processed-gene-28.1	11.206	2.236	-2.24773	8.79407e-12	2.81467e-13
genemark-Harm_Chr17-processed-gene-115.10	7.403	1.413	-2.24057	3.18971e-05	2.52553e-06
augustus_masked-Harm_Chr17-processed-gene-120.4	421.953	83.43	-2.23226	4.44323e-24	4.85917e-26
maker-Harm_Chr6-augustus-gene-13.15	7.326	1.343	-2.22472	5.31911e-05	4.41708e-06
maker-Harm_Chr17-augustus-gene-27.33	0.896	0.14	-2.22256	0.0135902	0.00226404
maker-Harm_Chr26-augustus-gene-53.24	4.286	0.76	-2.21966	0.000518433	5.42397e-05
maker-Harm_Chr7-augustus-gene-8.29	4378	889.453	-2.21886	4.04561e-25	4.24736e-27
genemark-Harm_Chr21-processed-gene-43.14	216.47	42.153	-2.21617	2.6241e-11	8.7623e-13
maker-Harm_Chr12-augustus-gene-65.27	259.67	50.51	-2.20631	3.61377e-12	1.11975e-13
genemark-Harm_Chr19-processed-gene-33.5	43.343	8.67	-2.20107	1.39602e-13	3.68446e-15
maker-Harm_Chr13-augustus-gene-51.22	6.333	1.28	-2.1966	9.56614e-08	5.00765e-09
genemark-Harm_Chr21-processed-gene-135.21	0.63	0.116	-2.19255	0.0175443	0.00307627
genemark-Harm_Chr4-processed-gene-65.2	45.543	9.41	-2.19135	1.23555e-21	1.56741e-23
maker-Harm_Chr5-augustus-gene-51.21	943.373	171.523	-2.18488	0.000131079	1.18694e-05
maker-Harm_Chr12-augustus-gene-100.28	37.956	7.983	-2.18037	4.88986e-11	1.6542e-12
augustus_masked-Harm_Chr29-processed-gene-73.10	8.333	1.746	-2.1779	4.87039e-06	3.29877e-07
genemark-Harm_Chr25-processed-gene-3.15	2.483	0.463	-2.17556	0.000357291	3.58958e-05
genemark-Harm_Chr26-processed-gene-78.12	30.886	6.4	-2.17434	1.78231e-16	3.48249e-18
maker-Harm_Chr5-augustus-gene-136.39	5.463	1.03	-2.17052	0.0165671	0.00286627
genemark-Harm_Chr31-processed-gene-62.3	0.69	0.116	-2.16906	0.0162412	0.00279923
maker-Harm_Chr18-augustus-gene-73.25	4.01	0.8	-2.1644	6.77928e-06	4.7449e-07
genemark-Harm_Chr9-processed-gene-127.62	1.553	0.31	-2.16422	0.00655337	0.000965613
maker-Harm_Chr23-augustus-gene-13.33	22.86	4.873	-2.16157	2.61947e-15	5.65299e-17
genemark-Harm_Chr15-processed-gene-97.43	65.593	13.453	-2.161	0.00141062	0.000166827
maker-Harm_Chr18-augustus-gene-21.18	2.623	0.566	-2.15948	0.000712886	7.77022e-05
maker-Harm_Chr5-augustus-gene-57.19	11.323	2.383	-2.15682	4.97552e-08	2.48849e-09
genemark-Harm_Chr3-processed-gene-99.8	3.13	0.61	-2.14026	0.00206863	0.000259409
maker-Harm_Chr29-augustus-gene-75.23	12.69	2.703	-2.13819	2.46802e-11	8.18716e-13
genemark-Harm_Chr29-processed-gene-74.20	6.166	1.32	-2.13744	0.000556799	5.87001e-05
maker-Harm_Chr6-augustus-gene-83.11	0.733	0.116	-2.12968	0.0325541	0.00634183
maker-Harm_Chr23-augustus-gene-115.12	2.773	0.52	-2.12885	0.000649202	6.9625e-05
genemark-Harm_Chr28-processed-gene-107.4	2.443	0.446	-2.1208	0.0113865	0.00184437
maker-Harm_Chr4-augustus-gene-57.34	0.29	0.05	-2.11864	0.00871905	0.00134829
genemark-Harm_Chr19-processed-gene-52.21	37.706	8.203	-2.11824	2.40313e-16	4.80065e-18
maker-Harm_Chr5-augustus-gene-70.32	1.88	0.333	-2.11226	0.0133083	0.00220835
genemark-Harm_Chr19-processed-gene-31.12	28.476	5.923	-2.1079	1.54817e-05	1.1547e-06
genemark-Harm_Chr19-processed-gene-57.20	28.58	6.373	-2.10331	6.25993e-09	2.78858e-10
maker-Harm_Chr21-augustus-gene-9.20	10.086	2.176	-2.10225	2.82588e-07	1.6235e-08
genemark-Harm_Chr5-processed-gene-83.11	21.003	4.6	-2.09956	3.44136e-12	1.0588e-13
maker-Harm_Chr2-augustus-gene-20.27	6.64	1.446	-2.09733	2.76227e-05	2.16293e-06
maker-Harm_Chr25-augustus-gene-39.60	9.496	1.976	-2.09117	6.27704e-05	5.33155e-06
genemark-Harm_Chr29-processed-gene-76.26	0.243	0.04	-2.08672	0.030575	0.00586489
genemark-Harm_Chr2-processed-gene-49.16	3.063	0.67	-2.08569	3.99714e-05	3.2377e-06
augustus_masked-Harm_Chr21-processed-gene-25.8	0.913	0.2	-2.08548	0.000513714	5.36504e-05
genemark-Harm_Chr17-processed-gene-32.14	1.473	0.323	-2.07911	0.0391672	0.00788426
genemark-Harm_Chr23-processed-gene-19.12	6.36	1.24	-2.07605	0.00406866	0.000555658
genemark-Harm_Chr10-processed-gene-22.3	107.36	24.216	-2.07411	3.89657e-22	4.88633e-24
genemark-Harm_Chr17-processed-gene-26.6	2.586	0.54	-2.06896	0.00139772	0.000164983
maker-Harm_Chr12-augustus-gene-12.20	237.153	53.88	-2.06593	9.75338e-29	8.53314e-31
maker-Harm_Chr25-augustus-gene-51.52	12.843	2.883	-2.06504	5.53812e-09	2.44685e-10
maker-Harm_Chr5-augustus-gene-27.31	10.253	2.19	-2.06199	6.6163e-06	4.61153e-07
maker-Harm_Chr27-augustus-gene-68.22	0.196	0.033	-2.05963	0.0476277	0.0100839
maker-Harm_Chr9-augustus-gene-62.18	3.913	0.676	-2.05924	0.0370428	0.00737831
maker-Harm_Chr5-augustus-gene-101.31	139.723	31.303	-2.05792	8.85791e-11	3.09988e-12
maker-Harm_Chr3-augustus-gene-58.46	85.726	19.416	-2.05231	3.41563e-15	7.42095e-17
maker-Harm_Chr14-augustus-gene-80.32	235.88	54.693	-2.05138	1.29834e-18	2.19608e-20
maker-Harm_Chr29-augustus-gene-30.36	46.916	10.583	-2.04903	5.64939e-15	1.2686e-16
maker-Harm_Chr10-augustus-gene-18.44	95.246	22.076	-2.04763	3.19593e-21	4.28734e-23
genemark-Harm_Chr3-processed-gene-6.5	11.043	2.46	-2.04738	3.86272e-07	2.26705e-08
genemark-Harm_Chr19-processed-gene-65.5	4.303	0.976	-2.04594	6.15601e-06	4.26827e-07
genemark-Harm_Chr2-processed-gene-49.6	350.423	82.916	-2.04281	8.78666e-17	1.67841e-18
maker-Harm_Chr8-augustus-gene-64.36	4.733	1.043	-2.03297	1.54721e-05	1.15285e-06
genemark-Harm_Chr7-processed-gene-11.11	1.083	0.236	-2.03294	2.7628e-06	1.80682e-07
maker-Harm_Chr14-augustus-gene-80.41	183.27	42.673	-2.02999	1.41473e-21	1.80502e-23
augustus_masked-Harm_Chr29-processed-gene-86.2	8.233	1.736	-2.02779	0.000328845	3.27503e-05
genemark-Harm_Chr23-processed-gene-106.7	4.193	0.9	-2.02755	0.000662288	7.11733e-05
augustus_masked-Harm_Chr23-processed-gene-11.2	25.23	5.956	-2.02131	1.09687e-09	4.41435e-11
augustus_masked-Harm_Chr3-processed-gene-113.16	1827.07	430.316	-2.01862	2.04106e-30	1.65178e-32
genemark-Harm_Chr3-processed-gene-113.31	30.973	6.95	-2.01536	1.86008e-10	6.82138e-12
genemark-Harm_Chr15-processed-gene-31.13	2.483	0.533	-2.01329	0.000867409	9.62027e-05
maker-Harm_Chr18-augustus-gene-12.22	0.873	0.183	-2.01186	0.00697332	0.00103613
maker-Harm_Chr13-augustus-gene-63.25	6.706	1.473	-2.00832	0.0004802	4.99246e-05
maker-Harm_Chr22-augustus-gene-52.40	1.12	0.203	-2.00294	0.0426335	0.00878919
augustus_masked-Harm_Chr23-processed-gene-2.6	2.27	0.503	-2.00183	0.000804179	8.84737e-05
augustus_masked-Harm_Chr10-processed-gene-2.16	9.29	2.12	-2.00043	3.25613e-08	1.57394e-09
genemark-Harm_Chr11-processed-gene-17.16	3.506	0.823	-1.99711	1.02457e-05	7.41016e-07
genemark-Harm_Chr5-processed-gene-127.13	8.63	2.093	-1.99693	1.44637e-20	2.17229e-22
genemark-Harm_Chr8-processed-gene-7.12	2.996	0.68	-1.99448	1.31998e-05	9.7295e-07
maker-Harm_Chr17-augustus-gene-16.4	22.516	5.12	-1.99428	0.000148314	1.35598e-05
genemark-Harm_Chr1-processed-gene-64.10	13.013	2.86	-1.99379	0.000396765	4.02376e-05
augustus_masked-Harm_Chr28-processed-gene-49.0	5.583	1.35	-1.97942	0.00212482	0.000266764
maker-Harm_Chr3-augustus-gene-58.38	1846.78	441.503	-1.97179	2.5622e-14	6.22055e-16
genemark-Harm_Chr15-processed-gene-97.40	41.386	10.356	-1.96793	8.46561e-11	2.95025e-12
genemark-Harm_Chr16-processed-gene-28.6	3.783	0.893	-1.96726	0.000192155	1.80583e-05
genemark-Harm_Chr26-processed-gene-31.27	37.68	9.07	-1.96281	4.3559e-12	1.35288e-13
genemark-Harm_Chr21-processed-gene-43.11	414.206	88.306	-1.95852	0.000671359	7.24418e-05
genemark-Harm_Chr19-processed-gene-65.6	1.743	0.39	-1.95546	0.0029473	0.00038528
maker-Harm_Chr23-augustus-gene-116.24	75.166	16.83	-1.95253	0.0087027	0.00134512
maker-Harm_Chr16-augustus-gene-94.11	9.623	2.253	-1.95062	3.30238e-08	1.60111e-09
maker-Harm_Chr18-augustus-gene-22.17	0.783	0.17	-1.94814	0.0118855	0.00194508
genemark-Harm_Chr13-processed-gene-34.10	377.19	94.623	-1.94778	1.42535e-31	1.04958e-33
genemark-Harm_Chr9-processed-gene-67.5	7.753	1.806	-1.94159	4.77713e-08	2.37533e-09
maker-Harm_Chr22-augustus-gene-47.17	33.943	8.366	-1.93322	3.66322e-10	1.40482e-11
maker-Harm_Chr3-augustus-gene-78.44	5.116	1.23	-1.93184	3.68629e-08	1.80606e-09
maker-Harm_Chr28-augustus-gene-30.16	295.506	72.513	-1.92881	2.0889e-09	8.71137e-11
genemark-Harm_Chr28-processed-gene-39.16	27.353	6.79	-1.92489	6.28388e-08	3.21616e-09
genemark-Harm_Chr15-processed-gene-101.29	2.76	0.693	-1.92409	5.91598e-06	4.08891e-07
maker-Harm_Chr26-augustus-gene-80.26	137.236	34.453	-1.91653	1.11217e-18	1.87307e-20
genemark-Harm_Chr23-processed-gene-85.7	27.35	6.85	-1.91555	4.91266e-13	1.37537e-14
maker-Harm_Chr13-augustus-gene-117.23	3.55	0.75	-1.90282	0.0359337	0.0071181
genemark-Harm_Chr13-processed-gene-35.16	0.32	0.07	-1.89881	0.0285033	0.00539684
maker-Harm_Chr23-augustus-gene-3.24	31.703	8.213	-1.89674	2.06788e-16	4.07063e-18
augustus_masked-Harm_Chr1-processed-gene-71.0	7.093	1.773	-1.89622	1.88785e-09	7.77658e-11
genemark-Harm_Chr23-processed-gene-64.13	1.213	0.286	-1.89198	0.00115243	0.000132585
genemark-Harm_Chr21-processed-gene-138.4	8.98	2.246	-1.89094	0.00104009	0.000118067
maker-Harm_Chr16-augustus-gene-88.26	1053.29	267.433	-1.88418	1.21899e-15	2.56845e-17
genemark-Harm_Chr22-processed-gene-64.17	3.22	0.74	-1.88118	0.00350556	0.000468226
maker-Harm_Chr15-augustus-gene-70.33	28.643	7.496	-1.87896	1.41401e-11	4.62883e-13
augustus_masked-Harm_Chr28-processed-gene-31.12	155.463	41.693	-1.87854	1.8906e-11	6.2441e-13
maker-Harm_Chr3-augustus-gene-58.45	58.846	15.32	-1.87831	1.16856e-13	3.05006e-15
maker-Harm_Chr19-augustus-gene-1.29	2.566	0.63	-1.87827	0.00145481	0.000172677
genemark-Harm_Chr19-processed-gene-7.30	3.196	0.76	-1.87552	0.0085262	0.00131287
augustus_masked-Harm_Chr4-processed-gene-109.12	865.746	221.803	-1.87494	5.0247e-19	8.20599e-21
genemark-Harm_Chr12-processed-gene-123.17	1.583	0.346	-1.87071	0.0255978	0.00476273
maker-Harm_Chr19-augustus-gene-6.34	179.773	48.633	-1.86985	8.48051e-09	3.8025e-10
genemark-Harm_Chr5-processed-gene-119.3	2.243	0.503	-1.85878	0.0310296	0.00596114
genemark-Harm_Chr26-processed-gene-91.2	0.98	0.246	-1.85303	0.00266531	0.000346475
maker-Harm_Chr13-augustus-gene-84.53	18.586	4.73	-1.8429	3.16917e-08	1.52728e-09
genemark-Harm_Chr17-processed-gene-115.7	6.3	1.653	-1.83976	4.79042e-05	3.92565e-06
genemark-Harm_Chr5-processed-gene-52.21	14.053	3.52	-1.83758	0.000261386	2.55173e-05
maker-Harm_Chr14-augustus-gene-46.22	2.036	0.483	-1.83521	0.0244229	0.00451385
genemark-Harm_Chr17-processed-gene-32.21	106.206	28.756	-1.83277	1.96862e-20	2.99972e-22
genemark-Harm_Chr22-processed-gene-89.5	12.883	3.51	-1.83177	4.72656e-10	1.82984e-11
genemark-Harm_Chr15-processed-gene-79.17	7.046	1.756	-1.8304	0.00183798	0.000226197
maker-Harm_Chr1-augustus-gene-167.12	43.256	10.926	-1.8232	4.8079e-06	3.24943e-07
augustus_masked-Harm_Chr3-processed-gene-106.0	91.853	24.266	-1.81935	1.36697e-12	3.97654e-14
genemark-Harm_Chr22-processed-gene-15.10	10.1	2.66	-1.8179	1.43304e-08	6.61353e-10
genemark-Harm_Chr4-processed-gene-126.20	3.403	0.873	-1.81635	2.89811e-05	2.27352e-06
maker-Harm_Chr15-augustus-gene-133.29	1.873	0.476	-1.81455	0.00448991	0.000622617
genemark-Harm_Chr17-processed-gene-27.17	0.436	0.096	-1.81304	0.0488705	0.0104065
genemark-Harm_Chr15-processed-gene-97.22	468.503	128.55	-1.80939	2.35165e-21	3.08615e-23
augustus_masked-Harm_Chr20-processed-gene-63.19	24.683	6.693	-1.8083	7.9271e-05	6.84287e-06
augustus_masked-Harm_Chr19-processed-gene-31.1	20.876	4.863	-1.80753	0.037028	0.00737267
augustus_masked-Harm_Chr17-processed-gene-24.42	0.893	0.22	-1.80627	0.0115995	0.00188421
genemark-Harm_Chr20-processed-gene-49.21	169.74	45.38	-1.80177	6.82595e-15	1.54773e-16
genemark-Harm_Chr26-processed-gene-3.1	27.66	7.723	-1.80081	2.74759e-10	1.03565e-11
genemark-Harm_Chr25-processed-gene-5.11	27.66	7.723	-1.80081	2.74759e-10	1.03565e-11
maker-Harm_Chr10-augustus-gene-59.41	6.946	1.813	-1.79889	0.000129704	1.17165e-05
genemark-Harm_Chr21-processed-gene-48.9	20.866	5.573	-1.79593	8.1711e-11	2.84166e-12
augustus_masked-Harm_Chr15-processed-gene-97.9	23.82	6.526	-1.79507	1.42655e-06	8.97574e-08
augustus_masked-Harm_Chr15-processed-gene-97.7	23.82	6.526	-1.79507	1.42655e-06	8.97574e-08
maker-Harm_Chr27-augustus-gene-4.21	0.873	0.226	-1.78647	0.0032606	0.000433605
augustus_masked-Harm_Chr17-processed-gene-88.10	26.01	7.403	-1.78207	7.69576e-09	3.43381e-10
augustus_masked-Harm_Chr16-processed-gene-60.4	430.706	119.566	-1.77948	2.73654e-17	5.02776e-19
genemark-Harm_Chr28-processed-gene-90.8	28.94	7.94	-1.7725	3.31193e-10	1.25562e-11
genemark-Harm_Chr15-processed-gene-2.24	21.49	6.093	-1.76646	2.93406e-07	1.68993e-08
maker-Harm_Chr11-augustus-gene-56.15	36.876	10.143	-1.76624	4.53997e-10	1.75429e-11
genemark-Harm_Chr20-processed-gene-66.1	4.866	1.243	-1.76577	0.00260844	0.00033661
genemark-Harm_Chr5-processed-gene-44.10	2.983	0.81	-1.75407	0.000344789	3.44135e-05
maker-Harm_Chr22-augustus-gene-45.37	69.853	19.346	-1.74715	5.55612e-12	1.75806e-13
maker-Harm_Chr25-augustus-gene-61.19	1.636	0.43	-1.74517	0.00361489	0.000484674
genemark-Harm_Chr1-processed-gene-166.23	19.52	5.51	-1.74214	7.43972e-13	2.10998e-14
genemark-Harm_Chr11-processed-gene-17.17	2.57	0.696	-1.73678	0.00919808	0.00143577
augustus_masked-Harm_Chr15-processed-gene-78.8	264.48	76.08	-1.73362	4.64781e-16	9.52198e-18
genemark-Harm_Chr24-processed-gene-32.0	2.316	0.656	-1.73334	0.00479467	0.000672568
genemark-Harm_Chr14-processed-gene-90.4	1.696	0.47	-1.73327	0.0169251	0.0029424
genemark-Harm_Chr11-processed-gene-14.11	16.49	4.646	-1.73187	0.00863474	0.00133336
genemark-Harm_Chr19-processed-gene-8.5	9.32	2.653	-1.72581	2.67565e-10	1.00269e-11
augustus_masked-Harm_Chr3-processed-gene-28.23	1.863	0.49	-1.72386	0.0231601	0.00425177
genemark-Harm_Chr6-processed-gene-15.12	340.56	101.67	-1.72363	3.45471e-10	1.3173e-11
genemark-Harm_Un001-processed-gene-21.6	3.573	1.016	-1.72081	1.42565e-07	7.81633e-09
genemark-Harm_Chr29-processed-gene-56.22	17.976	4.896	-1.71466	0.0063669	0.000933032
genemark-Harm_Chr1-processed-gene-156.7	15.653	4.696	-1.70513	4.462e-12	1.38909e-13
maker-Harm_Chr19-augustus-gene-31.28	272.866	78.706	-1.70121	2.26194e-15	4.84842e-17
maker-Harm_Chr21-augustus-gene-29.42	19.333	5.643	-1.69923	0.000435924	4.49718e-05
maker-Harm_Chr26-augustus-gene-78.26	1.19	0.333	-1.69857	0.00398727	0.00054274
maker-Harm_Chr2-augustus-gene-39.16	81.136	23.313	-1.69739	6.11897e-11	2.08784e-12
augustus_masked-Harm_Chr12-processed-gene-63.0	1.96	0.563	-1.69626	0.00237596	0.000302625
maker-Harm_Chr7-augustus-gene-94.20	223.626	67.353	-1.69481	8.33528e-16	1.74411e-17
genemark-Harm_Chr1-processed-gene-42.11	3.146	0.813	-1.69145	0.0455783	0.00954034
maker-Harm_Chr23-augustus-gene-64.24	1.403	0.393	-1.69115	0.00235328	0.000298878
genemark-Harm_Chr4-processed-gene-21.10	3.83	1.086	-1.68851	0.000798736	8.77585e-05
augustus_masked-Harm_Chr22-processed-gene-83.6	9.736	2.883	-1.68125	1.97197e-07	1.10704e-08
augustus_masked-Harm_Chr15-processed-gene-97.6	99.81	29.143	-1.68076	9.655e-06	6.94771e-07
genemark-Harm_Chr3-processed-gene-96.3	20.23	6.046	-1.67798	6.32964e-11	2.16433e-12
maker-Harm_Chr26-augustus-gene-85.20	281.49	83.833	-1.67432	2.52337e-16	5.05925e-18
augustus_masked-Harm_Chr17-processed-gene-39.9	15.006	4.306	-1.67378	3.08405e-05	2.43288e-06
genemark-Harm_Chr11-processed-gene-41.19	14.326	4.37	-1.67353	6.6116e-07	4.01053e-08
genemark-Harm_Chr22-processed-gene-118.17	7.536	2.223	-1.6706	3.02245e-05	2.37768e-06
augustus_masked-Harm_Chr10-processed-gene-79.14	3.853	1.096	-1.66962	0.000142142	1.2949e-05
maker-Harm_Chr29-augustus-gene-81.25	9.053	2.59	-1.66172	0.000109814	9.77566e-06
maker-Harm_Chr7-augustus-gene-96.22	36.346	10.766	-1.66049	8.00142e-13	2.27512e-14
genemark-Harm_Chr3-processed-gene-27.3	1.383	0.39	-1.65997	0.016263	0.00280417
genemark-Harm_Chr19-processed-gene-45.17	5.23	1.503	-1.65963	0.00479815	0.000673406
genemark-Harm_Chr21-processed-gene-10.13	2.166	0.593	-1.65928	0.00765328	0.00115335
maker-Harm_Chr9-augustus-gene-11.16	285.296	85.713	-1.65785	5.28669e-15	1.17945e-16
genemark-Harm_Chr28-processed-gene-13.9	2.673	0.826	-1.65727	2.30223e-05	1.77914e-06
genemark-Harm_Chr29-processed-gene-64.18	2.673	0.826	-1.65727	2.30223e-05	1.77914e-06
genemark-Harm_Chr23-processed-gene-4.28	5.1	1.546	-1.65178	2.36065e-06	1.52833e-07
genemark-Harm_Chr15-processed-gene-97.26	484.14	147.073	-1.64876	1.55687e-15	3.31443e-17
maker-Harm_Chr25-augustus-gene-18.19	192.146	58.836	-1.64495	5.18733e-17	9.71963e-19
genemark-Harm_Chr29-processed-gene-118.5	1.266	0.37	-1.64129	0.00065783	7.05982e-05
maker-Harm_Chr3-augustus-gene-99.16	10.023	3.036	-1.64094	1.87066e-06	1.19746e-07
genemark-Harm_Chr22-processed-gene-119.17	4.08	1.12	-1.6409	0.0116403	0.00189565
maker-Harm_Chr10-augustus-gene-66.28	4.24	1.22	-1.63994	0.00205372	0.00025709
maker-Harm_Chr17-augustus-gene-80.27	1.403	0.4	-1.63365	0.0252	0.00468265
genemark-Harm_Chr19-processed-gene-38.21	6.326	1.84	-1.63334	0.00293837	0.000383899
augustus_masked-Harm_Chr3-processed-gene-22.2	1.3	0.373	-1.6304	0.0184109	0.00325601
maker-Harm_Chr5-augustus-gene-101.35	1567.02	483.146	-1.63039	6.64143e-16	1.37516e-17
genemark-Harm_Chr9-processed-gene-94.15	3.853	1.12	-1.62637	0.00235578	0.00029954
genemark-Harm_Chr13-processed-gene-62.8	7.5	2.286	-1.6233	3.84555e-06	2.56818e-07
genemark-Harm_Chr30-processed-gene-16.12	19.32	6.073	-1.62102	1.94802e-07	1.09076e-08
genemark-Harm_Chr18-processed-gene-48.13	5.016	1.536	-1.61851	0.0109467	0.001759
genemark-Harm_Chr13-processed-gene-51.15	4.396	1.336	-1.61733	0.0072677	0.00108941
genemark-Harm_Chr15-processed-gene-62.14	29.67	8.883	-1.61693	3.10094e-10	1.17337e-11
maker-Harm_Chr13-augustus-gene-45.42	7.49	2.113	-1.61684	0.0111124	0.0017905
maker-Harm_Chr22-augustus-gene-52.32	434.463	133.353	-1.61203	9.73667e-14	2.50159e-15
maker-Harm_Chr18-augustus-gene-57.30	47.583	14.746	-1.61192	8.80449e-10	3.51769e-11
augustus_masked-Harm_Chr18-processed-gene-118.5	10.44	3.126	-1.61083	0.000928306	0.000104363
maker-Harm_Chr12-augustus-gene-22.34	13.446	3.763	-1.60987	0.0492628	0.0105007
maker-Harm_Chr18-augustus-gene-17.22	9.56	3.02	-1.60865	6.25706e-05	5.31002e-06
genemark-Harm_Chr22-processed-gene-56.21	11424.2	3552.45	-1.60427	3.82943e-15	8.40376e-17
genemark-Harm_Chr3-processed-gene-0.40	1.886	0.6	-1.60221	0.00884519	0.00137061
augustus_masked-Harm_Chr24-processed-gene-36.3	10.19	3.16	-1.59434	6.40723e-07	3.87723e-08
genemark-Harm_Chr4-processed-gene-3.13	9.72	3.053	-1.59013	1.62759e-05	1.22105e-06
maker-Harm_Chr29-augustus-gene-68.36	4.023	1.236	-1.58546	9.51158e-05	8.31466e-06
maker-Harm_Chr13-augustus-gene-91.20	801.196	252.533	-1.58464	5.22801e-14	1.30738e-15
genemark-Harm_Chr21-processed-gene-80.6	2.983	0.933	-1.58036	0.000348427	3.49037e-05
genemark-Harm_Chr12-processed-gene-87.16	1.063	0.303	-1.57894	0.0472406	0.00997787
genemark-Harm_Chr17-processed-gene-84.3	34.593	10.593	-1.57706	2.72354e-06	1.77717e-07
maker-Harm_Chr31-augustus-gene-43.19	4.463	1.416	-1.57669	0.0139805	0.00233926
genemark-Harm_Chr25-processed-gene-4.11	0.55	0.17	-1.57365	0.0462242	0.00971935
genemark-Harm_Chr3-processed-gene-96.11	1213.03	381.713	-1.57222	1.22615e-11	3.98705e-13
maker-Harm_Chr15-augustus-gene-90.31	1869.63	580.863	-1.5721	2.21547e-12	6.54226e-14
genemark-Harm_Chr23-processed-gene-21.1	0.296	0.086	-1.56792	0.0112389	0.00181579
augustus_masked-Harm_Chr11-processed-gene-62.2	35.02	11.4	-1.56535	2.37543e-12	7.08334e-14
maker-Harm_Chr13-augustus-gene-61.29	1.446	0.456	-1.56405	0.00078881	8.65528e-05
genemark-Harm_Chr24-processed-gene-44.13	0.556	0.173	-1.56383	0.0101448	0.00161115
genemark-Harm_Chr21-processed-gene-67.13	26.183	8.606	-1.56137	1.34832e-07	7.34323e-09
maker-Harm_Chr11-augustus-gene-43.19	38.906	12.83	-1.56086	3.52697e-09	1.512e-10
maker-Harm_Chr13-augustus-gene-91.19	556.406	178.103	-1.55692	7.7183e-14	1.95827e-15
genemark-Harm_Chr5-processed-gene-80.11	344.29	111.22	-1.55638	2.49415e-14	6.03716e-16
maker-Harm_Chr9-augustus-gene-23.10	99.423	32.463	-1.55432	5.06157e-15	1.12553e-16
maker-Harm_Chr21-augustus-gene-57.29	3.346	1.06	-1.55417	0.0337806	0.00663249
augustus_masked-Harm_Chr31-processed-gene-14.9	5.9	1.833	-1.55297	0.00317584	0.000419787
augustus_masked-Harm_Chr9-processed-gene-88.7	6.706	2.026	-1.55237	0.00205697	0.000257646
maker-Harm_Chr1-augustus-gene-92.32	3.096	0.956	-1.55043	0.000716301	7.8179e-05
maker-Harm_Chr21-augustus-gene-6.20	8.96	2.856	-1.54243	2.19299e-05	1.68679e-06
augustus_masked-Harm_Chr28-processed-gene-2.13	51.223	16.926	-1.54088	1.24863e-11	4.06925e-13
genemark-Harm_Chr11-processed-gene-18.8	19.15	6.416	-1.53912	1.58197e-13	4.22136e-15
augustus_masked-Harm_Chr10-processed-gene-117.14	10.373	3.46	-1.53801	4.87039e-06	3.2986e-07
genemark-Harm_Chr27-processed-gene-69.2	9.85	3.243	-1.53406	2.42753e-08	1.14863e-09
maker-Harm_Chr23-augustus-gene-66.34	0.656	0.196	-1.53125	0.0313186	0.00602808
maker-Harm_Chr15-augustus-gene-52.32	7.826	2.536	-1.52938	0.000232736	2.24333e-05
genemark-Harm_Chr1-processed-gene-117.13	2.07	0.686	-1.52837	0.00254126	0.000327014
augustus_masked-Harm_Chr29-processed-gene-72.3	149.56	48.603	-1.52692	2.49329e-08	1.18339e-09
genemark-Harm_Chr17-processed-gene-39.18	18.72	6.06	-1.52456	9.88238e-08	5.1948e-09
maker-Harm_Chr15-augustus-gene-120.34	18.61	6.036	-1.52302	3.8279e-06	2.55361e-07
maker-Harm_Chr22-augustus-gene-64.43	2.223	0.726	-1.52259	0.00488452	0.000690158
maker-Harm_Chr21-augustus-gene-65.14	3.47	1.146	-1.51983	0.00283945	0.000369733
augustus_masked-Harm_Chr19-processed-gene-103.9	5.573	1.823	-1.51962	0.0200004	0.00358567
maker-Harm_Chr26-augustus-gene-79.14	11.356	3.846	-1.51813	0.00119577	0.000138443
maker-Harm_Chr23-augustus-gene-85.22	29.813	9.543	-1.51602	0.00187415	0.000231467
genemark-Harm_Chr4-processed-gene-27.1	5.263	1.8	-1.51518	2.75448e-07	1.57645e-08
augustus_masked-Harm_Chr1-processed-gene-81.6	9.946	3.316	-1.50717	2.92484e-06	1.91706e-07
genemark-Harm_Chr4-processed-gene-6.7	14.156	4.69	-1.50528	0.000394903	3.99625e-05
genemark-Harm_Chr19-processed-gene-73.1	384.33	121.58	-1.50403	2.95868e-06	1.94139e-07
maker-Harm_Chr28-augustus-gene-106.16	102.44	34.726	-1.50266	3.64226e-17	6.77149e-19
augustus_masked-Harm_Chr26-processed-gene-42.27	16.72	5.563	-1.49567	7.20533e-06	5.05886e-07
genemark-Harm_Chr19-processed-gene-31.17	249.983	84.603	-1.49494	3.50935e-18	6.16618e-20
genemark-Harm_Chr11-processed-gene-57.21	100.79	34.12	-1.49374	2.84307e-14	6.9232e-16
maker-Harm_Chr29-augustus-gene-68.29	2.21	0.746	-1.49317	0.000413436	4.21997e-05
maker-Harm_Chr26-augustus-gene-74.24	17.98	6.17	-1.49129	1.24158e-06	7.73043e-08
genemark-Harm_Chr29-processed-gene-35.7	6.37	2.17	-1.49114	0.000517748	5.41302e-05
maker-Harm_Chr13-augustus-gene-71.22	788.26	272.556	-1.48838	2.1086e-10	7.77889e-12
maker-Harm_Chr29-augustus-gene-30.30	1.18	0.4	-1.48425	0.00815377	0.00124601
genemark-Harm_Chr20-processed-gene-42.11	6.86	2.296	-1.48309	0.00204828	0.00025611
maker-Harm_Chr5-augustus-gene-135.18	850.84	283.98	-1.48234	5.43123e-10	2.11848e-11
augustus_masked-Harm_Chr25-processed-gene-20.10	438.54	149.146	-1.48117	1.91128e-16	3.74843e-18
maker-Harm_Chr23-augustus-gene-116.26	16.06	5.446	-1.48092	0.00150634	0.000179998
maker-Harm_Chr23-augustus-gene-19.30	9.613	3.19	-1.47997	8.26411e-05	7.15832e-06
maker-Harm_Chr9-augustus-gene-122.14	285.073	95.586	-1.47871	3.34901e-10	1.27456e-11
maker-Harm_Chr22-augustus-gene-78.38	0.78	0.243	-1.47697	0.0219006	0.00397903
maker-Harm_Chr29-augustus-gene-30.37	59.353	20.743	-1.46259	4.98041e-12	1.56137e-13
genemark-Harm_Chr21-processed-gene-10.16	4.006	1.39	-1.46026	0.0013913	0.000164123
genemark-Harm_Chr3-processed-gene-19.0	1.383	0.473	-1.46	0.0108239	0.00173705
genemark-Harm_Chr26-processed-gene-28.12	74.913	25.93	-1.45999	1.9919e-13	5.3588e-15
maker-Harm_Chr8-augustus-gene-40.14	5003.7	1673.67	-1.45807	5.59655e-08	2.82765e-09
maker-Harm_Chr4-augustus-gene-68.24	33.15	11.556	-1.45594	4.24519e-06	2.85055e-07
genemark-Harm_Chr10-processed-gene-119.19	76.7	27.08	-1.4547	9.48362e-06	6.7829e-07
genemark-Harm_Chr29-processed-gene-7.10	74.923	26.03	-1.45429	9.96907e-15	2.30402e-16
genemark-Harm_Chr4-processed-gene-52.15	74.923	26.03	-1.45429	9.96907e-15	2.30402e-16
augustus_masked-Harm_Chr29-processed-gene-73.19	56.896	19.783	-1.45414	1.20105e-08	5.48163e-10
augustus_masked-Harm_Chr21-processed-gene-5.7	4.413	1.466	-1.45375	0.0134467	0.00223916
genemark-Harm_Chr26-processed-gene-89.6	14.156	5.003	-1.45356	1.37169e-08	6.30042e-10
genemark-Harm_Chr10-processed-gene-60.23	26.67	9.283	-1.45169	7.21493e-07	4.39229e-08
maker-Harm_Chr17-augustus-gene-58.18	2.35	0.796	-1.45093	0.00144707	0.000171652
genemark-Harm_Chr22-processed-gene-52.13	28.026	9.64	-1.45027	0.00447555	0.000619646
maker-Harm_Chr17-augustus-gene-55.31	54.383	18.84	-1.44832	3.82334e-06	2.54778e-07
maker-Harm_Chr25-augustus-gene-9.38	28.453	10.126	-1.44549	2.06222e-08	9.68265e-10
maker-Harm_Chr12-augustus-gene-76.40	3.936	1.34	-1.43911	0.000900193	0.000100612
maker-Harm_Chr28-augustus-gene-6.14	28.863	9.673	-1.43397	0.0173025	0.00302756
genemark-Harm_Chr26-processed-gene-65.6	396.923	141.56	-1.43085	3.64226e-17	6.74625e-19
augustus_masked-Harm_Chr23-processed-gene-13.2	7.186	2.483	-1.42881	0.000681043	7.37349e-05
genemark-Harm_Chr5-processed-gene-138.9	46.92	16.793	-1.42872	7.73218e-09	3.46133e-10
genemark-Harm_Chr7-processed-gene-80.6	3.726	1.24	-1.42635	0.00787449	0.00119128
genemark-Harm_Chr1-processed-gene-94.18	7.366	2.596	-1.42609	0.0048647	0.000686292
maker-Harm_Chr5-augustus-gene-83.25	12.07	4.13	-1.42443	0.00243746	0.000311566
genemark-Harm_Chr13-processed-gene-71.19	1.6	0.546	-1.42431	0.00505546	0.000718364
maker-Harm_Chr21-augustus-gene-10.19	4.876	1.696	-1.42356	4.91917e-05	4.05268e-06
genemark-Harm_Chr18-processed-gene-30.27	8.713	2.9	-1.42003	0.0170346	0.00296701
maker-Harm_Chr20-augustus-gene-58.20	19.696	6.963	-1.41895	2.30223e-05	1.77598e-06
genemark-Harm_Chr17-processed-gene-77.21	2.526	0.863	-1.41553	0.0172159	0.00300864
genemark-Harm_Chr7-processed-gene-95.2	0.866	0.293	-1.41385	0.0226203	0.00413783
maker-Harm_Chr16-augustus-gene-88.30	2.07	0.69	-1.41233	0.0220716	0.00401493
genemark-Harm_Chr27-processed-gene-73.4	6.023	2.146	-1.4117	3.33586e-09	1.42278e-10
genemark-Harm_Chr14-processed-gene-43.1	2.296	0.806	-1.41138	0.00261817	0.000338247
augustus_masked-Harm_Chr22-processed-gene-13.11	5.75	2.106	-1.41076	6.20426e-08	3.17089e-09
genemark-Harm_Chr19-processed-gene-93.8	38.766	13.74	-1.41048	3.08405e-05	2.43262e-06
maker-Harm_Chr30-augustus-gene-21.19	41.426	14.78	-1.41018	6.76859e-07	4.1107e-08
maker-Harm_Chr4-augustus-gene-57.28	11.216	3.896	-1.40314	5.756e-05	4.83024e-06
maker-Harm_Un003-augustus-gene-1.43	8.763	3.12	-1.40309	1.39316e-05	1.03095e-06
genemark-Harm_Chr5-processed-gene-87.19	14.293	5.17	-1.40105	8.71284e-07	5.31689e-08
maker-Harm_Chr21-augustus-gene-90.40	2.503	0.89	-1.39997	0.00221143	0.000278877
genemark-Harm_Chr19-processed-gene-78.6	14471.3	5140.1	-1.39927	1.30146e-08	5.94935e-10
maker-Harm_Chr1-augustus-gene-50.14	1.62	0.546	-1.39818	0.00516988	0.000735754
genemark-Harm_Chr4-processed-gene-56.7	65.793	24.47	-1.39518	9.91153e-10	3.96721e-11
maker-Harm_Chr15-augustus-gene-61.31	703.9	261.123	-1.38988	1.34095e-07	7.29328e-09
genemark-Harm_Chr31-processed-gene-64.7	4.93	1.783	-1.38868	0.000664457	7.14548e-05
genemark-Harm_Chr3-processed-gene-107.18	6.26	2.303	-1.38862	5.7852e-05	4.86318e-06
genemark-Harm_Chr23-processed-gene-1.29	63.806	23.36	-1.38425	3.11233e-12	9.41685e-14
maker-Harm_Chr10-augustus-gene-21.29	23.456	8.706	-1.38087	1.85852e-06	1.18834e-07
maker-Harm_Chr18-augustus-gene-99.18	7.19	2.533	-1.37999	0.000561875	5.92763e-05
maker-Harm_Chr17-augustus-gene-76.17	12.573	4.69	-1.37853	3.49006e-06	2.31297e-07
augustus_masked-Harm_Chr4-processed-gene-63.7	29.066	10.376	-1.37737	1.87558e-05	1.43035e-06
maker-Harm_Chr8-augustus-gene-36.9	3.78	1.376	-1.37413	0.0015575	0.000186796
maker-Harm_Chr3-augustus-gene-93.23	47.416	17.566	-1.37374	2.33521e-07	1.32117e-08
maker-Harm_Chr7-augustus-gene-75.12	6.896	2.51	-1.37322	5.20398e-06	3.55127e-07
genemark-Harm_Chr29-processed-gene-21.10	6.826	2.486	-1.37102	9.91955e-05	8.71468e-06
maker-Harm_Chr29-augustus-gene-54.24	9.223	3.253	-1.36949	0.0266323	0.0049824
genemark-Harm_Chr2-processed-gene-16.6	88.306	33.18	-1.36534	1.11374e-07	5.95197e-09
maker-Harm_Chr31-augustus-gene-25.9	0.91	0.323	-1.36345	0.0120501	0.00197584
maker-Harm_Chr29-augustus-gene-14.24	1.72	0.61	-1.36328	0.0358262	0.00709157
genemark-Harm_Chr25-processed-gene-14.20	34.03	12.81	-1.36139	2.83819e-08	1.35536e-09
maker-Harm_Chr9-augustus-gene-30.11	280.003	104.45	-1.35989	1.46752e-09	5.98091e-11
maker-Harm_Chr12-augustus-gene-3.37	282.383	107.573	-1.35932	1.41953e-09	5.76464e-11
genemark-Harm_Chr14-processed-gene-36.3	10.82	3.82	-1.35859	0.0150882	0.00256091
maker-Harm_Chr5-augustus-gene-115.19	6.913	2.576	-1.35838	5.8782e-05	4.9585e-06
maker-Harm_Chr26-augustus-gene-17.25	73.293	27.683	-1.35732	6.56341e-10	2.59359e-11
genemark-Harm_Chr22-processed-gene-78.20	1.923	0.663	-1.35637	0.00516053	0.000734047
maker-Harm_Chr22-augustus-gene-55.28	1.86	0.693	-1.35188	0.00744816	0.00112026
genemark-Harm_Chr13-processed-gene-84.36	10.116	3.62	-1.35137	0.00659141	0.000972661
augustus_masked-Harm_Chr4-processed-gene-45.5	8.226	3.053	-1.34977	0.000252916	2.45798e-05
augustus_masked-Harm_Chr29-processed-gene-13.9	8.226	3.053	-1.34977	0.000252916	2.45798e-05
genemark-Harm_Chr16-processed-gene-101.10	388.94	143.646	-1.34801	5.88057e-08	2.99259e-09
maker-Harm_Chr15-augustus-gene-56.23	0.876	0.31	-1.34721	0.0398115	0.00804299
augustus_masked-Harm_Chr20-processed-gene-63.20	13.69	4.876	-1.34599	0.0411753	0.00838926
maker-Harm_Chr5-augustus-gene-84.36	2.453	0.856	-1.34443	0.0224699	0.00410212
augustus_masked-Harm_Chr25-processed-gene-28.12	4.836	1.77	-1.34331	0.00240053	0.000306105
maker-Harm_Chr21-augustus-gene-5.31	35.553	12.92	-1.3429	0.0125408	0.00206383
maker-Harm_Chr5-augustus-gene-26.36	542.196	203.276	-1.3426	9.73595e-11	3.43555e-12
genemark-Harm_Chr6-processed-gene-76.1	16.54	6.186	-1.34178	3.37806e-05	2.69437e-06
maker-Harm_Chr20-augustus-gene-29.16	5.943	2.25	-1.33985	0.0407953	0.00829295
maker-Harm_Chr13-augustus-gene-102.35	47.94	18.41	-1.3356	1.49582e-05	1.11129e-06
maker-Harm_Chr1-augustus-gene-61.25	1.113	0.42	-1.33057	0.041761	0.00854645
maker-Harm_Chr15-augustus-gene-47.31	39.59	15.076	-1.32764	1.83824e-05	1.3965e-06
genemark-Harm_Chr8-processed-gene-13.4	104.446	40.556	-1.32609	7.32999e-08	3.77295e-09
genemark-Harm_Chr13-processed-gene-50.11	2.83	1.046	-1.32594	0.000161837	1.48905e-05
maker-Harm_Chr17-augustus-gene-47.13	8.103	3.056	-1.32391	7.14348e-05	6.09873e-06
maker-Harm_Chr3-augustus-gene-113.60	218.673	80.39	-1.32141	2.63118e-06	1.71115e-07
genemark-Harm_Chr19-processed-gene-5.21	460.016	174.59	-1.31776	1.02852e-10	3.65935e-12
maker-Harm_Chr13-augustus-gene-76.28	67.56	24.87	-1.31756	0.000413656	4.23488e-05
genemark-Harm_Chr1-processed-gene-96.15	1.323	0.506	-1.31678	0.00669501	0.000989412
genemark-Harm_Chr2-processed-gene-45.16	19.62	7.59	-1.3164	6.03552e-05	5.1e-06
genemark-Harm_Chr14-processed-gene-41.8	2.083	0.766	-1.31632	0.0351643	0.0069503
maker-Harm_Chr19-augustus-gene-6.38	231.443	87.77	-1.31351	1.02688e-07	5.42786e-09
maker-Harm_Chr9-augustus-gene-47.34	20.986	8.093	-1.31204	4.83648e-05	3.97751e-06
genemark-Harm_Chr12-processed-gene-55.25	48.223	18.88	-1.30713	5.54761e-06	3.80693e-07
maker-Harm_Chr29-augustus-gene-35.15	5.963	2.286	-1.3069	3.35872e-05	2.67649e-06
maker-Harm_Chr29-augustus-gene-36.19	26.436	10.343	-1.30682	9.1328e-06	6.52533e-07
maker-Harm_Chr4-augustus-gene-84.33	21.873	8.41	-1.30276	0.000455057	4.71779e-05
maker-Harm_Chr31-augustus-gene-77.30	3.71	1.41	-1.30153	0.000670938	7.22985e-05
maker-Harm_Chr21-augustus-gene-68.25	7.473	2.9	-1.30121	0.00062463	6.6671e-05
augustus_masked-Harm_Chr4-processed-gene-67.8	12.586	4.696	-1.30104	0.0156041	0.00267008
maker-Harm_Chr2-augustus-gene-14.25	19.883	7.543	-1.29826	0.000114869	1.02676e-05
genemark-Harm_Chr24-processed-gene-44.8	3.06	1.146	-1.29579	0.00195998	0.000243354
maker-Harm_Chr26-augustus-gene-42.37	5.023	1.906	-1.2935	0.000413656	4.23729e-05
augustus_masked-Harm_Chr13-processed-gene-84.16	3.99	1.53	-1.29089	0.00790938	0.00119771
maker-Harm_Chr26-augustus-gene-42.36	2.513	0.956	-1.2907	0.0102879	0.00163589
genemark-Harm_Chr8-processed-gene-66.3	3.14	1.186	-1.28818	0.000666639	7.17867e-05
maker-Harm_Chr5-augustus-gene-26.41	470.47	183.296	-1.28794	9.65702e-11	3.40066e-12
maker-Harm_Chr25-augustus-gene-41.49	120.756	47.323	-1.28679	2.73017e-08	1.2998e-09
maker-Harm_Chr17-augustus-gene-104.12	1192.52	467.496	-1.28614	1.18587e-11	3.83877e-13
maker-Harm_Chr17-augustus-gene-79.44	568.143	221.626	-1.27896	5.78912e-10	2.27496e-11
maker-Harm_Chr2-augustus-gene-34.34	2217.18	871.586	-1.27856	2.21914e-13	6.01867e-15
maker-Harm_Chr12-augustus-gene-76.35	15.746	6.336	-1.27855	0.000200831	1.90201e-05
augustus_masked-Harm_Chr1-processed-gene-45.12	45.386	17.82	-1.27812	1.74697e-06	1.11192e-07
genemark-Harm_Chr29-processed-gene-81.22	1.633	0.613	-1.27803	0.0484728	0.0103052
maker-Harm_Chr15-augustus-gene-61.32	151.706	60.466	-1.27573	1.39379e-06	8.74931e-08
augustus_masked-Harm_Chr28-processed-gene-31.15	17.05	7.13	-1.27171	0.0019946	0.000248088
genemark-Harm_Chr17-processed-gene-79.15	16.093	6.36	-1.26956	0.000157872	1.45142e-05
augustus_masked-Harm_Chr13-processed-gene-49.4	2.25	0.873	-1.26718	0.028142	0.00531817
maker-Harm_Chr23-augustus-gene-96.17	33.256	13.183	-1.2647	2.79299e-08	1.33174e-09
maker-Harm_Chr28-augustus-gene-90.12	73.043	29.04	-1.2637	1.98177e-09	8.20681e-11
maker-Harm_Chr14-augustus-gene-80.40	253.78	102.973	-1.26241	1.08898e-08	4.93835e-10
genemark-Harm_Chr28-processed-gene-30.11	4.91	1.97	-1.26054	0.000223789	2.14555e-05
maker-Harm_Chr9-augustus-gene-50.16	4.733	1.756	-1.26006	0.0498576	0.010676
genemark-Harm_Chr5-processed-gene-51.10	945.436	386.326	-1.25998	7.46744e-06	5.24833e-07
augustus_masked-Harm_Chr10-processed-gene-17.2	2.326	0.893	-1.25841	0.00694919	0.00103103
genemark-Harm_Chr18-processed-gene-78.41	39.856	15.96	-1.25803	1.05984e-05	7.68843e-07
genemark-Harm_Chr7-processed-gene-46.8	10.806	4.186	-1.25527	0.0292376	0.00556145
genemark-Harm_Chr16-processed-gene-3.31	6.24	2.483	-1.25195	0.00884519	0.00137131
maker-Harm_Chr24-augustus-gene-17.25	48.056	19.74	-1.25164	2.80905e-07	1.61178e-08
maker-Harm_Chr5-augustus-gene-162.31	15.126	6.166	-1.25144	3.49122e-05	2.79481e-06
augustus_masked-Harm_Chr13-processed-gene-57.13	17.416	6.933	-1.24931	0.000848651	9.37996e-05
maker-Harm_Chr23-augustus-gene-118.33	1.026	0.39	-1.24884	0.0485539	0.010326
augustus_masked-Harm_Chr28-processed-gene-94.3	5.773	2.27	-1.24764	0.00637134	0.000934147
genemark-Harm_Chr18-processed-gene-78.40	174.34	70.896	-1.24411	4.54196e-09	1.97692e-10
augustus_masked-Harm_Chr4-processed-gene-20.7	3.623	1.42	-1.24192	0.0154515	0.00263495
maker-Harm_Chr22-augustus-gene-11.23	18.426	7.583	-1.24074	0.000196622	1.85355e-05
genemark-Harm_Chr29-processed-gene-90.12	3.993	1.553	-1.24038	0.0124758	0.00205202
maker-Harm_Chr15-augustus-gene-41.45	13.633	5.373	-1.23836	0.00067648	7.3093e-05
maker-Harm_Chr11-augustus-gene-16.18	3.386	1.336	-1.23737	0.00733096	0.0011005
genemark-Harm_Chr21-processed-gene-68.1	4.37	1.746	-1.23646	0.0014296	0.000169372
genemark-Harm_Chr10-processed-gene-66.13	27.716	11.22	-1.23606	4.64616e-05	3.79389e-06
genemark-Harm_Chr13-processed-gene-102.27	32.03	13.02	-1.23263	2.67507e-07	1.52906e-08
genemark-Harm_Chr31-processed-gene-23.12	27.126	11.163	-1.23113	4.77167e-07	2.82487e-08
maker-Harm_Chr3-augustus-gene-83.47	38.44	15.82	-1.23084	1.91237e-06	1.22695e-07
augustus_masked-Harm_Chr29-processed-gene-55.7	74.09	30.016	-1.23013	2.92412e-06	1.91445e-07
genemark-Harm_Chr19-processed-gene-36.20	1.143	0.453	-1.22958	0.011605	0.00188625
genemark-Harm_Chr2-processed-gene-27.9	1.473	0.563	-1.22925	0.0439977	0.00913892
maker-Harm_Chr5-augustus-gene-61.38	4.223	1.673	-1.22662	0.0110554	0.00177969
augustus_masked-Harm_Chr1-processed-gene-98.4	31.853	13.036	-1.22542	4.20152e-06	2.81817e-07
genemark-Harm_Chr4-processed-gene-116.6	12.056	4.87	-1.22461	0.00152803	0.000182927
genemark-Harm_Chr5-processed-gene-135.12	7.596	3.096	-1.22398	0.000403957	4.11143e-05
genemark-Harm_Chr29-processed-gene-6.26	7.546	3.02	-1.22201	0.00383651	0.000518863
genemark-Harm_Chr16-processed-gene-84.13	5.11	2.073	-1.22088	0.00684588	0.00101371
genemark-Harm_Chr30-processed-gene-3.7	2.4	0.983	-1.21944	0.0209816	0.0037921
maker-Harm_Chr12-augustus-gene-12.19	13.216	5.303	-1.21908	0.000123538	1.11234e-05
maker-Harm_Chr19-augustus-gene-79.19	26.876	11.11	-1.21365	7.17618e-05	6.13188e-06
maker-Harm_Chr25-augustus-gene-18.18	118.16	50.293	-1.21187	0.000432032	4.45073e-05
augustus_masked-Harm_Chr1-processed-gene-62.1	12.356	5.066	-1.20971	4.64106e-05	3.78634e-06
genemark-Harm_Chr21-processed-gene-54.5	7.93	3.356	-1.20665	0.00368978	0.000495252
genemark-Harm_Chr12-processed-gene-116.2	20.51	8.64	-1.2062	2.37815e-07	1.3472e-08
genemark-Harm_Chr26-processed-gene-80.8	3156.68	1313.51	-1.20533	2.47502e-10	9.23891e-12
maker-Harm_Chr5-augustus-gene-76.22	11.37	4.703	-1.20525	0.00542647	0.000779393
genemark-Harm_Chr8-processed-gene-64.24	7.603	3.253	-1.20517	0.00849259	0.00130646
maker-Harm_Chr5-augustus-gene-136.44	26.716	11.28	-1.20488	0.000472335	4.90724e-05
maker-Harm_Chr4-augustus-gene-69.33	47.026	20.053	-1.20337	2.95631e-05	2.32134e-06
genemark-Harm_Chr13-processed-gene-45.21	6.45	2.663	-1.20163	7.67916e-05	6.59526e-06
genemark-Harm_Chr5-processed-gene-100.24	18.806	7.8	-1.20052	0.000191173	1.79521e-05
maker-Harm_Chr25-augustus-gene-43.41	51.783	21.71	-1.19716	2.31266e-08	1.09259e-09
maker-Harm_Chr16-augustus-gene-27.19	189.523	76.446	-1.19682	6.22438e-06	4.32022e-07
genemark-Harm_Chr1-processed-gene-34.10	6.943	2.79	-1.19682	0.000876227	9.77217e-05
genemark-Harm_Chr21-processed-gene-21.13	2.57	1.036	-1.19661	0.0435028	0.00901393
maker-Harm_Chr18-augustus-gene-11.18	3596.74	1498.09	-1.19578	3.93309e-06	2.62952e-07
maker-Harm_Chr4-augustus-gene-69.32	18.513	7.61	-1.19471	0.0196911	0.00351872
maker-Harm_Chr21-augustus-gene-90.41	40.153	16.66	-1.19231	2.48265e-05	1.9295e-06
genemark-Harm_Chr22-processed-gene-35.8	38.706	16.45	-1.19005	0.00043148	4.43979e-05
genemark-Harm_Chr16-processed-gene-26.11	77.896	32.886	-1.18995	7.36933e-08	3.79857e-09
genemark-Harm_Chr18-processed-gene-73.19	223.103	95.07	-1.18826	3.08571e-08	1.48481e-09
maker-Harm_Chr4-augustus-gene-8.25	772.74	326.47	-1.18702	7.44374e-10	2.95774e-11
augustus_masked-Harm_Chr7-processed-gene-78.16	5.26	2.22	-1.18619	0.0253796	0.00471843
augustus_masked-Harm_Chr10-processed-gene-108.10	10.373	4.16	-1.18404	0.0330314	0.00645889
maker-Harm_Chr25-augustus-gene-41.53	21.99	9.303	-1.18396	0.00425808	0.00058519
genemark-Harm_Chr25-processed-gene-42.31	7.923	3.33	-1.18274	0.0156964	0.00268931
maker-Harm_Chr11-augustus-gene-47.22	10.806	4.573	-1.18169	5.70812e-05	4.78173e-06
maker-Harm_Chr21-augustus-gene-95.31	39.093	16.423	-1.18018	1.10362e-07	5.88982e-09
genemark-Harm_Chr19-processed-gene-6.23	490.263	213.713	-1.17953	1.16844e-07	6.2613e-09
maker-Harm_Chr23-augustus-gene-88.18	16.343	6.93	-1.17914	0.000120199	1.08141e-05
genemark-Harm_Chr25-processed-gene-92.10	2.386	1.013	-1.17639	0.0290331	0.0055162
genemark-Harm_Chr2-processed-gene-8.3	52.383	22.166	-1.17536	2.12873e-05	1.63426e-06
maker-Harm_Chr15-augustus-gene-97.77	63.633	27.23	-1.1748	4.83648e-05	3.97568e-06
maker-Harm_Chr15-augustus-gene-96.12	63.633	27.23	-1.1748	4.83648e-05	3.97568e-06
maker-Harm_Chr10-augustus-gene-21.33	8.726	3.723	-1.16934	1.78997e-05	1.35722e-06
genemark-Harm_Chr13-processed-gene-30.19	0.9	0.366	-1.16623	0.0116349	0.00189335
maker-Harm_Chr23-augustus-gene-52.17	26.37	11.166	-1.16218	0.000303103	2.99877e-05
maker-Harm_Chr29-augustus-gene-11.22	3.636	1.466	-1.15901	0.0426103	0.00877929
maker-Harm_Chr4-augustus-gene-47.35	3.636	1.466	-1.15901	0.0426103	0.00877929
maker-Harm_Chr29-augustus-gene-90.20	94.146	39.023	-1.15782	8.74271e-05	7.61067e-06
maker-Harm_Chr1-augustus-gene-83.16	5.046	2.15	-1.1575	0.000268132	2.62932e-05
genemark-Harm_Chr18-processed-gene-90.24	627.153	259.67	-1.1551	5.99996e-05	5.06559e-06
maker-Harm_Chr13-augustus-gene-22.35	24.853	10.326	-1.15504	0.00412609	0.000564645
maker-Harm_Chr4-augustus-gene-104.19	2.636	1.113	-1.15341	0.00531809	0.000761888
augustus_masked-Harm_Chr4-processed-gene-109.14	26.45	11.393	-1.15177	0.00148633	0.000177067
maker-Harm_Chr31-augustus-gene-7.16	5.033	2.196	-1.15134	0.00205162	0.000256677
genemark-Harm_Chr3-processed-gene-97.11	17.196	7.166	-1.15077	0.00525683	0.000751194
maker-Harm_Chr23-augustus-gene-20.17	22.066	9.766	-1.1495	0.000562026	5.93332e-05
maker-Harm_Chr19-augustus-gene-79.20	44.23	18.796	-1.14908	0.00104839	0.000119239
genemark-Harm_Chr1-processed-gene-129.10	74.593	32.463	-1.14852	4.26113e-06	2.86436e-07
augustus_masked-Harm_Chr4-processed-gene-34.2	40.463	17.92	-1.1478	3.96729e-07	2.33674e-08
maker-Harm_Chr8-augustus-gene-16.10	4.84	2.05	-1.14752	0.006167	0.000901578
maker-Harm_Chr6-augustus-gene-18.29	23.49	10.17	-1.144	0.000180118	1.67958e-05
maker-Harm_Chr12-augustus-gene-35.21	104.05	43.576	-1.14383	1.73286e-06	1.10167e-07
augustus_masked-Harm_Chr18-processed-gene-32.14	12.156	5.303	-1.14352	0.0407953	0.00829401
genemark-Harm_Chr17-processed-gene-89.15	1.193	0.51	-1.14344	0.00483588	0.000680465
maker-Harm_Chr2-augustus-gene-10.20	163.03	70.663	-1.14261	3.0404e-07	1.76005e-08
augustus_masked-Harm_Chr4-processed-gene-63.1	29.806	12.646	-1.1404	0.0325127	0.00632902
maker-Harm_Chr12-augustus-gene-9.14	4.793	2.066	-1.13803	0.0424267	0.008726
augustus_masked-Harm_Chr30-processed-gene-40.1	16.88	7.393	-1.13451	0.00119906	0.000138963
maker-Harm_Chr29-augustus-gene-133.53	6.78	2.966	-1.13428	0.0100461	0.00159085
maker-Harm_Chr12-augustus-gene-20.33	13.086	5.593	-1.13035	0.00683067	0.00101095
genemark-Harm_Chr8-processed-gene-18.7	17.033	7.52	-1.13024	0.00551668	0.000794763
genemark-Harm_Chr20-processed-gene-69.16	2.173	0.95	-1.1295	0.0171714	0.00299796
genemark-Harm_Chr12-processed-gene-64.18	1.926	0.826	-1.12921	0.0058123	0.000842435
maker-Harm_Chr12-augustus-gene-22.29	6.5	2.733	-1.12741	0.00380438	0.000513686
genemark-Harm_Chr18-processed-gene-123.7	2.363	0.983	-1.12559	0.0398703	0.00805778
genemark-Harm_Chr31-processed-gene-58.15	4.36	1.923	-1.12307	0.000648599	6.94875e-05
genemark-Harm_Chr21-processed-gene-39.10	7.75	3.406	-1.11997	0.0228686	0.00418658
genemark-Harm_Chr17-processed-gene-103.3	88.483	40.303	-1.11732	1.25464e-05	9.23878e-07
augustus_masked-Harm_Chr10-processed-gene-124.26	7.776	3.45	-1.11723	0.00371553	0.000499793
maker-Harm_Chr8-augustus-gene-73.36	53.19	23.6	-1.11638	0.00105149	0.000119822
genemark-Harm_Chr29-processed-gene-114.7	122.103	53.593	-1.11637	6.18051e-09	2.7487e-10
genemark-Harm_Chr29-processed-gene-114.11	122.103	53.593	-1.11637	6.18051e-09	2.7487e-10
genemark-Harm_Chr29-processed-gene-99.15	12.7	5.606	-1.11363	0.0016814	0.00020521
maker-Harm_Chr18-augustus-gene-48.24	22.756	9.91	-1.11195	0.00943073	0.00147415
genemark-Harm_Chr7-processed-gene-10.11	6.97	3.096	-1.11105	0.000627622	6.70361e-05
maker-Harm_Chr15-augustus-gene-77.38	24.91	10.94	-1.11015	6.14067e-06	4.25316e-07
genemark-Harm_Chr18-processed-gene-33.13	23.366	10.383	-1.10893	1.04062e-05	7.53377e-07
augustus_masked-Harm_Chr10-processed-gene-53.0	3.146	1.36	-1.10796	0.0394668	0.00795322
augustus_masked-Harm_Chr30-processed-gene-21.0	92.57	41.32	-1.10741	5.58834e-09	2.47311e-10
maker-Harm_Chr3-augustus-gene-83.46	7.59	3.346	-1.10349	0.0142675	0.0023956
maker-Harm_Chr23-augustus-gene-25.17	30.253	13.27	-1.10324	0.00452959	0.000628779
genemark-Harm_Chr11-processed-gene-55.1	1960.4	884.286	-1.10246	9.13033e-09	4.11384e-10
genemark-Harm_Chr22-processed-gene-6.3	2.816	1.26	-1.10113	0.000317535	3.15544e-05
genemark-Harm_Chr9-processed-gene-11.0	39.54	17.993	-1.1007	1.50386e-06	9.48411e-08
maker-Harm_Chr25-augustus-gene-9.34	9.526	4.166	-1.09976	0.00779945	0.00117822
genemark-Harm_Chr2-processed-gene-13.9	7.6	3.343	-1.09931	0.00826268	0.00126446
maker-Harm_Chr10-augustus-gene-49.17	13.476	5.98	-1.09818	0.00691666	0.0010252
maker-Harm_Chr30-augustus-gene-1.19	1449.4	650.656	-1.09669	1.38768e-07	7.56771e-09
augustus_masked-Harm_Chr4-processed-gene-11.4	19.303	8.626	-1.09576	0.000262153	2.56496e-05
genemark-Harm_Chr9-processed-gene-88.16	10.093	4.556	-1.09468	5.43826e-05	4.53189e-06
augustus_masked-Harm_Chr5-processed-gene-11.3	35.82	15.833	-1.08877	0.000234323	2.26875e-05
augustus_masked-Harm_Chr5-processed-gene-18.3	35.82	15.833	-1.08877	0.000234323	2.26875e-05
maker-Harm_Chr5-augustus-gene-51.26	374.903	168.086	-1.08677	3.67253e-07	2.14472e-08
augustus_masked-Harm_Chr4-processed-gene-48.10	5.633	2.48	-1.08428	0.0475258	0.0100519
augustus_masked-Harm_Chr29-processed-gene-10.3	5.633	2.48	-1.08428	0.0475258	0.0100519
maker-Harm_Chr25-augustus-gene-41.48	5.613	2.473	-1.0824	0.0448038	0.00933902
maker-Harm_Chr5-augustus-gene-111.67	4.06	1.806	-1.07846	0.0279988	0.00528295
maker-Harm_Chr29-augustus-gene-129.40	365.04	167.186	-1.0771	5.29007e-07	3.15106e-08
genemark-Harm_Chr18-processed-gene-100.5	64.546	29.433	-1.07701	9.78836e-06	7.06509e-07
maker-Harm_Chr1-augustus-gene-137.19	1578	705.986	-1.07656	1.71654e-06	1.09004e-07
maker-Harm_Chr9-augustus-gene-31.25	24.926	11.033	-1.07619	0.00319501	0.000422595
maker-Harm_Chr21-augustus-gene-6.23	134.906	62.546	-1.07607	3.10326e-06	2.04079e-07
augustus_masked-Harm_Chr28-processed-gene-40.7	14.906	6.87	-1.07543	0.000208809	1.98216e-05
maker-Harm_Chr22-augustus-gene-77.25	20.75	9.243	-1.07472	0.0358262	0.00709011
maker-Harm_Chr8-augustus-gene-46.33	5.553	2.416	-1.07415	0.0301734	0.00577246
maker-Harm_Chr10-augustus-gene-10.16	3.8	1.693	-1.07231	0.0351516	0.00693577
genemark-Harm_Chr7-processed-gene-86.40	12.786	5.736	-1.06851	0.000317131	3.14912e-05
genemark-Harm_Chr1-processed-gene-110.24	4.183	1.91	-1.0646	0.00859065	0.00132405
maker-Harm_Chr29-augustus-gene-71.42	3.37	1.483	-1.06414	0.0311569	0.00599242
maker-Harm_Chr10-augustus-gene-72.38	6.183	2.806	-1.06316	0.0080515	0.00122569
maker-Harm_Chr10-augustus-gene-17.20	9.386	4.356	-1.06157	0.00815377	0.00124522
genemark-Harm_Chr18-processed-gene-124.13	15.53	7.163	-1.0596	0.00417885	0.000573083
genemark-Harm_Chr13-processed-gene-118.8	12.87	5.87	-1.05958	0.00263482	0.000341167
maker-Harm_Chr10-augustus-gene-52.23	1.413	0.64	-1.05871	0.0231034	0.00423966
genemark-Harm_Chr3-processed-gene-96.7	421.376	196.356	-1.05797	2.55689e-05	1.99279e-06
maker-Harm_Chr13-augustus-gene-74.26	1.853	0.826	-1.05727	0.0386343	0.00775728
genemark-Harm_Chr28-processed-gene-2.6	6.79	3.143	-1.05675	0.000212542	2.02222e-05
genemark-Harm_Chr22-processed-gene-22.12	2.8	1.25	-1.05663	0.042304	0.0086915
maker-Harm_Chr22-augustus-gene-113.20	55.466	25.123	-1.05612	5.26947e-05	4.36817e-06
maker-Harm_Chr10-augustus-gene-11.22	13.156	6.006	-1.05525	0.0167035	0.00289353
augustus_masked-Harm_Chr18-processed-gene-0.5	3.903	1.74	-1.05434	0.0400301	0.00810175
maker-Harm_Chr8-augustus-gene-57.40	6.863	3.243	-1.05221	0.006167	0.00090194
genemark-Harm_Chr27-processed-gene-8.4	67.456	31.873	-1.05081	1.652e-05	1.24298e-06
maker-Harm_Chr5-augustus-gene-111.63	22.91	10.466	-1.04976	0.00466535	0.000651026
maker-Harm_Chr1-augustus-gene-81.17	6.74	3.136	-1.04757	0.00296014	0.000387676
maker-Harm_Chr3-augustus-gene-6.26	2.35	1.09	-1.04698	0.00655482	0.000966754
genemark-Harm_Chr16-processed-gene-9.6	9.003	4.133	-1.04676	0.00581584	0.000843798
maker-Harm_Chr1-augustus-gene-63.29	11.676	5.446	-1.04538	0.00130144	0.000152005
maker-Harm_Chr12-augustus-gene-55.29	97.373	45.283	-1.04367	3.04831e-09	1.29791e-10
maker-Harm_Chr25-augustus-gene-77.29	9.06	4.073	-1.04367	0.0480359	0.0101773
maker-Harm_Chr22-augustus-gene-84.34	28.89	13.03	-1.04361	4.09258e-05	3.31798e-06
genemark-Harm_Chr13-processed-gene-90.7	8.04	3.65	-1.04236	0.0112389	0.00181556
genemark-Harm_Chr16-processed-gene-71.3	144.153	65.023	-1.04182	1.59866e-05	1.19701e-06
augustus_masked-Harm_Chr23-processed-gene-19.2	5.15	2.39	-1.03983	0.00442439	0.00061095
maker-Harm_Chr4-augustus-gene-8.31	13.853	6.493	-1.03839	0.0209761	0.00378811
genemark-Harm_Chr20-processed-gene-84.9	10.2	4.78	-1.03777	0.0113865	0.00184555
augustus_masked-Harm_Chr3-processed-gene-51.2	7.393	3.416	-1.03422	0.0495359	0.0105818
genemark-Harm_Chr15-processed-gene-55.19	4.863	2.233	-1.03277	0.00165712	0.000201039
maker-Harm_Chr7-augustus-gene-83.40	15.98	7.45	-1.03235	0.000873788	9.72906e-05
maker-Harm_Chr17-augustus-gene-33.28	57.78	27.273	-1.03232	1.63685e-07	9.06976e-09
maker-Harm_Chr19-augustus-gene-52.29	11.886	5.49	-1.03002	0.00638532	0.0009373
maker-Harm_Chr12-augustus-gene-76.32	5.816	2.693	-1.02865	0.00388046	0.000525656
augustus_masked-Harm_Chr19-processed-gene-57.2	38.526	18.056	-1.02844	5.63691e-05	4.70565e-06
augustus_masked-Harm_Chr1-processed-gene-0.3	11.896	5.483	-1.02789	0.0453594	0.00947138
augustus_masked-Harm_Chr10-processed-gene-33.10	21.536	10.03	-1.02777	0.00170811	0.0002086
augustus_masked-Harm_Chr6-processed-gene-103.4	18.166	8.493	-1.02775	0.00437807	0.000603916
augustus_masked-Harm_Chr13-processed-gene-52.7	25.013	11.726	-1.02608	0.00137989	0.000162577
genemark-Harm_Chr16-processed-gene-86.2	33.09	15.963	-1.02606	0.0155898	0.00266422
maker-Harm_Chr29-augustus-gene-43.22	25.746	12.18	-1.02562	0.000179127	1.66903e-05
maker-Harm_Chr17-augustus-gene-88.47	17.453	8.183	-1.02485	0.000307045	3.04337e-05
maker-Harm_Chr6-augustus-gene-70.18	11.436	5.283	-1.02473	0.0337078	0.00661574
genemark-Harm_Chr3-processed-gene-84.18	3.616	1.713	-1.023	0.000782984	8.58565e-05
maker-Harm_Chr13-augustus-gene-79.36	629.586	295.406	-1.02284	4.90311e-07	2.90983e-08
genemark-Harm_Chr1-processed-gene-27.7	0.373	0.17	-1.02248	0.0260252	0.00485742
maker-Harm_Chr5-augustus-gene-63.34	4.93	2.24	-1.02157	0.0286651	0.00543793
maker-Harm_Chr17-augustus-gene-122.43	12.14	5.616	-1.02139	0.000914813	0.000102646
maker-Harm_Chr9-augustus-gene-22.21	102.476	48.656	-1.02128	1.76045e-06	1.12178e-07
genemark-Harm_Chr6-processed-gene-75.13	9.123	4.316	-1.02027	0.0110871	0.0017856
maker-Harm_Chr9-augustus-gene-121.34	14.953	7.076	-1.01665	0.0116448	0.00189835
maker-Harm_Chr9-augustus-gene-69.24	7.213	3.386	-1.01596	0.0281136	0.00531076
genemark-Harm_Chr15-processed-gene-47.11	3.15	1.453	-1.01328	0.0100461	0.00159018
maker-Harm_Chr12-augustus-gene-86.28	4.956	2.396	-1.00765	0.00373658	0.000502896
maker-Harm_Chr3-augustus-gene-93.26	12.15	5.786	-1.00589	0.000662165	7.11118e-05
genemark-Harm_Chr5-processed-gene-51.12	601.253	284.266	-1.00571	1.74372e-07	9.68736e-09
maker-Harm_Chr29-augustus-gene-62.38	14.493	6.903	-1.00483	0.00149187	0.000177837
augustus_masked-Harm_Chr12-processed-gene-22.0	3.48	1.663	-1.00369	0.0283899	0.00537227
maker-Harm_Chr19-augustus-gene-52.33	5.353	2.596	-1.00274	0.0154559	0.0026369

## Sheet: Up_KEGG
Pathway ID	Pathway Name	Level 1	Level 2	Term Candidate Gene Num	Total Candidate Gene Num	Term Gene Num	Total Gene Num	Rich Ratio	P value	Q value
ko04142	Lysosome	Cellular Processes	Transport and catabolism	30	526	218	7779	0.137615	0.000139636	0.0161978
ko04213	Longevity regulating pathway - multiple species	Organismal Systems	Aging	21	526	129	7779	0.162791	0.000135823	0.0161978
ko04210	Apoptosis	Cellular Processes	Cell growth and death	23	526	158	7779	0.14557	0.000366781	0.0283644
ko04064	NF-kappa B signaling pathway	Environmental Information Processing	Signal transduction	9	526	36	7779	0.25	0.000498934	0.0289382
ko00480	Glutathione metabolism	Metabolism	Metabolism of other amino acids	16	526	107	7779	0.149533	0.00209817	0.060847
ko00980	Metabolism of xenobiotics by cytochrome P450	Metabolism	Xenobiotics biodegradation and metabolism	22	526	165	7779	0.133333	0.00161146	0.060847
ko04612	Antigen processing and presentation	Organismal Systems	Immune system	9	526	43	7779	0.209302	0.00195618	0.060847
ko00790	Folate biosynthesis	Metabolism	Metabolism of cofactors and vitamins	11	526	64	7779	0.171875	0.00340586	0.0877954
ko00053	Ascorbate and aldarate metabolism	Metabolism	Carbohydrate metabolism	16	526	118	7779	0.135593	0.00566757	0.119534
ko04623	Cytosolic DNA-sensing pathway	Organismal Systems	Immune system	11	526	68	7779	0.161765	0.00550028	0.119534
ko00590	Arachidonic acid metabolism	Metabolism	Lipid metabolism	8	526	42	7779	0.190476	0.00632001	0.122187
ko00561	Glycerolipid metabolism	Metabolism	Lipid metabolism	17	526	134	7779	0.126866	0.00862758	0.153969
ko04141	Protein processing in endoplasmic reticulum	Genetic Information Processing	Folding, sorting and degradation	25	526	227	7779	0.110132	0.0104153	0.162906
ko04145	Phagosome	Cellular Processes	Transport and catabolism	20	526	170	7779	0.117647	0.0105327	0.162906
ko00220	Arginine biosynthesis	Metabolism	Amino acid metabolism	7	526	40	7779	0.175	0.0164436	0.183641
ko00670	One carbon pool by folate	Metabolism	Metabolism of cofactors and vitamins	4	526	15	7779	0.266667	0.0154952	0.183641
ko03320	PPAR signaling pathway	Organismal Systems	Endocrine system	11	526	79	7779	0.139241	0.0166227	0.183641
ko04745	Phototransduction - fly	Organismal Systems	Sensory system	13	526	99	7779	0.131313	0.0154748	0.183641
ko04979	Cholesterol metabolism	Organismal Systems	Digestive system	14	526	110	7779	0.127273	0.0158604	0.183641
ko00040	Pentose and glucuronate interconversions	Metabolism	Carbohydrate metabolism	16	526	135	7779	0.118519	0.0195252	0.198768
ko04140	Autophagy - animal	Cellular Processes	Transport and catabolism	28	526	276	7779	0.101449	0.0197054	0.198768
ko01230	Biosynthesis of amino acids	Metabolism	Global and overview maps	18	526	159	7779	0.113208	0.0211712	0.204655
ko04215	Apoptosis - multiple species	Cellular Processes	Cell growth and death	5	526	25	7779	0.2	0.0238288	0.221131
ko00511	Other glycan degradation	Metabolism	Glycan biosynthesis and metabolism	7	526	44	7779	0.159091	0.0268113	0.236611
ko03460	Fanconi anemia pathway	Genetic Information Processing	Replication and repair	22	526	211	7779	0.104265	0.0275367	0.236611
ko00531	Glycosaminoglycan degradation	Metabolism	Glycan biosynthesis and metabolism	4	526	19	7779	0.210526	0.0355256	0.284205
ko00983	Drug metabolism - other enzymes	Metabolism	Xenobiotics biodegradation and metabolism	28	526	290	7779	0.0965517	0.0348422	0.284205
ko04624	Toll and Imd signaling pathway	Organismal Systems	Immune system	16	526	146	7779	0.109589	0.0372804	0.288302
ko00981	Insect hormone biosynthesis	Metabolism	Metabolism of terpenoids and polyketides	7	526	48	7779	0.145833	0.0409198	0.296668
ko03050	Proteasome	Genetic Information Processing	Folding, sorting and degradation	8	526	58	7779	0.137931	0.0400569	0.296668
ko04622	RIG-I-like receptor signaling pathway	Organismal Systems	Immune system	5	526	29	7779	0.172414	0.0427137	0.30029
ko00860	Porphyrin and chlorophyll metabolism	Metabolism	Metabolism of cofactors and vitamins	13	526	117	7779	0.111111	0.0517678	0.353239
ko04137	Mitophagy - animal	Cellular Processes	Transport and catabolism	7	526	51	7779	0.137255	0.054187	0.359182
ko00604	Glycosphingolipid biosynthesis - ganglio series	Metabolism	Glycan biosynthesis and metabolism	2	526	6	7779	0.333333	0.0570583	0.367709
ko00740	Riboflavin metabolism	Metabolism	Metabolism of cofactors and vitamins	3	526	14	7779	0.214286	0.0640067	0.40134
ko00630	Glyoxylate and dicarboxylate metabolism	Metabolism	Carbohydrate metabolism	9	526	76	7779	0.118421	0.0694989	0.424309
ko00830	Retinol metabolism	Metabolism	Metabolism of cofactors and vitamins	14	526	135	7779	0.103704	0.0715657	0.425724
ko04668	TNF signaling pathway	Environmental Information Processing	Signal transduction	9	526	77	7779	0.116883	0.0742367	0.430573
ko00250	Alanine, aspartate and glutamate metabolism	Metabolism	Amino acid metabolism	6	526	45	7779	0.133333	0.0805444	0.455763
ko04657	IL-17 signaling pathway	Organismal Systems	Immune system	10	526	91	7779	0.10989	0.086241	0.476379
ko04610	Complement and coagulation cascades	Organismal Systems	Immune system	7	526	58	7779	0.12069	0.0945573	0.51017
ko04620	Toll-like receptor signaling pathway	Organismal Systems	Immune system	8	526	70	7779	0.114286	0.0986413	0.520109
ko00564	Glycerophospholipid metabolism	Metabolism	Lipid metabolism	15	526	156	7779	0.0961538	0.105234	0.532813
ko00730	Thiamine metabolism	Metabolism	Metabolism of cofactors and vitamins	4	526	27	7779	0.148148	0.105644	0.532813
ko00100	Steroid biosynthesis	Metabolism	Lipid metabolism	5	526	38	7779	0.131579	0.110695	0.539423
ko04120	Ubiquitin mediated proteolysis	Genetic Information Processing	Folding, sorting and degradation	14	526	145	7779	0.0965517	0.111921	0.539423
ko04136	Autophagy - other	Cellular Processes	Transport and catabolism	15	526	158	7779	0.0949367	0.11393	0.539423
ko04115	p53 signaling pathway	Cellular Processes	Cell growth and death	8	526	73	7779	0.109589	0.11833	0.549053
ko00603	Glycosphingolipid biosynthesis - globo and isoglobo series	Metabolism	Glycan biosynthesis and metabolism	4	526	29	7779	0.137931	0.128917	0.575892
ko04621	NOD-like receptor signaling pathway	Organismal Systems	Immune system	11	526	111	7779	0.0990991	0.129079	0.575892
ko00140	Steroid hormone biosynthesis	Metabolism	Lipid metabolism	11	526	112	7779	0.0982143	0.134982	0.590862
ko03420	Nucleotide excision repair	Genetic Information Processing	Replication and repair	20	526	229	7779	0.0873362	0.142356	0.611603
ko04722	Neurotrophin signaling pathway	Organismal Systems	Nervous system	12	526	130	7779	0.0923077	0.168096	0.709059
ko00260	Glycine, serine and threonine metabolism	Metabolism	Amino acid metabolism	14	526	157	7779	0.089172	0.175036	0.725149
ko04920	Adipocytokine signaling pathway	Organismal Systems	Endocrine system	5	526	45	7779	0.111111	0.185585	0.755364
ko00340	Histidine metabolism	Metabolism	Amino acid metabolism	2	526	12	7779	0.166667	0.192638	0.770552
ko04966	Collecting duct acid secretion	Organismal Systems	Excretory system	3	526	23	7779	0.130435	0.200758	0.789421
ko00410	beta-Alanine metabolism	Metabolism	Metabolism of other amino acids	4	526	36	7779	0.111111	0.223798	0.851165
ko04658	Th1 and Th2 cell differentiation	Organismal Systems	Immune system	7	526	73	7779	0.0958904	0.222223	0.851165
ko04340	Hedgehog signaling pathway	Environmental Information Processing	Signal transduction	5	526	49	7779	0.102041	0.234831	0.878722
ko00920	Sulfur metabolism	Metabolism	Energy metabolism	2	526	14	7779	0.142857	0.243726	0.897531
ko00592	alpha-Linolenic acid metabolism	Metabolism	Lipid metabolism	3	526	26	7779	0.115385	0.255615	0.926603
ko00071	Fatty acid degradation	Metabolism	Lipid metabolism	5	526	53	7779	0.0943396	0.287214	0.940024
ko00360	Phenylalanine metabolism	Metabolism	Amino acid metabolism	4	526	39	7779	0.102564	0.268918	0.940024
ko00500	Starch and sucrose metabolism	Metabolism	Carbohydrate metabolism	4	526	41	7779	0.097561	0.299835	0.940024
ko00562	Inositol phosphate metabolism	Metabolism	Carbohydrate metabolism	9	526	105	7779	0.0857143	0.278832	0.940024
ko00600	Sphingolipid metabolism	Metabolism	Lipid metabolism	10	526	119	7779	0.0840336	0.283862	0.940024
ko00640	Propanoate metabolism	Metabolism	Carbohydrate metabolism	4	526	39	7779	0.102564	0.268918	0.940024
ko00750	Vitamin B6 metabolism	Metabolism	Metabolism of cofactors and vitamins	1	526	5	7779	0.2	0.295422	0.940024
ko01040	Biosynthesis of unsaturated fatty acids	Metabolism	Lipid metabolism	6	526	67	7779	0.0895522	0.298916	0.940024
ko04320	Dorso-ventral axis formation	Organismal Systems	Development	11	526	134	7779	0.0820896	0.296122	0.940024
ko04640	Hematopoietic cell lineage	Organismal Systems	Immune system	3	526	28	7779	0.107143	0.293241	0.940024
ko00520	Amino sugar and nucleotide sugar metabolism	Metabolism	Carbohydrate metabolism	7	526	81	7779	0.0864198	0.30687	0.949253
ko04721	Synaptic vesicle cycle	Organismal Systems	Nervous system	8	526	96	7779	0.0833333	0.322719	0.985142
ko04110	Cell cycle	Cellular Processes	Cell growth and death	11	526	138	7779	0.0797101	0.330136	0.994695
ko00380	Tryptophan metabolism	Metabolism	Amino acid metabolism	6	526	70	7779	0.0857143	0.335344	0.997434
ko00010	Glycolysis / Gluconeogenesis	Metabolism	Carbohydrate metabolism	2	526	67	7779	0.0298507	0.946924	0.999987
ko00020	Citrate cycle (TCA cycle)	Metabolism	Carbohydrate metabolism	10	526	203	7779	0.0492611	0.888652	0.999987
ko00030	Pentose phosphate pathway	Metabolism	Carbohydrate metabolism	3	526	58	7779	0.0517241	0.761489	0.999987
ko00051	Fructose and mannose metabolism	Metabolism	Carbohydrate metabolism	4	526	45	7779	0.0888889	0.362592	0.999987
ko00052	Galactose metabolism	Metabolism	Carbohydrate metabolism	6	526	86	7779	0.0697674	0.52963	0.999987
ko00061	Fatty acid biosynthesis	Metabolism	Lipid metabolism	3	526	46	7779	0.0652174	0.610177	0.999987
ko00062	Fatty acid elongation	Metabolism	Lipid metabolism	2	526	47	7779	0.0425532	0.836714	0.999987
ko00073	Cutin, suberine and wax biosynthesis	Metabolism	Lipid metabolism	2	526	36	7779	0.0555556	0.710304	0.999987
ko00130	Ubiquinone and other terpenoid-quinone biosynthesis	Metabolism	Metabolism of cofactors and vitamins	4	526	59	7779	0.0677966	0.571985	0.999987
ko00190	Oxidative phosphorylation	Metabolism	Energy metabolism	6	526	219	7779	0.0273973	0.997741	0.999987
ko00230	Purine metabolism	Metabolism	Nucleotide metabolism	5	526	201	7779	0.0248756	0.998278	0.999987
ko00232	Caffeine metabolism	Metabolism	Biosynthesis of other secondary metabolites	2	526	38	7779	0.0526316	0.738152	0.999987
ko00240	Pyrimidine metabolism	Metabolism	Nucleotide metabolism	2	526	65	7779	0.0307692	0.9404	0.999987
ko00270	Cysteine and methionine metabolism	Metabolism	Amino acid metabolism	4	526	61	7779	0.0655738	0.598786	0.999987
ko00280	Valine, leucine and isoleucine degradation	Metabolism	Amino acid metabolism	4	526	62	7779	0.0645161	0.611803	0.999987
ko00310	Lysine degradation	Metabolism	Amino acid metabolism	9	526	175	7779	0.0514286	0.845903	0.999987
ko00330	Arginine and proline metabolism	Metabolism	Amino acid metabolism	2	526	45	7779	0.0444444	0.818244	0.999987
ko00350	Tyrosine metabolism	Metabolism	Amino acid metabolism	4	526	51	7779	0.0784314	0.45589	0.999987
ko00400	Phenylalanine, tyrosine and tryptophan biosynthesis	Metabolism	Amino acid metabolism	1	526	10	7779	0.1	0.503686	0.999987
ko00430	Taurine and hypotaurine metabolism	Metabolism	Metabolism of other amino acids	1	526	9	7779	0.111111	0.467647	0.999987
ko00440	Phosphonate and phosphinate metabolism	Metabolism	Metabolism of other amino acids	1	526	9	7779	0.111111	0.467647	0.999987
ko00450	Selenocompound metabolism	Metabolism	Metabolism of other amino acids	1	526	14	7779	0.0714286	0.625074	0.999987
ko00510	N-Glycan biosynthesis	Metabolism	Glycan biosynthesis and metabolism	5	526	66	7779	0.0757576	0.464219	0.999987
ko00514	Other types of O-glycan biosynthesis	Metabolism	Glycan biosynthesis and metabolism	2	526	43	7779	0.0465116	0.797926	0.999987
ko00515	Mannose type O-glycan biosynthesis	Metabolism	Glycan biosynthesis and metabolism	2	526	21	7779	0.0952381	0.420232	0.999987
ko00565	Ether lipid metabolism	Metabolism	Lipid metabolism	1	526	37	7779	0.027027	0.925481	0.999987
ko00601	Glycosphingolipid biosynthesis - lacto and neolacto series	Metabolism	Glycan biosynthesis and metabolism	2	526	32	7779	0.0625	0.647206	0.999987
ko00620	Pyruvate metabolism	Metabolism	Carbohydrate metabolism	4	526	64	7779	0.0625	0.637043	0.999987
ko00650	Butanoate metabolism	Metabolism	Carbohydrate metabolism	1	526	28	7779	0.0357143	0.859688	0.999987
ko00770	Pantothenate and CoA biosynthesis	Metabolism	Metabolism of cofactors and vitamins	3	526	44	7779	0.0681818	0.579558	0.999987
ko00910	Nitrogen metabolism	Metabolism	Energy metabolism	1	526	23	7779	0.0434783	0.800642	0.999987
ko00970	Aminoacyl-tRNA biosynthesis	Genetic Information Processing	Translation	1	526	54	7779	0.0185185	0.977496	0.999987
ko01200	Carbon metabolism	Metabolism	Global and overview maps	22	526	331	7779	0.0664653	0.566889	0.999987
ko01210	2-Oxocarboxylic acid metabolism	Metabolism	Global and overview maps	6	526	90	7779	0.0666667	0.574984	0.999987
ko01212	Fatty acid metabolism	Metabolism	Global and overview maps	11	526	141	7779	0.0780142	0.356155	0.999987
ko02010	ABC transporters	Environmental Information Processing	Membrane transport	3	526	80	7779	0.0375	0.914583	0.999987
ko03008	Ribosome biogenesis in eukaryotes	Genetic Information Processing	Translation	5	526	149	7779	0.033557	0.976749	0.999987
ko03010	Ribosome	Genetic Information Processing	Translation	2	526	166	7779	0.0120482	0.999895	0.999987
ko03013	RNA transport	Genetic Information Processing	Translation	23	526	341	7779	0.0674487	0.5375	0.999987
ko03015	mRNA surveillance pathway	Genetic Information Processing	Translation	16	526	256	7779	0.0625	0.666602	0.999987
ko03018	RNA degradation	Genetic Information Processing	Folding, sorting and degradation	14	526	215	7779	0.0651163	0.598943	0.999987
ko03020	RNA polymerase	Genetic Information Processing	Transcription	8	526	141	7779	0.0567376	0.746351	0.999987
ko03022	Basal transcription factors	Genetic Information Processing	Transcription	1	526	75	7779	0.0133333	0.994892	0.999987
ko03030	DNA replication	Genetic Information Processing	Replication and repair	2	526	52	7779	0.0384615	0.875682	0.999987
ko03040	Spliceosome	Genetic Information Processing	Transcription	15	526	216	7779	0.0694444	0.4965	0.999987
ko03060	Protein export	Genetic Information Processing	Folding, sorting and degradation	1	526	34	7779	0.0294118	0.907973	0.999987
ko03410	Base excision repair	Genetic Information Processing	Replication and repair	1	526	39	7779	0.025641	0.935263	0.999987
ko03430	Mismatch repair	Genetic Information Processing	Replication and repair	2	526	25	7779	0.08	0.511646	0.999987
ko03440	Homologous recombination	Genetic Information Processing	Replication and repair	2	526	40	7779	0.05	0.763685	0.999987
ko03450	Non-homologous end-joining	Genetic Information Processing	Replication and repair	1	526	23	7779	0.0434783	0.800642	0.999987
ko04010	MAPK signaling pathway	Environmental Information Processing	Signal transduction	14	526	226	7779	0.0619469	0.673668	0.999987
ko04012	ErbB signaling pathway	Environmental Information Processing	Signal transduction	3	526	96	7779	0.03125	0.962331	0.999987
ko04013	MAPK signaling pathway - fly	Environmental Information Processing	Signal transduction	8	526	185	7779	0.0432432	0.939273	0.999987
ko04014	Ras signaling pathway	Environmental Information Processing	Signal transduction	10	526	218	7779	0.0458716	0.931102	0.999987
ko04015	Rap1 signaling pathway	Environmental Information Processing	Signal transduction	6	526	234	7779	0.025641	0.998946	0.999987
ko04020	Calcium signaling pathway	Environmental Information Processing	Signal transduction	4	526	211	7779	0.0189573	0.999758	0.999987
ko04022	cGMP-PKG signaling pathway	Environmental Information Processing	Signal transduction	5	526	187	7779	0.026738	0.996424	0.999987
ko04024	cAMP signaling pathway	Environmental Information Processing	Signal transduction	9	526	303	7779	0.029703	0.999024	0.999987
ko04062	Chemokine signaling pathway	Organismal Systems	Immune system	6	526	167	7779	0.0359281	0.973717	0.999987
ko04066	HIF-1 signaling pathway	Environmental Information Processing	Signal transduction	4	526	110	7779	0.0363636	0.945658	0.999987
ko04068	FoxO signaling pathway	Environmental Information Processing	Signal transduction	7	526	150	7779	0.0466667	0.889416	0.999987
ko04070	Phosphatidylinositol signaling system	Environmental Information Processing	Signal transduction	11	526	149	7779	0.0738255	0.426642	0.999987
ko04071	Sphingolipid signaling pathway	Environmental Information Processing	Signal transduction	9	526	147	7779	0.0612245	0.670237	0.999987
ko04072	Phospholipase D signaling pathway	Environmental Information Processing	Signal transduction	3	526	143	7779	0.020979	0.997268	0.999987
ko04080	Neuroactive ligand-receptor interaction	Environmental Information Processing	Signaling molecules and interaction	19	526	297	7779	0.0639731	0.635066	0.999987
ko04114	Oocyte meiosis	Cellular Processes	Cell growth and death	7	526	147	7779	0.047619	0.877159	0.999987
ko04144	Endocytosis	Cellular Processes	Transport and catabolism	13	526	264	7779	0.0492424	0.91421	0.999987
ko04146	Peroxisome	Cellular Processes	Transport and catabolism	19	526	262	7779	0.0725191	0.409605	0.999987
ko04150	mTOR signaling pathway	Environmental Information Processing	Signal transduction	11	526	176	7779	0.0625	0.651721	0.999987
ko04151	PI3K-Akt signaling pathway	Environmental Information Processing	Signal transduction	25	526	375	7779	0.0666667	0.561083	0.999987
ko04152	AMPK signaling pathway	Environmental Information Processing	Signal transduction	10	526	161	7779	0.0621118	0.656572	0.999987
ko04211	Longevity regulating pathway	Organismal Systems	Aging	7	526	119	7779	0.0588235	0.702836	0.999987
ko04212	Longevity regulating pathway - worm	Organismal Systems	Aging	10	526	160	7779	0.0625	0.648792	0.999987
ko04214	Apoptosis - fly	Cellular Processes	Cell growth and death	5	526	101	7779	0.049505	0.82228	0.999987
ko04216	Ferroptosis	Cellular Processes	Cell growth and death	8	526	127	7779	0.0629921	0.634399	0.999987
ko04217	Necroptosis	Cellular Processes	Cell growth and death	6	526	94	7779	0.0638298	0.618068	0.999987
ko04218	Cellular senescence	Cellular Processes	Cell growth and death	10	526	160	7779	0.0625	0.648792	0.999987
ko04260	Cardiac muscle contraction	Organismal Systems	Circulatory system	2	526	67	7779	0.0298507	0.946924	0.999987
ko04261	Adrenergic signaling in cardiomyocytes	Organismal Systems	Circulatory system	5	526	134	7779	0.0373134	0.953961	0.999987
ko04270	Vascular smooth muscle contraction	Organismal Systems	Circulatory system	3	526	163	7779	0.0184049	0.999164	0.999987
ko04310	Wnt signaling pathway	Environmental Information Processing	Signal transduction	15	526	248	7779	0.0604839	0.712186	0.999987
ko04330	Notch signaling pathway	Environmental Information Processing	Signal transduction	9	526	133	7779	0.0676692	0.549146	0.999987
ko04341	Hedgehog signaling pathway - fly	Environmental Information Processing	Signal transduction	3	526	47	7779	0.0638298	0.624917	0.999987
ko04350	TGF-beta signaling pathway	Environmental Information Processing	Signal transduction	3	526	53	7779	0.0566038	0.705186	0.999987
ko04360	Axon guidance	Organismal Systems	Development	7	526	167	7779	0.0419162	0.941018	0.999987
ko04370	VEGF signaling pathway	Environmental Information Processing	Signal transduction	1	526	54	7779	0.0185185	0.977496	0.999987
ko04371	Apelin signaling pathway	Environmental Information Processing	Signal transduction	13	526	173	7779	0.0751445	0.387758	0.999987
ko04380	Osteoclast differentiation	Organismal Systems	Development	6	526	85	7779	0.0705882	0.517982	0.999987
ko04390	Hippo signaling pathway	Environmental Information Processing	Signal transduction	7	526	133	7779	0.0526316	0.804445	0.999987
ko04391	Hippo signaling pathway - fly	Environmental Information Processing	Signal transduction	6	526	158	7779	0.0379747	0.96126	0.999987
ko04392	Hippo signaling pathway - multiple species	Environmental Information Processing	Signal transduction	1	526	34	7779	0.0294118	0.907973	0.999987
ko04510	Focal adhesion	Cellular Processes	Cellular community - eukaryotes	22	526	359	7779	0.0612813	0.718615	0.999987
ko04512	ECM-receptor interaction	Environmental Information Processing	Signaling molecules and interaction	19	526	291	7779	0.0652921	0.598797	0.999987
ko04514	Cell adhesion molecules (CAMs)	Environmental Information Processing	Signaling molecules and interaction	5	526	92	7779	0.0543478	0.75466	0.999987
ko04520	Adherens junction	Cellular Processes	Cellular community - eukaryotes	7	526	130	7779	0.0538462	0.785215	0.999987
ko04530	Tight junction	Cellular Processes	Cellular community - eukaryotes	8	526	223	7779	0.0358744	0.986458	0.999987
ko04540	Gap junction	Cellular Processes	Cellular community - eukaryotes	3	526	116	7779	0.0258621	0.987251	0.999987
ko04550	Signaling pathways regulating pluripotency of stem cells	Cellular Processes	Cellular community - eukaryotes	5	526	128	7779	0.0390625	0.940144	0.999987
ko04611	Platelet activation	Organismal Systems	Immune system	10	526	278	7779	0.0359712	0.992669	0.999987
ko04614	Renin-angiotensin system	Organismal Systems	Endocrine system	3	526	41	7779	0.0731707	0.530895	0.999987
ko04625	C-type lectin receptor signaling pathway	Organismal Systems	Immune system	4	526	75	7779	0.0533333	0.756053	0.999987
ko04630	Jak-STAT signaling pathway	Environmental Information Processing	Signal transduction	4	526	85	7779	0.0470588	0.835903	0.999987
ko04650	Natural killer cell mediated cytotoxicity	Organismal Systems	Immune system	2	526	77	7779	0.025974	0.970543	0.999987
ko04659	Th17 cell differentiation	Organismal Systems	Immune system	4	526	49	7779	0.0816327	0.42515	0.999987
ko04660	T cell receptor signaling pathway	Organismal Systems	Immune system	5	526	87	7779	0.0574713	0.709573	0.999987
ko04662	B cell receptor signaling pathway	Organismal Systems	Immune system	4	526	68	7779	0.0588235	0.684234	0.999987
ko04664	Fc epsilon RI signaling pathway	Organismal Systems	Immune system	2	526	64	7779	0.03125	0.93686	0.999987
ko04666	Fc gamma R-mediated phagocytosis	Organismal Systems	Immune system	7	526	129	7779	0.0542636	0.778501	0.999987
ko04670	Leukocyte transendothelial migration	Organismal Systems	Immune system	5	526	94	7779	0.0531915	0.771163	0.999987
ko04710	Circadian rhythm	Organismal Systems	Environmental adaptation	1	526	21	7779	0.047619	0.770586	0.999987
ko04711	Circadian rhythm - fly	Organismal Systems	Environmental adaptation	3	526	33	7779	0.0909091	0.387892	0.999987
ko04713	Circadian entrainment	Organismal Systems	Environmental adaptation	3	526	139	7779	0.0215827	0.996552	0.999987
ko04714	Thermogenesis	Organismal Systems	Environmental adaptation	7	526	340	7779	0.0205882	0.999987	0.999987
ko04720	Long-term potentiation	Organismal Systems	Nervous system	3	526	85	7779	0.0352941	0.933506	0.999987
ko04723	Retrograde endocannabinoid signaling	Organismal Systems	Nervous system	3	526	160	7779	0.01875	0.999	0.999987
ko04724	Glutamatergic synapse	Organismal Systems	Nervous system	2	526	97	7779	0.0206186	0.991258	0.999987
ko04725	Cholinergic synapse	Organismal Systems	Nervous system	8	526	136	7779	0.0588235	0.709342	0.999987
ko04726	Serotonergic synapse	Organismal Systems	Nervous system	4	526	84	7779	0.047619	0.829036	0.999987
ko04727	GABAergic synapse	Organismal Systems	Nervous system	4	526	100	7779	0.04	0.913995	0.999987
ko04728	Dopaminergic synapse	Organismal Systems	Nervous system	7	526	113	7779	0.0619469	0.650062	0.999987
ko04730	Long-term depression	Organismal Systems	Nervous system	2	526	87	7779	0.0229885	0.983865	0.999987
ko04740	Olfactory transduction	Organismal Systems	Sensory system	2	526	52	7779	0.0384615	0.875682	0.999987
ko04742	Taste transduction	Organismal Systems	Sensory system	1	526	35	7779	0.0285714	0.914223	0.999987
ko04744	Phototransduction	Organismal Systems	Sensory system	2	526	23	7779	0.0869565	0.467102	0.999987
ko04750	Inflammatory mediator regulation of TRP channels	Organismal Systems	Sensory system	1	526	108	7779	0.00925926	0.999507	0.999987
ko04810	Regulation of actin cytoskeleton	Cellular Processes	Cell motility	9	526	253	7779	0.0355731	0.991026	0.999987
ko04910	Insulin signaling pathway	Organismal Systems	Endocrine system	11	526	204	7779	0.0539216	0.823041	0.999987
ko04911	Insulin secretion	Organismal Systems	Endocrine system	1	526	108	7779	0.00925926	0.999507	0.999987
ko04912	GnRH signaling pathway	Organismal Systems	Endocrine system	3	526	121	7779	0.0247934	0.990358	0.999987
ko04914	Progesterone-mediated oocyte maturation	Organismal Systems	Endocrine system	4	526	108	7779	0.037037	0.940336	0.999987
ko04915	Estrogen signaling pathway	Organismal Systems	Endocrine system	11	526	154	7779	0.0714286	0.470727	0.999987
ko04916	Melanogenesis	Organismal Systems	Endocrine system	7	526	119	7779	0.0588235	0.702836	0.999987
ko04917	Prolactin signaling pathway	Organismal Systems	Endocrine system	4	526	94	7779	0.0425532	0.88789	0.999987
ko04918	Thyroid hormone synthesis	Organismal Systems	Endocrine system	5	526	89	7779	0.0561798	0.728269	0.999987
ko04919	Thyroid hormone signaling pathway	Organismal Systems	Endocrine system	11	526	201	7779	0.0547264	0.808365	0.999987
ko04921	Oxytocin signaling pathway	Organismal Systems	Endocrine system	6	526	181	7779	0.0331492	0.985966	0.999987
ko04922	Glucagon signaling pathway	Organismal Systems	Endocrine system	2	526	115	7779	0.0173913	0.997162	0.999987

## Sheet: Down_KEGG
Pathway ID	Pathway Name	Level 1	Level 2	Term Candidate Gene Num	Total Candidate Gene Num	Term Gene Num	Total Gene Num	Rich Ratio	P value	Q value
ko03008	Ribosome biogenesis in eukaryotes	Genetic Information Processing	Translation	31	534	149	7779	0.208054	1.70806e-08	4.06519e-06
ko00052	Galactose metabolism	Metabolism	Carbohydrate metabolism	16	534	86	7779	0.186047	0.0002082	0.0123714
ko04973	Carbohydrate digestion and absorption	Organismal Systems	Digestive system	13	534	62	7779	0.209677	0.000237892	0.0123714
ko04330	Notch signaling pathway	Environmental Information Processing	Signal transduction	21	534	133	7779	0.157895	0.000259903	0.0123714
ko00130	Ubiquinone and other terpenoid-quinone biosynthesis	Metabolism	Metabolism of cofactors and vitamins	12	534	59	7779	0.20339	0.000550912	0.0218528
ko04071	Sphingolipid signaling pathway	Environmental Information Processing	Signal transduction	21	534	147	7779	0.142857	0.00101803	0.0346132
ko00983	Drug metabolism - other enzymes	Metabolism	Xenobiotics biodegradation and metabolism	34	534	290	7779	0.117241	0.00139715	0.040324
ko00500	Starch and sucrose metabolism	Metabolism	Carbohydrate metabolism	9	534	41	7779	0.219512	0.00152486	0.040324
ko04713	Circadian entrainment	Organismal Systems	Environmental adaptation	19	534	139	7779	0.136691	0.00291296	0.0693285
ko03420	Nucleotide excision repair	Genetic Information Processing	Replication and repair	27	534	229	7779	0.117904	0.00388995	0.0841644
ko03015	mRNA surveillance pathway	Genetic Information Processing	Translation	29	534	256	7779	0.113281	0.00503833	0.099927
ko03410	Base excision repair	Genetic Information Processing	Replication and repair	7	534	39	7779	0.179487	0.0155247	0.284221
ko04122	Sulfur relay system	Genetic Information Processing	Folding, sorting and degradation	3	534	9	7779	0.333333	0.0197748	0.336171
ko00260	Glycine, serine and threonine metabolism	Metabolism	Amino acid metabolism	18	534	157	7779	0.11465	0.0216014	0.342742
ko03030	DNA replication	Genetic Information Processing	Replication and repair	8	534	52	7779	0.153846	0.0242076	0.360088
ko00620	Pyruvate metabolism	Metabolism	Carbohydrate metabolism	9	534	64	7779	0.140625	0.0296245	0.363094
ko00053	Ascorbate and aldarate metabolism	Metabolism	Carbohydrate metabolism	14	534	118	7779	0.118644	0.0308371	0.363094
ko03460	Fanconi anemia pathway	Genetic Information Processing	Replication and repair	22	534	211	7779	0.104265	0.0318985	0.363094
ko00330	Arginine and proline metabolism	Metabolism	Amino acid metabolism	7	534	45	7779	0.155556	0.0321934	0.363094
ko00600	Sphingolipid metabolism	Metabolism	Lipid metabolism	14	534	119	7779	0.117647	0.032844	0.363094
ko00980	Metabolism of xenobiotics by cytochrome P450	Metabolism	Xenobiotics biodegradation and metabolism	18	534	165	7779	0.109091	0.0335633	0.363094
ko00982	Drug metabolism - cytochrome P450	Metabolism	Xenobiotics biodegradation and metabolism	17	534	156	7779	0.108974	0.0384821	0.398206
ko00040	Pentose and glucuronate interconversions	Metabolism	Carbohydrate metabolism	15	534	135	7779	0.111111	0.0431667	0.411192
ko00030	Pentose phosphate pathway	Metabolism	Carbohydrate metabolism	8	534	58	7779	0.137931	0.0431925	0.411192
ko00360	Phenylalanine metabolism	Metabolism	Amino acid metabolism	6	534	39	7779	0.153846	0.048	0.423596
ko04659	Th17 cell differentiation	Organismal Systems	Immune system	7	534	49	7779	0.142857	0.048258	0.423596
ko04371	Apelin signaling pathway	Environmental Information Processing	Signal transduction	18	534	173	7779	0.104046	0.0498349	0.423596
ko03440	Homologous recombination	Genetic Information Processing	Replication and repair	6	534	40	7779	0.15	0.0533399	0.437755
ko04917	Prolactin signaling pathway	Organismal Systems	Endocrine system	11	534	94	7779	0.117021	0.0563208	0.446812
ko04062	Chemokine signaling pathway	Organismal Systems	Immune system	17	534	167	7779	0.101796	0.0655141	0.484708
ko00472	D-Arginine and D-ornithine metabolism	Metabolism	Metabolism of other amino acids	1	534	1	7779	1	0.0686464	0.484708
ko03450	Non-homologous end-joining	Genetic Information Processing	Replication and repair	4	534	23	7779	0.173913	0.0687016	0.484708
ko04921	Oxytocin signaling pathway	Organismal Systems	Endocrine system	18	534	181	7779	0.0994475	0.0710416	0.484708
ko04370	VEGF signaling pathway	Environmental Information Processing	Signal transduction	7	534	54	7779	0.12963	0.0744787	0.484708
ko00561	Glycerolipid metabolism	Metabolism	Lipid metabolism	14	534	134	7779	0.104478	0.0751446	0.484708
ko00240	Pyrimidine metabolism	Metabolism	Nucleotide metabolism	8	534	65	7779	0.123077	0.0753538	0.484708
ko00830	Retinol metabolism	Metabolism	Metabolism of cofactors and vitamins	14	534	135	7779	0.103704	0.0788445	0.486417
ko00900	Terpenoid backbone biosynthesis	Metabolism	Metabolism of terpenoids and polyketides	5	534	34	7779	0.147059	0.0801468	0.486417
ko00140	Steroid hormone biosynthesis	Metabolism	Lipid metabolism	12	534	112	7779	0.107143	0.0817507	0.486417
ko03430	Mismatch repair	Genetic Information Processing	Replication and repair	4	534	25	7779	0.16	0.0882442	0.512247
ko04130	SNARE interactions in vesicular transport	Genetic Information Processing	Folding, sorting and degradation	4	534	26	7779	0.153846	0.0989134	0.560509
ko00532	Glycosaminoglycan biosynthesis - chondroitin sulfate / dermatan sulfate	Metabolism	Glycan biosynthesis and metabolism	3	534	17	7779	0.176471	0.106723	0.5907
ko00730	Thiamine metabolism	Metabolism	Metabolism of cofactors and vitamins	4	534	27	7779	0.148148	0.11015	0.594589
ko00480	Glutathione metabolism	Metabolism	Metabolism of other amino acids	11	534	107	7779	0.102804	0.115561	0.594589
ko04914	Progesterone-mediated oocyte maturation	Organismal Systems	Endocrine system	11	534	108	7779	0.101852	0.121202	0.594589
ko00440	Phosphonate and phosphinate metabolism	Metabolism	Metabolism of other amino acids	2	534	9	7779	0.222222	0.122879	0.594589
ko04658	Th1 and Th2 cell differentiation	Organismal Systems	Immune system	8	534	73	7779	0.109589	0.126009	0.594589
ko04380	Osteoclast differentiation	Organismal Systems	Development	9	534	85	7779	0.105882	0.127412	0.594589
ko04630	Jak-STAT signaling pathway	Environmental Information Processing	Signal transduction	9	534	85	7779	0.105882	0.127412	0.594589
ko04720	Long-term potentiation	Organismal Systems	Nervous system	9	534	85	7779	0.105882	0.127412	0.594589
ko04146	Peroxisome	Cellular Processes	Transport and catabolism	23	534	262	7779	0.0877863	0.132191	0.595398
ko00311	Penicillin and cephalosporin biosynthesis	Metabolism	Biosynthesis of other secondary metabolites	1	534	2	7779	0.5	0.132589	0.595398
ko04725	Cholinergic synapse	Organismal Systems	Nervous system	13	534	136	7779	0.0955882	0.14034	0.60976
ko04625	C-type lectin receptor signaling pathway	Organismal Systems	Immune system	8	534	75	7779	0.106667	0.140911	0.60976
ko00790	Folate biosynthesis	Metabolism	Metabolism of cofactors and vitamins	7	534	64	7779	0.109375	0.147491	0.626838
ko03018	RNA degradation	Genetic Information Processing	Folding, sorting and degradation	19	534	215	7779	0.0883721	0.152979	0.631901
ko04650	Natural killer cell mediated cytotoxicity	Organismal Systems	Immune system	8	534	77	7779	0.103896	0.156648	0.631901
ko04923	Regulation of lipolysis in adipocytes	Organismal Systems	Endocrine system	8	534	77	7779	0.103896	0.156648	0.631901
ko00010	Glycolysis / Gluconeogenesis	Metabolism	Carbohydrate metabolism	7	534	67	7779	0.104478	0.174292	0.691359
ko04711	Circadian rhythm - fly	Organismal Systems	Environmental adaptation	4	534	33	7779	0.121212	0.187845	0.725198
ko00760	Nicotinate and nicotinamide metabolism	Metabolism	Metabolism of cofactors and vitamins	3	534	22	7779	0.136364	0.188917	0.725198
ko04217	Necroptosis	Cellular Processes	Cell growth and death	9	534	94	7779	0.0957447	0.195065	0.733367
ko00340	Histidine metabolism	Metabolism	Amino acid metabolism	2	534	12	7779	0.166667	0.197208	0.733367
ko04750	Inflammatory mediator regulation of TRP channels	Organismal Systems	Sensory system	10	534	108	7779	0.0925926	0.206009	0.75227
ko04970	Salivary secretion	Organismal Systems	Digestive system	13	534	147	7779	0.0884354	0.208613	0.75227
ko04724	Glutamatergic synapse	Organismal Systems	Nervous system	9	534	97	7779	0.0927835	0.220495	0.783252
ko00981	Insect hormone biosynthesis	Metabolism	Metabolism of terpenoids and polyketides	5	534	48	7779	0.104167	0.231324	0.799629
ko00410	beta-Alanine metabolism	Metabolism	Metabolism of other amino acids	4	534	36	7779	0.111111	0.231825	0.799629
ko00270	Cysteine and methionine metabolism	Metabolism	Amino acid metabolism	6	534	61	7779	0.0983607	0.23936	0.801477
ko04340	Hedgehog signaling pathway	Environmental Information Processing	Signal transduction	5	534	49	7779	0.102041	0.244327	0.801477
ko04730	Long-term depression	Organismal Systems	Nervous system	8	534	87	7779	0.091954	0.246184	0.801477
ko00471	D-Glutamine and D-glutamate metabolism	Metabolism	Metabolism of other amino acids	1	534	4	7779	0.25	0.247626	0.801477
ko00740	Riboflavin metabolism	Metabolism	Metabolism of cofactors and vitamins	2	534	14	7779	0.142857	0.249199	0.801477
ko04964	Proximal tubule bicarbonate reclamation	Organismal Systems	Excretory system	3	534	26	7779	0.115385	0.262973	0.808844
ko00564	Glycerophospholipid metabolism	Metabolism	Lipid metabolism	13	534	156	7779	0.0833333	0.273395	0.808844
ko00512	Mucin type O-glycan biosynthesis	Metabolism	Glycan biosynthesis and metabolism	2	534	15	7779	0.133333	0.275394	0.808844
ko00670	One carbon pool by folate	Metabolism	Metabolism of cofactors and vitamins	2	534	15	7779	0.133333	0.275394	0.808844
ko04072	Phospholipase D signaling pathway	Environmental Information Processing	Signal transduction	12	534	143	7779	0.0839161	0.276392	0.808844
ko00640	Propanoate metabolism	Metabolism	Carbohydrate metabolism	4	534	39	7779	0.102564	0.277992	0.808844
ko04020	Calcium signaling pathway	Environmental Information Processing	Signal transduction	17	534	211	7779	0.0805687	0.280211	0.808844
ko00860	Porphyrin and chlorophyll metabolism	Metabolism	Metabolism of cofactors and vitamins	10	534	117	7779	0.0854701	0.281877	0.808844
ko04060	Cytokine-cytokine receptor interaction	Environmental Information Processing	Signaling molecules and interaction	3	534	27	7779	0.111111	0.282076	0.808844
ko02010	ABC transporters	Environmental Information Processing	Membrane transport	7	534	80	7779	0.0875	0.309216	0.855521
ko00970	Aminoacyl-tRNA biosynthesis	Genetic Information Processing	Translation	5	534	54	7779	0.0925926	0.311724	0.855521
ko00310	Lysine degradation	Metabolism	Amino acid metabolism	14	534	175	7779	0.08	0.314711	0.855521
ko00020	Citrate cycle (TCA cycle)	Metabolism	Carbohydrate metabolism	16	534	203	7779	0.0788177	0.318876	0.855521
ko00520	Amino sugar and nucleotide sugar metabolism	Metabolism	Carbohydrate metabolism	7	534	81	7779	0.0864198	0.320451	0.855521
ko04622	RIG-I-like receptor signaling pathway	Organismal Systems	Immune system	3	534	29	7779	0.103448	0.320572	0.855521
ko04623	Cytosolic DNA-sensing pathway	Organismal Systems	Immune system	6	534	68	7779	0.0882353	0.323516	0.855521
ko04068	FoxO signaling pathway	Environmental Information Processing	Signal transduction	12	534	150	7779	0.08	0.33352	0.872282
ko04012	ErbB signaling pathway	Environmental Information Processing	Signal transduction	8	534	96	7779	0.0833333	0.337749	0.872794
ko04979	Cholesterol metabolism	Organismal Systems	Digestive system	9	534	110	7779	0.0818182	0.342233	0.872794
ko00604	Glycosphingolipid biosynthesis - ganglio series	Metabolism	Glycan biosynthesis and metabolism	1	534	6	7779	0.166667	0.347432	0.872794
ko04620	Toll-like receptor signaling pathway	Organismal Systems	Immune system	6	534	70	7779	0.0857143	0.348384	0.872794
ko04915	Estrogen signaling pathway	Organismal Systems	Endocrine system	12	534	154	7779	0.0779221	0.367227	0.910416
ko04728	Dopaminergic synapse	Organismal Systems	Nervous system	9	534	113	7779	0.079646	0.371966	0.912658
ko04218	Cellular senescence	Cellular Processes	Cell growth and death	12	534	160	7779	0.075	0.418518	0.997298
ko00280	Valine, leucine and isoleucine degradation	Metabolism	Amino acid metabolism	5	534	62	7779	0.0806452	0.422928	0.997298
ko04710	Circadian rhythm	Organismal Systems	Environmental adaptation	2	534	21	7779	0.0952381	0.427941	0.997298
ko04014	Ras signaling pathway	Environmental Information Processing	Signal transduction	16	534	218	7779	0.0733945	0.427978	0.997298
ko00072	Synthesis and degradation of ketone bodies	Metabolism	Lipid metabolism	1	534	8	7779	0.125	0.434019	0.997298
ko04668	TNF signaling pathway	Environmental Information Processing	Signal transduction	6	534	77	7779	0.0779221	0.435975	0.997298
ko04961	Endocrine and other factor-regulated calcium reabsorption	Organismal Systems	Excretory system	4	534	49	7779	0.0816327	0.4367	0.997298
ko04015	Rap1 signaling pathway	Environmental Information Processing	Signal transduction	17	534	234	7779	0.0726496	0.440483	0.997298
ko04664	Fc epsilon RI signaling pathway	Organismal Systems	Immune system	5	534	64	7779	0.078125	0.450466	0.997298
ko04670	Leukocyte transendothelial migration	Organismal Systems	Immune system	7	534	94	7779	0.0744681	0.468931	0.997298
ko00910	Nitrogen metabolism	Metabolism	Energy metabolism	2	534	23	7779	0.0869565	0.475167	0.997298
ko04110	Cell cycle	Cellular Processes	Cell growth and death	10	534	138	7779	0.0724638	0.477351	0.997298
ko04740	Olfactory transduction	Organismal Systems	Sensory system	4	534	52	7779	0.0769231	0.482999	0.997298
ko04621	NOD-like receptor signaling pathway	Organismal Systems	Immune system	8	534	111	7779	0.0720721	0.49662	0.997298
ko03020	RNA polymerase	Genetic Information Processing	Transcription	10	534	141	7779	0.070922	0.505192	0.997298
ko04215	Apoptosis - multiple species	Cellular Processes	Cell growth and death	2	534	25	7779	0.08	0.51995	0.997298
ko04727	GABAergic synapse	Organismal Systems	Nervous system	7	534	100	7779	0.07	0.535422	0.997298
ko04922	Glucagon signaling pathway	Organismal Systems	Endocrine system	8	534	115	7779	0.0695652	0.537608	0.997298
ko04310	Wnt signaling pathway	Environmental Information Processing	Signal transduction	17	534	248	7779	0.0685484	0.539668	0.997298
ko04540	Gap junction	Cellular Processes	Cellular community - eukaryotes	8	534	116	7779	0.0689655	0.547659	0.997298
ko04928	Parathyroid hormone synthesis, secretion and action	Organismal Systems	Endocrine system	8	534	116	7779	0.0689655	0.547659	0.997298
ko04977	Vitamin digestion and absorption	Organismal Systems	Digestive system	5	534	72	7779	0.0694444	0.556082	0.997298
ko04660	T cell receptor signaling pathway	Organismal Systems	Immune system	6	534	87	7779	0.0689655	0.556301	0.997298
ko00563	Glycosylphosphatidylinositol (GPI)-anchor biosynthesis	Metabolism	Glycan biosynthesis and metabolism	3	534	42	7779	0.0714286	0.557977	0.997298
ko00590	Arachidonic acid metabolism	Metabolism	Lipid metabolism	3	534	42	7779	0.0714286	0.557977	0.997298
ko04927	Cortisol synthesis and secretion	Organismal Systems	Endocrine system	5	534	73	7779	0.0684932	0.568592	0.997298
ko04070	Phosphatidylinositol signaling system	Environmental Information Processing	Signal transduction	10	534	149	7779	0.0671141	0.577068	0.997298
ko04971	Gastric acid secretion	Organismal Systems	Digestive system	6	534	89	7779	0.0674157	0.578971	0.997298
ko00650	Butanoate metabolism	Metabolism	Carbohydrate metabolism	2	534	28	7779	0.0714286	0.582171	0.997298
ko00562	Inositol phosphate metabolism	Metabolism	Carbohydrate metabolism	7	534	105	7779	0.0666667	0.588165	0.997298
ko00511	Other glycan degradation	Metabolism	Glycan biosynthesis and metabolism	3	534	44	7779	0.0681818	0.590086	0.997298
ko04960	Aldosterone-regulated sodium reabsorption	Organismal Systems	Excretory system	3	534	44	7779	0.0681818	0.590086	0.997298
ko01210	2-Oxocarboxylic acid metabolism	Metabolism	Global and overview maps	6	534	90	7779	0.0666667	0.590086	0.997298
ko03022	Basal transcription factors	Genetic Information Processing	Transcription	5	534	75	7779	0.0666667	0.593054	0.997298
ko03010	Ribosome	Genetic Information Processing	Translation	11	534	166	7779	0.0662651	0.593779	0.997298
ko04657	IL-17 signaling pathway	Organismal Systems	Immune system	6	534	91	7779	0.0659341	0.601047	0.997298
ko00051	Fructose and mannose metabolism	Metabolism	Carbohydrate metabolism	3	534	45	7779	0.0666667	0.605566	0.997298
ko00250	Alanine, aspartate and glutamate metabolism	Metabolism	Amino acid metabolism	3	534	45	7779	0.0666667	0.605566	0.997298
ko00450	Selenocompound metabolism	Metabolism	Metabolism of other amino acids	1	534	14	7779	0.0714286	0.630827	0.997298
ko00920	Sulfur metabolism	Metabolism	Energy metabolism	1	534	14	7779	0.0714286	0.630827	0.997298
ko04066	HIF-1 signaling pathway	Environmental Information Processing	Signal transduction	7	534	110	7779	0.0636364	0.63777	0.997298
ko04978	Mineral absorption	Organismal Systems	Digestive system	2	534	31	7779	0.0645161	0.63825	0.997298
ko04216	Ferroptosis	Cellular Processes	Cell growth and death	8	534	127	7779	0.0629921	0.651441	0.997298
ko01230	Biosynthesis of amino acids	Metabolism	Global and overview maps	10	534	159	7779	0.0628931	0.659881	0.997298
ko04550	Signaling pathways regulating pluripotency of stem cells	Cellular Processes	Cellular community - eukaryotes	8	534	128	7779	0.0625	0.660167	0.997298
ko04080	Neuroactive ligand-receptor interaction	Environmental Information Processing	Signaling molecules and interaction	19	534	297	7779	0.0639731	0.66136	0.997298
ko04723	Retrograde endocannabinoid signaling	Organismal Systems	Nervous system	10	534	160	7779	0.0625	0.667639	0.997298
ko04666	Fc gamma R-mediated phagocytosis	Organismal Systems	Immune system	8	534	129	7779	0.0620155	0.668764	0.997298
ko04722	Neurotrophin signaling pathway	Organismal Systems	Nervous system	8	534	130	7779	0.0615385	0.677229	0.997298
ko04745	Phototransduction - fly	Organismal Systems	Sensory system	6	534	99	7779	0.0606061	0.68267	0.997298
ko04962	Vasopressin-regulated water reabsorption	Organismal Systems	Excretory system	2	534	34	7779	0.0588235	0.688246	0.997298
ko00350	Tyrosine metabolism	Metabolism	Amino acid metabolism	3	534	51	7779	0.0588235	0.690086	0.997298
ko04270	Vascular smooth muscle contraction	Organismal Systems	Circulatory system	10	534	163	7779	0.0613497	0.690289	0.997298
ko04972	Pancreatic secretion	Organismal Systems	Digestive system	15	534	241	7779	0.0622407	0.692548	0.997298
ko04726	Serotonergic synapse	Organismal Systems	Nervous system	5	534	84	7779	0.0595238	0.692885	0.997298
ko04024	cAMP signaling pathway	Environmental Information Processing	Signal transduction	19	534	303	7779	0.0627063	0.695148	0.997298
ko04662	B cell receptor signaling pathway	Organismal Systems	Immune system	4	534	68	7779	0.0588235	0.695838	0.997298
ko04214	Apoptosis - fly	Cellular Processes	Cell growth and death	6	534	101	7779	0.0594059	0.701283	0.997298
ko04742	Taste transduction	Organismal Systems	Sensory system	2	534	35	7779	0.0571429	0.703601	0.997298
ko04976	Bile secretion	Organismal Systems	Digestive system	6	534	102	7779	0.0588235	0.710309	0.997298
ko00071	Fatty acid degradation	Metabolism	Lipid metabolism	3	534	53	7779	0.0566038	0.715044	0.997298
ko04916	Melanogenesis	Organismal Systems	Endocrine system	7	534	119	7779	0.0588235	0.717793	0.997298
ko04360	Axon guidance	Organismal Systems	Development	10	534	167	7779	0.0598802	0.718987	0.997298
ko04913	Ovarian steroidogenesis	Organismal Systems	Endocrine system	3	534	54	7779	0.0555556	0.726928	0.997298
ko04912	GnRH signaling pathway	Organismal Systems	Endocrine system	7	534	121	7779	0.0578512	0.733846	0.997298
ko04142	Lysosome	Cellular Processes	Transport and catabolism	13	534	218	7779	0.059633	0.741805	0.997298
ko00100	Steroid biosynthesis	Metabolism	Lipid metabolism	2	534	38	7779	0.0526316	0.74592	0.997298
ko04115	p53 signaling pathway	Cellular Processes	Cell growth and death	4	534	73	7779	0.0547945	0.747814	0.997298
ko01200	Carbon metabolism	Metabolism	Global and overview maps	20	534	331	7779	0.060423	0.758472	0.997298
ko00534	Glycosaminoglycan biosynthesis - heparan sulfate / heparin	Metabolism	Glycan biosynthesis and metabolism	1	534	20	7779	0.05	0.759282	0.997298
ko04911	Insulin secretion	Organismal Systems	Endocrine system	6	534	108	7779	0.0555556	0.760522	0.997298
ko04810	Regulation of actin cytoskeleton	Cellular Processes	Cell motility	15	534	253	7779	0.0592885	0.760709	0.997298
ko04210	Apoptosis	Cellular Processes	Cell growth and death	9	534	158	7779	0.056962	0.766109	0.997298
ko00515	Mannose type O-glycan biosynthesis	Metabolism	Glycan biosynthesis and metabolism	1	534	21	7779	0.047619	0.775849	0.997298
ko04152	AMPK signaling pathway	Environmental Information Processing	Signal transduction	9	534	161	7779	0.0559006	0.784856	0.997298
ko04010	MAPK signaling pathway	Environmental Information Processing	Signal transduction	13	534	226	7779	0.0575221	0.785876	0.997298
ko04924	Renin secretion	Organismal Systems	Endocrine system	5	534	95	7779	0.0526316	0.790299	0.997298
ko03320	PPAR signaling pathway	Organismal Systems	Endocrine system	4	534	79	7779	0.0506329	0.800891	0.997298
ko00514	Other types of O-glycan biosynthesis	Metabolism	Glycan biosynthesis and metabolism	2	534	43	7779	0.0465116	0.804931	0.997298
ko04744	Phototransduction	Organismal Systems	Sensory system	1	534	23	7779	0.0434783	0.805646	0.997298
ko04966	Collecting duct acid secretion	Organismal Systems	Excretory system	1	534	23	7779	0.0434783	0.805646	0.997298
ko04151	PI3K-Akt signaling pathway	Environmental Information Processing	Signal transduction	22	534	375	7779	0.0586667	0.811336	0.997298
ko00770	Pantothenate and CoA biosynthesis	Metabolism	Metabolism of cofactors and vitamins	2	534	44	7779	0.0454545	0.815161	0.997298
ko04261	Adrenergic signaling in cardiomyocytes	Organismal Systems	Circulatory system	7	534	134	7779	0.0522388	0.822662	0.997298
ko04320	Dorso-ventral axis formation	Organismal Systems	Development	7	534	134	7779	0.0522388	0.822662	0.997298
ko00230	Purine metabolism	Metabolism	Nucleotide metabolism	11	534	201	7779	0.0547264	0.823403	0.997298
ko04920	Adipocytokine signaling pathway	Organismal Systems	Endocrine system	2	534	45	7779	0.0444444	0.82491	0.997298
ko04975	Fat digestion and absorption	Organismal Systems	Digestive system	4	534	83	7779	0.0481928	0.830989	0.997298
ko00061	Fatty acid biosynthesis	Metabolism	Lipid metabolism	2	534	46	7779	0.0434783	0.834194	0.997298
ko04211	Longevity regulating pathway	Organismal Systems	Aging	6	534	119	7779	0.0504202	0.835401	0.997298
ko04910	Insulin signaling pathway	Organismal Systems	Endocrine system	11	534	204	7779	0.0539216	0.837404	0.997298
ko04341	Hedgehog signaling pathway - fly	Environmental Information Processing	Signal transduction	2	534	47	7779	0.0425532	0.843032	0.997298
ko04925	Aldosterone synthesis and secretion	Organismal Systems	Endocrine system	7	534	138	7779	0.0507246	0.844784	0.997298
ko04150	mTOR signaling pathway	Environmental Information Processing	Signal transduction	9	534	176	7779	0.0511364	0.862316	0.997298
ko04640	Hematopoietic cell lineage	Organismal Systems	Immune system	1	534	28	7779	0.0357143	0.863965	0.997298
ko04611	Platelet activation	Organismal Systems	Immune system	15	534	278	7779	0.0539568	0.868028	0.997298
ko00380	Tryptophan metabolism	Metabolism	Amino acid metabolism	3	534	70	7779	0.0428571	0.86839	0.997298
ko04918	Thyroid hormone synthesis	Organismal Systems	Endocrine system	4	534	89	7779	0.0449438	0.868965	0.997298
ko04137	Mitophagy - animal	Cellular Processes	Transport and catabolism	2	534	51	7779	0.0392157	0.874261	0.997298
ko04213	Longevity regulating pathway - multiple species	Organismal Systems	Aging	6	534	129	7779	0.0465116	0.885985	0.997298
ko04114	Oocyte meiosis	Cellular Processes	Cell growth and death	7	534	147	7779	0.047619	0.886491	0.997298
ko04350	TGF-beta signaling pathway	Environmental Information Processing	Signal transduction	2	534	53	7779	0.0377358	0.887634	0.997298
ko04919	Thyroid hormone signaling pathway	Organismal Systems	Endocrine system	10	534	201	7779	0.0497512	0.892306	0.997298
ko04022	cGMP-PKG signaling pathway	Environmental Information Processing	Signal transduction	9	534	187	7779	0.0481283	0.903513	0.997298
ko04721	Synaptic vesicle cycle	Organismal Systems	Nervous system	4	534	96	7779	0.0416667	0.903786	0.997298
ko04530	Tight junction	Cellular Processes	Cellular community - eukaryotes	11	534	223	7779	0.0493274	0.907114	0.997298
ko03060	Protein export	Genetic Information Processing	Folding, sorting and degradation	1	534	34	7779	0.0294118	0.91137	0.997298
ko04392	Hippo signaling pathway - multiple species	Environmental Information Processing	Signal transduction	1	534	34	7779	0.0294118	0.91137	0.997298
ko03050	Proteasome	Genetic Information Processing	Folding, sorting and degradation	2	534	58	7779	0.0344828	0.915509	0.997298
ko04610	Complement and coagulation cascades	Organismal Systems	Immune system	2	534	58	7779	0.0344828	0.915509	0.997298
ko00073	Cutin, suberine and wax biosynthesis	Metabolism	Lipid metabolism	1	534	36	7779	0.0277778	0.923171	0.997298
ko04064	NF-kappa B signaling pathway	Environmental Information Processing	Signal transduction	1	534	36	7779	0.0277778	0.923171	0.997298
ko04212	Longevity regulating pathway - worm	Organismal Systems	Aging	7	534	160	7779	0.04375	0.929878	0.997298
ko04926	Relaxin signaling pathway	Organismal Systems	Endocrine system	14	534	289	7779	0.0484429	0.93964	0.997298
ko04624	Toll and Imd signaling pathway	Organismal Systems	Immune system	6	534	146	7779	0.0410959	0.941904	0.997298
ko00220	Arginine biosynthesis	Metabolism	Amino acid metabolism	1	534	40	7779	0.025	0.942275	0.997298
ko04614	Renin-angiotensin system	Organismal Systems	Endocrine system	1	534	41	7779	0.0243902	0.946258	0.997298
ko00510	N-Glycan biosynthesis	Metabolism	Glycan biosynthesis and metabolism	2	534	66	7779	0.030303	0.947013	0.997298
ko04140	Autophagy - animal	Cellular Processes	Transport and catabolism	13	534	276	7779	0.0471014	0.947443	0.997298
ko04145	Phagosome	Cellular Processes	Transport and catabolism	7	534	170	7779	0.0411765	0.952622	0.997298
ko04612	Antigen processing and presentation	Organismal Systems	Immune system	1	534	43	7779	0.0232558	0.95342	0.997298
ko04390	Hippo signaling pathway	Environmental Information Processing	Signal transduction	5	534	133	7779	0.037594	0.956065	0.997298
ko04974	Protein digestion and absorption	Organismal Systems	Digestive system	19	534	386	7779	0.0492228	0.956075	0.997298
ko04144	Endocytosis	Cellular Processes	Transport and catabolism	12	534	264	7779	0.0454545	0.956411	0.997298
ko04514	Cell adhesion molecules (CAMs)	Environmental Information Processing	Signaling molecules and interaction	3	534	92	7779	0.0326087	0.956893	0.997298
ko04510	Focal adhesion	Cellular Processes	Cellular community - eukaryotes	17	534	359	7779	0.0473538	0.964812	0.997298
ko00062	Fatty acid elongation	Metabolism	Lipid metabolism	1	534	47	7779	0.0212766	0.965012	0.997298
ko04136	Autophagy - other	Cellular Processes	Transport and catabolism	6	534	158	7779	0.0379747	0.965078	0.997298
ko04391	Hippo signaling pathway - fly	Environmental Information Processing	Signal transduction	6	534	158	7779	0.0379747	0.965078	0.997298
ko04512	ECM-receptor interaction	Environmental Information Processing	Signaling molecules and interaction	13	534	291	7779	0.0446735	0.96785	0.997298
ko00630	Glyoxylate and dicarboxylate metabolism	Metabolism	Carbohydrate metabolism	2	534	76	7779	0.0263158	0.970866	0.997298
ko04120	Ubiquitin mediated proteolysis	Genetic Information Processing	Folding, sorting and degradation	5	534	145	7779	0.0344828	0.974762	0.997298
ko04141	Protein processing in endoplasmic reticulum	Genetic Information Processing	Folding, sorting and degradation	9	534	227	7779	0.0396476	0.977702	0.997298
ko04714	Thermogenesis	Organismal Systems	Environmental adaptation	15	534	340	7779	0.0441176	0.979213	0.997298
ko03013	RNA transport	Genetic Information Processing	Translation	15	534	341	7779	0.0439883	0.979901	0.997298
ko04520	Adherens junction	Cellular Processes	Cellular community - eukaryotes	4	534	130	7779	0.0307692	0.981449	0.997298
ko00190	Oxidative phosphorylation	Metabolism	Energy metabolism	8	534	219	7779	0.0365297	0.986094	0.997298
ko04260	Cardiac muscle contraction	Organismal Systems	Circulatory system	1	534	67	7779	0.0149254	0.991653	0.997298
ko03040	Spliceosome	Genetic Information Processing	Transcription	7	534	216	7779	0.0324074	0.993603	0.997298
ko04013	MAPK signaling pathway - fly	Environmental Information Processing	Signal transduction	5	534	185	7779	0.027027	0.996579	0.997298
ko01212	Fatty acid metabolism	Metabolism	Global and overview maps	3	534	141	7779	0.0212766	0.997298	0.997298

## Sheet: GO
GO Term ID	GO Term	Level 1	Level 2	Term Candidate Gene Num	Total Candidate Gene Num	Term Gene Num	Total Gene Num	Rich Ratio	P value	Q value
GO:0003824	catalytic activity	molecular_function	catalytic activity	602	982	3823	7766	0.157468	2.97768e-16	5.46106e-13
GO:0016787	hydrolase activity	molecular_function	catalytic activity	291	982	1731	7766	0.168111	5.53761e-09	5.07799e-06
GO:0008152	metabolic process	biological_process	metabolic process	306	484	2146	4181	0.142591	1.41002e-08	8.61989e-06
GO:0071704	organic substance metabolic process	biological_process	metabolic process	289	484	2028	4181	0.142505	9.64766e-08	4.42345e-05
GO:0015074	DNA integration	biological_process	cellular process	50	484	207	4181	0.241546	1.43574e-07	5.2663e-05
GO:0004497	monooxygenase activity	molecular_function	catalytic activity	39	982	134	7766	0.291045	2.68033e-07	7.93446e-05
GO:0016705	oxidoreductase activity, acting on paired donors, with incorporation or reduction of molecular oxygen	molecular_function	catalytic activity	46	982	171	7766	0.269006	3.02842e-07	7.93446e-05
GO:0045087	innate immune response	biological_process	response to stimulus	9	484	12	4181	0.75	5.55964e-07	0.000127455
GO:0005975	carbohydrate metabolic process	biological_process	metabolic process	50	484	220	4181	0.227273	1.06767e-06	0.000204168
GO:0006026	aminoglycan catabolic process	biological_process	metabolic process	8	484	10	4181	0.8	1.11324e-06	0.000204168
GO:0044282	small molecule catabolic process	biological_process	metabolic process	16	484	39	4181	0.410256	2.41865e-06	0.000403255
GO:0005539	glycosaminoglycan binding	molecular_function	binding	7	982	8	7766	0.875	3.61217e-06	0.000473194
GO:0044238	primary metabolic process	biological_process	metabolic process	266	484	1893	4181	0.140518	3.53624e-06	0.000473194
GO:0070569	uridylyltransferase activity	molecular_function	catalytic activity	7	982	8	7766	0.875	3.61217e-06	0.000473194
GO:0005506	iron ion binding	molecular_function	binding	41	982	159	7766	0.257862	4.30111e-06	0.000488604
GO:0042834	peptidoglycan binding	molecular_function	binding	6	982	6	7766	1	4.03346e-06	0.000488604
GO:1901605	alpha-amino acid metabolic process	biological_process	cellular process	17	484	45	4181	0.377778	4.52905e-06	0.000488604
GO:0004553	hydrolase activity, hydrolyzing O-glycosyl compounds	molecular_function	catalytic activity	31	982	107	7766	0.28972	4.97609e-06	0.000507008
GO:0016798	hydrolase activity, acting on glycosyl bonds	molecular_function	catalytic activity	32	982	113	7766	0.283186	5.98731e-06	0.000577933
GO:0000270	peptidoglycan metabolic process	biological_process	metabolic process	7	484	9	4181	0.777778	7.8177e-06	0.000651712
GO:0006027	glycosaminoglycan catabolic process	biological_process	metabolic process	7	484	9	4181	0.777778	7.8177e-06	0.000651712
GO:0009253	peptidoglycan catabolic process	biological_process	metabolic process	7	484	9	4181	0.777778	7.8177e-06	0.000651712
GO:0030203	glycosaminoglycan metabolic process	biological_process	metabolic process	8	484	12	4181	0.666667	9.89507e-06	0.000789025
GO:0006952	defense response	biological_process	response to stimulus	14	484	35	4181	0.4	1.485e-05	0.00104749
GO:0008745	N-acetylmuramoyl-L-alanine amidase activity	molecular_function	catalytic activity	7	982	9	7766	0.777778	1.44708e-05	0.00104749
GO:0046365	monosaccharide catabolic process	biological_process	metabolic process	6	484	7	4181	0.857143	1.47801e-05	0.00104749
GO:0006955	immune response	biological_process	response to stimulus	12	484	28	4181	0.428571	2.68735e-05	0.00182541
GO:0016491	oxidoreductase activity	molecular_function	catalytic activity	120	982	676	7766	0.177515	3.87932e-05	0.00254095
GO:0061783	peptidoglycan muralytic activity	molecular_function	catalytic activity	8	982	13	7766	0.615385	4.54885e-05	0.00287676
GO:0020037	heme binding	molecular_function	binding	42	982	184	7766	0.228261	7.85019e-05	0.00479908
GO:0046906	tetrapyrrole binding	molecular_function	binding	42	982	185	7766	0.227027	8.94881e-05	0.00529423
GO:0019320	hexose catabolic process	biological_process	metabolic process	5	484	6	4181	0.833333	0.00011076	0.00597452
GO:0019388	galactose catabolic process	biological_process	metabolic process	5	484	6	4181	0.833333	0.00011076	0.00597452
GO:0033499	galactose catabolic process via UDP-galactose	biological_process	metabolic process	5	484	6	4181	0.833333	0.00011076	0.00597452
GO:0008108	UDP-glucose:hexose-1-phosphate uridylyltransferase activity	molecular_function	catalytic activity	5	982	6	7766	0.833333	0.000172076	0.0090168
GO:0004190	aspartic-type endopeptidase activity	molecular_function	catalytic activity	16	982	50	7766	0.32	0.000280053	0.0135162
GO:0015020	glucuronosyltransferase activity	molecular_function	catalytic activity	13	982	36	7766	0.361111	0.000272454	0.0135162
GO:0070001	aspartic-type peptidase activity	molecular_function	catalytic activity	16	982	50	7766	0.32	0.000280053	0.0135162
GO:0016779	nucleotidyltransferase activity	molecular_function	catalytic activity	36	982	161	7766	0.223602	0.00038168	0.0179487
GO:0004175	endopeptidase activity	molecular_function	catalytic activity	76	982	415	7766	0.183133	0.000423318	0.0194092
GO:0022857	transmembrane transporter activity	molecular_function	transporter activity	103	982	598	7766	0.172241	0.000454916	0.0202249
GO:1901136	carbohydrate derivative catabolic process	biological_process	metabolic process	8	484	18	4181	0.444444	0.000463165	0.0202249
GO:0004035	alkaline phosphatase activity	molecular_function	catalytic activity	5	982	7	7766	0.714286	0.000539291	0.0230014
GO:0006807	nitrogen compound metabolic process	biological_process	metabolic process	214	484	1561	4181	0.137092	0.000575138	0.0239728
GO:0005215	transporter activity	molecular_function	transporter activity	109	982	646	7766	0.168731	0.000678153	0.0276385
GO:0006259	DNA metabolic process	biological_process	cellular process	74	484	451	4181	0.16408	0.000721696	0.0287737
GO:0044262	cellular carbohydrate metabolic process	biological_process	cellular process	7	484	15	4181	0.466667	0.000746307	0.0291219
GO:0070011	peptidase activity, acting on L-amino acid peptides	molecular_function	catalytic activity	101	982	594	7766	0.170034	0.000820199	0.0313384
GO:0016811	hydrolase activity, acting on carbon-nitrogen (but not peptide) bonds, in linear amides	molecular_function	catalytic activity	12	982	36	7766	0.333333	0.00106619	0.039906
GO:0008194	UDP-glycosyltransferase activity	molecular_function	catalytic activity	16	982	56	7766	0.285714	0.00113619	0.0408582
GO:0009056	catabolic process	biological_process	metabolic process	47	484	262	4181	0.179389	0.00112277	0.0408582
GO:0008233	peptidase activity	molecular_function	catalytic activity	103	982	616	7766	0.167208	0.0013107	0.0462276
GO:0002376	immune system process	biological_process	immune system process	14	484	51	4181	0.27451	0.00142785	0.049409
GO:0005984	disaccharide metabolic process	biological_process	cellular process	3	484	3	4181	1	0.0015428	0.0505268
GO:0005991	trehalose metabolic process	biological_process	cellular process	3	484	3	4181	1	0.0015428	0.0505268
GO:0043650	dicarboxylic acid biosynthetic process	biological_process	cellular process	3	484	3	4181	1	0.0015428	0.0505268
GO:1901607	alpha-amino acid biosynthetic process	biological_process	cellular process	8	484	21	4181	0.380952	0.00157071	0.0505383
GO:0046914	transition metal ion binding	molecular_function	binding	128	982	796	7766	0.160804	0.00163231	0.0516149
GO:0016052	carbohydrate catabolic process	biological_process	metabolic process	7	484	17	4181	0.411765	0.00183282	0.0569285
GO:1901575	organic substance catabolic process	biological_process	metabolic process	41	484	226	4181	0.181416	0.00186244	0.0569285
GO:0008652	cellular amino acid biosynthetic process	biological_process	cellular process	8	484	22	4181	0.363636	0.00222245	0.0668192
GO:0006520	cellular amino acid metabolic process	biological_process	cellular process	24	484	115	4181	0.208696	0.00259089	0.0766402
GO:0006012	galactose metabolic process	biological_process	metabolic process	5	484	10	4181	0.5	0.00312194	0.0894631
GO:1901606	alpha-amino acid catabolic process	biological_process	cellular process	6	484	14	4181	0.428571	0.00309727	0.0894631
GO:0016757	transferase activity, transferring glycosyl groups	molecular_function	catalytic activity	31	982	149	7766	0.208054	0.00317532	0.0895929
GO:0016758	transferase activity, transferring hexosyl groups	molecular_function	catalytic activity	24	982	107	7766	0.224299	0.00326764	0.0908008
GO:0004181	metallocarboxypeptidase activity	molecular_function	catalytic activity	11	982	36	7766	0.305556	0.00371863	0.101791
GO:0009063	cellular amino acid catabolic process	biological_process	cellular process	6	484	15	4181	0.4	0.00466458	0.125807
GO:0016628	oxidoreductase activity, acting on the CH-CH group of donors, NAD or NADP as acceptor	molecular_function	catalytic activity	6	982	14	7766	0.428571	0.0049047	0.126693
GO:0032440	2-alkenal reductase [NAD(P)] activity	molecular_function	catalytic activity	6	982	14	7766	0.428571	0.0049047	0.126693
GO:0047522	15-oxoprostaglandin 13-oxidase activity	molecular_function	catalytic activity	6	982	14	7766	0.428571	0.0049047	0.126693
GO:0016021	integral component of membrane	cellular_component	membrane part	393	636	3358	5891	0.117034	0.00536643	0.136695
GO:0009435	NAD biosynthetic process	biological_process	cellular process	3	484	4	4181	0.75	0.00563836	0.141654
GO:0016788	hydrolase activity, acting on ester bonds	molecular_function	catalytic activity	68	982	402	7766	0.169154	0.00647282	0.158974
GO:0016810	hydrolase activity, acting on carbon-nitrogen (but not peptide) bonds	molecular_function	catalytic activity	15	982	60	7766	0.25	0.00650111	0.158974
GO:0000145	exocyst	cellular_component	cell	4	636	8	5891	0.5	0.00659858	0.159234
GO:0004252	serine-type endopeptidase activity	molecular_function	catalytic activity	45	982	248	7766	0.181452	0.00719222	0.171306
GO:0017150	tRNA dihydrouridine synthase activity	molecular_function	catalytic activity	3	982	4	7766	0.75	0.00730282	0.17171
GO:0006022	aminoglycan metabolic process	biological_process	metabolic process	17	484	79	4181	0.21519	0.00765889	0.17558
GO:0034061	DNA polymerase activity	molecular_function	catalytic activity	23	982	108	7766	0.212963	0.00765368	0.17558
GO:0031224	intrinsic component of membrane	cellular_component	membrane part	393	636	3373	5891	0.116513	0.00787412	0.178286
GO:1901565	organonitrogen compound catabolic process	biological_process	metabolic process	24	484	126	4181	0.190476	0.00869358	0.194439
GO:0044425	membrane part	cellular_component	membrane part	404	636	3483	5891	0.115992	0.00922391	0.203815
GO:0016054	organic acid catabolic process	biological_process	cellular process	7	484	22	4181	0.318182	0.009603	0.207199
GO:0046395	carboxylic acid catabolic process	biological_process	cellular process	7	484	22	4181	0.318182	0.009603	0.207199
GO:0001562	response to protozoan	biological_process	multi-organism process	2	484	2	4181	1	0.0133763	0.213323
GO:0001819	positive regulation of cytokine production	biological_process	biological regulation	2	484	2	4181	1	0.0133763	0.213323
GO:0006109	regulation of carbohydrate metabolic process	biological_process	biological regulation	2	484	2	4181	1	0.0133763	0.213323
GO:0006111	regulation of gluconeogenesis	biological_process	biological regulation	2	484	2	4181	1	0.0133763	0.213323
GO:0006392	transcription elongation from mitochondrial promoter	biological_process	cellular process	2	484	2	4181	1	0.0133763	0.213323
GO:0010675	regulation of cellular carbohydrate metabolic process	biological_process	biological regulation	2	484	2	4181	1	0.0133763	0.213323
GO:0010677	negative regulation of cellular carbohydrate metabolic process	biological_process	biological regulation	2	484	2	4181	1	0.0133763	0.213323
GO:0010906	regulation of glucose metabolic process	biological_process	biological regulation	2	484	2	4181	1	0.0133763	0.213323
GO:0016638	oxidoreductase activity, acting on the CH-NH2 group of donors	molecular_function	catalytic activity	4	982	8	7766	0.5	0.0116739	0.213323
GO:0016740	transferase activity	molecular_function	catalytic activity	167	982	1128	7766	0.14805	0.0113541	0.213323
GO:0019805	quinolinate biosynthetic process	biological_process	cellular process	2	484	2	4181	1	0.0133763	0.213323
GO:0032479	regulation of type I interferon production	biological_process	biological regulation	2	484	2	4181	1	0.0133763	0.213323
GO:0032481	positive regulation of type I interferon production	biological_process	biological regulation	2	484	2	4181	1	0.0133763	0.213323
GO:0034354	'de novo' NAD biosynthetic process from tryptophan	biological_process	cellular process	2	484	2	4181	1	0.0133763	0.213323
GO:0034627	'de novo' NAD biosynthetic process	biological_process	cellular process	2	484	2	4181	1	0.0133763	0.213323
GO:0042832	defense response to protozoan	biological_process	multi-organism process	2	484	2	4181	1	0.0133763	0.213323
GO:0043170	macromolecule metabolic process	biological_process	metabolic process	172	484	1296	4181	0.132716	0.0130182	0.213323
GO:0043255	regulation of carbohydrate biosynthetic process	biological_process	biological regulation	2	484	2	4181	1	0.0133763	0.213323
GO:0043420	anthranilate metabolic process	biological_process	cellular process	2	484	2	4181	1	0.0133763	0.213323
GO:0044448	cell cortex part	cellular_component	cell	4	636	9	5891	0.444444	0.0108732	0.213323
GO:0045721	negative regulation of gluconeogenesis	biological_process	biological regulation	2	484	2	4181	1	0.0133763	0.213323
GO:0045912	negative regulation of carbohydrate metabolic process	biological_process	biological regulation	2	484	2	4181	1	0.0133763	0.213323
GO:0046164	alcohol catabolic process	biological_process	metabolic process	2	484	2	4181	1	0.0133763	0.213323
GO:0046174	polyol catabolic process	biological_process	metabolic process	2	484	2	4181	1	0.0133763	0.213323
GO:0046416	D-amino acid metabolic process	biological_process	cellular process	2	484	2	4181	1	0.0133763	0.213323
GO:0046874	quinolinate metabolic process	biological_process	cellular process	2	484	2	4181	1	0.0133763	0.213323
GO:0062012	regulation of small molecule metabolic process	biological_process	biological regulation	2	484	2	4181	1	0.0133763	0.213323
GO:0062014	negative regulation of small molecule metabolic process	biological_process	biological regulation	2	484	2	4181	1	0.0133763	0.213323
GO:0070125	mitochondrial translational elongation	biological_process	cellular process	2	484	2	4181	1	0.0133763	0.213323
GO:1901616	organic hydroxy compound catabolic process	biological_process	metabolic process	2	484	2	4181	1	0.0133763	0.213323
GO:0009084	glutamine family amino acid biosynthetic process	biological_process	cellular process	4	484	9	4181	0.444444	0.0138758	0.219382
GO:0004518	nuclease activity	molecular_function	catalytic activity	27	982	139	7766	0.194245	0.014204	0.222651
GO:0003884	D-amino-acid oxidase activity	molecular_function	catalytic activity	2	982	2	7766	1	0.015975	0.230588
GO:0004364	glutathione transferase activity	molecular_function	catalytic activity	3	982	5	7766	0.6	0.0165421	0.230588
GO:0004555	alpha,alpha-trehalase activity	molecular_function	catalytic activity	2	982	2	7766	1	0.015975	0.230588
GO:0004611	phosphoenolpyruvate carboxykinase activity	molecular_function	catalytic activity	2	982	2	7766	1	0.015975	0.230588
GO:0004613	phosphoenolpyruvate carboxykinase (GTP) activity	molecular_function	catalytic activity	2	982	2	7766	1	0.015975	0.230588
GO:0005375	copper ion transmembrane transporter activity	molecular_function	transporter activity	3	982	5	7766	0.6	0.0165421	0.230588
GO:0005938	cell cortex	cellular_component	cell	4	636	10	5891	0.4	0.0165963	0.230588
GO:0008172	S-methyltransferase activity	molecular_function	catalytic activity	2	982	2	7766	1	0.015975	0.230588
GO:0015927	trehalase activity	molecular_function	catalytic activity	2	982	2	7766	1	0.015975	0.230588
GO:0016682	oxidoreductase activity, acting on diphenols and related substances as donors, oxygen as acceptor	molecular_function	catalytic activity	2	982	2	7766	1	0.015975	0.230588
GO:0044283	small molecule biosynthetic process	biological_process	metabolic process	22	484	119	4181	0.184874	0.0164391	0.230588
GO:0046915	transition metal ion transmembrane transporter activity	molecular_function	transporter activity	3	982	5	7766	0.6	0.0165421	0.230588
GO:0047150	betaine-homocysteine S-methyltransferase activity	molecular_function	catalytic activity	2	982	2	7766	1	0.015975	0.230588
GO:0052716	hydroquinone:oxygen oxidoreductase activity	molecular_function	catalytic activity	2	982	2	7766	1	0.015975	0.230588
GO:0060249	anatomical structure homeostasis	biological_process	biological regulation	7	484	24	4181	0.291667	0.0158856	0.230588
GO:0004519	endonuclease activity	molecular_function	catalytic activity	23	982	116	7766	0.198276	0.0178512	0.246158
GO:0008374	O-acyltransferase activity	molecular_function	catalytic activity	4	982	9	7766	0.444444	0.018935	0.258338
GO:0044237	cellular metabolic process	biological_process	cellular process	229	484	1790	4181	0.127933	0.0190161	0.258338
GO:0016020	membrane	cellular_component	membrane	413	636	3599	5891	0.114754	0.0191711	0.258528
GO:0003964	RNA-directed DNA polymerase activity	molecular_function	catalytic activity	20	982	98	7766	0.204082	0.0194111	0.259853
GO:0006887	exocytosis	biological_process	cellular process	7	484	25	4181	0.28	0.0199269	0.264826
GO:0006725	cellular aromatic compound metabolic process	biological_process	cellular process	133	484	988	4181	0.134615	0.0206869	0.272948
GO:0006066	alcohol metabolic process	biological_process	metabolic process	5	484	15	4181	0.333333	0.0227655	0.294256
GO:0008236	serine-type peptidase activity	molecular_function	catalytic activity	47	982	279	7766	0.168459	0.0227832	0.294256
GO:0017171	serine hydrolase activity	molecular_function	catalytic activity	47	982	279	7766	0.168459	0.0227832	0.294256
GO:0009074	aromatic amino acid family catabolic process	biological_process	cellular process	3	484	6	4181	0.5	0.0235746	0.302349
GO:0015932	nucleobase-containing compound transmembrane transporter activity	molecular_function	transporter activity	5	982	14	7766	0.357143	0.0240027	0.305701
GO:0090304	nucleic acid metabolic process	biological_process	cellular process	107	484	781	4181	0.137004	0.0245044	0.309939
GO:0044281	small molecule metabolic process	biological_process	metabolic process	62	484	423	4181	0.146572	0.0247064	0.310353
GO:1901615	organic hydroxy compound metabolic process	biological_process	metabolic process	6	484	21	4181	0.285714	0.0276922	0.345494
GO:0048037	cofactor binding	molecular_function	binding	71	982	452	7766	0.15708	0.0283094	0.350807
GO:0006139	nucleobase-containing compound metabolic process	biological_process	cellular process	126	484	942	4181	0.133758	0.0297861	0.365628
GO:0008235	metalloexopeptidase activity	molecular_function	catalytic activity	12	982	53	7766	0.226415	0.0301035	0.365628
GO:0022884	macromolecule transmembrane transporter activity	molecular_function	transporter activity	3	982	6	7766	0.5	0.0299984	0.365628
GO:0000097	sulfur amino acid biosynthetic process	biological_process	cellular process	3	484	7	4181	0.428571	0.0377601	0.37637
GO:0000959	mitochondrial RNA metabolic process	biological_process	cellular process	2	484	3	4181	0.666667	0.0370433	0.37637
GO:0001817	regulation of cytokine production	biological_process	biological regulation	2	484	3	4181	0.666667	0.0370433	0.37637
GO:0001894	tissue homeostasis	biological_process	biological regulation	2	484	3	4181	0.666667	0.0370433	0.37637
GO:0001927	exocyst assembly	biological_process	cellular component organization or biogenesis	2	484	3	4181	0.666667	0.0370433	0.37637
GO:0005576	extracellular region	cellular_component	extracellular region	44	636	309	5891	0.142395	0.0315021	0.37637
GO:0005839	proteasome core complex	cellular_component	cell	5	636	18	5891	0.277778	0.0375231	0.37637
GO:0005996	monosaccharide metabolic process	biological_process	metabolic process	10	484	46	4181	0.217391	0.0342997	0.37637
GO:0006390	mitochondrial transcription	biological_process	cellular process	2	484	3	4181	0.666667	0.0370433	0.37637
GO:0006493	protein O-linked glycosylation	biological_process	cellular process	2	484	3	4181	0.666667	0.0370433	0.37637
GO:0006563	L-serine metabolic process	biological_process	cellular process	2	484	3	4181	0.666667	0.0370433	0.37637
GO:0007624	ultradian rhythm	biological_process	rhythmic process	2	484	3	4181	0.666667	0.0370433	0.37637
GO:0009219	pyrimidine deoxyribonucleotide metabolic process	biological_process	cellular process	2	484	3	4181	0.666667	0.0370433	0.37637
GO:0009394	2'-deoxyribonucleotide metabolic process	biological_process	cellular process	2	484	3	4181	0.666667	0.0370433	0.37637
GO:0009452	7-methylguanosine RNA capping	biological_process	cellular process	2	484	3	4181	0.666667	0.0370433	0.37637
GO:0009897	external side of plasma membrane	cellular_component	cell	2	636	3	5891	0.666667	0.0324117	0.37637
GO:0009986	cell surface	cellular_component	cell	2	636	3	5891	0.666667	0.0324117	0.37637
GO:0010469	regulation of signaling receptor activity	biological_process	biological regulation	2	484	3	4181	0.666667	0.0370433	0.37637
GO:0010669	epithelial structure maintenance	biological_process	biological regulation	2	484	3	4181	0.666667	0.0370433	0.37637
GO:0016053	organic acid biosynthetic process	biological_process	cellular process	14	484	73	4181	0.191781	0.0377342	0.37637
GO:0016627	oxidoreductase activity, acting on the CH-CH group of donors	molecular_function	catalytic activity	10	982	42	7766	0.238095	0.0331991	0.37637
GO:0019692	deoxyribose phosphate metabolic process	biological_process	cellular process	2	484	3	4181	0.666667	0.0370433	0.37637
GO:0019730	antimicrobial humoral response	biological_process	multi-organism process	3	484	7	4181	0.428571	0.0377601	0.37637
GO:0019731	antibacterial humoral response	biological_process	multi-organism process	3	484	7	4181	0.428571	0.0377601	0.37637
GO:0033227	dsRNA transport	biological_process	localization	2	484	3	4181	0.666667	0.0370433	0.37637
GO:0036260	RNA capping	biological_process	cellular process	2	484	3	4181	0.666667	0.0370433	0.37637
GO:0043648	dicarboxylic acid metabolic process	biological_process	cellular process	3	484	7	4181	0.428571	0.0377601	0.37637
GO:0045947	negative regulation of translational initiation	biological_process	biological regulation	2	484	3	4181	0.666667	0.0370433	0.37637
GO:0046394	carboxylic acid biosynthetic process	biological_process	cellular process	14	484	73	4181	0.191781	0.0377342	0.37637
GO:0048871	multicellular organismal homeostasis	biological_process	biological regulation	2	484	3	4181	0.666667	0.0370433	0.37637
GO:0051648	vesicle localization	biological_process	localization	2	484	3	4181	0.666667	0.0370433	0.37637
GO:0051650	establishment of vesicle localization	biological_process	localization	2	484	3	4181	0.666667	0.0370433	0.37637
GO:1901360	organic cyclic compound metabolic process	biological_process	metabolic process	132	484	995	4181	0.132663	0.0332456	0.37637
GO:0005615	extracellular space	cellular_component	extracellular region	10	636	50	5891	0.2	0.038288	0.378957
GO:0009064	glutamine family amino acid metabolic process	biological_process	cellular process	5	484	17	4181	0.294118	0.0386396	0.378957
GO:0042737	drug catabolic process	biological_process	cellular process	5	484	17	4181	0.294118	0.0386396	0.378957
GO:0004180	carboxypeptidase activity	molecular_function	catalytic activity	12	982	55	7766	0.218182	0.039153	0.38195
GO:0016763	transferase activity, transferring pentosyl groups	molecular_function	catalytic activity	4	982	11	7766	0.363636	0.0403366	0.387316
GO:0016803	ether hydrolase activity	molecular_function	catalytic activity	4	982	11	7766	0.363636	0.0403366	0.387316
GO:0033961	cis-stilbene-oxide hydrolase activity	molecular_function	catalytic activity	4	982	11	7766	0.363636	0.0403366	0.387316
GO:0009069	serine family amino acid metabolic process	biological_process	cellular process	4	484	12	4181	0.333333	0.0411356	0.392931
GO:0004488	methylenetetrahydrofolate dehydrogenase (NADP+) activity	molecular_function	catalytic activity	2	982	3	7766	0.666667	0.0438922	0.396544
GO:0005176	ErbB-2 class receptor binding	molecular_function	binding	2	982	3	7766	0.666667	0.0438922	0.396544
GO:0006950	response to stress	biological_process	response to stimulus	34	484	219	4181	0.155251	0.0424585	0.396544
GO:0008376	acetylgalactosaminyltransferase activity	molecular_function	catalytic activity	2	982	3	7766	0.666667	0.0438922	0.396544
GO:0016714	oxidoreductase activity, acting on paired donors, with incorporation or reduction of molecular oxygen, reduced pteridine as one donor, and incorporation of one atom of oxygen	molecular_function	catalytic activity	2	982	3	7766	0.666667	0.0438922	0.396544
GO:0030197	extracellular matrix constituent, lubricant activity	molecular_function	structural molecule activity	2	982	3	7766	0.666667	0.0438922	0.396544
GO:0032940	secretion by cell	biological_process	cellular process	7	484	29	4181	0.241379	0.0431611	0.396544
GO:0046483	heterocycle metabolic process	biological_process	cellular process	129	484	979	4181	0.131767	0.0429725	0.396544
GO:0051032	nucleic acid transmembrane transporter activity	molecular_function	transporter activity	2	982	3	7766	0.666667	0.0438922	0.396544
GO:0051033	RNA transmembrane transporter activity	molecular_function	transporter activity	2	982	3	7766	0.666667	0.0438922	0.396544
GO:0052689	carboxylic ester hydrolase activity	molecular_function	catalytic activity	17	982	87	7766	0.195402	0.0430751	0.396544
GO:0044260	cellular macromolecule metabolic process	biological_process	cellular process	133	484	1019	4181	0.13052	0.052036	0.467814
GO:0005319	lipid transporter activity	molecular_function	transporter activity	5	982	17	7766	0.294118	0.0538833	0.479718
GO:0019318	hexose metabolic process	biological_process	metabolic process	9	484	43	4181	0.209302	0.0538783	0.479718
GO:0006959	humoral immune response	biological_process	response to stimulus	3	484	8	4181	0.375	0.0553313	0.483227
GO:0016801	hydrolase activity, acting on ether bonds	molecular_function	catalytic activity	4	982	12	7766	0.333333	0.0546154	0.483227
GO:0019674	NAD metabolic process	biological_process	cellular process	3	484	8	4181	0.375	0.0553313	0.483227
GO:0034637	cellular carbohydrate biosynthetic process	biological_process	cellular process	3	484	8	4181	0.375	0.0553313	0.483227
GO:0008238	exopeptidase activity	molecular_function	catalytic activity	19	982	103	7766	0.184466	0.0564056	0.489337
GO:0030246	carbohydrate binding	molecular_function	binding	17	982	90	7766	0.188889	0.0568314	0.489337
GO:0099023	tethering complex	cellular_component	protein-containing complex	5	636	20	5891	0.25	0.0567617	0.489337
GO:0098552	side of membrane	cellular_component	membrane part	2	636	4	5891	0.5	0.0602154	0.516051
GO:0000079	regulation of cyclin-dependent protein serine/threonine kinase activity	biological_process	biological regulation	2	484	4	4181	0.5	0.0684482	0.525247
GO:0002218	activation of innate immune response	biological_process	biological regulation	2	484	4	4181	0.5	0.0684482	0.525247
GO:0002253	activation of immune response	biological_process	biological regulation	2	484	4	4181	0.5	0.0684482	0.525247
GO:0002684	positive regulation of immune system process	biological_process	biological regulation	2	484	4	4181	0.5	0.0684482	0.525247
GO:0006020	inositol metabolic process	biological_process	cellular process	2	484	4	4181	0.5	0.0684482	0.525247
GO:0006414	translational elongation	biological_process	cellular process	2	484	4	4181	0.5	0.0684482	0.525247
GO:0006446	regulation of translational initiation	biological_process	biological regulation	2	484	4	4181	0.5	0.0684482	0.525247
GO:0006546	glycine catabolic process	biological_process	biological regulation	2	484	4	4181	0.5	0.0684482	0.525247
GO:0006568	tryptophan metabolic process	biological_process	cellular process	2	484	4	4181	0.5	0.0684482	0.525247
GO:0006569	tryptophan catabolic process	biological_process	cellular process	2	484	4	4181	0.5	0.0684482	0.525247
GO:0006586	indolalkylamine metabolic process	biological_process	cellular process	2	484	4	4181	0.5	0.0684482	0.525247
GO:0006694	steroid biosynthetic process	biological_process	metabolic process	2	484	4	4181	0.5	0.0684482	0.525247
GO:0009071	serine family amino acid catabolic process	biological_process	cellular process	2	484	4	4181	0.5	0.0684482	0.525247
GO:0009310	amine catabolic process	biological_process	metabolic process	2	484	4	4181	0.5	0.0684482	0.525247
GO:0016559	peroxisome fission	biological_process	cellular component organization or biogenesis	2	484	4	4181	0.5	0.0684482	0.525247
GO:0031349	positive regulation of defense response	biological_process	biological regulation	2	484	4	4181	0.5	0.0684482	0.525247
GO:0042402	cellular biogenic amine catabolic process	biological_process	cellular process	2	484	4	4181	0.5	0.0684482	0.525247
GO:0042436	indole-containing compound catabolic process	biological_process	cellular process	2	484	4	4181	0.5	0.0684482	0.525247
GO:0042537	benzene-containing compound metabolic process	biological_process	cellular process	2	484	4	4181	0.5	0.0684482	0.525247
GO:0043101	purine-containing compound salvage	biological_process	cellular process	2	484	4	4181	0.5	0.0684482	0.525247
GO:0045089	positive regulation of innate immune response	biological_process	biological regulation	2	484	4	4181	0.5	0.0684482	0.525247
GO:0046218	indolalkylamine catabolic process	biological_process	cellular process	2	484	4	4181	0.5	0.0684482	0.525247
GO:0050778	positive regulation of immune response	biological_process	biological regulation	2	484	4	4181	0.5	0.0684482	0.525247
GO:1901564	organonitrogen compound metabolic process	biological_process	metabolic process	103	484	781	4181	0.131882	0.0683737	0.525247
GO:1904029	regulation of cyclin-dependent protein kinase activity	biological_process	biological regulation	2	484	4	4181	0.5	0.0684482	0.525247
GO:0044272	sulfur compound biosynthetic process	biological_process	cellular process	4	484	14	4181	0.285714	0.0691116	0.528127
GO:0051213	dioxygenase activity	molecular_function	catalytic activity	4	982	13	7766	0.307692	0.0712525	0.542229
GO:0000096	sulfur amino acid metabolic process	biological_process	cellular process	3	484	9	4181	0.333333	0.076059	0.576414
GO:0000179	rRNA (adenine-N6,N6-)-dimethyltransferase activity	molecular_function	catalytic activity	2	982	4	7766	0.5	0.0804817	0.590413
GO:0004435	phosphatidylinositol phospholipase C activity	molecular_function	catalytic activity	2	982	4	7766	0.5	0.0804817	0.590413
GO:0004629	phospholipase C activity	molecular_function	catalytic activity	2	982	4	7766	0.5	0.0804817	0.590413
GO:0006790	sulfur compound metabolic process	biological_process	cellular process	7	484	33	4181	0.212121	0.079149	0.590413
GO:0016433	rRNA (adenine) methyltransferase activity	molecular_function	catalytic activity	2	982	4	7766	0.5	0.0804817	0.590413
GO:0016641	oxidoreductase activity, acting on the CH-NH2 group of donors, oxygen as acceptor	molecular_function	catalytic activity	2	982	4	7766	0.5	0.0804817	0.590413
GO:0042592	homeostatic process	biological_process	biological regulation	15	484	88	4181	0.170455	0.0782875	0.590413
GO:0042887	amide transmembrane transporter activity	molecular_function	transporter activity	2	982	4	7766	0.5	0.0804817	0.590413
GO:0004298	threonine-type endopeptidase activity	molecular_function	catalytic activity	5	982	19	7766	0.263158	0.0820091	0.596844
GO:0070003	threonine-type peptidase activity	molecular_function	catalytic activity	5	982	19	7766	0.263158	0.0820091	0.596844
GO:0000723	telomere maintenance	biological_process	cellular component organization or biogenesis	5	484	21	4181	0.238095	0.086605	0.61803
GO:0015934	large ribosomal subunit	cellular_component	organelle part	4	636	16	5891	0.25	0.0855802	0.61803
GO:0031047	gene silencing by RNA	biological_process	biological regulation	4	484	15	4181	0.266667	0.0859647	0.61803
GO:0032200	telomere organization	biological_process	cellular component organization or biogenesis	5	484	21	4181	0.238095	0.086605	0.61803
GO:0140053	mitochondrial gene expression	biological_process	metabolic process	4	484	15	4181	0.266667	0.0859647	0.61803
GO:0034641	cellular nitrogen compound metabolic process	biological_process	cellular process	145	484	1140	4181	0.127193	0.0876713	0.623214
GO:0031409	pigment binding	molecular_function	binding	3	982	9	7766	0.333333	0.0943535	0.668125
GO:0003678	DNA helicase activity	molecular_function	catalytic activity	7	982	32	7766	0.21875	0.100725	0.674104
GO:0006544	glycine metabolic process	biological_process	biological regulation	2	484	5	4181	0.4	0.10549	0.674104
GO:0006749	glutathione metabolic process	biological_process	cellular process	2	484	5	4181	0.4	0.10549	0.674104
GO:0006893	Golgi to plasma membrane transport	biological_process	localization	2	484	5	4181	0.4	0.10549	0.674104
GO:0008202	steroid metabolic process	biological_process	metabolic process	2	484	5	4181	0.4	0.10549	0.674104
GO:0009070	serine family amino acid biosynthetic process	biological_process	cellular process	2	484	5	4181	0.4	0.10549	0.674104
GO:0009072	aromatic amino acid family metabolic process	biological_process	cellular process	4	484	16	4181	0.25	0.104604	0.674104
GO:0009086	methionine biosynthetic process	biological_process	cellular process	2	484	5	4181	0.4	0.10549	0.674104
GO:0009607	response to biotic stimulus	biological_process	response to stimulus	5	484	22	4181	0.227273	0.101937	0.674104
GO:0009617	response to bacterium	biological_process	multi-organism process	5	484	22	4181	0.227273	0.101937	0.674104
GO:0016458	gene silencing	biological_process	biological regulation	4	484	16	4181	0.25	0.104604	0.674104
GO:0017148	negative regulation of translation	biological_process	biological regulation	2	484	5	4181	0.4	0.10549	0.674104
GO:0019751	polyol metabolic process	biological_process	metabolic process	3	484	10	4181	0.3	0.0996364	0.674104
GO:0034249	negative regulation of cellular amide metabolic process	biological_process	biological regulation	2	484	5	4181	0.4	0.10549	0.674104
GO:0042430	indole-containing compound metabolic process	biological_process	cellular process	2	484	5	4181	0.4	0.10549	0.674104
GO:0042742	defense response to bacterium	biological_process	multi-organism process	5	484	22	4181	0.227273	0.101937	0.674104
GO:0043207	response to external biotic stimulus	biological_process	response to stimulus	5	484	22	4181	0.227273	0.101937	0.674104
GO:0043434	response to peptide hormone	biological_process	response to stimulus	2	484	5	4181	0.4	0.10549	0.674104
GO:0046165	alcohol biosynthetic process	biological_process	metabolic process	3	484	10	4181	0.3	0.0996364	0.674104
GO:0048511	rhythmic process	biological_process	rhythmic process	2	484	5	4181	0.4	0.10549	0.674104
GO:0051656	establishment of organelle localization	biological_process	localization	2	484	5	4181	0.4	0.10549	0.674104
GO:0051707	response to other organism	biological_process	multi-organism process	5	484	22	4181	0.227273	0.101937	0.674104
GO:0071375	cellular response to peptide hormone stimulus	biological_process	cellular process	2	484	5	4181	0.4	0.10549	0.674104
GO:0098542	defense response to other organism	biological_process	multi-organism process	5	484	22	4181	0.227273	0.101937	0.674104
GO:0098876	vesicle-mediated transport to the plasma membrane	biological_process	localization	2	484	5	4181	0.4	0.10549	0.674104
GO:1901617	organic hydroxy compound biosynthetic process	biological_process	metabolic process	4	484	16	4181	0.25	0.104604	0.674104
GO:1901652	response to peptide	biological_process	response to stimulus	2	484	5	4181	0.4	0.10549	0.674104
GO:1901653	cellular response to peptide	biological_process	cellular process	2	484	5	4181	0.4	0.10549	0.674104
GO:0005741	mitochondrial outer membrane	cellular_component	organelle part	3	636	11	5891	0.272727	0.107079	0.677184
GO:0030684	preribosome	cellular_component	protein-containing complex	3	636	11	5891	0.272727	0.107079	0.677184
GO:0031968	organelle outer membrane	cellular_component	organelle part	3	636	11	5891	0.272727	0.107079	0.677184
GO:0140097	catalytic activity, acting on DNA	molecular_function	catalytic activity	34	982	219	7766	0.155251	0.117184	0.738541
GO:0003887	DNA-directed DNA polymerase activity	molecular_function	catalytic activity	3	982	10	7766	0.3	0.122596	0.762771
GO:0004046	aminoacylase activity	molecular_function	catalytic activity	2	982	5	7766	0.4	0.123108	0.762771
GO:0016790	thiolester hydrolase activity	molecular_function	catalytic activity	2	982	5	7766	0.4	0.123108	0.762771
GO:0051920	peroxiredoxin activity	molecular_function	antioxidant activity	2	982	5	7766	0.4	0.123108	0.762771
GO:0102148	N-acetyl-beta-D-galactosaminidase activity	molecular_function	catalytic activity	2	982	5	7766	0.4	0.123108	0.762771
GO:0140098	catalytic activity, acting on RNA	molecular_function	catalytic activity	26	982	163	7766	0.159509	0.123715	0.763949
GO:0046872	metal ion binding	molecular_function	binding	203	982	1496	7766	0.135695	0.124608	0.766884
GO:0043169	cation binding	molecular_function	binding	204	982	1504	7766	0.135638	0.125283	0.768461
GO:0043094	cellular metabolic compound salvage	biological_process	cellular process	3	484	11	4181	0.272727	0.12571	0.768504
GO:0005779	integral component of peroxisomal membrane	cellular_component	organelle part	2	636	6	5891	0.333333	0.130189	0.785419
GO:0005912	adherens junction	cellular_component	cell junction	2	636	6	5891	0.333333	0.130189	0.785419
GO:0031231	intrinsic component of peroxisomal membrane	cellular_component	organelle part	2	636	6	5891	0.333333	0.130189	0.785419
GO:0070161	anchoring junction	cellular_component	cell junction	2	636	6	5891	0.333333	0.130189	0.785419
GO:0043436	oxoacid metabolic process	biological_process	cellular process	31	484	219	4181	0.141553	0.132999	0.799737
GO:0000502	proteasome complex	cellular_component	cell	5	636	26	5891	0.192308	0.141888	0.818853
GO:0002682	regulation of immune system process	biological_process	biological regulation	2	484	6	4181	0.333333	0.146447	0.818853
GO:0006082	organic acid metabolic process	biological_process	cellular process	31	484	221	4181	0.140271	0.144525	0.818853
GO:0006094	gluconeogenesis	biological_process	metabolic process	2	484	6	4181	0.333333	0.146447	0.818853
GO:0006144	purine nucleobase metabolic process	biological_process	cellular process	2	484	6	4181	0.333333	0.146447	0.818853
GO:0006892	post-Golgi vesicle-mediated transport	biological_process	localization	2	484	6	4181	0.333333	0.146447	0.818853
GO:0007269	neurotransmitter secretion	biological_process	biological regulation	2	484	6	4181	0.333333	0.146447	0.818853
GO:0009262	deoxyribonucleotide metabolic process	biological_process	cellular process	2	484	6	4181	0.333333	0.146447	0.818853
GO:0016741	transferase activity, transferring one-carbon groups	molecular_function	catalytic activity	16	982	95	7766	0.168421	0.140163	0.818853
GO:0019319	hexose biosynthetic process	biological_process	metabolic process	2	484	6	4181	0.333333	0.146447	0.818853
GO:0023061	signal release	biological_process	cellular process	2	484	6	4181	0.333333	0.146447	0.818853
GO:0031347	regulation of defense response	biological_process	biological regulation	2	484	6	4181	0.333333	0.146447	0.818853
GO:0042135	neurotransmitter catabolic process	biological_process	biological regulation	2	484	6	4181	0.333333	0.146447	0.818853
GO:0045088	regulation of innate immune response	biological_process	biological regulation	2	484	6	4181	0.333333	0.146447	0.818853
GO:0046364	monosaccharide biosynthetic process	biological_process	metabolic process	2	484	6	4181	0.333333	0.146447	0.818853
GO:0050776	regulation of immune response	biological_process	biological regulation	2	484	6	4181	0.333333	0.146447	0.818853
GO:0051240	positive regulation of multicellular organismal process	biological_process	biological regulation	2	484	6	4181	0.333333	0.146447	0.818853
GO:0071417	cellular response to organonitrogen compound	biological_process	cellular process	2	484	6	4181	0.333333	0.146447	0.818853
GO:0071900	regulation of protein serine/threonine kinase activity	biological_process	biological regulation	2	484	6	4181	0.333333	0.146447	0.818853
GO:0099568	cytoplasmic region	cellular_component	cell	4	636	19	5891	0.210526	0.141404	0.818853
GO:0099643	signal release from synapse	biological_process	cellular process	2	484	6	4181	0.333333	0.146447	0.818853
GO:1901699	cellular response to nitrogen compound	biological_process	cellular process	2	484	6	4181	0.333333	0.146447	0.818853
GO:1905369	endopeptidase complex	cellular_component	protein-containing complex	5	636	26	5891	0.192308	0.141888	0.818853
GO:0008168	methyltransferase activity	molecular_function	catalytic activity	15	982	89	7766	0.168539	0.149022	0.830718
GO:0000469	cleavage involved in rRNA processing	biological_process	cellular component organization or biogenesis	1	484	2	4181	0.5	0.218147	0.84536
GO:0000900	translation repressor activity, mRNA regulatory element binding	molecular_function	translation regulator activity	1	982	2	7766	0.5	0.236922	0.84536
GO:0001401	mitochondrial sorting and assembly machinery complex	cellular_component	organelle part	1	636	2	5891	0.5	0.204283	0.84536
GO:0001505	regulation of neurotransmitter levels	biological_process	biological regulation	4	484	20	4181	0.2	0.194173	0.84536
GO:0001944	vasculature development	biological_process	multicellular organismal process	1	484	2	4181	0.5	0.218147	0.84536
GO:0003697	single-stranded DNA binding	molecular_function	binding	2	982	6	7766	0.333333	0.169663	0.84536
GO:0003899	DNA-directed 5'-3' RNA polymerase activity	molecular_function	catalytic activity	6	982	32	7766	0.1875	0.211006	0.84536
GO:0003918	DNA topoisomerase type II (ATP-hydrolyzing) activity	molecular_function	catalytic activity	1	982	2	7766	0.5	0.236922	0.84536
GO:0004359	glutaminase activity	molecular_function	catalytic activity	1	982	2	7766	0.5	0.236922	0.84536
GO:0004479	methionyl-tRNA formyltransferase activity	molecular_function	catalytic activity	1	982	2	7766	0.5	0.236922	0.84536
GO:0004503	monophenol monooxygenase activity	molecular_function	catalytic activity	1	982	2	7766	0.5	0.236922	0.84536
GO:0004525	ribonuclease III activity	molecular_function	catalytic activity	2	982	6	7766	0.333333	0.169663	0.84536
GO:0004556	alpha-amylase activity	molecular_function	catalytic activity	1	982	2	7766	0.5	0.236922	0.84536
GO:0004563	beta-N-acetylhexosaminidase activity	molecular_function	catalytic activity	2	982	7	7766	0.285714	0.218473	0.84536
GO:0004568	chitinase activity	molecular_function	catalytic activity	1	982	2	7766	0.5	0.236922	0.84536
GO:0004760	serine-pyruvate transaminase activity	molecular_function	catalytic activity	1	982	2	7766	0.5	0.236922	0.84536
GO:0004820	glycine-tRNA ligase activity	molecular_function	catalytic activity	1	982	2	7766	0.5	0.236922	0.84536
GO:0004965	G protein-coupled GABA receptor activity	molecular_function	molecular transducer activity	1	982	2	7766	0.5	0.236922	0.84536
GO:0005125	cytokine activity	molecular_function	molecular function regulator	1	982	2	7766	0.5	0.236922	0.84536
GO:0005242	inward rectifier potassium channel activity	molecular_function	transporter activity	2	982	6	7766	0.333333	0.169663	0.84536
GO:0005337	nucleoside transmembrane transporter activity	molecular_function	transporter activity	2	982	6	7766	0.333333	0.169663	0.84536
GO:0005344	oxygen carrier activity	molecular_function	molecular carrier activity	1	982	2	7766	0.5	0.236922	0.84536
GO:0005777	peroxisome	cellular_component	cell	4	636	22	5891	0.181818	0.207906	0.84536
GO:0005778	peroxisomal membrane	cellular_component	organelle part	2	636	8	5891	0.25	0.210816	0.84536
GO:0005960	glycine cleavage complex	cellular_component	cell	1	636	2	5891	0.5	0.204283	0.84536
GO:0006084	acetyl-CoA metabolic process	biological_process	cellular process	1	484	2	4181	0.5	0.218147	0.84536
GO:0006260	DNA replication	biological_process	cellular process	9	484	58	4181	0.155172	0.222947	0.84536
GO:0006270	DNA replication initiation	biological_process	cellular process	3	484	14	4181	0.214286	0.215113	0.84536
GO:0006354	DNA-templated transcription, elongation	biological_process	cellular process	2	484	7	4181	0.285714	0.189922	0.84536
GO:0006364	rRNA processing	biological_process	cellular component organization or biogenesis	5	484	28	4181	0.178571	0.217325	0.84536
GO:0006370	7-methylguanosine mRNA capping	biological_process	cellular process	1	484	2	4181	0.5	0.218147	0.84536
GO:0006403	RNA localization	biological_process	localization	4	484	21	4181	0.190476	0.219484	0.84536
GO:0006426	glycyl-tRNA aminoacylation	biological_process	cellular process	1	484	2	4181	0.5	0.218147	0.84536
GO:0006525	arginine metabolic process	biological_process	cellular process	1	484	2	4181	0.5	0.218147	0.84536
GO:0006535	cysteine biosynthetic process from serine	biological_process	cellular process	1	484	2	4181	0.5	0.218147	0.84536
GO:0006536	glutamate metabolic process	biological_process	cellular process	1	484	2	4181	0.5	0.218147	0.84536
GO:0006555	methionine metabolic process	biological_process	cellular process	2	484	7	4181	0.285714	0.189922	0.84536
GO:0006558	L-phenylalanine metabolic process	biological_process	cellular process	1	484	2	4181	0.5	0.218147	0.84536
GO:0006559	L-phenylalanine catabolic process	biological_process	cellular process	1	484	2	4181	0.5	0.218147	0.84536
GO:0006573	valine metabolic process	biological_process	cellular process	1	484	2	4181	0.5	0.218147	0.84536
GO:0006574	valine catabolic process	biological_process	cellular process	1	484	2	4181	0.5	0.218147	0.84536
GO:0006629	lipid metabolic process	biological_process	metabolic process	37	484	278	4181	0.133094	0.199194	0.84536
GO:0006695	cholesterol biosynthetic process	biological_process	metabolic process	1	484	2	4181	0.5	0.218147	0.84536
GO:0006750	glutathione biosynthetic process	biological_process	cellular process	1	484	2	4181	0.5	0.218147	0.84536
GO:0006766	vitamin metabolic process	biological_process	metabolic process	2	484	7	4181	0.285714	0.189922	0.84536
GO:0006767	water-soluble vitamin metabolic process	biological_process	metabolic process	2	484	7	4181	0.285714	0.189922	0.84536
GO:0006836	neurotransmitter transport	biological_process	localization	2	484	7	4181	0.285714	0.189922	0.84536
GO:0006970	response to osmotic stress	biological_process	response to stimulus	1	484	2	4181	0.5	0.218147	0.84536
GO:0006971	hypotonic response	biological_process	response to stimulus	1	484	2	4181	0.5	0.218147	0.84536
GO:0008170	N-methyltransferase activity	molecular_function	catalytic activity	5	982	26	7766	0.192308	0.22553	0.84536
GO:0008188	neuropeptide receptor activity	molecular_function	molecular transducer activity	3	982	12	7766	0.25	0.186387	0.84536
GO:0008190	eukaryotic initiation factor 4E binding	molecular_function	binding	1	982	2	7766	0.5	0.236922	0.84536
GO:0008201	heparin binding	molecular_function	binding	1	982	2	7766	0.5	0.236922	0.84536
GO:0008242	omega peptidase activity	molecular_function	catalytic activity	2	982	7	7766	0.285714	0.218473	0.84536
GO:0008356	asymmetric cell division	biological_process	cellular process	1	484	2	4181	0.5	0.218147	0.84536
GO:0008430	selenium binding	molecular_function	binding	1	982	2	7766	0.5	0.236922	0.84536
GO:0008453	alanine-glyoxylate transaminase activity	molecular_function	catalytic activity	1	982	2	7766	0.5	0.236922	0.84536
GO:0008479	queuine tRNA-ribosyltransferase activity	molecular_function	catalytic activity	1	982	2	7766	0.5	0.236922	0.84536
GO:0008519	ammonium transmembrane transporter activity	molecular_function	transporter activity	1	982	2	7766	0.5	0.236922	0.84536
GO:0008649	rRNA methyltransferase activity	molecular_function	catalytic activity	2	982	6	7766	0.333333	0.169663	0.84536
GO:0008757	S-adenosylmethionine-dependent methyltransferase activity	molecular_function	catalytic activity	7	982	40	7766	0.175	0.235942	0.84536
GO:0009057	macromolecule catabolic process	biological_process	metabolic process	18	484	124	4181	0.145161	0.182976	0.84536
GO:0009067	aspartate family amino acid biosynthetic process	biological_process	cellular process	2	484	7	4181	0.285714	0.189922	0.84536
GO:0009083	branched-chain amino acid catabolic process	biological_process	cellular process	1	484	2	4181	0.5	0.218147	0.84536
GO:0009221	pyrimidine deoxyribonucleotide biosynthetic process	biological_process	cellular process	1	484	2	4181	0.5	0.218147	0.84536
GO:0009225	nucleotide-sugar metabolic process	biological_process	cellular process	2	484	7	4181	0.285714	0.189922	0.84536
GO:0009265	2'-deoxyribonucleotide biosynthetic process	biological_process	cellular process	1	484	2	4181	0.5	0.218147	0.84536
GO:0009298	GDP-mannose biosynthetic process	biological_process	cellular process	1	484	2	4181	0.5	0.218147	0.84536
GO:0009311	oligosaccharide metabolic process	biological_process	metabolic process	3	484	12	4181	0.25	0.153901	0.84536
GO:0009405	pathogenesis	biological_process	multi-organism process	1	484	2	4181	0.5	0.218147	0.84536
GO:0009605	response to external stimulus	biological_process	response to stimulus	6	484	32	4181	0.1875	0.157877	0.84536
GO:0009651	response to salt stress	biological_process	response to stimulus	1	484	2	4181	0.5	0.218147	0.84536
GO:0009725	response to hormone	biological_process	response to stimulus	2	484	8	4181	0.25	0.234785	0.84536
GO:0015379	potassium:chloride symporter activity	molecular_function	transporter activity	1	982	2	7766	0.5	0.236922	0.84536
GO:0015931	nucleobase-containing compound transport	biological_process	localization	4	484	21	4181	0.190476	0.219484	0.84536
GO:0016051	carbohydrate biosynthetic process	biological_process	metabolic process	5	484	26	4181	0.192308	0.174994	0.84536
GO:0016079	synaptic vesicle exocytosis	biological_process	biological regulation	1	484	2	4181	0.5	0.218147	0.84536
GO:0016160	amylase activity	molecular_function	catalytic activity	1	982	2	7766	0.5	0.236922	0.84536
GO:0016571	histone methylation	biological_process	cellular component organization or biogenesis	1	484	2	4181	0.5	0.218147	0.84536
GO:0016653	oxidoreductase activity, acting on NAD(P)H, heme protein as acceptor	molecular_function	catalytic activity	1	982	2	7766	0.5	0.236922	0.84536
GO:0016670	oxidoreductase activity, acting on a sulfur group of donors, oxygen as acceptor	molecular_function	catalytic activity	1	982	2	7766	0.5	0.236922	0.84536
GO:0016679	oxidoreductase activity, acting on diphenols and related substances as donors	molecular_function	catalytic activity	2	982	6	7766	0.333333	0.169663	0.84536
GO:0016709	oxidoreductase activity, acting on paired donors, with incorporation or reduction of molecular oxygen, NAD(P)H as one donor, and incorporation of one atom of oxygen	molecular_function	catalytic activity	3	982	13	7766	0.230769	0.220927	0.84536
GO:0016716	oxidoreductase activity, acting on paired donors, with incorporation or reduction of molecular oxygen, another compound as one donor, and incorporation of one atom of oxygen	molecular_function	catalytic activity	1	982	2	7766	0.5	0.236922	0.84536
GO:0016774	phosphotransferase activity, carboxyl group as acceptor	molecular_function	catalytic activity	1	982	2	7766	0.5	0.236922	0.84536
GO:0016782	transferase activity, transferring sulfur-containing groups	molecular_function	catalytic activity	5	982	24	7766	0.208333	0.178587	0.84536
GO:0016917	GABA receptor activity	molecular_function	molecular transducer activity	3	982	13	7766	0.230769	0.220927	0.84536
GO:0016971	flavin-linked sulfhydryl oxidase activity	molecular_function	catalytic activity	1	982	2	7766	0.5	0.236922	0.84536
GO:0016972	thiol oxidase activity	molecular_function	catalytic activity	1	982	2	7766	0.5	0.236922	0.84536
GO:0017156	calcium ion regulated exocytosis	biological_process	cellular process	1	484	2	4181	0.5	0.218147	0.84536
GO:0019184	nonribosomal peptide biosynthetic process	biological_process	cellular process	1	484	2	4181	0.5	0.218147	0.84536
GO:0019211	phosphatase activator activity	molecular_function	molecular function regulator	1	982	2	7766	0.5	0.236922	0.84536
GO:0019344	cysteine biosynthetic process	biological_process	cellular process	1	484	2	4181	0.5	0.218147	0.84536
GO:0019464	glycine decarboxylation via glycine cleavage system	biological_process	biological regulation	1	484	2	4181	0.5	0.218147	0.84536
GO:0019752	carboxylic acid metabolic process	biological_process	cellular process	30	484	216	4181	0.138889	0.162678	0.84536
GO:0019773	proteasome core complex, alpha-subunit complex	cellular_component	cell	2	636	8	5891	0.25	0.210816	0.84536
GO:0019867	outer membrane	cellular_component	membrane	3	636	13	5891	0.230769	0.158318	0.84536
GO:0030010	establishment of cell polarity	biological_process	cellular process	1	484	2	4181	0.5	0.218147	0.84536
GO:0030041	actin filament polymerization	biological_process	cellular component organization or biogenesis	1	484	2	4181	0.5	0.218147	0.84536
GO:0030371	translation repressor activity	molecular_function	translation regulator activity	1	982	2	7766	0.5	0.236922	0.84536
GO:0030374	nuclear receptor transcription coactivator activity	molecular_function	transcription regulator activity	1	982	2	7766	0.5	0.236922	0.84536
GO:0030547	receptor inhibitor activity	molecular_function	molecular function regulator	1	982	2	7766	0.5	0.236922	0.84536
GO:0030906	retromer, cargo-selective complex	cellular_component	cell	1	636	2	5891	0.5	0.204283	0.84536
GO:0031177	phosphopantetheine binding	molecular_function	binding	1	982	2	7766	0.5	0.236922	0.84536
GO:0031903	microbody membrane	cellular_component	organelle part	2	636	8	5891	0.25	0.210816	0.84536
GO:0032040	small-subunit processome	cellular_component	protein-containing complex	2	636	8	5891	0.25	0.210816	0.84536
GO:0032231	regulation of actin filament bundle assembly	biological_process	biological regulation	1	484	2	4181	0.5	0.218147	0.84536
GO:0032269	negative regulation of cellular protein metabolic process	biological_process	biological regulation	2	484	7	4181	0.285714	0.189922	0.84536
GO:0032296	double-stranded RNA-specific ribonuclease activity	molecular_function	catalytic activity	2	982	6	7766	0.333333	0.169663	0.84536
GO:0032467	positive regulation of cytokinesis	biological_process	biological regulation	1	484	2	4181	0.5	0.218147	0.84536
GO:0032870	cellular response to hormone stimulus	biological_process	cellular process	2	484	8	4181	0.25	0.234785	0.84536
GO:0033180	proton-transporting V-type ATPase, V1 domain	cellular_component	protein-containing complex	2	636	8	5891	0.25	0.210816	0.84536
GO:0033557	Slx1-Slx4 complex	cellular_component	organelle part	1	636	2	5891	0.5	0.204283	0.84536
GO:0034062	5'-3' RNA polymerase activity	molecular_function	catalytic activity	6	982	33	7766	0.181818	0.23242	0.84536
GO:0034315	regulation of Arp2/3 complex-mediated actin nucleation	biological_process	cellular component organization or biogenesis	1	484	2	4181	0.5	0.218147	0.84536
GO:0035299	inositol pentakisphosphate 2-kinase activity	molecular_function	catalytic activity	1	982	2	7766	0.5	0.236922	0.84536
GO:0036374	glutathione hydrolase activity	molecular_function	catalytic activity	1	982	2	7766	0.5	0.236922	0.84536
GO:0042325	regulation of phosphorylation	biological_process	biological regulation	3	484	14	4181	0.214286	0.215113	0.84536
GO:0042398	cellular modified amino acid biosynthetic process	biological_process	metabolic process	2	484	7	4181	0.285714	0.189922	0.84536
GO:0042539	hypotonic salinity response	biological_process	response to stimulus	1	484	2	4181	0.5	0.218147	0.84536
GO:0042555	MCM complex	cellular_component	protein-containing complex	2	636	8	5891	0.25	0.210816	0.84536
GO:0042579	microbody	cellular_component	cell	4	636	22	5891	0.181818	0.207906	0.84536
GO:0042802	identical protein binding	molecular_function	binding	2	982	7	7766	0.285714	0.218473	0.84536
GO:0043066	negative regulation of apoptotic process	biological_process	biological regulation	1	484	2	4181	0.5	0.218147	0.84536
GO:0043069	negative regulation of programmed cell death	biological_process	biological regulation	1	484	2	4181	0.5	0.218147	0.84536
GO:0043549	regulation of kinase activity	biological_process	biological regulation	3	484	13	4181	0.230769	0.183827	0.84536
GO:0043550	regulation of lipid kinase activity	biological_process	biological regulation	1	484	2	4181	0.5	0.218147	0.84536
GO:0043551	regulation of phosphatidylinositol 3-kinase activity	biological_process	biological regulation	1	484	2	4181	0.5	0.218147	0.84536
GO:0044438	microbody part	cellular_component	organelle part	2	636	8	5891	0.25	0.210816	0.84536
GO:0044439	peroxisomal part	cellular_component	organelle part	2	636	8	5891	0.25	0.210816	0.84536
GO:0045022	early endosome to late endosome transport	biological_process	localization	1	484	2	4181	0.5	0.218147	0.84536
GO:0046385	deoxyribose phosphate biosynthetic process	biological_process	cellular process	1	484	2	4181	0.5	0.218147	0.84536
GO:0047617	acyl-CoA hydrolase activity	molecular_function	catalytic activity	1	982	2	7766	0.5	0.236922	0.84536
GO:0048019	receptor antagonist activity	molecular_function	molecular function regulator	1	982	2	7766	0.5	0.236922	0.84536
GO:0048489	synaptic vesicle transport	biological_process	localization	1	484	2	4181	0.5	0.218147	0.84536
GO:0050657	nucleic acid transport	biological_process	localization	4	484	20	4181	0.2	0.194173	0.84536
GO:0050658	RNA transport	biological_process	localization	4	484	20	4181	0.2	0.194173	0.84536
GO:0050660	flavin adenine dinucleotide binding	molecular_function	binding	17	982	109	7766	0.155963	0.211166	0.84536
GO:0050684	regulation of mRNA processing	biological_process	biological regulation	1	484	2	4181	0.5	0.218147	0.84536
GO:0050750	low-density lipoprotein particle receptor binding	molecular_function	binding	1	982	2	7766	0.5	0.236922	0.84536
GO:0051018	protein kinase A binding	molecular_function	binding	1	982	2	7766	0.5	0.236922	0.84536
GO:0051030	snRNA transport	biological_process	localization	1	484	2	4181	0.5	0.218147	0.84536
GO:0051125	regulation of actin nucleation	biological_process	cellular component organization or biogenesis	1	484	2	4181	0.5	0.218147	0.84536
GO:0051184	cofactor transmembrane transporter activity	molecular_function	transporter activity	1	982	2	7766	0.5	0.236922	0.84536
GO:0051236	establishment of RNA localization	biological_process	localization	4	484	20	4181	0.2	0.194173	0.84536
GO:0051248	negative regulation of protein metabolic process	biological_process	biological regulation	2	484	7	4181	0.285714	0.189922	0.84536
GO:0051258	protein polymerization	biological_process	cellular component organization or biogenesis	2	484	7	4181	0.285714	0.189922	0.84536
GO:0051338	regulation of transferase activity	biological_process	biological regulation	4	484	20	4181	0.2	0.194173	0.84536
GO:0051492	regulation of stress fiber assembly	biological_process	biological regulation	1	484	2	4181	0.5	0.218147	0.84536
GO:0051538	3 iron, 4 sulfur cluster binding	molecular_function	binding	1	982	2	7766	0.5	0.236922	0.84536
GO:0051781	positive regulation of cell division	biological_process	biological regulation	1	484	2	4181	0.5	0.218147	0.84536
GO:0060548	negative regulation of cell death	biological_process	biological regulation	1	484	2	4181	0.5	0.218147	0.84536
GO:0061505	DNA topoisomerase II activity	molecular_function	catalytic activity	1	982	2	7766	0.5	0.236922	0.84536
GO:0065008	regulation of biological quality	biological_process	biological regulation	21	484	145	4181	0.144828	0.162595	0.84536
GO:0070325	lipoprotein particle receptor binding	molecular_function	binding	1	982	2	7766	0.5	0.236922	0.84536
GO:0071470	cellular response to osmotic stress	biological_process	cellular process	1	484	2	4181	0.5	0.218147	0.84536
GO:0071472	cellular response to salt stress	biological_process	cellular process	1	484	2	4181	0.5	0.218147	0.84536
GO:0071476	cellular hypotonic response	biological_process	cellular process	1	484	2	4181	0.5	0.218147	0.84536
GO:0071477	cellular hypotonic salinity response	biological_process	cellular process	1	484	2	4181	0.5	0.218147	0.84536
GO:0071586	CAAX-box protein processing	biological_process	cellular process	1	484	2	4181	0.5	0.218147	0.84536
GO:0072358	cardiovascular system development	biological_process	multicellular organismal process	1	484	2	4181	0.5	0.218147	0.84536
GO:0072359	circulatory system development	biological_process	multicellular organismal process	1	484	2	4181	0.5	0.218147	0.84536
GO:0080120	CAAX-box protein maturation	biological_process	cellular process	1	484	2	4181	0.5	0.218147	0.84536
GO:0080134	regulation of response to stress	biological_process	biological regulation	2	484	8	4181	0.25	0.234785	0.84536
GO:0090079	translation regulator activity, nucleic acid binding	molecular_function	translation regulator activity	1	982	2	7766	0.5	0.236922	0.84536
GO:0097479	synaptic vesicle localization	biological_process	localization	1	484	2	4181	0.5	0.218147	0.84536
GO:0097480	establishment of synaptic vesicle localization	biological_process	localization	1	484	2	4181	0.5	0.218147	0.84536
GO:0097747	RNA polymerase activity	molecular_function	catalytic activity	6	982	33	7766	0.181818	0.23242	0.84536
GO:0098793	presynapse	cellular_component	synapse part	2	636	7	5891	0.285714	0.169694	0.84536
GO:0098927	vesicle-mediated transport between endosomal compartments	biological_process	localization	1	484	2	4181	0.5	0.218147	0.84536
GO:0099003	vesicle-mediated transport in synapse	biological_process	localization	1	484	2	4181	0.5	0.218147	0.84536
GO:0099504	synaptic vesicle cycle	biological_process	localization	1	484	2	4181	0.5	0.218147	0.84536
GO:0101030	tRNA-guanine transglycosylation	biological_process	cellular process	1	484	2	4181	0.5	0.218147	0.84536
GO:0103025	alpha-amylase activity (releasing maltohexaose)	molecular_function	catalytic activity	1	982	2	7766	0.5	0.236922	0.84536
GO:0110020	regulation of actomyosin structure organization	biological_process	biological regulation	1	484	2	4181	0.5	0.218147	0.84536
GO:0140029	exocytic process	biological_process	cellular process	3	484	12	4181	0.25	0.153901	0.84536
GO:0140102	catalytic activity, acting on a rRNA	molecular_function	catalytic activity	2	982	6	7766	0.333333	0.169663	0.84536
GO:1901135	carbohydrate derivative metabolic process	biological_process	metabolic process	38	484	289	4181	0.131488	0.217859	0.84536
GO:1901505	carbohydrate derivative transmembrane transporter activity	molecular_function	transporter activity	3	982	11	7766	0.272727	0.153444	0.84536
GO:1902221	erythrose 4-phosphate/phosphoenolpyruvate family amino acid metabolic process	biological_process	cellular process	1	484	2	4181	0.5	0.218147	0.84536
GO:1902222	erythrose 4-phosphate/phosphoenolpyruvate family amino acid catabolic process	biological_process	cellular process	1	484	2	4181	0.5	0.218147	0.84536
GO:1902653	secondary alcohol biosynthetic process	biological_process	metabolic process	1	484	2	4181	0.5	0.218147	0.84536
GO:1903311	regulation of mRNA metabolic process	biological_process	biological regulation	1	484	2	4181	0.5	0.218147	0.84536
GO:1903725	regulation of phospholipid metabolic process	biological_process	biological regulation	1	484	2	4181	0.5	0.218147	0.84536
GO:1990726	Lsm1-7-Pat1 complex	cellular_component	protein-containing complex	1	636	2	5891	0.5	0.204283	0.84536
GO:0016772	transferase activity, transferring phosphorus-containing groups	molecular_function	catalytic activity	73	982	532	7766	0.137218	0.237593	0.846108
GO:0016072	rRNA metabolic process	biological_process	cellular process	5	484	29	4181	0.172414	0.239583	0.851541
GO:0046903	secretion	biological_process	localization	7	484	44	4181	0.159091	0.242022	0.858546
GO:0005813	centrosome	cellular_component	organelle part	3	636	16	5891	0.1875	0.24529	0.864567
GO:0033176	proton-transporting V-type ATPase complex	cellular_component	protein-containing complex	3	636	16	5891	0.1875	0.24529	0.864567
GO:0051640	organelle localization	biological_process	localization	4	484	22	4181	0.181818	0.245605	0.864567
GO:0071310	cellular response to organic substance	biological_process	cellular process	4	484	22	4181	0.181818	0.245605	0.864567
GO:0006220	pyrimidine nucleotide metabolic process	biological_process	cellular process	3	484	15	4181	0.2	0.2474	0.867557
GO:0006575	cellular modified amino acid metabolic process	biological_process	cellular process	3	484	15	4181	0.2	0.2474	0.867557
GO:0005737	cytoplasm	cellular_component	cell	110	636	960	5891	0.114583	0.250998	0.87682
GO:0008270	zinc ion binding	molecular_function	binding	83	982	611	7766	0.135843	0.250823	0.87682
GO:0000922	spindle pole	cellular_component	organelle part	2	636	9	5891	0.222222	0.252748	0.881255
GO:0000220	vacuolar proton-transporting V-type ATPase, V0 domain	cellular_component	organelle part	1	636	3	5891	0.333333	0.290219	0.887553
GO:0001932	regulation of protein phosphorylation	biological_process	biological regulation	2	484	10	4181	0.2	0.32526	0.887553
GO:0003841	1-acylglycerol-3-phosphate O-acyltransferase activity	molecular_function	catalytic activity	1	982	3	7766	0.333333	0.333437	0.887553
GO:0004004	ATP-dependent RNA helicase activity	molecular_function	catalytic activity	1	982	3	7766	0.333333	0.333437	0.887553
GO:0004012	phospholipid-translocating ATPase activity	molecular_function	transporter activity	1	982	3	7766	0.333333	0.333437	0.887553
GO:0004356	glutamate-ammonia ligase activity	molecular_function	catalytic activity	1	982	3	7766	0.333333	0.333437	0.887553
GO:0004470	malic enzyme activity	molecular_function	catalytic activity	1	982	3	7766	0.333333	0.333437	0.887553
GO:0004471	malate dehydrogenase (decarboxylating) (NAD+) activity	molecular_function	catalytic activity	1	982	3	7766	0.333333	0.333437	0.887553
GO:0004499	N,N-dimethylaniline monooxygenase activity	molecular_function	catalytic activity	1	982	3	7766	0.333333	0.333437	0.887553
GO:0004602	glutathione peroxidase activity	molecular_function	antioxidant activity	1	982	3	7766	0.333333	0.333437	0.887553
GO:0004690	cyclic nucleotide-dependent protein kinase activity	molecular_function	catalytic activity	1	982	3	7766	0.333333	0.333437	0.887553
GO:0004692	cGMP-dependent protein kinase activity	molecular_function	catalytic activity	1	982	3	7766	0.333333	0.333437	0.887553
GO:0005126	cytokine receptor binding	molecular_function	binding	1	982	3	7766	0.333333	0.333437	0.887553
GO:0005164	tumor necrosis factor receptor binding	molecular_function	binding	1	982	3	7766	0.333333	0.333437	0.887553
GO:0005388	calcium-transporting ATPase activity	molecular_function	transporter activity	2	982	8	7766	0.25	0.268226	0.887553
GO:0005451	monovalent cation:proton antiporter activity	molecular_function	transporter activity	1	982	3	7766	0.333333	0.333437	0.887553
GO:0005452	inorganic anion exchanger activity	molecular_function	transporter activity	1	982	3	7766	0.333333	0.333437	0.887553
GO:0005869	dynactin complex	cellular_component	organelle part	1	636	3	5891	0.333333	0.290219	0.887553
GO:0006004	fucose metabolic process	biological_process	metabolic process	1	484	3	4181	0.333333	0.308699	0.887553
GO:0006006	glucose metabolic process	biological_process	metabolic process	2	484	9	4181	0.222222	0.280136	0.887553
GO:0006021	inositol biosynthetic process	biological_process	cellular process	1	484	3	4181	0.333333	0.308699	0.887553
GO:0006023	aminoglycan biosynthetic process	biological_process	metabolic process	1	484	3	4181	0.333333	0.308699	0.887553
GO:0006024	glycosaminoglycan biosynthetic process	biological_process	metabolic process	1	484	3	4181	0.333333	0.308699	0.887553
GO:0006289	nucleotide-excision repair	biological_process	cellular process	2	484	10	4181	0.2	0.32526	0.887553
GO:0006487	protein N-linked glycosylation	biological_process	cellular process	2	484	10	4181	0.2	0.32526	0.887553
GO:0006541	glutamine metabolic process	biological_process	cellular process	2	484	9	4181	0.222222	0.280136	0.887553
GO:0006542	glutamine biosynthetic process	biological_process	cellular process	1	484	3	4181	0.333333	0.308699	0.887553
GO:0006576	cellular biogenic amine metabolic process	biological_process	cellular process	2	484	9	4181	0.222222	0.280136	0.887553
GO:0006637	acyl-CoA metabolic process	biological_process	cellular process	1	484	3	4181	0.333333	0.308699	0.887553
GO:0006643	membrane lipid metabolic process	biological_process	cellular process	4	484	24	4181	0.166667	0.299577	0.887553
GO:0006733	oxidoreduction coenzyme metabolic process	biological_process	cellular process	5	484	32	4181	0.15625	0.309415	0.887553
GO:0006751	glutathione catabolic process	biological_process	cellular process	1	484	3	4181	0.333333	0.308699	0.887553
GO:0006885	regulation of pH	biological_process	biological regulation	1	484	3	4181	0.333333	0.308699	0.887553
GO:0007031	peroxisome organization	biological_process	cellular component organization or biogenesis	2	484	10	4181	0.2	0.32526	0.887553
GO:0007160	cell-matrix adhesion	biological_process	biological adhesion	1	484	3	4181	0.333333	0.308699	0.887553
GO:0008154	actin polymerization or depolymerization	biological_process	cellular component organization or biogenesis	1	484	3	4181	0.333333	0.308699	0.887553
GO:0008186	RNA-dependent ATPase activity	molecular_function	catalytic activity	1	982	3	7766	0.333333	0.333437	0.887553
GO:0008203	cholesterol metabolic process	biological_process	metabolic process	1	484	3	4181	0.333333	0.308699	0.887553
GO:0008237	metallopeptidase activity	molecular_function	catalytic activity	24	982	167	7766	0.143713	0.280957	0.887553
GO:0008283	cell proliferation	biological_process	cell proliferation	1	484	3	4181	0.333333	0.308699	0.887553
GO:0008320	protein transmembrane transporter activity	molecular_function	transporter activity	1	982	3	7766	0.333333	0.333437	0.887553
GO:0009058	biosynthetic process	biological_process	metabolic process	90	484	733	4181	0.122783	0.275077	0.887553
GO:0009066	aspartate family amino acid metabolic process	biological_process	cellular process	2	484	9	4181	0.222222	0.280136	0.887553
GO:0009081	branched-chain amino acid metabolic process	biological_process	cellular process	1	484	3	4181	0.333333	0.308699	0.887553
GO:0009112	nucleobase metabolic process	biological_process	cellular process	2	484	10	4181	0.2	0.32526	0.887553
GO:0009200	deoxyribonucleoside triphosphate metabolic process	biological_process	cellular process	1	484	3	4181	0.333333	0.308699	0.887553
GO:0009308	amine metabolic process	biological_process	metabolic process	2	484	9	4181	0.222222	0.280136	0.887553
GO:0009719	response to endogenous stimulus	biological_process	response to stimulus	3	484	17	4181	0.176471	0.313665	0.887553
GO:0009890	negative regulation of biosynthetic process	biological_process	biological regulation	4	484	25	4181	0.16	0.32709	0.887553
GO:0009892	negative regulation of metabolic process	biological_process	biological regulation	9	484	63	4181	0.142857	0.302699	0.887553
GO:0009982	pseudouridine synthase activity	molecular_function	catalytic activity	2	982	8	7766	0.25	0.268226	0.887553
GO:0010243	response to organonitrogen compound	biological_process	response to stimulus	2	484	10	4181	0.2	0.32526	0.887553
GO:0010608	posttranscriptional regulation of gene expression	biological_process	biological regulation	4	484	24	4181	0.166667	0.299577	0.887553
GO:0010941	regulation of cell death	biological_process	biological regulation	3	484	16	4181	0.1875	0.280354	0.887553
GO:0015385	sodium:proton antiporter activity	molecular_function	transporter activity	1	982	3	7766	0.333333	0.333437	0.887553
GO:0015662	ATPase activity, coupled to transmembrane movement of ions, phosphorylative mechanism	molecular_function	transporter activity	2	982	9	7766	0.222222	0.317904	0.887553
GO:0015988	energy coupled proton transmembrane transport, against electrochemical gradient	biological_process	localization	3	484	17	4181	0.176471	0.313665	0.887553
GO:0015991	ATP hydrolysis coupled proton transport	biological_process	localization	3	484	17	4181	0.176471	0.313665	0.887553
GO:0016126	sterol biosynthetic process	biological_process	metabolic process	1	484	3	4181	0.333333	0.308699	0.887553
GO:0016211	ammonia ligase activity	molecular_function	catalytic activity	1	982	3	7766	0.333333	0.333437	0.887553
GO:0016289	CoA hydrolase activity	molecular_function	catalytic activity	1	982	3	7766	0.333333	0.333437	0.887553
GO:0016639	oxidoreductase activity, acting on the CH-NH2 group of donors, NAD or NADP as acceptor	molecular_function	catalytic activity	1	982	3	7766	0.333333	0.333437	0.887553
GO:0016645	oxidoreductase activity, acting on the CH-NH group of donors	molecular_function	catalytic activity	2	982	9	7766	0.222222	0.317904	0.887553
GO:0016646	oxidoreductase activity, acting on the CH-NH group of donors, NAD or NADP as acceptor	molecular_function	catalytic activity	2	982	8	7766	0.25	0.268226	0.887553
GO:0016706	oxidoreductase activity, acting on paired donors, with incorporation or reduction of molecular oxygen, 2-oxoglutarate as one donor, and incorporation of one atom each of oxygen into both donors	molecular_function	catalytic activity	1	982	3	7766	0.333333	0.333437	0.887553
GO:0016725	oxidoreductase activity, acting on CH or CH2 groups	molecular_function	catalytic activity	1	982	3	7766	0.333333	0.333437	0.887553
GO:0016822	hydrolase activity, acting on acid carbon-carbon bonds	molecular_function	catalytic activity	1	982	3	7766	0.333333	0.333437	0.887553
GO:0016823	hydrolase activity, acting on acid carbon-carbon bonds, in ketonic substances	molecular_function	catalytic activity	1	982	3	7766	0.333333	0.333437	0.887553
GO:0016861	intramolecular oxidoreductase activity, interconverting aldoses and ketoses	molecular_function	catalytic activity	2	982	8	7766	0.25	0.268226	0.887553
GO:0016880	acid-ammonia (or amide) ligase activity	molecular_function	catalytic activity	1	982	3	7766	0.333333	0.333437	0.887553
GO:0016893	endonuclease activity, active with either ribo- or deoxyribonucleic acids and producing 5'-phosphomonoesters	molecular_function	catalytic activity	5	982	29	7766	0.172414	0.30144	0.887553
GO:0017182	peptidyl-diphthamide metabolic process	biological_process	cellular process	1	484	3	4181	0.333333	0.308699	0.887553
GO:0017183	peptidyl-diphthamide biosynthetic process from peptidyl-histidine	biological_process	biological regulation	1	484	3	4181	0.333333	0.308699	0.887553
GO:0018022	peptidyl-lysine methylation	biological_process	cellular process	1	484	3	4181	0.333333	0.308699	0.887553
GO:0018023	peptidyl-lysine trimethylation	biological_process	cellular process	1	484	3	4181	0.333333	0.308699	0.887553
GO:0018024	histone-lysine N-methyltransferase activity	molecular_function	catalytic activity	3	982	15	7766	0.2	0.292948	0.887553
GO:0018202	peptidyl-histidine modification	biological_process	cellular process	1	484	3	4181	0.333333	0.308699	0.887553
GO:0018958	phenol-containing compound metabolic process	biological_process	cellular process	1	484	3	4181	0.333333	0.308699	0.887553
GO:0019008	molybdopterin synthase complex	cellular_component	cell	1	636	3	5891	0.333333	0.290219	0.887553
GO:0019321	pentose metabolic process	biological_process	metabolic process	1	484	3	4181	0.333333	0.308699	0.887553
GO:0019359	nicotinamide nucleotide biosynthetic process	biological_process	cellular process	3	484	16	4181	0.1875	0.280354	0.887553
GO:0019362	pyridine nucleotide metabolic process	biological_process	cellular process	4	484	25	4181	0.16	0.32709	0.887553
GO:0019363	pyridine nucleotide biosynthetic process	biological_process	cellular process	3	484	16	4181	0.1875	0.280354	0.887553
GO:0019673	GDP-mannose metabolic process	biological_process	cellular process	1	484	3	4181	0.333333	0.308699	0.887553
GO:0019825	oxygen binding	molecular_function	binding	1	982	3	7766	0.333333	0.333437	0.887553
GO:0030016	myofibril	cellular_component	cell	1	636	3	5891	0.333333	0.290219	0.887553
GO:0030017	sarcomere	cellular_component	organelle part	1	636	3	5891	0.333333	0.290219	0.887553
GO:0030551	cyclic nucleotide binding	molecular_function	binding	1	982	3	7766	0.333333	0.333437	0.887553
GO:0030904	retromer complex	cellular_component	cell	1	636	3	5891	0.333333	0.290219	0.887553
GO:0030968	endoplasmic reticulum unfolded protein response	biological_process	biological regulation	1	484	3	4181	0.333333	0.308699	0.887553
GO:0031110	regulation of microtubule polymerization or depolymerization	biological_process	biological regulation	1	484	3	4181	0.333333	0.308699	0.887553
GO:0031327	negative regulation of cellular biosynthetic process	biological_process	biological regulation	4	484	24	4181	0.166667	0.299577	0.887553
GO:0031369	translation initiation factor binding	molecular_function	binding	1	982	3	7766	0.333333	0.333437	0.887553
GO:0031589	cell-substrate adhesion	biological_process	biological adhesion	1	484	3	4181	0.333333	0.308699	0.887553
GO:0031985	Golgi cisterna	cellular_component	organelle part	3	636	18	5891	0.166667	0.306705	0.887553
GO:0032580	Golgi cisterna membrane	cellular_component	organelle part	3	636	18	5891	0.166667	0.306705	0.887553
GO:0032813	tumor necrosis factor receptor superfamily binding	molecular_function	binding	1	982	3	7766	0.333333	0.333437	0.887553
GO:0033588	Elongator holoenzyme complex	cellular_component	cell	1	636	3	5891	0.333333	0.290219	0.887553
GO:0033897	ribonuclease T2 activity	molecular_function	catalytic activity	1	982	3	7766	0.333333	0.333437	0.887553
GO:0034518	RNA cap binding complex	cellular_component	protein-containing complex	1	636	3	5891	0.333333	0.290219	0.887553
GO:0034620	cellular response to unfolded protein	biological_process	cellular process	1	484	3	4181	0.333333	0.308699	0.887553
GO:0035145	exon-exon junction complex	cellular_component	organelle part	1	636	3	5891	0.333333	0.290219	0.887553
GO:0035295	tube development	biological_process	multicellular organismal process	1	484	3	4181	0.333333	0.308699	0.887553
GO:0035383	thioester metabolic process	biological_process	cellular process	1	484	3	4181	0.333333	0.308699	0.887553
GO:0035497	cAMP response element binding	molecular_function	binding	1	982	3	7766	0.333333	0.333437	0.887553
GO:0042054	histone methyltransferase activity	molecular_function	catalytic activity	3	982	15	7766	0.2	0.292948	0.887553
GO:0042126	nitrate metabolic process	biological_process	cellular process	1	484	3	4181	0.333333	0.308699	0.887553
GO:0042128	nitrate assimilation	biological_process	cellular process	1	484	3	4181	0.333333	0.308699	0.887553
GO:0042157	lipoprotein metabolic process	biological_process	metabolic process	4	484	23	4181	0.173913	0.27236	0.887553
GO:0042171	lysophosphatidic acid acyltransferase activity	molecular_function	catalytic activity	1	982	3	7766	0.333333	0.333437	0.887553
GO:0042180	cellular ketone metabolic process	biological_process	cellular process	2	484	10	4181	0.2	0.32526	0.887553
GO:0042981	regulation of apoptotic process	biological_process	biological regulation	3	484	16	4181	0.1875	0.280354	0.887553
GO:0043015	gamma-tubulin binding	molecular_function	binding	1	982	3	7766	0.333333	0.333437	0.887553
GO:0043067	regulation of programmed cell death	biological_process	biological regulation	3	484	16	4181	0.1875	0.280354	0.887553
GO:0043171	peptide catabolic process	biological_process	cellular process	1	484	3	4181	0.333333	0.308699	0.887553
GO:0043174	nucleoside salvage	biological_process	cellular process	1	484	3	4181	0.333333	0.308699	0.887553
GO:0043292	contractile fiber	cellular_component	cell	1	636	3	5891	0.333333	0.290219	0.887553
GO:0044106	cellular amine metabolic process	biological_process	cellular process	2	484	9	4181	0.222222	0.280136	0.887553
GO:0044421	extracellular region part	cellular_component	extracellular region	10	636	75	5891	0.133333	0.287839	0.887553
GO:0044449	contractile fiber part	cellular_component	organelle part	1	636	3	5891	0.333333	0.290219	0.887553
GO:0045454	cell redox homeostasis	biological_process	biological regulation	6	484	39	4181	0.153846	0.29357	0.887553
GO:0045787	positive regulation of cell cycle	biological_process	biological regulation	1	484	3	4181	0.333333	0.308699	0.887553
GO:0045859	regulation of protein kinase activity	biological_process	biological regulation	2	484	10	4181	0.2	0.32526	0.887553
GO:0046189	phenol-containing compound biosynthetic process	biological_process	cellular process	1	484	3	4181	0.333333	0.308699	0.887553
GO:0046488	phosphatidylinositol metabolic process	biological_process	cellular process	6	484	38	4181	0.157895	0.272661	0.887553
GO:0046496	nicotinamide nucleotide metabolic process	biological_process	cellular process	4	484	25	4181	0.16	0.32709	0.887553
GO:0046834	lipid phosphorylation	biological_process	cellular process	2	484	10	4181	0.2	0.32526	0.887553
GO:0046854	phosphatidylinositol phosphorylation	biological_process	cellular process	2	484	10	4181	0.2	0.32526	0.887553
GO:0051090	regulation of DNA-binding transcription factor activity	biological_process	biological regulation	1	484	3	4181	0.333333	0.308699	0.887553
GO:0051091	positive regulation of DNA-binding transcription factor activity	biological_process	biological regulation	1	484	3	4181	0.333333	0.308699	0.887553
GO:0051377	mannose-ethanolamine phosphotransferase activity	molecular_function	catalytic activity	1	982	3	7766	0.333333	0.333437	0.887553
GO:0051726	regulation of cell cycle	biological_process	biological regulation	7	484	48	4181	0.145833	0.317676	0.887553
GO:0052745	inositol phosphate phosphatase activity	molecular_function	catalytic activity	1	982	3	7766	0.333333	0.333437	0.887553
GO:0055067	monovalent inorganic cation homeostasis	biological_process	biological regulation	1	484	3	4181	0.333333	0.308699	0.887553
GO:0065009	regulation of molecular function	biological_process	biological regulation	9	484	64	4181	0.140625	0.319453	0.887553
GO:0070189	kynurenine metabolic process	biological_process	cellular process	1	484	3	4181	0.333333	0.308699	0.887553
GO:0070531	BRCA1-A complex	cellular_component	organelle part	1	636	3	5891	0.333333	0.290219	0.887553
GO:0070552	BRISC complex	cellular_component	organelle part	1	636	3	5891	0.333333	0.290219	0.887553
GO:0070887	cellular response to chemical stimulus	biological_process	cellular process	4	484	24	4181	0.166667	0.299577	0.887553
GO:0070988	demethylation	biological_process	metabolic process	1	484	3	4181	0.333333	0.308699	0.887553
GO:0071214	cellular response to abiotic stimulus	biological_process	cellular process	1	484	3	4181	0.333333	0.308699	0.887553
GO:0071495	cellular response to endogenous stimulus	biological_process	response to stimulus	3	484	17	4181	0.176471	0.313665	0.887553
GO:0071617	lysophospholipid acyltransferase activity	molecular_function	catalytic activity	1	982	3	7766	0.333333	0.333437	0.887553
GO:0071941	nitrogen cycle metabolic process	biological_process	metabolic process	1	484	3	4181	0.333333	0.308699	0.887553
GO:0071949	FAD binding	molecular_function	binding	5	982	30	7766	0.166667	0.327632	0.887553
GO:0072546	ER membrane protein complex	cellular_component	organelle part	1	636	3	5891	0.333333	0.290219	0.887553
GO:0090068	positive regulation of cell cycle process	biological_process	biological regulation	1	484	3	4181	0.333333	0.308699	0.887553
GO:0090662	ATP hydrolysis coupled transmembrane transport	biological_process	localization	3	484	17	4181	0.176471	0.313665	0.887553
GO:0097458	neuron part	cellular_component	cell	2	636	10	5891	0.2	0.294837	0.887553
GO:0098799	outer mitochondrial membrane protein complex	cellular_component	organelle part	1	636	3	5891	0.333333	0.290219	0.887553
GO:0099131	ATP hydrolysis coupled ion transmembrane transport	biological_process	localization	3	484	17	4181	0.176471	0.313665	0.887553
GO:0099132	ATP hydrolysis coupled cation transmembrane transport	biological_process	localization	3	484	17	4181	0.176471	0.313665	0.887553
GO:0104004	cellular response to environmental stimulus	biological_process	cellular process	1	484	3	4181	0.333333	0.308699	0.887553
GO:0106029	tRNA pseudouridine synthase activity	molecular_function	catalytic activity	1	982	3	7766	0.333333	0.333437	0.887553
GO:1900247	regulation of cytoplasmic translational elongation	biological_process	biological regulation	1	484	3	4181	0.333333	0.308699	0.887553
GO:1901566	organonitrogen compound biosynthetic process	biological_process	metabolic process	50	484	401	4181	0.124688	0.302208	0.887553
GO:1901576	organic substance biosynthetic process	biological_process	metabolic process	84	484	688	4181	0.122093	0.304679	0.887553
GO:1901698	response to nitrogen compound	biological_process	response to stimulus	2	484	10	4181	0.2	0.32526	0.887553
GO:1901700	response to oxygen-containing compound	biological_process	response to stimulus	2	484	10	4181	0.2	0.32526	0.887553
GO:1901701	cellular response to oxygen-containing compound	biological_process	cellular process	2	484	10	4181	0.2	0.32526	0.887553
GO:1902652	secondary alcohol metabolic process	biological_process	metabolic process	1	484	3	4181	0.333333	0.308699	0.887553
GO:1904680	peptide transmembrane transporter activity	molecular_function	transporter activity	1	982	3	7766	0.333333	0.333437	0.887553
GO:2000765	regulation of cytoplasmic translation	biological_process	biological regulation	1	484	3	4181	0.333333	0.308699	0.887553
GO:0016042	lipid catabolic process	biological_process	metabolic process	6	484	41	4181	0.146341	0.336232	0.893696
GO:0005789	endoplasmic reticulum membrane	cellular_component	organelle part	9	636	70	5891	0.128571	0.341689	0.905575
GO:0098827	endoplasmic reticulum subcompartment	cellular_component	organelle part	9	636	70	5891	0.128571	0.341689	0.905575
GO:0006720	isoprenoid metabolic process	biological_process	cellular process	3	484	18	4181	0.166667	0.347057	0.911895
GO:0008299	isoprenoid biosynthetic process	biological_process	cellular process	3	484	18	4181	0.166667	0.347057	0.911895
GO:0048285	organelle fission	biological_process	cellular component organization or biogenesis	3	484	18	4181	0.166667	0.347057	0.911895
GO:0072525	pyridine-containing compound biosynthetic process	biological_process	cellular process	3	484	18	4181	0.166667	0.347057	0.911895
GO:0072527	pyrimidine-containing compound metabolic process	biological_process	cellular process	3	484	18	4181	0.166667	0.347057	0.911895
GO:0098609	cell-cell adhesion	biological_process	biological adhesion	3	484	18	4181	0.166667	0.347057	0.911895
GO:0000266	mitochondrial fission	biological_process	cellular component organization or biogenesis	1	484	4	4181	0.25	0.388783	0.920036
GO:0000271	polysaccharide biosynthetic process	biological_process	metabolic process	1	484	4	4181	0.25	0.388783	0.920036
GO:0000290	deadenylation-dependent decapping of nuclear-transcribed mRNA	biological_process	biological regulation	1	484	4	4181	0.25	0.388783	0.920036
GO:0000932	P-body	cellular_component	cell	1	636	4	5891	0.25	0.366887	0.920036
GO:0001522	pseudouridine synthesis	biological_process	cellular process	2	484	11	4181	0.181818	0.369605	0.920036
GO:0003746	translation elongation factor activity	molecular_function	binding	2	982	10	7766	0.2	0.366731	0.920036
GO:0005201	extracellular matrix structural constituent	molecular_function	structural molecule activity	3	982	17	7766	0.176471	0.366192	0.920036
GO:0005815	microtubule organizing center	cellular_component	organelle part	4	636	28	5891	0.142857	0.357914	0.920036
GO:0005978	glycogen biosynthetic process	biological_process	cellular process	1	484	4	4181	0.25	0.388783	0.920036
GO:0006030	chitin metabolic process	biological_process	cellular process	9	484	67	4181	0.134328	0.370675	0.920036
GO:0006265	DNA topological change	biological_process	cellular component organization or biogenesis	1	484	4	4181	0.25	0.388783	0.920036
GO:0006419	alanyl-tRNA aminoacylation	biological_process	cellular process	1	484	4	4181	0.25	0.388783	0.920036
GO:0006428	isoleucyl-tRNA aminoacylation	biological_process	cellular process	1	484	4	4181	0.25	0.388783	0.920036
GO:0006486	protein glycosylation	biological_process	cellular process	8	484	59	4181	0.135593	0.373844	0.920036
GO:0006505	GPI anchor metabolic process	biological_process	cellular process	3	484	19	4181	0.157895	0.380282	0.920036
GO:0006506	GPI anchor biosynthetic process	biological_process	cellular process	3	484	19	4181	0.157895	0.380282	0.920036
GO:0006561	proline biosynthetic process	biological_process	cellular process	1	484	4	4181	0.25	0.388783	0.920036
GO:0006661	phosphatidylinositol biosynthetic process	biological_process	cellular process	3	484	19	4181	0.157895	0.380282	0.920036
GO:0006665	sphingolipid metabolic process	biological_process	cellular process	1	484	4	4181	0.25	0.388783	0.920036
GO:0006801	superoxide metabolic process	biological_process	cellular process	1	484	4	4181	0.25	0.388783	0.920036
GO:0006904	vesicle docking involved in exocytosis	biological_process	cellular process	2	484	11	4181	0.181818	0.369605	0.920036
GO:0007043	cell-cell junction assembly	biological_process	cellular component organization or biogenesis	1	484	4	4181	0.25	0.388783	0.920036
GO:0007050	cell cycle arrest	biological_process	biological regulation	1	484	4	4181	0.25	0.388783	0.920036
GO:0007163	establishment or maintenance of cell polarity	biological_process	cellular process	1	484	4	4181	0.25	0.388783	0.920036
GO:0007259	JAK-STAT cascade	biological_process	biological regulation	1	484	4	4181	0.25	0.388783	0.920036
GO:0007264	small GTPase mediated signal transduction	biological_process	biological regulation	5	484	34	4181	0.147059	0.357444	0.920036
GO:0007268	chemical synaptic transmission	biological_process	cellular process	2	484	11	4181	0.181818	0.369605	0.920036
GO:0008250	oligosaccharyltransferase complex	cellular_component	organelle part	1	636	4	5891	0.25	0.366887	0.920036
GO:0009101	glycoprotein biosynthetic process	biological_process	cellular process	8	484	59	4181	0.135593	0.373844	0.920036
GO:0009250	glucan biosynthetic process	biological_process	cellular process	1	484	4	4181	0.25	0.388783	0.920036
GO:0009263	deoxyribonucleotide biosynthetic process	biological_process	cellular process	1	484	4	4181	0.25	0.388783	0.920036
GO:0016011	dystroglycan complex	cellular_component	cell	1	636	4	5891	0.25	0.366887	0.920036
GO:0016012	sarcoglycan complex	cellular_component	cell	1	636	4	5891	0.25	0.366887	0.920036
GO:0016125	sterol metabolic process	biological_process	metabolic process	1	484	4	4181	0.25	0.388783	0.920036
GO:0016278	lysine N-methyltransferase activity	molecular_function	catalytic activity	3	982	17	7766	0.176471	0.366192	0.920036
GO:0016279	protein-lysine N-methyltransferase activity	molecular_function	catalytic activity	3	982	17	7766	0.176471	0.366192	0.920036
GO:0016717	oxidoreductase activity, acting on paired donors, with oxidation of a pair of donors resulting in the reduction of molecular oxygen to two molecules of water	molecular_function	catalytic activity	3	982	17	7766	0.176471	0.366192	0.920036
GO:0016765	transferase activity, transferring alkyl or aryl (other than methyl) groups	molecular_function	catalytic activity	4	982	24	7766	0.166667	0.36073	0.920036
GO:0016891	endoribonuclease activity, producing 5'-phosphomonoesters	molecular_function	catalytic activity	4	982	24	7766	0.166667	0.36073	0.920036
GO:0019216	regulation of lipid metabolic process	biological_process	biological regulation	1	484	4	4181	0.25	0.388783	0.920036
GO:0019991	septate junction assembly	biological_process	cellular component organization or biogenesis	1	484	4	4181	0.25	0.388783	0.920036
GO:0030008	TRAPP complex	cellular_component	cell	1	636	4	5891	0.25	0.366887	0.920036
GO:0030054	cell junction	cellular_component	cell junction	6	636	46	5891	0.130435	0.377468	0.920036
GO:0030258	lipid modification	biological_process	cellular process	4	484	26	4181	0.153846	0.354743	0.920036
GO:0033692	cellular polysaccharide biosynthetic process	biological_process	cellular process	1	484	4	4181	0.25	0.388783	0.920036
GO:0034329	cell junction assembly	biological_process	cellular component organization or biogenesis	1	484	4	4181	0.25	0.388783	0.920036
GO:0035770	ribonucleoprotein granule	cellular_component	cell	1	636	4	5891	0.25	0.366887	0.920036
GO:0035967	cellular response to topologically incorrect protein	biological_process	cellular process	1	484	4	4181	0.25	0.388783	0.920036
GO:0036464	cytoplasmic ribonucleoprotein granule	cellular_component	cell	1	636	4	5891	0.25	0.366887	0.920036
GO:0042175	nuclear outer membrane-endoplasmic reticulum membrane network	cellular_component	cell	9	636	71	5891	0.126761	0.357558	0.920036
GO:0042219	cellular modified amino acid catabolic process	biological_process	metabolic process	1	484	4	4181	0.25	0.388783	0.920036
GO:0043297	apical junction assembly	biological_process	cellular component organization or biogenesis	1	484	4	4181	0.25	0.388783	0.920036
GO:0043413	macromolecule glycosylation	biological_process	metabolic process	8	484	59	4181	0.135593	0.373844	0.920036
GO:0044249	cellular biosynthetic process	biological_process	cellular process	81	484	675	4181	0.12	0.374339	0.920036
GO:0044273	sulfur compound catabolic process	biological_process	cellular process	1	484	4	4181	0.25	0.388783	0.920036
GO:0044391	ribosomal subunit	cellular_component	organelle part	5	636	37	5891	0.135135	0.369752	0.920036
GO:0044432	endoplasmic reticulum part	cellular_component	organelle part	9	636	71	5891	0.126761	0.357558	0.920036
GO:0045055	regulated exocytosis	biological_process	cellular process	1	484	4	4181	0.25	0.388783	0.920036
GO:0046873	metal ion transmembrane transporter activity	molecular_function	transporter activity	19	982	137	7766	0.138686	0.369482	0.920036
GO:0048278	vesicle docking	biological_process	cellular process	2	484	11	4181	0.181818	0.369605	0.920036
GO:0051186	cofactor metabolic process	biological_process	cellular process	11	484	83	4181	0.13253	0.364149	0.920036
GO:0051493	regulation of cytoskeleton organization	biological_process	biological regulation	4	484	27	4181	0.148148	0.382393	0.920036
GO:0055085	transmembrane transport	biological_process	localization	24	484	192	4181	0.125	0.375037	0.920036
GO:0060396	growth hormone receptor signaling pathway	biological_process	biological regulation	1	484	4	4181	0.25	0.388783	0.920036
GO:0060397	JAK-STAT cascade involved in growth hormone signaling pathway	biological_process	biological regulation	1	484	4	4181	0.25	0.388783	0.920036
GO:0060416	response to growth hormone	biological_process	response to stimulus	1	484	4	4181	0.25	0.388783	0.920036
GO:0070085	glycosylation	biological_process	metabolic process	8	484	59	4181	0.135593	0.373844	0.920036
GO:0071378	cellular response to growth hormone stimulus	biological_process	cellular process	1	484	4	4181	0.25	0.388783	0.920036
GO:0072524	pyridine-containing compound metabolic process	biological_process	cellular process	4	484	27	4181	0.148148	0.382393	0.920036
GO:0097435	supramolecular fiber organization	biological_process	cellular component organization or biogenesis	4	484	26	4181	0.153846	0.354743	0.920036
GO:0097696	STAT cascade	biological_process	biological regulation	1	484	4	4181	0.25	0.388783	0.920036
GO:0098916	anterograde trans-synaptic signaling	biological_process	cellular process	2	484	11	4181	0.181818	0.369605	0.920036
GO:0099536	synaptic signaling	biological_process	cellular process	2	484	11	4181	0.181818	0.369605	0.920036
GO:0099537	trans-synaptic signaling	biological_process	cellular process	2	484	11	4181	0.181818	0.369605	0.920036
GO:0120192	tight junction assembly	biological_process	cellular component organization or biogenesis	1	484	4	4181	0.25	0.388783	0.920036
GO:0120193	tight junction organization	biological_process	cellular component organization or biogenesis	1	484	4	4181	0.25	0.388783	0.920036
GO:1901682	sulfur compound transmembrane transporter activity	molecular_function	transporter activity	2	982	10	7766	0.2	0.366731	0.920036
GO:1905368	peptidase complex	cellular_component	protein-containing complex	5	636	38	5891	0.131579	0.39215	0.926808
GO:0003796	lysozyme activity	molecular_function	catalytic activity	1	982	4	7766	0.25	0.417756	0.933208
GO:0003916	DNA topoisomerase activity	molecular_function	catalytic activity	1	982	4	7766	0.25	0.417756	0.933208
GO:0004813	alanine-tRNA ligase activity	molecular_function	catalytic activity	1	982	4	7766	0.25	0.417756	0.933208
GO:0004822	isoleucine-tRNA ligase activity	molecular_function	catalytic activity	1	982	4	7766	0.25	0.417756	0.933208
GO:0004890	GABA-A receptor activity	molecular_function	molecular transducer activity	2	982	11	7766	0.181818	0.414129	0.933208
GO:0005092	GDP-dissociation inhibitor activity	molecular_function	molecular function regulator	1	982	4	7766	0.25	0.417756	0.933208
GO:0005496	steroid binding	molecular_function	binding	1	982	4	7766	0.25	0.417756	0.933208
GO:0005819	spindle	cellular_component	organelle part	2	636	13	5891	0.153846	0.417362	0.933208
GO:0005829	cytosol	cellular_component	cell	5	636	39	5891	0.128205	0.414484	0.933208
GO:0005911	cell-cell junction	cellular_component	cell junction	2	636	13	5891	0.153846	0.417362	0.933208
GO:0006417	regulation of translation	biological_process	biological regulation	3	484	20	4181	0.15	0.413125	0.933208
GO:0006497	protein lipidation	biological_process	cellular process	3	484	20	4181	0.15	0.413125	0.933208
GO:0006664	glycolipid metabolic process	biological_process	cellular process	3	484	20	4181	0.15	0.413125	0.933208
GO:0007169	transmembrane receptor protein tyrosine kinase signaling pathway	biological_process	biological regulation	2	484	12	4181	0.166667	0.412746	0.933208
GO:0008135	translation factor activity, RNA binding	molecular_function	binding	8	982	56	7766	0.142857	0.413966	0.933208
GO:0008146	sulfotransferase activity	molecular_function	catalytic activity	3	982	18	7766	0.166667	0.402426	0.933208
GO:0008174	mRNA methyltransferase activity	molecular_function	catalytic activity	1	982	4	7766	0.25	0.417756	0.933208
GO:0009247	glycolipid biosynthetic process	biological_process	cellular process	3	484	20	4181	0.15	0.413125	0.933208
GO:0009451	RNA modification	biological_process	cellular process	5	484	36	4181	0.138889	0.405712	0.933208
GO:0010629	negative regulation of gene expression	biological_process	biological regulation	7	484	52	4181	0.134615	0.39674	0.933208
GO:0015929	hexosaminidase activity	molecular_function	catalytic activity	2	982	11	7766	0.181818	0.414129	0.933208
GO:0016411	acylglycerol O-acyltransferase activity	molecular_function	catalytic activity	1	982	4	7766	0.25	0.417756	0.933208
GO:0016701	oxidoreductase activity, acting on single donors with incorporation of molecular oxygen	molecular_function	catalytic activity	2	982	11	7766	0.181818	0.414129	0.933208
GO:0016742	hydroxymethyl-, formyl- and related transferase activity	molecular_function	catalytic activity	1	982	4	7766	0.25	0.417756	0.933208
GO:0016831	carboxy-lyase activity	molecular_function	catalytic activity	3	982	18	7766	0.166667	0.402426	0.933208
GO:0017108	5'-flap endonuclease activity	molecular_function	catalytic activity	1	982	4	7766	0.25	0.417756	0.933208
GO:0019900	kinase binding	molecular_function	binding	2	982	11	7766	0.181818	0.414129	0.933208
GO:0019901	protein kinase binding	molecular_function	binding	2	982	11	7766	0.181818	0.414129	0.933208
GO:0031399	regulation of protein modification process	biological_process	biological regulation	3	484	20	4181	0.15	0.413125	0.933208
GO:0032543	mitochondrial translation	biological_process	cellular process	2	484	12	4181	0.166667	0.412746	0.933208
GO:0032934	sterol binding	molecular_function	binding	1	982	4	7766	0.25	0.417756	0.933208
GO:0032956	regulation of actin cytoskeleton organization	biological_process	biological regulation	3	484	20	4181	0.15	0.413125	0.933208
GO:0032970	regulation of actin filament-based process	biological_process	biological regulation	3	484	20	4181	0.15	0.413125	0.933208
GO:0034248	regulation of cellular amide metabolic process	biological_process	biological regulation	3	484	20	4181	0.15	0.413125	0.933208
GO:0042158	lipoprotein biosynthetic process	biological_process	cellular process	3	484	20	4181	0.15	0.413125	0.933208
GO:0047429	nucleoside-triphosphate diphosphatase activity	molecular_function	catalytic activity	1	982	4	7766	0.25	0.417756	0.933208
GO:0048256	flap endonuclease activity	molecular_function	catalytic activity	1	982	4	7766	0.25	0.417756	0.933208
GO:0051188	cofactor biosynthetic process	biological_process	cellular process	7	484	52	4181	0.134615	0.39674	0.933208
GO:0065002	intracellular protein transmembrane transport	biological_process	localization	2	484	12	4181	0.166667	0.412746	0.933208
GO:0070008	serine-type exopeptidase activity	molecular_function	catalytic activity	2	982	11	7766	0.181818	0.414129	0.933208
GO:0071806	protein transmembrane transport	biological_process	localization	2	484	12	4181	0.166667	0.412746	0.933208
GO:0072341	modified amino acid binding	molecular_function	binding	1	982	4	7766	0.25	0.417756	0.933208
GO:0110053	regulation of actin filament organization	biological_process	biological regulation	3	484	20	4181	0.15	0.413125	0.933208
GO:1901071	glucosamine-containing compound metabolic process	biological_process	metabolic process	9	484	69	4181	0.130435	0.405268	0.933208
GO:1903509	liposaccharide metabolic process	biological_process	metabolic process	3	484	20	4181	0.15	0.413125	0.933208
GO:0006650	glycerophospholipid metabolic process	biological_process	cellular process	6	484	45	4181	0.133333	0.422909	0.941281
GO:0019439	aromatic compound catabolic process	biological_process	cellular process	9	484	70	4181	0.128571	0.422594	0.941281
GO:0032268	regulation of cellular protein metabolic process	biological_process	biological regulation	6	484	45	4181	0.133333	0.422909	0.941281
GO:0000288	nuclear-transcribed mRNA catabolic process, deadenylation-dependent decay	biological_process	biological regulation	1	484	5	4181	0.2	0.459606	0.943007
GO:0000314	organellar small ribosomal subunit	cellular_component	organelle part	1	636	5	5891	0.2	0.435285	0.943007
GO:0001653	peptide receptor activity	molecular_function	molecular transducer activity	5	982	35	7766	0.142857	0.459295	0.943007
GO:0003743	translation initiation factor activity	molecular_function	binding	6	982	42	7766	0.142857	0.442031	0.943007
GO:0003951	NAD+ kinase activity	molecular_function	catalytic activity	2	982	12	7766	0.166667	0.459677	0.943007
GO:0004197	cysteine-type endopeptidase activity	molecular_function	catalytic activity	3	982	19	7766	0.157895	0.438038	0.943007
GO:0004521	endoribonuclease activity	molecular_function	catalytic activity	5	982	35	7766	0.142857	0.459295	0.943007
GO:0004540	ribonuclease activity	molecular_function	catalytic activity	6	982	42	7766	0.142857	0.442031	0.943007
GO:0005102	signaling receptor binding	molecular_function	binding	10	982	73	7766	0.136986	0.444958	0.943007
GO:0005507	copper ion binding	molecular_function	binding	2	982	12	7766	0.166667	0.459677	0.943007
GO:0005643	nuclear pore	cellular_component	organelle part	2	636	14	5891	0.142857	0.455879	0.943007
GO:0005763	mitochondrial small ribosomal subunit	cellular_component	organelle part	1	636	5	5891	0.2	0.435285	0.943007
GO:0005976	polysaccharide metabolic process	biological_process	metabolic process	1	484	5	4181	0.2	0.459606	0.943007
GO:0005977	glycogen metabolic process	biological_process	cellular process	1	484	5	4181	0.2	0.459606	0.943007
GO:0006040	amino sugar metabolic process	biological_process	metabolic process	9	484	71	4181	0.126761	0.439896	0.943007
GO:0006073	cellular glucan metabolic process	biological_process	cellular process	1	484	5	4181	0.2	0.459606	0.943007
GO:0006112	energy reserve metabolic process	biological_process	cellular process	1	484	5	4181	0.2	0.459606	0.943007
GO:0006448	regulation of translational elongation	biological_process	biological regulation	1	484	5	4181	0.2	0.459606	0.943007
GO:0006534	cysteine metabolic process	biological_process	cellular process	1	484	5	4181	0.2	0.459606	0.943007
GO:0006560	proline metabolic process	biological_process	cellular process	1	484	5	4181	0.2	0.459606	0.943007
GO:0006613	cotranslational protein targeting to membrane	biological_process	localization	1	484	5	4181	0.2	0.459606	0.943007
GO:0006614	SRP-dependent cotranslational protein targeting to membrane	biological_process	localization	1	484	5	4181	0.2	0.459606	0.943007
GO:0006732	coenzyme metabolic process	biological_process	cellular process	7	484	54	4181	0.12963	0.436466	0.943007
GO:0006777	Mo-molybdopterin cofactor biosynthetic process	biological_process	cellular process	1	484	5	4181	0.2	0.459606	0.943007
GO:0006986	response to unfolded protein	biological_process	response to stimulus	1	484	5	4181	0.2	0.459606	0.943007
GO:0007015	actin filament organization	biological_process	cellular component organization or biogenesis	3	484	21	4181	0.142857	0.445399	0.943007
GO:0007020	microtubule nucleation	biological_process	cellular component organization or biogenesis	1	484	5	4181	0.2	0.459606	0.943007
GO:0008509	anion transmembrane transporter activity	molecular_function	transporter activity	4	982	27	7766	0.148148	0.450854	0.943007
GO:0008528	G protein-coupled peptide receptor activity	molecular_function	molecular transducer activity	5	982	35	7766	0.142857	0.459295	0.943007
GO:0009059	macromolecule biosynthetic process	biological_process	metabolic process	50	484	421	4181	0.118765	0.44475	0.943007
GO:0009100	glycoprotein metabolic process	biological_process	cellular process	8	484	62	4181	0.129032	0.429234	0.943007
GO:0009108	coenzyme biosynthetic process	biological_process	cellular process	5	484	38	4181	0.131579	0.453503	0.943007
GO:0009129	pyrimidine nucleoside monophosphate metabolic process	biological_process	cellular process	1	484	5	4181	0.2	0.459606	0.943007
GO:0009130	pyrimidine nucleoside monophosphate biosynthetic process	biological_process	cellular process	1	484	5	4181	0.2	0.459606	0.943007
GO:0009147	pyrimidine nucleoside triphosphate metabolic process	biological_process	cellular process	1	484	5	4181	0.2	0.459606	0.943007
GO:0009226	nucleotide-sugar biosynthetic process	biological_process	cellular process	1	484	5	4181	0.2	0.459606	0.943007
GO:0010257	NADH dehydrogenase complex assembly	biological_process	cellular component organization or biogenesis	1	484	5	4181	0.2	0.459606	0.943007
GO:0010605	negative regulation of macromolecule metabolic process	biological_process	biological regulation	7	484	55	4181	0.127273	0.456203	0.943007
GO:0015291	secondary active transmembrane transporter activity	molecular_function	transporter activity	9	982	66	7766	0.136364	0.458861	0.943007
GO:0016311	dephosphorylation	biological_process	cellular process	2	484	13	4181	0.153846	0.454367	0.943007
GO:0016441	posttranscriptional gene silencing	biological_process	biological regulation	1	484	5	4181	0.2	0.459606	0.943007
GO:0016482	cytosolic transport	biological_process	localization	2	484	13	4181	0.153846	0.454367	0.943007
GO:0018298	protein-chromophore linkage	biological_process	cellular process	1	484	5	4181	0.2	0.459606	0.943007
GO:0019720	Mo-molybdopterin cofactor metabolic process	biological_process	cellular process	1	484	5	4181	0.2	0.459606	0.943007
GO:0030150	protein import into mitochondrial matrix	biological_process	cellular component organization or biogenesis	1	484	5	4181	0.2	0.459606	0.943007
GO:0031109	microtubule polymerization or depolymerization	biological_process	cellular component organization or biogenesis	1	484	5	4181	0.2	0.459606	0.943007
GO:0031984	organelle subcompartment	cellular_component	organelle part	16	636	140	5891	0.114286	0.44423	0.943007
GO:0032012	regulation of ARF protein signal transduction	biological_process	biological regulation	1	484	5	4181	0.2	0.459606	0.943007
GO:0032300	mismatch repair complex	cellular_component	cell	1	636	5	5891	0.2	0.435285	0.943007
GO:0032981	mitochondrial respiratory chain complex I assembly	biological_process	cellular component organization or biogenesis	1	484	5	4181	0.2	0.459606	0.943007
GO:0033554	cellular response to stress	biological_process	cellular process	17	484	138	4181	0.123188	0.431029	0.943007
GO:0034330	cell junction organization	biological_process	cellular component organization or biogenesis	1	484	5	4181	0.2	0.459606	0.943007
GO:0035194	posttranscriptional gene silencing by RNA	biological_process	biological regulation	1	484	5	4181	0.2	0.459606	0.943007
GO:0036064	ciliary basal body	cellular_component	organelle part	1	636	5	5891	0.2	0.435285	0.943007
GO:0043173	nucleotide salvage	biological_process	cellular process	1	484	5	4181	0.2	0.459606	0.943007
GO:0043545	molybdopterin cofactor metabolic process	biological_process	cellular process	1	484	5	4181	0.2	0.459606	0.943007
GO:0043647	inositol phosphate metabolic process	biological_process	cellular process	1	484	5	4181	0.2	0.459606	0.943007
GO:0044042	glucan metabolic process	biological_process	metabolic process	1	484	5	4181	0.2	0.459606	0.943007
GO:0044264	cellular polysaccharide metabolic process	biological_process	cellular process	1	484	5	4181	0.2	0.459606	0.943007
GO:0044419	interspecies interaction between organisms	biological_process	multi-organism process	1	484	5	4181	0.2	0.459606	0.943007
GO:0045216	cell-cell junction organization	biological_process	cellular component organization or biogenesis	1	484	5	4181	0.2	0.459606	0.943007
GO:0046112	nucleobase biosynthetic process	biological_process	cellular process	1	484	5	4181	0.2	0.459606	0.943007
GO:0046467	membrane lipid biosynthetic process	biological_process	cellular process	3	484	21	4181	0.142857	0.445399	0.943007
GO:0046486	glycerolipid metabolic process	biological_process	cellular process	6	484	46	4181	0.130435	0.444466	0.943007
GO:0046785	microtubule polymerization	biological_process	cellular component organization or biogenesis	1	484	5	4181	0.2	0.459606	0.943007
GO:0048584	positive regulation of response to stimulus	biological_process	biological regulation	2	484	13	4181	0.153846	0.454367	0.943007
GO:0051189	prosthetic group metabolic process	biological_process	cellular process	1	484	5	4181	0.2	0.459606	0.943007
GO:0140101	catalytic activity, acting on a tRNA	molecular_function	catalytic activity	10	982	72	7766	0.138889	0.427078	0.943007
GO:1902903	regulation of supramolecular fiber organization	biological_process	biological regulation	3	484	21	4181	0.142857	0.445399	0.943007
GO:1990391	DNA repair complex	cellular_component	protein-containing complex	1	636	5	5891	0.2	0.435285	0.943007
GO:0006281	DNA repair	biological_process	cellular process	14	484	115	4181	0.121739	0.463634	0.949827
GO:0031324	negative regulation of cellular metabolic process	biological_process	biological regulation	4	484	30	4181	0.133333	0.464037	0.949827
GO:0051246	regulation of protein metabolic process	biological_process	biological regulation	6	484	47	4181	0.12766	0.465856	0.952485
GO:0016614	oxidoreductase activity, acting on CH-OH group of donors	molecular_function	catalytic activity	12	982	90	7766	0.133333	0.46921	0.958275
GO:0000178	exosome (RNase complex)	cellular_component	cell	1	636	6	5891	0.166667	0.496304	0.969353
GO:0000775	chromosome, centromeric region	cellular_component	organelle part	1	636	6	5891	0.166667	0.496304	0.969353
GO:0000977	RNA polymerase II regulatory region sequence-specific DNA binding	molecular_function	binding	1	982	5	7766	0.2	0.491418	0.969353
GO:0000978	RNA polymerase II proximal promoter sequence-specific DNA binding	molecular_function	binding	1	982	5	7766	0.2	0.491418	0.969353
GO:0001012	RNA polymerase II regulatory region DNA binding	molecular_function	binding	1	982	5	7766	0.2	0.491418	0.969353
GO:0003724	RNA helicase activity	molecular_function	catalytic activity	1	982	5	7766	0.2	0.491418	0.969353
GO:0004784	superoxide dismutase activity	molecular_function	antioxidant activity	1	982	5	7766	0.2	0.491418	0.969353
GO:0005085	guanyl-nucleotide exchange factor activity	molecular_function	molecular function regulator	7	982	52	7766	0.134615	0.49162	0.969353
GO:0005086	ARF guanyl-nucleotide exchange factor activity	molecular_function	molecular function regulator	1	982	5	7766	0.2	0.491418	0.969353
GO:0005635	nuclear envelope	cellular_component	organelle part	2	636	15	5891	0.133333	0.492885	0.969353
GO:0005773	vacuole	cellular_component	cell	2	636	15	5891	0.133333	0.492885	0.969353
GO:0005783	endoplasmic reticulum	cellular_component	cell	11	636	97	5891	0.113402	0.479529	0.969353
GO:0006974	cellular response to DNA damage stimulus	biological_process	cellular process	15	484	126	4181	0.119048	0.495988	0.969353
GO:0008514	organic anion transmembrane transporter activity	molecular_function	transporter activity	1	982	5	7766	0.2	0.491418	0.969353
GO:0009628	response to abiotic stimulus	biological_process	response to stimulus	2	484	14	4181	0.142857	0.494243	0.969353
GO:0009881	photoreceptor activity	molecular_function	molecular transducer activity	1	982	5	7766	0.2	0.491418	0.969353
GO:0015296	anion:cation symporter activity	molecular_function	transporter activity	1	982	5	7766	0.2	0.491418	0.969353
GO:0015377	cation:chloride symporter activity	molecular_function	transporter activity	1	982	5	7766	0.2	0.491418	0.969353
GO:0016010	dystrophin-associated glycoprotein complex	cellular_component	cell	1	636	6	5891	0.166667	0.496304	0.969353
GO:0016721	oxidoreductase activity, acting on superoxide radicals as acceptor	molecular_function	catalytic activity	1	982	5	7766	0.2	0.491418	0.969353
GO:0016747	transferase activity, transferring acyl groups other than amino-acyl groups	molecular_function	catalytic activity	15	982	114	7766	0.131579	0.476616	0.969353
GO:0016783	sulfurtransferase activity	molecular_function	catalytic activity	1	982	5	7766	0.2	0.491418	0.969353
GO:0016888	endodeoxyribonuclease activity, producing 5'-phosphomonoesters	molecular_function	catalytic activity	1	982	5	7766	0.2	0.491418	0.969353
GO:0019725	cellular homeostasis	biological_process	biological regulation	7	484	57	4181	0.122807	0.495202	0.969353
GO:0030838	positive regulation of actin filament polymerization	biological_process	cellular component organization or biogenesis	2	484	14	4181	0.142857	0.494243	0.969353
GO:0031078	histone deacetylase activity (H3-K14 specific)	molecular_function	catalytic activity	1	982	5	7766	0.2	0.491418	0.969353
GO:0031300	intrinsic component of organelle membrane	cellular_component	organelle part	2	636	15	5891	0.133333	0.492885	0.969353
GO:0031301	integral component of organelle membrane	cellular_component	organelle part	2	636	15	5891	0.133333	0.492885	0.969353
GO:0031312	extrinsic component of organelle membrane	cellular_component	organelle part	1	636	6	5891	0.166667	0.496304	0.969353
GO:0031314	extrinsic component of mitochondrial inner membrane	cellular_component	organelle part	1	636	6	5891	0.166667	0.496304	0.969353
GO:0032041	NAD-dependent histone deacetylase activity (H3-K14 specific)	molecular_function	catalytic activity	1	982	5	7766	0.2	0.491418	0.969353
GO:0032273	positive regulation of protein polymerization	biological_process	biological regulation	2	484	14	4181	0.142857	0.494243	0.969353
GO:0042133	neurotransmitter metabolic process	biological_process	biological regulation	2	484	14	4181	0.142857	0.494243	0.969353
GO:0042803	protein homodimerization activity	molecular_function	binding	1	982	5	7766	0.2	0.491418	0.969353
GO:0043178	alcohol binding	molecular_function	binding	1	982	5	7766	0.2	0.491418	0.969353
GO:0043492	ATPase activity, coupled to movement of substances	molecular_function	catalytic activity	9	982	68	7766	0.132353	0.496216	0.969353
GO:0044248	cellular catabolic process	biological_process	cellular process	24	484	203	4181	0.118227	0.489534	0.969353
GO:0090665	glycoprotein complex	cellular_component	protein-containing complex	1	636	6	5891	0.166667	0.496304	0.969353
GO:0099528	G protein-coupled neurotransmitter receptor activity	molecular_function	molecular transducer activity	1	982	5	7766	0.2	0.491418	0.969353
GO:0140096	catalytic activity, acting on a protein	molecular_function	catalytic activity	139	982	1095	7766	0.126941	0.494981	0.969353
GO:1905354	exoribonuclease complex	cellular_component	protein-containing complex	1	636	6	5891	0.166667	0.496304	0.969353
GO:0034645	cellular macromolecule biosynthetic process	biological_process	cellular process	49	484	420	4181	0.116667	0.501108	0.977694
GO:0008408	3'-5' exonuclease activity	molecular_function	catalytic activity	2	982	13	7766	0.153846	0.503086	0.97947
GO:0016866	intramolecular transferase activity	molecular_function	catalytic activity	2	982	13	7766	0.153846	0.503086	0.97947
GO:0002097	tRNA wobble base modification	biological_process	cellular process	1	484	6	4181	0.166667	0.522238	0.980332
GO:0002098	tRNA wobble uridine modification	biological_process	cellular process	1	484	6	4181	0.166667	0.522238	0.980332
GO:0005795	Golgi stack	cellular_component	organelle part	3	636	25	5891	0.12	0.516262	0.980332
GO:0006488	dolichol-linked oligosaccharide biosynthetic process	biological_process	cellular process	1	484	6	4181	0.166667	0.522238	0.980332
GO:0006612	protein targeting to membrane	biological_process	localization	1	484	6	4181	0.166667	0.522238	0.980332
GO:0007205	protein kinase C-activating G protein-coupled receptor signaling pathway	biological_process	biological regulation	1	484	6	4181	0.166667	0.522238	0.980332
GO:0007602	phototransduction	biological_process	biological regulation	1	484	6	4181	0.166667	0.522238	0.980332
GO:0009581	detection of external stimulus	biological_process	response to stimulus	1	484	6	4181	0.166667	0.522238	0.980332
GO:0009582	detection of abiotic stimulus	biological_process	response to stimulus	1	484	6	4181	0.166667	0.522238	0.980332
GO:0009583	detection of light stimulus	biological_process	response to stimulus	1	484	6	4181	0.166667	0.522238	0.980332
GO:0010033	response to organic substance	biological_process	response to stimulus	4	484	32	4181	0.125	0.516315	0.980332
GO:0016209	antioxidant activity	molecular_function	antioxidant activity	6	982	45	7766	0.133333	0.511513	0.980332
GO:0016684	oxidoreductase activity, acting on peroxide as acceptor	molecular_function	catalytic activity	5	982	37	7766	0.135135	0.510209	0.980332
GO:0022804	active transmembrane transporter activity	molecular_function	transporter activity	17	982	133	7766	0.12782	0.520647	0.980332
GO:0031396	regulation of protein ubiquitination	biological_process	biological regulation	1	484	6	4181	0.166667	0.522238	0.980332
GO:0031398	positive regulation of protein ubiquitination	biological_process	biological regulation	1	484	6	4181	0.166667	0.522238	0.980332
GO:0032465	regulation of cytokinesis	biological_process	biological regulation	1	484	6	4181	0.166667	0.522238	0.980332
GO:0033865	nucleoside bisphosphate metabolic process	biological_process	cellular process	1	484	6	4181	0.166667	0.522238	0.980332
GO:0033875	ribonucleoside bisphosphate metabolic process	biological_process	cellular process	1	484	6	4181	0.166667	0.522238	0.980332
GO:0034032	purine nucleoside bisphosphate metabolic process	biological_process	cellular process	1	484	6	4181	0.166667	0.522238	0.980332
GO:0035966	response to topologically incorrect protein	biological_process	response to stimulus	1	484	6	4181	0.166667	0.522238	0.980332
GO:0040029	regulation of gene expression, epigenetic	biological_process	biological regulation	1	484	6	4181	0.166667	0.522238	0.980332
GO:0044087	regulation of cellular component biogenesis	biological_process	biological regulation	3	484	23	4181	0.130435	0.507633	0.980332
GO:0045047	protein targeting to ER	biological_process	localization	1	484	6	4181	0.166667	0.522238	0.980332
GO:0046474	glycerophospholipid biosynthetic process	biological_process	cellular process	3	484	23	4181	0.130435	0.507633	0.980332
GO:0051187	cofactor catabolic process	biological_process	cellular process	1	484	6	4181	0.166667	0.522238	0.980332
GO:0051302	regulation of cell division	biological_process	biological regulation	1	484	6	4181	0.166667	0.522238	0.980332
GO:0051438	regulation of ubiquitin-protein transferase activity	biological_process	biological regulation	1	484	6	4181	0.166667	0.522238	0.980332
GO:0051443	positive regulation of ubiquitin-protein transferase activity	biological_process	biological regulation	1	484	6	4181	0.166667	0.522238	0.980332
GO:0051606	detection of stimulus	biological_process	response to stimulus	1	484	6	4181	0.166667	0.522238	0.980332
GO:0072599	establishment of protein localization to endoplasmic reticulum	biological_process	localization	1	484	6	4181	0.166667	0.522238	0.980332
GO:1903320	regulation of protein modification by small protein conjugation or removal	biological_process	biological regulation	1	484	6	4181	0.166667	0.522238	0.980332
GO:1903322	positive regulation of protein modification by small protein conjugation or removal	biological_process	biological regulation	1	484	6	4181	0.166667	0.522238	0.980332
GO:1904666	regulation of ubiquitin protein ligase activity	biological_process	biological regulation	1	484	6	4181	0.166667	0.522238	0.980332
GO:1904668	positive regulation of ubiquitin protein ligase activity	biological_process	biological regulation	1	484	6	4181	0.166667	0.522238	0.980332
GO:0034470	ncRNA processing	biological_process	cellular process	9	484	76	4181	0.118421	0.524965	0.984443
GO:0008643	carbohydrate transport	biological_process	localization	2	484	15	4181	0.133333	0.532219	0.989949
GO:0016567	protein ubiquitination	biological_process	cellular process	2	484	15	4181	0.133333	0.532219	0.989949
GO:0022406	membrane docking	biological_process	cellular process	2	484	15	4181	0.133333	0.532219	0.989949
GO:0031334	positive regulation of protein complex assembly	biological_process	biological regulation	2	484	15	4181	0.133333	0.532219	0.989949
GO:0051239	regulation of multicellular organismal process	biological_process	biological regulation	2	484	15	4181	0.133333	0.532219	0.989949
GO:0051495	positive regulation of cytoskeleton organization	biological_process	biological regulation	2	484	15	4181	0.133333	0.532219	0.989949
GO:0140056	organelle localization by membrane tethering	biological_process	cellular process	2	484	15	4181	0.133333	0.532219	0.989949
GO:1902905	positive regulation of supramolecular fiber organization	biological_process	biological regulation	2	484	15	4181	0.133333	0.532219	0.989949
GO:0016616	oxidoreductase activity, acting on the CH-OH group of donors, NAD or NADP as acceptor	molecular_function	catalytic activity	5	982	38	7766	0.131579	0.534928	0.993979
GO:0006261	DNA-dependent DNA replication	biological_process	cellular process	3	484	24	4181	0.125	0.537355	0.995464
GO:0045017	glycerolipid biosynthetic process	biological_process	cellular process	3	484	24	4181	0.125	0.537355	0.995464
GO:0051287	NAD binding	molecular_function	binding	4	982	30	7766	0.133333	0.536491	0.995464
GO:0008276	protein methyltransferase activity	molecular_function	catalytic activity	3	982	22	7766	0.136364	0.539154	0.995779
GO:0015103	inorganic anion transmembrane transporter activity	molecular_function	transporter activity	3	982	22	7766	0.136364	0.539154	0.995779
GO:0016830	carbon-carbon lyase activity	molecular_function	catalytic activity	3	982	22	7766	0.136364	0.539154	0.995779
GO:0000339	RNA cap binding	molecular_function	binding	1	982	6	7766	0.166667	0.555769	0.999294
GO:0003997	acyl-CoA oxidase activity	molecular_function	catalytic activity	1	982	6	7766	0.166667	0.555769	0.999294
GO:0004407	histone deacetylase activity	molecular_function	catalytic activity	1	982	6	7766	0.166667	0.555769	0.999294
GO:0004707	MAP kinase activity	molecular_function	catalytic activity	1	982	6	7766	0.166667	0.555769	0.999294
GO:0005000	vasopressin receptor activity	molecular_function	molecular transducer activity	1	982	6	7766	0.166667	0.555769	0.999294
GO:0005484	SNAP receptor activity	molecular_function	binding	1	982	6	7766	0.166667	0.555769	0.999294
GO:0005666	RNA polymerase III complex	cellular_component	organelle part	1	636	7	5891	0.142857	0.550739	0.999294
GO:0005680	anaphase-promoting complex	cellular_component	organelle part	1	636	7	5891	0.142857	0.550739	0.999294
GO:0005802	trans-Golgi network	cellular_component	organelle part	1	636	7	5891	0.142857	0.550739	0.999294
GO:0008061	chitin binding	molecular_function	binding	9	982	71	7766	0.126761	0.550787	0.999294
GO:0008483	transaminase activity	molecular_function	catalytic activity	2	982	14	7766	0.142857	0.544169	0.999294
GO:0010997	anaphase-promoting complex binding	molecular_function	binding	1	982	6	7766	0.166667	0.555769	0.999294
GO:0016272	prefoldin complex	cellular_component	protein-containing complex	1	636	7	5891	0.142857	0.550739	0.999294
GO:0016615	malate dehydrogenase activity	molecular_function	catalytic activity	1	982	6	7766	0.166667	0.555769	0.999294
GO:0016769	transferase activity, transferring nitrogenous groups	molecular_function	catalytic activity	2	982	14	7766	0.142857	0.544169	0.999294
GO:0016842	amidine-lyase activity	molecular_function	catalytic activity	1	982	6	7766	0.166667	0.555769	0.999294
GO:0016892	endoribonuclease activity, producing 3'-phosphomonoesters	molecular_function	catalytic activity	1	982	6	7766	0.166667	0.555769	0.999294
GO:0017136	NAD-dependent histone deacetylase activity	molecular_function	catalytic activity	1	982	6	7766	0.166667	0.555769	0.999294
GO:0019206	nucleoside kinase activity	molecular_function	catalytic activity	1	982	6	7766	0.166667	0.555769	0.999294
GO:0032182	ubiquitin-like protein binding	molecular_function	binding	1	982	6	7766	0.166667	0.555769	0.999294
GO:0033179	proton-transporting V-type ATPase, V0 domain	cellular_component	protein-containing complex	1	636	7	5891	0.142857	0.550739	0.999294
GO:0036402	proteasome-activating ATPase activity	molecular_function	catalytic activity	1	982	6	7766	0.166667	0.555769	0.999294
GO:0043022	ribosome binding	molecular_function	binding	1	982	6	7766	0.166667	0.555769	0.999294
GO:0043130	ubiquitin binding	molecular_function	binding	1	982	6	7766	0.166667	0.555769	0.999294
GO:0055106	ubiquitin-protein transferase regulator activity	molecular_function	molecular function regulator	1	982	6	7766	0.166667	0.555769	0.999294
GO:0090482	vitamin transmembrane transporter activity	molecular_function	transporter activity	1	982	6	7766	0.166667	0.555769	0.999294
GO:0097027	ubiquitin-protein transferase activator activity	molecular_function	molecular function regulator	1	982	6	7766	0.166667	0.555769	0.999294
GO:0000030	mannosyltransferase activity	molecular_function	catalytic activity	1	982	9	7766	0.111111	0.703991	1
GO:0000049	tRNA binding	molecular_function	binding	2	982	16	7766	0.125	0.618992	1
GO:0000123	histone acetyltransferase complex	cellular_component	organelle part	1	636	26	5891	0.0384615	0.949059	1
GO:0000139	Golgi membrane	cellular_component	organelle part	6	636	58	5891	0.103448	0.607434	1
GO:0000151	ubiquitin ligase complex	cellular_component	cell	1	636	24	5891	0.0416667	0.935917	1
GO:0000152	nuclear ubiquitin ligase complex	cellular_component	organelle part	1	636	9	5891	0.111111	0.642619	1
GO:0000166	nucleotide binding	molecular_function	binding	114	982	1112	7766	0.102518	0.996534	1
GO:0000226	microtubule cytoskeleton organization	biological_process	cellular component organization or biogenesis	1	484	31	4181	0.0322581	0.978258	1
GO:0000228	nuclear chromosome	cellular_component	organelle part	2	636	40	5891	0.05	0.940085	1
GO:0000278	mitotic cell cycle	biological_process	cellular process	2	484	37	4181	0.0540541	0.939161	1
GO:0000287	magnesium ion binding	molecular_function	binding	3	982	37	7766	0.0810811	0.864035	1
GO:0000313	organellar ribosome	cellular_component	organelle part	1	636	12	5891	0.0833333	0.746479	1
GO:0000323	lytic vacuole	cellular_component	cell	1	636	9	5891	0.111111	0.642619	1
GO:0000375	RNA splicing, via transesterification reactions	biological_process	cellular process	1	484	46	4181	0.0217391	0.996627	1
GO:0000377	RNA splicing, via transesterification reactions with bulged adenosine as nucleophile	biological_process	cellular process	1	484	46	4181	0.0217391	0.996627	1
GO:0000398	mRNA splicing, via spliceosome	biological_process	cellular process	1	484	46	4181	0.0217391	0.996627	1
GO:0000428	DNA-directed RNA polymerase complex	cellular_component	cell	2	636	34	5891	0.0588235	0.895513	1
GO:0000785	chromatin	cellular_component	organelle part	2	636	51	5891	0.0392157	0.979233	1
GO:0000790	nuclear chromatin	cellular_component	organelle part	1	636	29	5891	0.0344828	0.963901	1
GO:0000943	retrotransposon nucleocapsid	cellular_component	organelle part	1	636	16	5891	0.0625	0.839651	1
GO:0000956	nuclear-transcribed mRNA catabolic process	biological_process	biological regulation	1	484	14	4181	0.0714286	0.821873	1
GO:0000976	transcription regulatory region sequence-specific DNA binding	molecular_function	binding	1	982	9	7766	0.111111	0.703991	1
GO:0000981	DNA-binding transcription factor activity, RNA polymerase II-specific	molecular_function	transcription regulator activity	1	982	23	7766	0.0434783	0.95558	1
GO:0000987	proximal promoter sequence-specific DNA binding	molecular_function	binding	1	982	7	7766	0.142857	0.611985	1
GO:0001067	regulatory region nucleic acid binding	molecular_function	binding	1	982	10	7766	0.1	0.741465	1
GO:0001510	RNA methylation	biological_process	cellular process	1	484	8	4181	0.125	0.626601	1
GO:0001882	nucleoside binding	molecular_function	binding	14	982	154	7766	0.0909091	0.933678	1
GO:0001883	purine nucleoside binding	molecular_function	binding	12	982	149	7766	0.0805369	0.972268	1
GO:0002161	aminoacyl-tRNA editing activity	molecular_function	catalytic activity	1	982	7	7766	0.142857	0.611985	1
GO:0003008	system process	biological_process	multicellular organismal process	1	484	65	4181	0.0153846	0.999685	1
GO:0003676	nucleic acid binding	molecular_function	binding	193	982	1931	7766	0.0999482	0.999985	1
GO:0003677	DNA binding	molecular_function	binding	77	982	780	7766	0.0987179	0.99508	1
GO:0003684	damaged DNA binding	molecular_function	binding	1	982	8	7766	0.125	0.661093	1
GO:0003690	double-stranded DNA binding	molecular_function	binding	3	982	23	7766	0.130435	0.570471	1
GO:0003700	DNA-binding transcription factor activity	molecular_function	transcription regulator activity	15	982	202	7766	0.0742574	0.994105	1
GO:0003707	steroid hormone receptor activity	molecular_function	molecular transducer activity	2	982	19	7766	0.105263	0.712918	1
GO:0003712	transcription coregulator activity	molecular_function	transcription regulator activity	2	982	40	7766	0.05	0.969855	1
GO:0003713	transcription coactivator activity	molecular_function	transcription regulator activity	1	982	12	7766	0.0833333	0.802791	1
GO:0003723	RNA binding	molecular_function	binding	31	982	371	7766	0.083558	0.997076	1
GO:0003735	structural constituent of ribosome	molecular_function	structural molecule activity	12	982	131	7766	0.0916031	0.915409	1
GO:0003755	peptidyl-prolyl cis-trans isomerase activity	molecular_function	catalytic activity	3	982	34	7766	0.0882353	0.822289	1
GO:0003774	motor activity	molecular_function	catalytic activity	4	982	70	7766	0.0571429	0.982676	1
GO:0003777	microtubule motor activity	molecular_function	catalytic activity	3	982	47	7766	0.0638298	0.947508	1
GO:0003779	actin binding	molecular_function	binding	6	982	78	7766	0.0769231	0.941023	1
GO:0003924	GTPase activity	molecular_function	catalytic activity	6	982	107	7766	0.0560748	0.995124	1
GO:0003954	NADH dehydrogenase activity	molecular_function	catalytic activity	1	982	14	7766	0.0714286	0.849582	1
GO:0003994	aconitate hydratase activity	molecular_function	catalytic activity	1	982	10	7766	0.1	0.741465	1
GO:0004000	adenosine deaminase activity	molecular_function	catalytic activity	1	982	8	7766	0.125	0.661093	1
GO:0004089	carbonate dehydratase activity	molecular_function	catalytic activity	1	982	14	7766	0.0714286	0.849582	1
GO:0004129	cytochrome-c oxidase activity	molecular_function	transporter activity	1	982	10	7766	0.1	0.741465	1
GO:0004143	diacylglycerol kinase activity	molecular_function	catalytic activity	1	982	7	7766	0.142857	0.611985	1
GO:0004177	aminopeptidase activity	molecular_function	catalytic activity	4	982	33	7766	0.121212	0.614864	1
GO:0004185	serine-type carboxypeptidase activity	molecular_function	catalytic activity	1	982	10	7766	0.1	0.741465	1
GO:0004222	metalloendopeptidase activity	molecular_function	catalytic activity	7	982	79	7766	0.0886076	0.886996	1
GO:0004312	fatty acid synthase activity	molecular_function	catalytic activity	1	982	15	7766	0.0666667	0.868636	1
GO:0004383	guanylate cyclase activity	molecular_function	catalytic activity	2	982	24	7766	0.0833333	0.826007	1
GO:0004386	helicase activity	molecular_function	catalytic activity	11	982	88	7766	0.125	0.565047	1
GO:0004402	histone acetyltransferase activity	molecular_function	catalytic activity	1	982	12	7766	0.0833333	0.802791	1
GO:0004520	endodeoxyribonuclease activity	molecular_function	catalytic activity	1	982	7	7766	0.142857	0.611985	1
GO:0004523	RNA-DNA hybrid ribonuclease activity	molecular_function	catalytic activity	2	982	16	7766	0.125	0.618992	1
GO:0004527	exonuclease activity	molecular_function	catalytic activity	2	982	20	7766	0.1	0.739597	1
GO:0004536	deoxyribonuclease activity	molecular_function	catalytic activity	1	982	9	7766	0.111111	0.703991	1
GO:0004559	alpha-mannosidase activity	molecular_function	catalytic activity	1	982	15	7766	0.0666667	0.868636	1
GO:0004564	beta-fructofuranosidase activity	molecular_function	catalytic activity	1	982	8	7766	0.125	0.661093	1
GO:0004601	peroxidase activity	molecular_function	antioxidant activity	3	982	32	7766	0.09375	0.788736	1
GO:0004620	phospholipase activity	molecular_function	catalytic activity	2	982	21	7766	0.0952381	0.764126	1
GO:0004672	protein kinase activity	molecular_function	catalytic activity	20	982	237	7766	0.0843882	0.985069	1
GO:0004674	protein serine/threonine kinase activity	molecular_function	catalytic activity	9	982	96	7766	0.09375	0.872514	1
GO:0004713	protein tyrosine kinase activity	molecular_function	catalytic activity	2	982	32	7766	0.0625	0.925953	1
GO:0004714	transmembrane receptor protein tyrosine kinase activity	molecular_function	catalytic activity	1	982	8	7766	0.125	0.661093	1
GO:0004715	non-membrane spanning protein tyrosine kinase activity	molecular_function	catalytic activity	1	982	10	7766	0.1	0.741465	1
GO:0004721	phosphoprotein phosphatase activity	molecular_function	catalytic activity	4	982	65	7766	0.0615385	0.972001	1
GO:0004722	protein serine/threonine phosphatase activity	molecular_function	catalytic activity	2	982	15	7766	0.133333	0.582818	1
GO:0004725	protein tyrosine phosphatase activity	molecular_function	catalytic activity	2	982	34	7766	0.0588235	0.940646	1
GO:0004803	transposase activity	molecular_function	catalytic activity	2	982	56	7766	0.0357143	0.995407	1
GO:0004812	aminoacyl-tRNA ligase activity	molecular_function	catalytic activity	4	982	41	7766	0.097561	0.779687	1
GO:0004842	ubiquitin-protein transferase activity	molecular_function	catalytic activity	2	982	71	7766	0.028169	0.999263	1
GO:0004857	enzyme inhibitor activity	molecular_function	molecular function regulator	2	982	60	7766	0.0333333	0.997166	1
GO:0004866	endopeptidase inhibitor activity	molecular_function	molecular function regulator	1	982	33	7766	0.030303	0.988565	1
GO:0004867	serine-type endopeptidase inhibitor activity	molecular_function	molecular function regulator	1	982	26	7766	0.0384615	0.970429	1
GO:0004879	nuclear receptor activity	molecular_function	transcription regulator activity	1	982	11	7766	0.0909091	0.774198	1
GO:0004888	transmembrane signaling receptor activity	molecular_function	molecular transducer activity	19	982	354	7766	0.0536723	0.999999	1
GO:0004930	G protein-coupled receptor activity	molecular_function	molecular transducer activity	10	982	143	7766	0.0699301	0.990123	1
GO:0004970	ionotropic glutamate receptor activity	molecular_function	transporter activity	4	982	36	7766	0.111111	0.684437	1
GO:0004983	neuropeptide Y receptor activity	molecular_function	molecular transducer activity	1	982	9	7766	0.111111	0.703991	1
GO:0005088	Ras guanyl-nucleotide exchange factor activity	molecular_function	molecular function regulator	1	982	30	7766	0.0333333	0.982816	1
GO:0005089	Rho guanyl-nucleotide exchange factor activity	molecular_function	molecular function regulator	1	982	27	7766	0.037037	0.974181	1
GO:0005096	GTPase activator activity	molecular_function	molecular function regulator	1	982	30	7766	0.0333333	0.982816	1
GO:0005179	hormone activity	molecular_function	molecular function regulator	2	982	31	7766	0.0645161	0.917377	1
GO:0005184	neuropeptide hormone activity	molecular_function	molecular function regulator	1	982	9	7766	0.111111	0.703991	1
GO:0005198	structural molecule activity	molecular_function	structural molecule activity	27	982	422	7766	0.063981	0.999994	1
GO:0005200	structural constituent of cytoskeleton	molecular_function	structural molecule activity	1	982	16	7766	0.0625	0.885279	1
GO:0005216	ion channel activity	molecular_function	transporter activity	16	982	177	7766	0.0903955	0.94772	1
GO:0005230	extracellular ligand-gated ion channel activity	molecular_function	transporter activity	8	982	76	7766	0.105263	0.761628	1
GO:0005244	voltage-gated ion channel activity	molecular_function	transporter activity	2	982	29	7766	0.0689655	0.897354	1
GO:0005249	voltage-gated potassium channel activity	molecular_function	transporter activity	2	982	21	7766	0.0952381	0.764126	1
GO:0005261	cation channel activity	molecular_function	transporter activity	5	982	91	7766	0.0549451	0.992793	1
GO:0005267	potassium channel activity	molecular_function	transporter activity	2	982	35	7766	0.0571429	0.94691	1
GO:0005272	sodium channel activity	molecular_function	transporter activity	2	982	24	7766	0.0833333	0.826007	1
GO:0005326	neurotransmitter transporter activity	molecular_function	transporter activity	2	982	30	7766	0.0666667	0.907873	1
GO:0005328	neurotransmitter:sodium symporter activity	molecular_function	transporter activity	2	982	29	7766	0.0689655	0.897354	1
GO:0005488	binding	molecular_function	binding	509	982	4631	7766	0.109911	1	1
GO:0005509	calcium ion binding	molecular_function	binding	17	982	185	7766	0.0918919	0.94381	1
GO:0005515	protein binding	molecular_function	binding	46	982	561	7766	0.0819964	0.999792	1
GO:0005516	calmodulin binding	molecular_function	binding	1	982	10	7766	0.1	0.741465	1
GO:0005524	ATP binding	molecular_function	binding	77	982	764	7766	0.100785	0.990871	1
GO:0005525	GTP binding	molecular_function	binding	12	982	149	7766	0.0805369	0.972268	1
GO:0005543	phospholipid binding	molecular_function	binding	1	982	34	7766	0.0294118	0.990017	1
GO:0005548	phospholipid transporter activity	molecular_function	transporter activity	1	982	7	7766	0.142857	0.611985	1
GO:0005549	odorant binding	molecular_function	binding	1	982	130	7766	0.00769231	1	1
GO:0005581	collagen trimer	cellular_component	protein-containing complex	1	636	9	5891	0.111111	0.642619	1
GO:0005622	intracellular	cellular_component	cell	197	636	2177	5891	0.0904915	0.999646	1
GO:0005623	cell	cellular_component	cell	229	636	2692	5891	0.0850669	1	1
GO:0005634	nucleus	cellular_component	cell	87	636	1100	5891	0.0790909	0.999834	1
GO:0005654	nucleoplasm	cellular_component	organelle part	3	636	106	5891	0.0283019	0.999516	1
GO:0005667	transcription factor complex	cellular_component	cell	2	636	47	5891	0.0425532	0.969317	1
GO:0005669	transcription factor TFIID complex	cellular_component	organelle part	1	636	10	5891	0.1	0.681261	1
GO:0005694	chromosome	cellular_component	cell	4	636	89	5891	0.0449438	0.990027	1
GO:0005730	nucleolus	cellular_component	organelle part	2	636	39	5891	0.0512821	0.934185	1
GO:0005739	mitochondrion	cellular_component	cell	22	636	217	5891	0.101382	0.658047	1
GO:0005740	mitochondrial envelope	cellular_component	organelle part	9	636	116	5891	0.0775862	0.892476	1
GO:0005743	mitochondrial inner membrane	cellular_component	organelle part	4	636	86	5891	0.0465116	0.987153	1
GO:0005759	mitochondrial matrix	cellular_component	organelle part	1	636	23	5891	0.0434783	0.928128	1
GO:0005761	mitochondrial ribosome	cellular_component	organelle part	1	636	12	5891	0.0833333	0.746479	1
GO:0005764	lysosome	cellular_component	cell	1	636	9	5891	0.111111	0.642619	1
GO:0005794	Golgi apparatus	cellular_component	cell	9	636	100	5891	0.09	0.766599	1
GO:0005840	ribosome	cellular_component	cell	11	636	142	5891	0.0774648	0.912212	1
GO:0005856	cytoskeleton	cellular_component	cell	11	636	169	5891	0.0650888	0.980277	1
GO:0005874	microtubule	cellular_component	organelle part	3	636	38	5891	0.0789474	0.793962	1
GO:0005875	microtubule associated complex	cellular_component	organelle part	2	636	32	5891	0.0625	0.874782	1
GO:0005885	Arp2/3 protein complex	cellular_component	organelle part	1	636	9	5891	0.111111	0.642619	1
GO:0005886	plasma membrane	cellular_component	cell	18	636	292	5891	0.0616438	0.998127	1
GO:0005887	integral component of plasma membrane	cellular_component	cell	3	636	44	5891	0.0681818	0.868575	1
GO:0005921	gap junction	cellular_component	cell junction	1	636	9	5891	0.111111	0.642619	1
GO:0005929	cilium	cellular_component	cell	2	636	53	5891	0.0377358	0.982948	1
GO:0006013	mannose metabolic process	biological_process	metabolic process	1	484	11	4181	0.0909091	0.742063	1
GO:0006081	cellular aldehyde metabolic process	biological_process	cellular process	1	484	10	4181	0.1	0.708204	1
GO:0006091	generation of precursor metabolites and energy	biological_process	cellular process	2	484	60	4181	0.0333333	0.994713	1
GO:0006098	pentose-phosphate shunt	biological_process	cellular process	1	484	7	4181	0.142857	0.577624	1
GO:0006163	purine nucleotide metabolic process	biological_process	cellular process	4	484	73	4181	0.0547945	0.976339	1
GO:0006221	pyrimidine nucleotide biosynthetic process	biological_process	cellular process	1	484	13	4181	0.0769231	0.798471	1
GO:0006298	mismatch repair	biological_process	cellular process	1	484	9	4181	0.111111	0.669909	1
GO:0006310	DNA recombination	biological_process	cellular process	15	484	146	4181	0.10274	0.730028	1
GO:0006313	transposition, DNA-mediated	biological_process	cellular process	8	484	81	4181	0.0987654	0.736502	1
GO:0006325	chromatin organization	biological_process	cellular component organization or biogenesis	2	484	48	4181	0.0416667	0.980634	1
GO:0006338	chromatin remodeling	biological_process	cellular component organization or biogenesis	1	484	17	4181	0.0588235	0.877023	1
GO:0006351	transcription, DNA-templated	biological_process	cellular process	9	484	89	4181	0.101124	0.717859	1
GO:0006352	DNA-templated transcription, initiation	biological_process	cellular process	1	484	28	4181	0.0357143	0.968466	1
GO:0006355	regulation of transcription, DNA-templated	biological_process	biological regulation	18	484	265	4181	0.0679245	0.997275	1
GO:0006357	regulation of transcription by RNA polymerase II	biological_process	biological regulation	4	484	70	4181	0.0571429	0.969285	1
GO:0006366	transcription by RNA polymerase II	biological_process	cellular process	1	484	28	4181	0.0357143	0.968466	1
GO:0006367	transcription initiation from RNA polymerase II promoter	biological_process	cellular process	1	484	10	4181	0.1	0.708204	1
GO:0006383	transcription by RNA polymerase III	biological_process	cellular process	1	484	7	4181	0.142857	0.577624	1
GO:0006396	RNA processing	biological_process	cellular process	19	484	186	4181	0.102151	0.757105	1
GO:0006397	mRNA processing	biological_process	cellular process	4	484	70	4181	0.0571429	0.969285	1
GO:0006399	tRNA metabolic process	biological_process	cellular process	8	484	83	4181	0.0963855	0.761168	1
GO:0006400	tRNA modification	biological_process	cellular process	2	484	20	4181	0.1	0.691736	1
GO:0006401	RNA catabolic process	biological_process	cellular process	1	484	24	4181	0.0416667	0.948252	1
GO:0006402	mRNA catabolic process	biological_process	biological regulation	1	484	18	4181	0.0555556	0.891317	1
GO:0006405	RNA export from nucleus	biological_process	localization	1	484	11	4181	0.0909091	0.742063	1
GO:0006406	mRNA export from nucleus	biological_process	localization	1	484	8	4181	0.125	0.626601	1
GO:0006412	translation	biological_process	cellular process	19	484	190	4181	0.1	0.788702	1
GO:0006418	tRNA aminoacylation for protein translation	biological_process	cellular process	4	484	39	4181	0.102564	0.67702	1
GO:0006457	protein folding	biological_process	cellular process	2	484	41	4181	0.0487805	0.959629	1
GO:0006464	cellular protein modification process	biological_process	cellular process	20	484	197	4181	0.101523	0.771094	1
GO:0006479	protein methylation	biological_process	cellular process	1	484	10	4181	0.1	0.708204	1
GO:0006490	oligosaccharide-lipid intermediate biosynthetic process	biological_process	cellular process	1	484	7	4181	0.142857	0.577624	1
GO:0006508	proteolysis	biological_process	metabolic process	10	484	108	4181	0.0925926	0.818532	1
GO:0006511	ubiquitin-dependent protein catabolic process	biological_process	cellular process	4	484	69	4181	0.057971	0.966528	1
GO:0006518	peptide metabolic process	biological_process	cellular process	21	484	201	4181	0.104478	0.728799	1
GO:0006605	protein targeting	biological_process	localization	2	484	26	4181	0.0769231	0.821156	1
GO:0006611	protein export from nucleus	biological_process	localization	1	484	10	4181	0.1	0.708204	1
GO:0006626	protein targeting to mitochondrion	biological_process	cellular component organization or biogenesis	1	484	13	4181	0.0769231	0.798471	1
GO:0006631	fatty acid metabolic process	biological_process	cellular process	4	484	48	4181	0.0833333	0.823308	1
GO:0006633	fatty acid biosynthetic process	biological_process	cellular process	3	484	38	4181	0.0789474	0.833188	1
GO:0006635	fatty acid beta-oxidation	biological_process	cellular process	1	484	7	4181	0.142857	0.577624	1
GO:0006644	phospholipid metabolic process	biological_process	cellular process	8	484	82	4181	0.097561	0.749046	1
GO:0006739	NADP metabolic process	biological_process	cellular process	1	484	11	4181	0.0909091	0.742063	1
GO:0006743	ubiquinone metabolic process	biological_process	cellular process	1	484	7	4181	0.142857	0.577624	1
GO:0006744	ubiquinone biosynthetic process	biological_process	cellular process	1	484	7	4181	0.142857	0.577624	1
GO:0006753	nucleoside phosphate metabolic process	biological_process	cellular process	13	484	125	4181	0.104	0.703644	1
GO:0006778	porphyrin-containing compound metabolic process	biological_process	cellular process	1	484	11	4181	0.0909091	0.742063	1
GO:0006779	porphyrin-containing compound biosynthetic process	biological_process	cellular process	1	484	10	4181	0.1	0.708204	1
GO:0006793	phosphorus metabolic process	biological_process	cellular process	22	484	240	4181	0.0916667	0.90746	1
GO:0006796	phosphate-containing compound metabolic process	biological_process	cellular process	21	484	237	4181	0.0886076	0.930659	1
GO:0006810	transport	biological_process	localization	53	484	519	4181	0.102119	0.8676	1
GO:0006811	ion transport	biological_process	localization	9	484	108	4181	0.0833333	0.893124	1
GO:0006812	cation transport	biological_process	localization	6	484	67	4181	0.0895522	0.804391	1
GO:0006820	anion transport	biological_process	localization	2	484	21	4181	0.0952381	0.717666	1
GO:0006839	mitochondrial transport	biological_process	localization	1	484	20	4181	0.05	0.915122	1
GO:0006869	lipid transport	biological_process	localization	1	484	25	4181	0.04	0.954277	1
GO:0006873	cellular ion homeostasis	biological_process	biological regulation	1	484	18	4181	0.0555556	0.891317	1
GO:0006875	cellular metal ion homeostasis	biological_process	biological regulation	1	484	18	4181	0.0555556	0.891317	1
GO:0006879	cellular iron ion homeostasis	biological_process	biological regulation	1	484	12	4181	0.0833333	0.772001	1
GO:0006886	intracellular protein transport	biological_process	localization	6	484	105	4181	0.0571429	0.987004	1
GO:0006913	nucleocytoplasmic transport	biological_process	localization	2	484	21	4181	0.0952381	0.717666	1
GO:0006928	movement of cell or subcellular component	biological_process	cellular process	3	484	62	4181	0.0483871	0.980432	1
GO:0006979	response to oxidative stress	biological_process	response to stimulus	3	484	33	4181	0.0909091	0.753242	1
GO:0006996	organelle organization	biological_process	cellular component organization or biogenesis	21	484	259	4181	0.0810811	0.9757	1
GO:0007005	mitochondrion organization	biological_process	cellular component organization or biogenesis	3	484	38	4181	0.0789474	0.833188	1
GO:0007010	cytoskeleton organization	biological_process	cellular component organization or biogenesis	4	484	75	4181	0.0533333	0.980163	1
GO:0007017	microtubule-based process	biological_process	cellular process	5	484	94	4181	0.0531915	0.988493	1
GO:0007018	microtubule-based movement	biological_process	cellular process	3	484	51	4181	0.0588235	0.945406	1
GO:0007033	vacuole organization	biological_process	cellular component organization or biogenesis	1	484	9	4181	0.111111	0.669909	1
GO:0007049	cell cycle	biological_process	cellular process	4	484	69	4181	0.057971	0.966528	1
GO:0007088	regulation of mitotic nuclear division	biological_process	biological regulation	1	484	11	4181	0.0909091	0.742063	1
GO:0007154	cell communication	biological_process	cellular process	41	484	555	4181	0.0738739	0.999811	1
GO:0007155	cell adhesion	biological_process	biological adhesion	5	484	52	4181	0.0961538	0.735716	1
GO:0007156	homophilic cell adhesion via plasma membrane adhesion molecules	biological_process	biological adhesion	2	484	17	4181	0.117647	0.602138	1
GO:0007165	signal transduction	biological_process	biological regulation	39	484	541	4181	0.0720887	0.999875	1
GO:0007166	cell surface receptor signaling pathway	biological_process	biological regulation	7	484	97	4181	0.0721649	0.943658	1
GO:0007167	enzyme linked receptor protein signaling pathway	biological_process	biological regulation	3	484	25	4181	0.12	0.566028	1
GO:0007178	transmembrane receptor protein serine/threonine kinase signaling pathway	biological_process	biological regulation	1	484	13	4181	0.0769231	0.798471	1
GO:0007179	transforming growth factor beta receptor signaling pathway	biological_process	biological regulation	1	484	7	4181	0.142857	0.577624	1
GO:0007186	G protein-coupled receptor signaling pathway	biological_process	biological regulation	4	484	36	4181	0.111111	0.61293	1
GO:0007218	neuropeptide signaling pathway	biological_process	biological regulation	2	484	19	4181	0.105263	0.663875	1
GO:0007229	integrin-mediated signaling pathway	biological_process	biological regulation	1	484	20	4181	0.05	0.915122	1
GO:0007267	cell-cell signaling	biological_process	cellular process	4	484	39	4181	0.102564	0.67702	1
GO:0007275	multicellular organism development	biological_process	multicellular organismal process	6	484	194	4181	0.0309278	0.999997	1
GO:0007346	regulation of mitotic cell cycle	biological_process	biological regulation	1	484	21	4181	0.047619	0.924995	1
GO:0007600	sensory perception	biological_process	multicellular organismal process	1	484	64	4181	0.015625	0.999643	1
GO:0007601	visual perception	biological_process	multicellular organismal process	1	484	7	4181	0.142857	0.577624	1
GO:0008017	microtubule binding	molecular_function	binding	2	982	45	7766	0.0444444	0.983086	1
GO:0008026	ATP-dependent helicase activity	molecular_function	catalytic activity	1	982	14	7766	0.0714286	0.849582	1
GO:0008033	tRNA processing	biological_process	cellular process	4	484	41	4181	0.097561	0.715444	1
GO:0008047	enzyme activator activity	molecular_function	molecular function regulator	2	982	45	7766	0.0444444	0.983086	1
GO:0008064	regulation of actin polymerization or depolymerization	biological_process	cellular component organization or biogenesis	2	484	18	4181	0.111111	0.634023	1
GO:0008066	glutamate receptor activity	molecular_function	molecular transducer activity	4	982	36	7766	0.111111	0.684437	1
GO:0008080	N-acetyltransferase activity	molecular_function	catalytic activity	1	982	18	7766	0.0555556	0.912511	1
GO:0008081	phosphoric diester hydrolase activity	molecular_function	catalytic activity	3	982	26	7766	0.115385	0.656099	1
GO:0008083	growth factor activity	molecular_function	molecular function regulator	1	982	13	7766	0.0769231	0.827766	1
GO:0008092	cytoskeletal protein binding	molecular_function	binding	10	982	143	7766	0.0699301	0.990123	1
GO:0008094	DNA-dependent ATPase activity	molecular_function	catalytic activity	1	982	16	7766	0.0625	0.885279	1
GO:0008104	protein localization	biological_process	localization	13	484	167	4181	0.0778443	0.960212	1
GO:0008137	NADH dehydrogenase (ubiquinone) activity	molecular_function	catalytic activity	1	982	14	7766	0.0714286	0.849582	1
GO:0008138	protein tyrosine/serine/threonine phosphatase activity	molecular_function	catalytic activity	1	982	20	7766	0.05	0.933284	1
GO:0008144	drug binding	molecular_function	binding	91	982	884	7766	0.102941	0.990259	1
GO:0008171	O-methyltransferase activity	molecular_function	catalytic activity	1	982	8	7766	0.125	0.661093	1
GO:0008173	RNA methyltransferase activity	molecular_function	catalytic activity	3	982	23	7766	0.130435	0.570471	1
GO:0008213	protein alkylation	biological_process	cellular process	1	484	10	4181	0.1	0.708204	1
GO:0008234	cysteine-type peptidase activity	molecular_function	catalytic activity	7	982	66	7766	0.106061	0.745773	1
GO:0008271	secondary active sulfate transmembrane transporter activity	molecular_function	transporter activity	1	982	9	7766	0.111111	0.703991	1
GO:0008289	lipid binding	molecular_function	binding	6	982	69	7766	0.0869565	0.884369	1
GO:0008324	cation transmembrane transporter activity	molecular_function	transporter activity	24	982	220	7766	0.109091	0.811657	1
GO:0008375	acetylglucosaminyltransferase activity	molecular_function	catalytic activity	1	982	14	7766	0.0714286	0.849582	1
GO:0008378	galactosyltransferase activity	molecular_function	catalytic activity	1	982	7	7766	0.142857	0.611985	1
GO:0008380	RNA splicing	biological_process	cellular process	2	484	57	4181	0.0350877	0.992657	1
GO:0008417	fucosyltransferase activity	molecular_function	catalytic activity	1	982	16	7766	0.0625	0.885279	1
GO:0008565	protein transporter activity	molecular_function	transporter activity	1	982	11	7766	0.0909091	0.774198	1
GO:0008610	lipid biosynthetic process	biological_process	metabolic process	11	484	102	4181	0.107843	0.646838	1
GO:0008654	phospholipid biosynthetic process	biological_process	cellular process	5	484	44	4181	0.113636	0.588362	1
GO:0009055	electron transfer activity	molecular_function	catalytic activity	2	982	52	7766	0.0384615	0.992588	1
GO:0009062	fatty acid catabolic process	biological_process	cellular process	1	484	7	4181	0.142857	0.577624	1
GO:0009116	nucleoside metabolic process	biological_process	cellular process	2	484	28	4181	0.0714286	0.852023	1
GO:0009117	nucleotide metabolic process	biological_process	cellular process	13	484	125	4181	0.104	0.703644	1
GO:0009119	ribonucleoside metabolic process	biological_process	cellular process	1	484	21	4181	0.047619	0.924995	1
GO:0009123	nucleoside monophosphate metabolic process	biological_process	cellular process	3	484	63	4181	0.047619	0.982225	1
GO:0009124	nucleoside monophosphate biosynthetic process	biological_process	cellular process	1	484	46	4181	0.0217391	0.996627	1
GO:0009126	purine nucleoside monophosphate metabolic process	biological_process	cellular process	2	484	57	4181	0.0350877	0.992657	1
GO:0009141	nucleoside triphosphate metabolic process	biological_process	cellular process	3	484	57	4181	0.0526316	0.968569	1
GO:0009144	purine nucleoside triphosphate metabolic process	biological_process	cellular process	2	484	53	4181	0.0377358	0.988666	1
GO:0009150	purine ribonucleotide metabolic process	biological_process	cellular process	3	484	71	4181	0.0422535	0.99188	1
GO:0009161	ribonucleoside monophosphate metabolic process	biological_process	cellular process	2	484	62	4181	0.0322581	0.995758	1
GO:0009163	nucleoside biosynthetic process	biological_process	cellular process	1	484	11	4181	0.0909091	0.742063	1
GO:0009165	nucleotide biosynthetic process	biological_process	cellular process	4	484	81	4181	0.0493827	0.988435	1
GO:0009166	nucleotide catabolic process	biological_process	cellular process	1	484	16	4181	0.0625	0.860854	1
GO:0009167	purine ribonucleoside monophosphate metabolic process	biological_process	cellular process	2	484	57	4181	0.0350877	0.992657	1
GO:0009199	ribonucleoside triphosphate metabolic process	biological_process	cellular process	2	484	54	4181	0.037037	0.989827	1
GO:0009205	purine ribonucleoside triphosphate metabolic process	biological_process	cellular process	2	484	53	4181	0.0377358	0.988666	1
GO:0009259	ribonucleotide metabolic process	biological_process	cellular process	3	484	75	4181	0.04	0.994559	1
GO:0009312	oligosaccharide biosynthetic process	biological_process	metabolic process	1	484	9	4181	0.111111	0.669909	1
GO:0009314	response to radiation	biological_process	response to stimulus	1	484	7	4181	0.142857	0.577624	1
GO:0009416	response to light stimulus	biological_process	response to stimulus	1	484	7	4181	0.142857	0.577624	1
GO:0009653	anatomical structure morphogenesis	biological_process	developmental process	1	484	94	4181	0.0106383	0.999992	1
GO:0009889	regulation of biosynthetic process	biological_process	biological regulation	23	484	292	4181	0.0787671	0.987266	1
GO:0009893	positive regulation of metabolic process	biological_process	biological regulation	1	484	33	4181	0.030303	0.983035	1
GO:0009966	regulation of signal transduction	biological_process	biological regulation	6	484	85	4181	0.0705882	0.940043	1
GO:0009975	cyclase activity	molecular_function	catalytic activity	2	982	30	7766	0.0666667	0.907873	1
GO:0009987	cellular process	biological_process	cellular process	309	484	2876	4181	0.107441	0.994197	1
GO:0010035	response to inorganic substance	biological_process	response to stimulus	1	484	10	4181	0.1	0.708204	1
GO:0010038	response to metal ion	biological_process	response to stimulus	1	484	10	4181	0.1	0.708204	1
GO:0010039	response to iron ion	biological_process	response to stimulus	1	484	9	4181	0.111111	0.669909	1
GO:0010040	response to iron(II) ion	biological_process	response to stimulus	1	484	9	4181	0.111111	0.669909	1
GO:0010181	FMN binding	molecular_function	binding	1	982	10	7766	0.1	0.741465	1
GO:0010467	gene expression	biological_process	metabolic process	49	484	494	4181	0.0991903	0.905262	1
GO:0010468	regulation of gene expression	biological_process	biological regulation	27	484	327	4181	0.0825688	0.982882	1
GO:0010498	proteasomal protein catabolic process	biological_process	cellular process	1	484	18	4181	0.0555556	0.891317	1
GO:0010556	regulation of macromolecule biosynthetic process	biological_process	biological regulation	21	484	288	4181	0.0729167	0.995082	1
GO:0010558	negative regulation of macromolecule biosynthetic process	biological_process	biological regulation	2	484	21	4181	0.0952381	0.717666	1
GO:0010564	regulation of cell cycle process	biological_process	biological regulation	2	484	23	4181	0.0869565	0.764034	1
GO:0010604	positive regulation of macromolecule metabolic process	biological_process	biological regulation	1	484	31	4181	0.0322581	0.978258	1
GO:0010638	positive regulation of organelle organization	biological_process	biological regulation	2	484	17	4181	0.117647	0.602138	1
GO:0010646	regulation of cell communication	biological_process	biological regulation	6	484	87	4181	0.0689655	0.948079	1
GO:0010876	lipid localization	biological_process	localization	1	484	27	4181	0.037037	0.964308	1
GO:0010965	regulation of mitotic sister chromatid separation	biological_process	biological regulation	1	484	9	4181	0.111111	0.669909	1
GO:0012505	endomembrane system	cellular_component	cell	23	636	238	5891	0.0966387	0.747695	1
GO:0015002	heme-copper terminal oxidase activity	molecular_function	catalytic activity	1	982	10	7766	0.1	0.741465	1
GO:0015031	protein transport	biological_process	localization	13	484	155	4181	0.083871	0.923318	1
GO:0015075	ion transmembrane transporter activity	molecular_function	transporter activity	39	982	326	7766	0.119632	0.672913	1
GO:0015077	monovalent inorganic cation transmembrane transporter activity	molecular_function	transporter activity	10	982	149	7766	0.0671141	0.993808	1
GO:0015078	proton transmembrane transporter activity	molecular_function	transporter activity	3	982	54	7766	0.0555556	0.974157	1
GO:0015079	potassium ion transmembrane transporter activity	molecular_function	transporter activity	3	982	40	7766	0.075	0.896901	1
GO:0015081	sodium ion transmembrane transporter activity	molecular_function	transporter activity	5	982	60	7766	0.0833333	0.891477	1
GO:0015085	calcium ion transmembrane transporter activity	molecular_function	transporter activity	2	982	26	7766	0.0769231	0.858726	1
GO:0015108	chloride transmembrane transporter activity	molecular_function	transporter activity	1	982	9	7766	0.111111	0.703991	1
GO:0015116	sulfate transmembrane transporter activity	molecular_function	transporter activity	1	982	9	7766	0.111111	0.703991	1
GO:0015267	channel activity	molecular_function	transporter activity	22	982	201	7766	0.109453	0.798112	1
GO:0015276	ligand-gated ion channel activity	molecular_function	transporter activity	10	982	85	7766	0.117647	0.646165	1
GO:0015293	symporter activity	molecular_function	transporter activity	5	982	40	7766	0.125	0.582553	1
GO:0015294	solute:cation symporter activity	molecular_function	transporter activity	3	982	34	7766	0.0882353	0.822289	1
GO:0015297	antiporter activity	molecular_function	transporter activity	1	982	12	7766	0.0833333	0.802791	1
GO:0015298	solute:cation antiporter activity	molecular_function	transporter activity	1	982	12	7766	0.0833333	0.802791	1
GO:0015299	solute:proton antiporter activity	molecular_function	transporter activity	1	982	8	7766	0.125	0.661093	1
GO:0015318	inorganic molecular entity transmembrane transporter activity	molecular_function	transporter activity	36	982	309	7766	0.116505	0.729609	1
GO:0015370	solute:sodium symporter activity	molecular_function	transporter activity	2	982	29	7766	0.0689655	0.897354	1
GO:0015399	primary active transmembrane transporter activity	molecular_function	transporter activity	8	982	66	7766	0.121212	0.607106	1
GO:0015405	P-P-bond-hydrolysis-driven transmembrane transporter activity	molecular_function	transporter activity	8	982	66	7766	0.121212	0.607106	1
GO:0015491	cation:cation antiporter activity	molecular_function	transporter activity	1	982	7	7766	0.142857	0.611985	1
GO:0015629	actin cytoskeleton	cellular_component	cell	3	636	40	5891	0.075	0.822074	1
GO:0015630	microtubule cytoskeleton	cellular_component	cell	7	636	84	5891	0.0833333	0.816789	1
GO:0015631	tubulin binding	molecular_function	binding	3	982	54	7766	0.0555556	0.974157	1
GO:0015672	monovalent inorganic cation transport	biological_process	localization	4	484	54	4181	0.0740741	0.886635	1
GO:0015711	organic anion transport	biological_process	localization	1	484	20	4181	0.05	0.915122	1
GO:0015718	monocarboxylic acid transport	biological_process	localization	1	484	19	4181	0.0526316	0.903953	1
GO:0015833	peptide transport	biological_process	localization	13	484	156	4181	0.0833333	0.927231	1
GO:0015849	organic acid transport	biological_process	localization	1	484	20	4181	0.05	0.915122	1
GO:0015908	fatty acid transport	biological_process	localization	1	484	15	4181	0.0666667	0.842563	1
GO:0015909	long-chain fatty acid transport	biological_process	localization	1	484	15	4181	0.0666667	0.842563	1
GO:0015923	mannosidase activity	molecular_function	catalytic activity	1	982	15	7766	0.0666667	0.868636	1
GO:0015935	small ribosomal subunit	cellular_component	organelle part	1	636	21	5891	0.047619	0.909598	1
GO:0015980	energy derivation by oxidation of organic compounds	biological_process	cellular process	1	484	48	4181	0.0208333	0.997371	1
GO:0016043	cellular component organization	biological_process	cellular component organization or biogenesis	26	484	353	4181	0.0736544	0.99753	1
GO:0016055	Wnt signaling pathway	biological_process	biological regulation	2	484	26	4181	0.0769231	0.821156	1
GO:0016070	RNA metabolic process	biological_process	cellular process	33	484	341	4181	0.0967742	0.8931	1
GO:0016071	mRNA metabolic process	biological_process	cellular process	4	484	88	4181	0.0454545	0.993948	1
GO:0016192	vesicle-mediated transport	biological_process	localization	14	484	138	4181	0.101449	0.742592	1
GO:0016197	endosomal transport	biological_process	localization	1	484	21	4181	0.047619	0.924995	1
GO:0016226	iron-sulfur cluster assembly	biological_process	cellular component organization or biogenesis	1	484	9	4181	0.111111	0.669909	1
GO:0016298	lipase activity	molecular_function	catalytic activity	2	982	25	7766	0.08	0.84314	1
GO:0016301	kinase activity	molecular_function	catalytic activity	33	982	352	7766	0.09375	0.979008	1
GO:0016310	phosphorylation	biological_process	cellular process	2	484	35	4181	0.0571429	0.925547	1
GO:0016407	acetyltransferase activity	molecular_function	catalytic activity	1	982	19	7766	0.0526316	0.9236	1
GO:0016410	N-acyltransferase activity	molecular_function	catalytic activity	1	982	21	7766	0.047619	0.941742	1
GO:0016459	myosin complex	cellular_component	organelle part	1	636	21	5891	0.047619	0.909598	1
GO:0016462	pyrophosphatase activity	molecular_function	catalytic activity	38	982	401	7766	0.0947631	0.982148	1
GO:0016469	proton-transporting two-sector ATPase complex	cellular_component	protein-containing complex	3	636	38	5891	0.0789474	0.793962	1
GO:0016485	protein processing	biological_process	metabolic process	1	484	17	4181	0.0588235	0.877023	1
GO:0016569	covalent chromatin modification	biological_process	cellular component organization or biogenesis	1	484	14	4181	0.0714286	0.821873	1
GO:0016570	histone modification	biological_process	cellular component organization or biogenesis	1	484	14	4181	0.0714286	0.821873	1
GO:0016591	RNA polymerase II, holoenzyme	cellular_component	organelle part	1	636	29	5891	0.0344828	0.963901	1
GO:0016592	mediator complex	cellular_component	organelle part	1	636	22	5891	0.0454545	0.919393	1
GO:0016620	oxidoreductase activity, acting on the aldehyde or oxo group of donors, NAD or NADP as acceptor	molecular_function	catalytic activity	5	982	44	7766	0.113636	0.669256	1
GO:0016634	oxidoreductase activity, acting on the CH-CH group of donors, oxygen as acceptor	molecular_function	catalytic activity	1	982	8	7766	0.125	0.661093	1
GO:0016651	oxidoreductase activity, acting on NAD(P)H	molecular_function	catalytic activity	3	982	30	7766	0.1	0.750084	1
GO:0016655	oxidoreductase activity, acting on NAD(P)H, quinone or similar compound as acceptor	molecular_function	catalytic activity	1	982	14	7766	0.0714286	0.849582	1
GO:0016667	oxidoreductase activity, acting on a sulfur group of donors	molecular_function	catalytic activity	1	982	20	7766	0.05	0.933284	1
GO:0016675	oxidoreductase activity, acting on a heme group of donors	molecular_function	catalytic activity	1	982	10	7766	0.1	0.741465	1
GO:0016676	oxidoreductase activity, acting on a heme group of donors, oxygen as acceptor	molecular_function	catalytic activity	1	982	10	7766	0.1	0.741465	1
GO:0016702	oxidoreductase activity, acting on single donors with incorporation of molecular oxygen, incorporation of two atoms of oxygen	molecular_function	catalytic activity	1	982	8	7766	0.125	0.661093	1
GO:0016746	transferase activity, transferring acyl groups	molecular_function	catalytic activity	17	982	137	7766	0.124088	0.572704	1
GO:0016773	phosphotransferase activity, alcohol group as acceptor	molecular_function	catalytic activity	30	982	292	7766	0.10274	0.911628	1
GO:0016780	phosphotransferase activity, for other substituted phosphate groups	molecular_function	catalytic activity	1	982	13	7766	0.0769231	0.827766	1
GO:0016791	phosphatase activity	molecular_function	catalytic activity	12	982	98	7766	0.122449	0.59386	1
GO:0016814	hydrolase activity, acting on carbon-nitrogen (but not peptide) bonds, in cyclic amidines	molecular_function	catalytic activity	2	982	16	7766	0.125	0.618992	1
GO:0016817	hydrolase activity, acting on acid anhydrides	molecular_function	catalytic activity	38	982	406	7766	0.0935961	0.985817	1
GO:0016818	hydrolase activity, acting on acid anhydrides, in phosphorus-containing anhydrides	molecular_function	catalytic activity	38	982	403	7766	0.0942928	0.983707	1
GO:0016829	lyase activity	molecular_function	catalytic activity	10	982	116	7766	0.0862069	0.93356	1
GO:0016835	carbon-oxygen lyase activity	molecular_function	catalytic activity	3	982	39	7766	0.0769231	0.886835	1
GO:0016836	hydro-lyase activity	molecular_function	catalytic activity	3	982	36	7766	0.0833333	0.851186	1
GO:0016840	carbon-nitrogen lyase activity	molecular_function	catalytic activity	1	982	8	7766	0.125	0.661093	1
GO:0016849	phosphorus-oxygen lyase activity	molecular_function	catalytic activity	2	982	37	7766	0.0540541	0.957598	1
GO:0016853	isomerase activity	molecular_function	catalytic activity	8	982	87	7766	0.091954	0.8753	1
GO:0016859	cis-trans isomerase activity	molecular_function	catalytic activity	3	982	34	7766	0.0882353	0.822289	1
GO:0016860	intramolecular oxidoreductase activity	molecular_function	catalytic activity	2	982	16	7766	0.125	0.618992	1
GO:0016874	ligase activity	molecular_function	catalytic activity	7	982	97	7766	0.0721649	0.96994	1
GO:0016875	ligase activity, forming carbon-oxygen bonds	molecular_function	catalytic activity	4	982	41	7766	0.097561	0.779687	1
GO:0016879	ligase activity, forming carbon-nitrogen bonds	molecular_function	catalytic activity	3	982	25	7766	0.12	0.628988	1
GO:0016887	ATPase activity	molecular_function	catalytic activity	16	982	145	7766	0.110345	0.758051	1
GO:0016894	endonuclease activity, active with either ribo- or deoxyribonucleic acids and producing 3'-phosphomonoesters	molecular_function	catalytic activity	1	982	8	7766	0.125	0.661093	1
GO:0016903	oxidoreductase activity, acting on the aldehyde or oxo group of donors	molecular_function	catalytic activity	5	982	49	7766	0.102041	0.759673	1
GO:0017016	Ras GTPase binding	molecular_function	binding	2	982	50	7766	0.04	0.990602	1
GO:0017038	protein import	biological_process	localization	1	484	17	4181	0.0588235	0.877023	1
GO:0017048	Rho GTPase binding	molecular_function	binding	1	982	30	7766	0.0333333	0.982816	1
GO:0017056	structural constituent of nuclear pore	molecular_function	structural molecule activity	1	982	9	7766	0.111111	0.703991	1
GO:0017076	purine nucleotide binding	molecular_function	binding	88	982	921	7766	0.0955483	0.999194	1
GO:0017111	nucleoside-triphosphatase activity	molecular_function	catalytic activity	36	982	390	7766	0.0923077	0.987279	1
GO:0017137	Rab GTPase binding	molecular_function	binding	1	982	9	7766	0.111111	0.703991	1
GO:0017144	drug metabolic process	biological_process	cellular process	17	484	188	4181	0.0904255	0.893362	1
GO:0018130	heterocycle biosynthetic process	biological_process	cellular process	20	484	225	4181	0.0888889	0.923704	1
GO:0018193	peptidyl-amino acid modification	biological_process	cellular process	2	484	27	4181	0.0740741	0.83725	1
GO:0018205	peptidyl-lysine modification	biological_process	cellular process	1	484	15	4181	0.0666667	0.842563	1
GO:0019001	guanyl nucleotide binding	molecular_function	binding	13	982	150	7766	0.0866667	0.951778	1
GO:0019012	virion	cellular_component	virion	1	636	16	5891	0.0625	0.839651	1
GO:0019013	viral nucleocapsid	cellular_component	virion part	1	636	16	5891	0.0625	0.839651	1
[truncated: 420 more rows]
