# Supplementary material for: Transcriptional Analysis of Cotton Bollworm Strains with Different Genetic Mechanisms of Resistance and Their Response to Bacillus thuringiensis Cry1Ac Toxin
Source: Toxins (Basel). 2022 May 25;14(6):366. doi: 10.3390/toxins14060366 (PMC9228822; doi:10.3390/toxins14060366)
Supplement: Supplementary file 1 [file toxins-14-00366-s001.zip › manuscript supplementary/Table S6. Constitutively differentially expressed genes in all three resistant strains..xlsx]

## Sheet: co_up
Gene_ID	Genebank	Product	SCD_CK_fpkm	SCD-r1_CK_fpkm	SCD-KI_CK_fpkm	C2/C3-KO_CK_fpkm	log2(SCD-r1_CK/SCD_CK)	log2(SCD-KI_CK/SCD_CK)	log2(C2/C3-KO_CK/SCD_CK)	GO	Kegg Orthology
maker-Harm_Un001-augustus-gene-4.11	XP_021189343.1	product:balbiani_ring_protein_3-like%2C_transcript_variant	0.0666667	59.8	27.9667	83.8	8.84101	8.10406	9.7007		K06252//tenascin+ko04512//ECM-receptor interaction+ko04510//Focal adhesion+ko04151//PI3K-Akt signaling pathway+ko04512//ECM-receptor interaction+ko04510//Focal adhesion+ko04151//PI3K-Akt signaling pathway+ko01100//Metabolic pathways
augustus_masked-Harm_Un003-processed-gene-0.11	XP_021188871.1	product:chromodomain-helicase-DNA-binding_protein_1	0.0333333	9.23667	5.22667	3.16667	7.34416	6.78865	6.22865	GO:0043227//membrane-bounded organelle;GO:0043229//intracellular organelle;GO:0005623//cell;GO:0043226//organelle;GO:0005622//intracellular;GO:0044424//intracellular part;GO:0005634//nucleus;GO:0044464//cell part;GO:0043231//intracellular membrane-bounded organelle;GO:0097367//carbohydrate derivative binding;GO:0017076//purine nucleotide binding;GO:1901363//heterocyclic compound binding;GO:003563…	K11367//chromodomain-helicase-DNA-binding protein 1 [EC:3.6.4.12]
maker-Harm_Un001-augustus-gene-6.17	XP_021189326.1	product:activating_transcription_factor_7-interacting_protein_2%2C_transcript_variant	0	5.92	0.75	3.79667	6.80092	4.36344	6.7698
maker-Harm_Chr4-augustus-gene-82.28	XP_021194898.1	product:uncharacterized_LOC110379523	0	6.47333	0.79	1.01333	5.73834	3.24081	3.88967		K13212//RNA-binding protein Luc7-like 2
genemark-Harm_Chr28-processed-gene-26.17	XP_021199538.1	product:uncharacterized_LOC110383125%2C_transcript_variant	0	1.93	0.823333	2.55667	4.99003	4.11244	5.85459	GO:0016021//integral component of membrane;GO:0016020//membrane;GO:0031224//intrinsic component of membrane;GO:0044425//membrane part;	K12737//peptidyl-prolyl cis-trans isomerase SDCCAG10 [EC:5.2.1.8]
augustus_masked-Harm_Chr28-processed-gene-27.17	XP_021198678.1	product:ovalbumin-related_protein	0	3.62333	4.16667	10.58	4.95562	5.51426	7.0352	GO:0005615//extracellular space;GO:0005576//extracellular region;GO:0044421//extracellular region part;	K04525//serpin peptidase inhibitor, clade A
maker-Harm_Chr4-augustus-gene-82.29	XP_021184079.1	product:probable_nuclear_hormone_receptor_HR38%2C_transcript_variant	0.0433333	3.02333	1.07	0.94	4.7192	3.54814	3.46878	GO:0005634//nucleus;GO:0005623//cell;GO:0005622//intracellular;GO:0043227//membrane-bounded organelle;GO:0043231//intracellular membrane-bounded organelle;GO:0044424//intracellular part;GO:0043226//organelle;GO:0043229//intracellular organelle;GO:0044464//cell part;GO:0038023//signaling receptor activity;GO:0003707//steroid hormone receptor activity;GO:0003677//DNA binding;GO:0060089//molecular t…	K08558//nuclear receptor subfamily 4 group A member 2+ko04925//Aldosterone synthesis and secretion+ko04928//Parathyroid hormone synthesis, secretion and action
genemark-Harm_Chr5-processed-gene-164.19	XP_021194609.1	product:cystathionine_gamma-lyase-like%2C_transcript_variant	3.25	77.77	74.42	114.303	4.37362	4.56097	5.15066	GO:0048037//cofactor binding;GO:0050662//coenzyme binding;GO:1901363//heterocyclic compound binding;GO:0019842//vitamin binding;GO:0043167//ion binding;GO:0005488//binding;GO:0036094//small molecule binding;GO:0030170//pyridoxal phosphate binding;GO:0097159//organic cyclic compound binding;GO:0043168//anion binding;GO:0003824//catalytic activity;GO:0008144//drug binding;GO:0070279//vitamin B6 bin…	K01758//cystathionine gamma-lyase [EC:4.4.1.1]+ko01230//Biosynthesis of amino acids+ko00260//Glycine, serine and threonine metabolism+ko01100//Metabolic pathways+ko00450//Selenocompound metabolism+ko00270//Cysteine and methionine metabolism
maker-Harm_Chr29-augustus-gene-68.31	XP_021181429.1	product:tropinone_reductase-like_3%2C_transcript_variant	6.3	149.893	111.483	88.78	4.31975	4.20055	3.82206		K11147//dehydrogenase/reductase SDR family member 4 [EC:1.1.-.-]+ko04146//Peroxisome+ko00830//Retinol metabolism+ko01100//Metabolic pathways
augustus_masked-Harm_Chr7-processed-gene-75.1	XP_021190424.1	product:uncharacterized_LOC110376319	0	3.43667	1.86	3.93333	4.20765	3.73472	4.98373		K21763//mitogen-activated protein kinase binding protein 1;K12585//exosome complex exonuclease DIS3/RRP44 [EC:3.1.13.-]+ko03018//RNA degradation
augustus_masked-Harm_Chr5-processed-gene-29.2	XP_021195539.1	product:probable_peroxisomal_acyl-coenzyme_A_oxidase_1	0.893333	18.2	5.60667	6.60333	4.07493	2.59632	2.82941	GO:0016042//lipid catabolic process;GO:0044238//primary metabolic process;GO:0008152//metabolic process;GO:0044281//small molecule metabolic process;GO:0072329//monocarboxylic acid catabolic process;GO:0044237//cellular metabolic process;GO:0044282//small molecule catabolic process;GO:0044255//cellular lipid metabolic process;GO:0019395//fatty acid oxidation;GO:0032787//monocarboxylic acid metabo…	K00232//acyl-CoA oxidase [EC:1.3.3.6]+ko03320//PPAR signaling pathway+ko04024//cAMP signaling pathway+ko04146//Peroxisome+ko01040//Biosynthesis of unsaturated fatty acids+ko00592//alpha-Linolenic acid metabolism+ko01100//Metabolic pathways+ko01212//Fatty acid metabolism+ko00071//Fatty acid degradation
maker-Harm_Chr28-augustus-gene-29.15	XP_021197541.1	product:growth_arrest_and_DNA_damage-inducible_protein_GADD45_alpha	0	4.94667	10.3933	9.92	4.05627	5.32637	5.54719	GO:0065007//biological regulation;GO:0050794//regulation of cellular process;GO:0051726//regulation of cell cycle;GO:0050789//regulation of biological process;GO:0005623//cell;GO:0043227//membrane-bounded organelle;GO:0043229//intracellular organelle;GO:0005622//intracellular;GO:0044424//intracellular part;GO:0044464//cell part;GO:0043226//organelle;GO:0043231//intracellular membrane-bounded orga…	K04402//growth arrest and DNA-damage-inducible protein+ko04210//Apoptosis+ko04218//Cellular senescence+ko04010//MAPK signaling pathway+ko04115//p53 signaling pathway+ko04110//Cell cycle+ko04068//FoxO signaling pathway
maker-Harm_Chr3-augustus-gene-57.16	XP_021195802.1	product:acidic_juvenile_hormone-suppressible_protein_1-like	0.44	23.18	13.2867	79.51	4.054	3.71871	4.12665		K00505//tyrosinase [EC:1.14.18.1]+ko04916//Melanogenesis+ko00350//Tyrosine metabolism+ko01100//Metabolic pathways
maker-Harm_Chr26-augustus-gene-70.17	XP_021187618.1	product:V-type_proton_ATPase_subunit_B	71.72	1211.95	1229.27	1519.35	3.90804	4.19611	4.42701	GO:0071704//organic substance metabolic process;GO:0098655//cation transmembrane transport;GO:0006139//nucleobase-containing compound metabolic process;GO:0072521//purine-containing compound metabolic process;GO:0098662//inorganic cation transmembrane transport;GO:0006810//transport;GO:0034220//ion transmembrane transport;GO:0006796//phosphate-containing compound metabolic process;GO:1901564//org…	K02147//V-type H+-transporting ATPase subunit B+ko04145//Phagosome+ko04721//Synaptic vesicle cycle+ko00190//Oxidative phosphorylation+ko04150//mTOR signaling pathway+ko04966//Collecting duct acid secretion+ko01100//Metabolic pathways
genemark-Harm_Chr26-processed-gene-72.21	XP_021196749.1	product:F-box/LRR-repeat_protein_2%2C_transcript_variant	0	1.11333	1.24333	1.91333	3.85085	4.28355	5.21102		K10268//F-box and leucine-rich repeat protein 2/20
genemark-Harm_Chr23-processed-gene-8.7	XP_021195334.1	product:uncharacterized_LOC110379847	3.23667	55.8933	11.0767	68.8233	3.83545	1.8354	4.24605
genemark-Harm_Chr11-processed-gene-9.5	XP_021182944.1	product:MIP18_family_protein_CG30152	0.23	5.75	3.53333	3.09	3.54149	3.10065	2.92422	GO:0016043//cellular component organization;GO:0009987//cellular process;GO:0006790//sulfur compound metabolic process;GO:0031163//metallo-sulfur cluster assembly;GO:0071840//cellular component organization or biogenesis;GO:0016226//iron-sulfur cluster assembly;GO:0008152//metabolic process;GO:0022607//cellular component assembly;GO:0044237//cellular metabolic process;GO:0044085//cellular compone…	K11660//metastasis-associated protein MTA;K07374//tubulin alpha+ko04145//Phagosome+ko04210//Apoptosis+ko04540//Gap junction+ko04530//Tight junction
genemark-Harm_Chr22-processed-gene-91.12	XP_021196819.1	product:peroxisomal_targeting_signal_2_receptor	0.0533333	2.44333	2.51667	1.67667	3.52617	3.78332	3.3934		K13341//peroxin-7+ko04146//Peroxisome
genemark-Harm_Chr21-processed-gene-20.12	XP_021181893.1	product:uncharacterized_LOC110370424	7.12	92.91	161.68	119.14	3.45873	4.54943	4.05962
genemark-Harm_Chr3-processed-gene-58.21	XP_021195820.1	product:uncharacterized_LOC110380230	25.7467	330.703	51.6867	203.073	3.43492	1.07744	2.99284
genemark-Harm_Chr14-processed-gene-10.7	XP_021186493.1	product:testicular_acid_phosphatase_homolog	0	1.09	1.06667	6.10667	3.41424	3.51388	6.22254		K19283//prostatic aicd phosphatase [EC:3.1.3.2 3.1.3.5];K14410//lysosomal acid phosphatase [EC:3.1.3.2]+ko04142//Lysosome+ko00740//Riboflavin metabolism+ko01100//Metabolic pathways
genemark-Harm_Chr7-processed-gene-48.14	XP_021187685.1	product:uncharacterized_LOC110374342	0.0766667	1.23	1.29667	1.39333	3.35369	3.70263	3.84583	GO:0005488//binding;GO:1901363//heterocyclic compound binding;GO:0016779//nucleotidyltransferase activity;GO:0016788//hydrolase activity, acting on ester bonds;GO:0004540//ribonuclease activity;GO:0016772//transferase activity, transferring phosphorus-containing groups;GO:0004523//RNA-DNA hybrid ribonuclease activity;GO:0003824//catalytic activity;GO:0004521//endoribonuclease activity;GO:0003964/…	K04911//potassium voltage-gated channel Eag-related subfamily H member 8;K02156//aubergine+ko04320//Dorso-ventral axis formation;K04964//transient receptor potential cation channel subfamily C member 1+ko04360//Axon guidance+ko04724//Glutamatergic synapse+ko04726//Serotonergic synapse+ko04972//Pancreatic secretion;K01634//sphinganine-1-phosphate aldolase [EC:4.1.2.27]+ko04071//Sphingolipid signal…
maker-Harm_Chr23-augustus-gene-118.30	XP_021185733.1	product:regucalcin-like%2C_transcript_variant	1.87	22.9133	6.26667	11.87	3.32372	1.76104	2.61684	GO:0098772//molecular function regulator;GO:0046872//metal ion binding;GO:0005488//binding;GO:0030234//enzyme regulator activity;GO:0005509//calcium ion binding;GO:0043169//cation binding;GO:0043167//ion binding;	K01053//gluconolactonase [EC:3.1.1.17]+ko01200//Carbon metabolism+ko00053//Ascorbate and aldarate metabolism+ko00030//Pentose phosphate pathway+ko01100//Metabolic pathways
genemark-Harm_Chr15-processed-gene-80.15	XP_021183920.1	product:uncharacterized_LOC110371834	2.22667	30.24	93.6867	65.5667	3.21223	5.28984	4.7609
maker-Harm_Chr25-augustus-gene-2.32	XP_021191938.1	product:paired_box_protein_Pax-1-like	5.02667	50.01	15.7533	24.8533	3.10345	1.73801	2.29826	GO:0007275//multicellular organism development;GO:0032502//developmental process;GO:0032501//multicellular organismal process;GO:0048856//anatomical structure development;GO:0043227//membrane-bounded organelle;GO:0005634//nucleus;GO:0044424//intracellular part;GO:0044464//cell part;GO:0005622//intracellular;GO:0043231//intracellular membrane-bounded organelle;GO:0043226//organelle;GO:0043229//int…	K09382//paired box protein 1/9
genemark-Harm_Chr16-processed-gene-46.11	XP_021189477.1	product:epididymal_secretory_protein_E1	76.9967	748.887	508.653	2923.19	3.06796	2.80329	4.8914		K13443//Niemann-Pick C2 protein+ko04142//Lysosome+ko04979//Cholesterol metabolism
genemark-Harm_Chr18-processed-gene-100.4	XP_021181120.1	product:4-coumarate--CoA_ligase_1-like	6.11	56.26	24.33	157.993	3.01475	2.10174	4.67834	GO:0003824//catalytic activity;	K01904//4-coumarate--CoA ligase [EC:6.2.1.12]+ko00360//Phenylalanine metabolism+ko00130//Ubiquinone and other terpenoid-quinone biosynthesis+ko01100//Metabolic pathways
genemark-Harm_Chr19-processed-gene-37.25	XP_021182213.1	product:retinoblastoma-like_protein_1	4.89667	44.3233	16.4967	29.7333	3.00184	1.86666	2.64187	GO:0010468//regulation of gene expression;GO:0051726//regulation of cell cycle;GO:0010556//regulation of macromolecule biosynthetic process;GO:0065007//biological regulation;GO:1903506//regulation of nucleic acid-templated transcription;GO:0031326//regulation of cellular biosynthetic process;GO:0019219//regulation of nucleobase-containing compound metabolic process;GO:0050794//regulation of cellu…	K04681//retinoblastoma-like protein 1+ko04350//TGF-beta signaling pathway+ko04218//Cellular senescence+ko04110//Cell cycle
genemark-Harm_Chr26-processed-gene-71.4	XP_021187648.1	product:4-hydroxybutyrate_coenzyme_A_transferase	17.9833	158.93	81.3267	267.573	2.98122	2.30034	3.9206		K18118//succinyl-CoA:acetate CoA-transferase [EC:2.8.3.18]+ko01200//Carbon metabolism+ko00020//Citrate cycle (TCA cycle)+ko00650//Butanoate metabolism+ko00620//Pyruvate metabolism+ko01100//Metabolic pathways;K01067//acetyl-CoA hydrolase [EC:3.1.2.1]+ko00620//Pyruvate metabolism
genemark-Harm_Chr30-processed-gene-19.4	XP_021198818.1	product:D-arabinitol_dehydrogenase_1-like	77.3533	670.467	226.01	477.143	2.94942	1.67167	2.67634	GO:0016491//oxidoreductase activity;GO:0008270//zinc ion binding;GO:0043167//ion binding;GO:0043169//cation binding;GO:0003824//catalytic activity;GO:0046914//transition metal ion binding;GO:0046872//metal ion binding;GO:0005488//binding;	K00008//L-iditol 2-dehydrogenase [EC:1.1.1.14]+ko00040//Pentose and glucuronate interconversions+ko00051//Fructose and mannose metabolism+ko01100//Metabolic pathways
augustus_masked-Harm_Chr6-processed-gene-112.7	XP_021188738.1	product:low_molecular_mass_30_kDa_lipoprotein_21G1-like	3	28.8767	24.33	118.233	2.94845	3.05325	5.29147	GO:0005576//extracellular region;
maker-Harm_Chr8-augustus-gene-34.22	XP_021184529.1	product:larval_cuticle_protein_LCP-14-like	3.82667	35.8033	29.2233	26.2767	2.9254	2.88488	2.72398	GO:0042302//structural constituent of cuticle;GO:0005198//structural molecule activity;	K06236//collagen, type I, alpha+ko04512//ECM-receptor interaction+ko04510//Focal adhesion+ko04611//Platelet activation+ko04974//Protein digestion and absorption+ko04151//PI3K-Akt signaling pathway+ko04926//Relaxin signaling pathway
maker-Harm_Chr14-augustus-gene-10.17	XP_021186488.1	product:lysosomal_acid_phosphatase-like	0.07	1.28667	6.87333	5.61333	2.8297	5.30872	5.23187		K14410//lysosomal acid phosphatase [EC:3.1.3.2]+ko04142//Lysosome+ko00740//Riboflavin metabolism+ko01100//Metabolic pathways;K19283//prostatic aicd phosphatase [EC:3.1.3.2 3.1.3.5]
genemark-Harm_Chr23-processed-gene-69.1	XP_021197628.1	product:endoribonuclease_Dicer%2C_transcript_variant	0.673333	5.60667	4.78333	2.71333	2.82215	2.90362	2.01985	GO:0010605//negative regulation of macromolecule metabolic process;GO:0044237//cellular metabolic process;GO:0009892//negative regulation of metabolic process;GO:0046483//heterocycle metabolic process;GO:0008152//metabolic process;GO:0010468//regulation of gene expression;GO:0009987//cellular process;GO:0031047//gene silencing by RNA;GO:0016458//gene silencing;GO:0006725//cellular aromatic compou…
maker-Harm_Chr14-augustus-gene-10.18	XP_021186488.1	product:lysosomal_acid_phosphatase-like	0	0.75	2.39667	7.51333	2.77561	4.52372	6.35422		K14410//lysosomal acid phosphatase [EC:3.1.3.2]+ko04142//Lysosome+ko00740//Riboflavin metabolism+ko01100//Metabolic pathways;K19283//prostatic aicd phosphatase [EC:3.1.3.2 3.1.3.5]
genemark-Harm_Chr7-processed-gene-97.12	XP_021192020.1	product:organic_cation_transporter_protein-like	10.79	81.06	42.0567	61	2.74943	2.09847	2.56409	GO:0016020//membrane;GO:0031224//intrinsic component of membrane;GO:0044425//membrane part;GO:0016021//integral component of membrane;GO:0022857//transmembrane transporter activity;GO:0005215//transporter activity;	K11274//chromosome transmission fidelity protein 4;K17662//cytochrome b pre-mRNA-processing protein 3
maker-Harm_Chr8-augustus-gene-78.28	None	None	70.2467	512.46	1813.82	8293.98	2.64296	4.76402	6.8626	GO:0016021//integral component of membrane;GO:0031224//intrinsic component of membrane;GO:0016020//membrane;GO:0044425//membrane part;
augustus_masked-Harm_Chr19-processed-gene-28.5	XP_021181395.1	product:protein_wech	0	0.23	0.2	0.646667	2.45099	2.54064	4.30306	GO:0005488//binding;GO:0046872//metal ion binding;GO:0008270//zinc ion binding;GO:0046914//transition metal ion binding;GO:0043167//ion binding;GO:0043169//cation binding;
maker-Harm_Chr10-augustus-gene-17.19	XP_021180926.1	product:tumor_protein_p63-regulated_gene_1-like_protein%2C_transcript_variant	0.39	2.82	1.47	1.86667	2.40496	1.73717	2.05081
augustus_masked-Harm_Chr27-processed-gene-51.6	XP_021187061.1	product:protein_lethal(2)essential_for_life-like	4.63667	27.68	19.14	265.82	2.36341	2.10462	5.80721	GO:0016021//integral component of membrane;GO:0031224//intrinsic component of membrane;GO:0044425//membrane part;GO:0016020//membrane;	K09542//crystallin, alpha B+ko04141//Protein processing in endoplasmic reticulum+ko04213//Longevity regulating pathway - multiple species
maker-Harm_Chr21-augustus-gene-102.20	XP_021201217.1	product:cytochrome_P450_6B6-like	8.13	46.9067	29.47	53.48	2.34169	1.98736	2.75903	GO:0043167//ion binding;GO:1901363//heterocyclic compound binding;GO:0016491//oxidoreductase activity;GO:0005488//binding;GO:0046872//metal ion binding;GO:0003824//catalytic activity;GO:0046914//transition metal ion binding;GO:0005506//iron ion binding;GO:0097159//organic cyclic compound binding;GO:0004497//monooxygenase activity;GO:0016705//oxidoreductase activity, acting on paired donors, with …	K14999//cytochrome P450 family 6 [EC:1.14.-.-]
genemark-Harm_Chr26-processed-gene-65.12	XP_021187621.1	product:peroxiredoxin-2-like	46.0467	272.173	215.6	317.707	2.32395	2.27222	2.75212	GO:0065008//regulation of biological quality;GO:0050794//regulation of cellular process;GO:0042592//homeostatic process;GO:0019725//cellular homeostasis;GO:0065007//biological regulation;GO:0009987//cellular process;GO:0045454//cell redox homeostasis;GO:0050789//regulation of biological process;GO:0005623//cell;GO:0016491//oxidoreductase activity;GO:0003824//catalytic activity;GO:0016684//oxidore…	K20011//peroxiredoxin 3 [EC:1.11.1.15]
genemark-Harm_Chr7-processed-gene-43.17	XP_021191766.1	product:facilitated_trehalose_transporter_Tret1-like	0.0733333	0.733333	1.09	0.663333	2.27306	3.11391	2.56159	GO:0016021//integral component of membrane;GO:0044425//membrane part;GO:0031224//intrinsic component of membrane;GO:0016020//membrane;GO:0005215//transporter activity;GO:0022857//transmembrane transporter activity;	K08145//MFS transporter, SP family, solute carrier family 2 (facilitated glucose transporter), member 8
maker-Harm_Chr23-augustus-gene-69.22	XP_021197628.1	product:endoribonuclease_Dicer%2C_transcript_variant	1.89	12.01	8.59333	7.25667	2.24215	2.08866	1.82259	GO:0006807//nitrogen compound metabolic process;GO:0010467//gene expression;GO:0043170//macromolecule metabolic process;GO:0048519//negative regulation of biological process;GO:0008152//metabolic process;GO:0006139//nucleobase-containing compound metabolic process;GO:0044237//cellular metabolic process;GO:0006725//cellular aromatic compound metabolic process;GO:1901360//organic cyclic compound me…
maker-Harm_Un001-augustus-gene-11.24	XP_021189319.1	product:probable_cytosolic_oligopeptidase_A	3.43	18.11	14.64	10.9033	2.23649	2.18778	1.70976	GO:0016787//hydrolase activity;GO:0070011//peptidase activity, acting on L-amino acid peptides;GO:0008233//peptidase activity;GO:0140096//catalytic activity, acting on a protein;GO:0005488//binding;GO:0003824//catalytic activity;GO:0004222//metalloendopeptidase activity;GO:0008237//metallopeptidase activity;GO:0043169//cation binding;GO:0046872//metal ion binding;GO:0043167//ion binding;GO:000417…	K01414//oligopeptidase A [EC:3.4.24.70]
genemark-Harm_Chr26-processed-gene-53.4	XP_021196627.1	product:huntingtin	0.153333	0.85	0.5	0.403333	2.1811	1.71878	1.38392	GO:0043227//membrane-bounded organelle;GO:0043229//intracellular organelle;GO:0005634//nucleus;GO:0044424//intracellular part;GO:0005737//cytoplasm;GO:0043226//organelle;GO:0044464//cell part;GO:0005622//intracellular;GO:0043231//intracellular membrane-bounded organelle;GO:0005623//cell;
maker-Harm_Chr22-augustus-gene-1.31	XP_021187979.1	product:eukaryotic_translation_initiation_factor_4E-1A-like	0.75	5.67667	9.42	48.74	2.18071	3.30852	5.66178		K03259//translation initiation factor 4E+ko04211//Longevity regulating pathway+ko04910//Insulin signaling pathway+ko03013//RNA transport+ko04151//PI3K-Akt signaling pathway+ko04150//mTOR signaling pathway+ko04066//HIF-1 signaling pathway
genemark-Harm_Chr21-processed-gene-20.18	XP_021181887.1	product:protein_fem-1_homolog_CG6966%2C_transcript_variant	0.22	1.22	1.25	3.57	2.16617	2.44287	3.97343		K10349//Fem-1 homolog b
augustus_masked-Harm_Chr1-processed-gene-41.0	XP_021185821.1	product:disco-interacting_protein_2%2C_transcript_variant	1.41	7.00333	5.21	3.83667	2.13228	1.98598	1.46127
genemark-Harm_Chr6-processed-gene-18.9	XP_021195568.1	product:uncharacterized_LOC110380036	0.0866667	0.436667	0.25	0.66	2.11662	1.63961	2.96238		K22017//mucin-4
genemark-Harm_Chr26-processed-gene-17.16	XP_021191430.1	product:uncharacterized_LOC110377064	4.20333	19.9633	80.1167	47.1467	2.08398	4.32545	3.5038	GO:0043169//cation binding;GO:0097159//organic cyclic compound binding;GO:1901363//heterocyclic compound binding;GO:0008270//zinc ion binding;GO:0005488//binding;GO:0003676//nucleic acid binding;GO:0046914//transition metal ion binding;GO:0043167//ion binding;GO:0046872//metal ion binding;	K22870//zinc finger protein 423
genemark-Harm_Chr2-processed-gene-14.17	XP_021201306.1	product:uncharacterized_LOC110384369	1.32667	7.25333	10.0667	13.7433	2.07873	2.31945	2.76194		K21763//mitogen-activated protein kinase binding protein 1;K12585//exosome complex exonuclease DIS3/RRP44 [EC:3.1.13.-]+ko03018//RNA degradation
genemark-Harm_Un001-processed-gene-5.10	XP_021189360.1	product:DNA_topoisomerase_2	0.803333	3.72	2.59667	3.08667	2.03863	1.77814	1.98209	GO:0006996//organelle organization;GO:0071840//cellular component organization or biogenesis;GO:0006265//DNA topological change;GO:0044237//cellular metabolic process;GO:1901360//organic cyclic compound metabolic process;GO:0006807//nitrogen compound metabolic process;GO:0044238//primary metabolic process;GO:0046483//heterocycle metabolic process;GO:0006259//DNA metabolic process;GO:0071704//orga…
genemark-Harm_Chr16-processed-gene-62.6	XP_021182631.1	product:peptidoglycan-recognition_protein_LB-like%2C_transcript_variant	0.443333	3.16333	38.4167	106.917	2.00975	5.86564	7.43453	GO:0000270//peptidoglycan metabolic process;GO:0006955//immune response;GO:0050896//response to stimulus;GO:0009253//peptidoglycan catabolic process;GO:0030203//glycosaminoglycan metabolic process;GO:0006026//aminoglycan catabolic process;GO:1901135//carbohydrate derivative metabolic process;GO:1901565//organonitrogen compound catabolic process;GO:0006952//defense response;GO:1901575//organic sub…	K01446//peptidoglycan recognition protein
genemark-Harm_Chr29-processed-gene-107.13	XP_021184155.1	product:trimethylguanosine_synthase	0.993333	4.71667	6.85333	5.1	1.98848	2.80625	2.30834	GO:0008152//metabolic process;GO:0006807//nitrogen compound metabolic process;GO:0009452//7-methylguanosine RNA capping;GO:0044237//cellular metabolic process;GO:0044238//primary metabolic process;GO:0043170//macromolecule metabolic process;GO:0032259//methylation;GO:0046483//heterocycle metabolic process;GO:0010467//gene expression;GO:0009987//cellular process;GO:0043414//macromolecule methylati…	K14292//trimethylguanosine synthase [EC:2.1.1.-]+ko03013//RNA transport
maker-Harm_Chr26-augustus-gene-72.25	XP_021196743.1	product:protein_TRC8_homolog	4.72333	20.76	21.1433	48.6367	1.98103	2.27687	3.39707	GO:0016021//integral component of membrane;GO:0016020//membrane;GO:0044425//membrane part;GO:0031224//intrinsic component of membrane;	K15703//E3 ubiquitin-protein ligase RNF139 [EC:2.3.2.27]
genemark-Harm_Chr26-processed-gene-70.4	XP_021187617.1	product:serine/threonine-protein_phosphatase_PP2A_65_kDa_regulatory_subunit	25.2767	110.827	72.2967	186.08	1.95976	1.63181	2.91322		K03456//serine/threonine-protein phosphatase 2A regulatory subunit A+ko04391//Hippo signaling pathway - fly+ko04390//Hippo signaling pathway+ko04730//Long-term depression+ko04350//TGF-beta signaling pathway+ko04071//Sphingolipid signaling pathway+ko04728//Dopaminergic synapse+ko04261//Adrenergic signaling in cardiomyocytes+ko04530//Tight junction+ko03015//mRNA surveillance pathway+ko04152//AMPK s…
genemark-Harm_Chr27-processed-gene-61.15	XP_021195224.1	product:protein_lethal(2)essential_for_life-like	0.316667	1.93	1.88333	248.697	1.95434	2.22833	9.05996	GO:0043167//ion binding;GO:0046872//metal ion binding;GO:0043169//cation binding;GO:0005488//binding;	K09542//crystallin, alpha B+ko04141//Protein processing in endoplasmic reticulum+ko04213//Longevity regulating pathway - multiple species
maker-Harm_Chr29-augustus-gene-102.20	XP_021184163.1	product:uncharacterized_LOC110371992	3.88	16.62	11.4667	8.06333	1.95048	1.69021	1.11665	GO:0016021//integral component of membrane;GO:0031224//intrinsic component of membrane;GO:0044425//membrane part;GO:0016020//membrane;	K14996//solute carrier family 38 (sodium-coupled neutral amino acid transporter), member 10
augustus_masked-Harm_Chr9-processed-gene-113.5	XP_021187682.1	product:carcinine_transporter-like	4.22	18.4933	13.8933	8.74	1.94856	1.8185	1.08211	GO:0016021//integral component of membrane;GO:0016020//membrane;GO:0031224//intrinsic component of membrane;GO:0044425//membrane part;GO:0022857//transmembrane transporter activity;GO:0005215//transporter activity;
genemark-Harm_Chr15-processed-gene-142.9	XP_021198972.1	product:uncharacterized_LOC110382637	128.95	570.793	1013.53	1194.22	1.94239	3.02938	3.23495		K01899//succinyl-CoA synthetase alpha subunit [EC:6.2.1.4 6.2.1.5]+ko01200//Carbon metabolism+ko00640//Propanoate metabolism+ko00020//Citrate cycle (TCA cycle)+ko01100//Metabolic pathways
maker-Harm_Chr17-augustus-gene-108.15	XP_021190691.1	product:lipase_member_H-like	1.8	8	4.93	4.03667	1.93483	1.48115	1.21069	GO:0005576//extracellular region;GO:0016788//hydrolase activity, acting on ester bonds;GO:0003824//catalytic activity;GO:0016787//hydrolase activity;GO:0052689//carboxylic ester hydrolase activity;	K19404//phosphatidic acid-selective phospholipase A1 [EC:3.1.1.-]
genemark-Harm_Chr22-processed-gene-86.14	XP_021199209.1	product:uncharacterized_LOC110382831	2.03667	8.76667	5.72667	17.2833	1.87848	1.55916	3.08172	GO:0005576//extracellular region;GO:0005515//protein binding;GO:0048018//receptor ligand activity;GO:0098772//molecular function regulator;GO:0005488//binding;GO:0030545//receptor regulator activity;GO:0005179//hormone activity;GO:0005102//signaling receptor binding;	K14464//alpha-1,3-fucosyltransferase [EC:2.4.1.-]+ko01100//Metabolic pathways;K22984//odorant receptor;K00665//fatty acid synthase, animal type [EC:2.3.1.85]+ko04910//Insulin signaling pathway+ko00061//Fatty acid biosynthesis+ko04152//AMPK signaling pathway+ko01100//Metabolic pathways+ko01212//Fatty acid metabolism
genemark-Harm_Chr5-processed-gene-169.17	XP_021195921.1	product:tripeptidyl-peptidase_2	3.04333	12.42	8.46667	8.90333	1.85095	1.58242	1.53172		K01280//tripeptidyl-peptidase II [EC:3.4.14.10]
genemark-Harm_Chr18-processed-gene-86.20	XP_021201436.1	product:40S_ribosomal_protein_S19a%2C_transcript_variant	3.74	14.8033	11.4433	21.9633	1.82631	1.73097	2.60115		K06233//low density lipoprotein-related protein 2+ko04918//Thyroid hormone synthesis+ko04340//Hedgehog signaling pathway+ko04979//Cholesterol metabolism
genemark-Harm_Chr1-processed-gene-36.8	XP_021185770.1	product:lysine-specific_demethylase_3B%2C_transcript_variant	0.443333	1.85667	2.7	8.5	1.79268	2.52283	4.19388		K15601//lysine-specific demethylase 3 [EC:1.14.11.-]+ko04714//Thermogenesis
genemark-Harm_Chr12-processed-gene-42.11	XP_021182349.1	product:zinc_finger_CCHC_domain-containing_protein_24-like	166.213	641.33	1213.05	658.663	1.70496	2.96979	2.04006
augustus_masked-Harm_Chr8-processed-gene-57.6	XP_021188306.1	product:protein_lap1	0.326667	1.3	0.943333	1.24333	1.703	1.55689	1.88202		K12796//erbb2-interacting protein+ko04621//NOD-like receptor signaling pathway
maker-Harm_Chr6-augustus-gene-36.39	XP_021195412.1	product:mannose-6-phosphate_isomerase%2C_transcript_variant	0.67	2.65	3.55	4.29667	1.67007	2.35842	2.6006	GO:1901135//carbohydrate derivative metabolic process;GO:0019673//GDP-mannose metabolic process;GO:0009298//GDP-mannose biosynthetic process;GO:0005975//carbohydrate metabolic process;GO:0034641//cellular nitrogen compound metabolic process;GO:0006807//nitrogen compound metabolic process;GO:0044281//small molecule metabolic process;GO:0009058//biosynthetic process;GO:1901362//organic cyclic compo…	K01809//mannose-6-phosphate isomerase [EC:5.3.1.8]+ko00051//Fructose and mannose metabolism+ko00520//Amino sugar and nucleotide sugar metabolism+ko01100//Metabolic pathways
augustus_masked-Harm_Chr18-processed-gene-86.1	XP_021201435.1	product:40S_ribosomal_protein_S19a%2C_transcript_variant	7.59	26.7933	25.07	36.6667	1.66479	1.84108	2.32028		K06233//low density lipoprotein-related protein 2+ko04918//Thyroid hormone synthesis+ko04340//Hedgehog signaling pathway+ko04979//Cholesterol metabolism
genemark-Harm_Chr11-processed-gene-9.6	XP_021197176.1	product:intersectin-1	0.243333	0.886667	1.29667	1.10333	1.65798	2.45679	2.16604	GO:0016788//hydrolase activity, acting on ester bonds;GO:0016740//transferase activity;GO:0003824//catalytic activity;GO:0004519//endonuclease activity;GO:0016779//nucleotidyltransferase activity;GO:0003964//RNA-directed DNA polymerase activity;GO:0004518//nuclease activity;GO:0034061//DNA polymerase activity;GO:0016772//transferase activity, transferring phosphorus-containing groups;GO:0140097//…	K20045//intersectin
genemark-Harm_Chr3-processed-gene-6.4	XP_021195850.1	product:stimulator_of_interferon_genes_protein-like%2C_transcript_variant	8.82	31.5933	43.6567	29.2267	1.65557	2.40781	1.77141	GO:0080134//regulation of response to stress;GO:0045088//regulation of innate immune response;GO:0048583//regulation of response to stimulus;GO:0001817//regulation of cytokine production;GO:0031347//regulation of defense response;GO:0002218//activation of innate immune response;GO:0031349//positive regulation of defense response;GO:0032479//regulation of type I interferon production;GO:0050778//p…	K12654//transmembrane protein 173+ko04621//NOD-like receptor signaling pathway+ko04623//Cytosolic DNA-sensing pathway+ko04622//RIG-I-like receptor signaling pathway
maker-Harm_Chr9-augustus-gene-78.13	XP_021200639.1	product:trypsin_3A1-like%2C_transcript_variant	353.03	1503.79	7537.54	4386.91	1.65042	4.13063	3.36948		K01312//trypsin [EC:3.4.21.4]+ko04974//Protein digestion and absorption+ko04972//Pancreatic secretion+ko04080//Neuroactive ligand-receptor interaction;K01324//plasma kallikrein [EC:3.4.21.34]+ko04610//Complement and coagulation cascades;K01317//acrosin [EC:3.4.21.10]
genemark-Harm_Chr9-processed-gene-81.4	XP_021200531.1	product:probable_phosphoserine_aminotransferase	38.86	131.353	72.28	113.613	1.61334	1.04744	1.63328	GO:1901605//alpha-amino acid metabolic process;GO:0008652//cellular amino acid biosynthetic process;GO:1901576//organic substance biosynthetic process;GO:1901607//alpha-amino acid biosynthetic process;GO:0009070//serine family amino acid biosynthetic process;GO:1901566//organonitrogen compound biosynthetic process;GO:0006082//organic acid metabolic process;GO:0019752//carboxylic acid metabolic pr…	K00831//phosphoserine aminotransferase [EC:2.6.1.52]+ko01200//Carbon metabolism+ko01230//Biosynthesis of amino acids+ko00750//Vitamin B6 metabolism+ko00260//Glycine, serine and threonine metabolism+ko01100//Metabolic pathways
genemark-Harm_Chr12-processed-gene-78.5	XP_021183624.1	product:stearoyl-CoA_desaturase_5%2C_transcript_variant	22.43	75.9833	47.22	63.5867	1.57738	1.18633	1.54812	GO:0006629//lipid metabolic process;GO:0016053//organic acid biosynthetic process;GO:0071704//organic substance metabolic process;GO:0046394//carboxylic acid biosynthetic process;GO:0006633//fatty acid biosynthetic process;GO:0009058//biosynthetic process;GO:0044249//cellular biosynthetic process;GO:0032787//monocarboxylic acid metabolic process;GO:0044281//small molecule metabolic process;GO:004…	K00507//stearoyl-CoA desaturase (Delta-9 desaturase) [EC:1.14.19.1]+ko03320//PPAR signaling pathway+ko01040//Biosynthesis of unsaturated fatty acids+ko04212//Longevity regulating pathway - worm+ko04152//AMPK signaling pathway+ko01212//Fatty acid metabolism
genemark-Harm_Chr10-processed-gene-80.20	XP_021183545.1	product:caspase-1-like	1.46667	5.44333	23.4133	12.5067	1.55121	3.95244	3.02934	GO:0008233//peptidase activity;GO:0004197//cysteine-type endopeptidase activity;GO:0003824//catalytic activity;GO:0008234//cysteine-type peptidase activity;GO:0070011//peptidase activity, acting on L-amino acid peptides;GO:0140096//catalytic activity, acting on a protein;GO:0004175//endopeptidase activity;GO:0016787//hydrolase activity;	K04397//caspase 7 [EC:3.4.22.60]+ko04214//Apoptosis - fly+ko04215//Apoptosis - multiple species+ko04210//Apoptosis+ko04668//TNF signaling pathway
maker-Harm_Chr15-augustus-gene-139.20	XP_021196884.1	product:cytochrome_P450_6B2-like	0.913333	3.23667	3.28667	11.29	1.5477	1.86326	3.55532	GO:0020037//heme binding;GO:0016491//oxidoreductase activity;GO:1901363//heterocyclic compound binding;GO:0046906//tetrapyrrole binding;GO:0097159//organic cyclic compound binding;GO:0046914//transition metal ion binding;GO:0043169//cation binding;GO:0016705//oxidoreductase activity, acting on paired donors, with incorporation or reduction of molecular oxygen;GO:0005506//iron ion binding;GO:00044…	K14999//cytochrome P450 family 6 [EC:1.14.-.-]
genemark-Harm_Chr15-processed-gene-113.11	XP_021181122.1	product:protein_archease-like	50.9333	173.55	135.11	183.313	1.54627	1.46793	1.83496		K13179//ATP-dependent RNA helicase DDX18/HAS1 [EC:3.6.4.13]
maker-Harm_Chr3-augustus-gene-57.15	XP_021195806.1	product:arylphorin_subunit_alpha-like	188.36	608.153	1036.99	1533.21	1.52511	2.61003	3.09451
maker-Harm_Chr3-augustus-gene-96.33	XP_021186037.1	product:SET_and_MYND_domain-containing_protein_4-like	23.9467	76.13	99.3833	49.2167	1.48681	2.16763	1.03907		K11426//SET and MYND domain-containing protein
genemark-Harm_Chr8-processed-gene-79.6	XP_021185446.1	product:gamma-glutamyltranspeptidase_1-like%2C_transcript_variant	0.913333	3	3.01333	7.25667	1.47771	1.70819	2.90964	GO:0009056//catabolic process;GO:1901575//organic substance catabolic process;GO:0043171//peptide catabolic process;GO:0071704//organic substance metabolic process;GO:1901564//organonitrogen compound metabolic process;GO:0008152//metabolic process;GO:1901565//organonitrogen compound catabolic process;GO:0042219//cellular modified amino acid catabolic process;GO:0006807//nitrogen compound metaboli…	K18592//gamma-glutamyltranspeptidase / glutathione hydrolase / leukotriene-C4 hydrolase [EC:2.3.2.2 3.4.19.13 3.4.19.14]+ko00590//Arachidonic acid metabolism+ko00480//Glutathione metabolism+ko00430//Taurine and hypotaurine metabolism+ko01100//Metabolic pathways
maker-Harm_Chr26-augustus-gene-28.21	XP_021186546.1	product:uncharacterized_LOC110373566	7.18333	23.6333	150.887	241.987	1.47735	4.46674	5.06048	GO:0005488//binding;GO:1901363//heterocyclic compound binding;GO:0097159//organic cyclic compound binding;GO:0003676//nucleic acid binding;	K22870//zinc finger protein 423
genemark-Harm_Chr1-processed-gene-128.1	XP_021195505.1	product:glutamine_synthetase_2_cytoplasmic-like	179.733	546.127	334.183	436.493	1.47062	1.05882	1.31767	GO:0019752//carboxylic acid metabolic process;GO:0009058//biosynthetic process;GO:0009987//cellular process;GO:0071704//organic substance metabolic process;GO:1901607//alpha-amino acid biosynthetic process;GO:0006082//organic acid metabolic process;GO:0044283//small molecule biosynthetic process;GO:0044249//cellular biosynthetic process;GO:0006807//nitrogen compound metabolic process;GO:0046394//…	K01915//glutamine synthetase [EC:6.3.1.2]+ko00910//Nitrogen metabolism+ko04217//Necroptosis+ko04724//Glutamatergic synapse+ko04727//GABAergic synapse+ko01230//Biosynthesis of amino acids+ko00250//Alanine, aspartate and glutamate metabolism+ko00220//Arginine biosynthesis+ko01100//Metabolic pathways+ko00630//Glyoxylate and dicarboxylate metabolism
genemark-Harm_Chr29-processed-gene-16.12	XP_021182806.1	product:manganese-transporting_ATPase_13A1	3.95667	11.9067	12.4067	12.13	1.45943	1.78108	1.68562	GO:0006811//ion transport;GO:0006812//cation transport;GO:0051179//localization;GO:0006810//transport;GO:0051234//establishment of localization;GO:0016020//membrane;GO:0044425//membrane part;GO:0031224//intrinsic component of membrane;GO:0016021//integral component of membrane;GO:0016462//pyrophosphatase activity;GO:0097367//carbohydrate derivative binding;GO:0016887//ATPase activity;GO:0030554//…	K14950//manganese-transporting P-type ATPase [EC:3.6.3.-]
genemark-Harm_Chr4-processed-gene-43.10	XP_021182806.1	product:manganese-transporting_ATPase_13A1	3.95667	11.9067	12.4067	12.13	1.45943	1.78108	1.68562	GO:0051179//localization;GO:0051234//establishment of localization;GO:0006812//cation transport;GO:0006810//transport;GO:0006811//ion transport;GO:0044425//membrane part;GO:0031224//intrinsic component of membrane;GO:0016020//membrane;GO:0016021//integral component of membrane;GO:0005488//binding;GO:0043167//ion binding;GO:0017076//purine nucleotide binding;GO:0097367//carbohydrate derivative bin…	K14950//manganese-transporting P-type ATPase [EC:3.6.3.-]
maker-Harm_Chr21-augustus-gene-24.9	XP_021181853.1	product:probable_bifunctional_methylenetetrahydrofolate_dehydrogenase/cyclohydrolase_2%2C_transcript_variant	3.01667	9.39	6.07	8.75333	1.44692	1.08432	1.58968	GO:0016646//oxidoreductase activity, acting on the CH-NH group of donors, NAD or NADP as acceptor;GO:0016491//oxidoreductase activity;GO:0016645//oxidoreductase activity, acting on the CH-NH group of donors;GO:0004488//methylenetetrahydrofolate dehydrogenase (NADP+) activity;GO:0003824//catalytic activity;	K13403//methylenetetrahydrofolate dehydrogenase(NAD+) / 5,10-methenyltetrahydrofolate cyclohydrolase [EC:1.5.1.15 3.5.4.9]+ko00670//One carbon pool by folate+ko01100//Metabolic pathways
augustus_masked-Harm_Chr4-processed-gene-11.2	XP_021191337.1	product:carbonyl_reductase_[NADPH]_3-like	1.47	4.65667	4.16667	5.28333	1.42757	1.53758	1.79831		K00079//carbonyl reductase 1 [EC:1.1.1.184 1.1.1.189 1.1.1.197]+ko00980//Metabolism of xenobiotics by cytochrome P450+ko00590//Arachidonic acid metabolism+ko01100//Metabolic pathways+ko00790//Folate biosynthesis
maker-Harm_Chr15-augustus-gene-40.6	XP_021194362.1	product:aquaporin_AQPAe.a	196.51	586.813	736.967	489.523	1.42654	2.04335	1.38274	GO:0044425//membrane part;GO:0031224//intrinsic component of membrane;GO:0016020//membrane;GO:0016021//integral component of membrane;GO:0015267//channel activity;GO:0005215//transporter activity;GO:0022803//passive transmembrane transporter activity;GO:0022857//transmembrane transporter activity;	K09884//aquaporin rerated protein, invertebrate
genemark-Harm_Chr24-processed-gene-37.3	XP_021198744.1	product:uncharacterized_LOC110382464	2.23333	6.79	4.43	5.30333	1.42184	1.10261	1.27109		K22017//mucin-4
maker-Harm_Chr9-augustus-gene-78.18	XP_021200748.1	product:trypsin_alpha-4-like%2C_transcript_variant	33.3	97.68	77.2333	118.81	1.38837	1.31997	1.89102		K01312//trypsin [EC:3.4.21.4]+ko04974//Protein digestion and absorption+ko04972//Pancreatic secretion+ko04080//Neuroactive ligand-receptor interaction
maker-Harm_Chr7-augustus-gene-96.20	XP_021191007.1	product:uncharacterized_LOC110376752	11.07	33.32	116.21	159.91	1.38403	3.46838	3.84649	GO:0016021//integral component of membrane;GO:0016020//membrane;GO:0044425//membrane part;GO:0031224//intrinsic component of membrane;
genemark-Harm_Chr2-processed-gene-47.7	XP_021180773.1	product:mothers_against_decapentaplegic_homolog_3	0.86	2.58333	2.14333	2.65333	1.37585	1.38242	1.64074	GO:0007179//transforming growth factor beta receptor signaling pathway;GO:0071559//response to transforming growth factor beta;GO:0071310//cellular response to organic substance;GO:0050896//response to stimulus;GO:0071363//cellular response to growth factor stimulus;GO:0065007//biological regulation;GO:0050794//regulation of cellular process;GO:0070848//response to growth factor;GO:0010033//respo…	K04500//mothers against decapentaplegic homolog 2/3+ko04390//Hippo signaling pathway+ko04144//Endocytosis+ko04350//TGF-beta signaling pathway+ko04218//Cellular senescence+ko04659//Th17 cell differentiation+ko04550//Signaling pathways regulating pluripotency of stem cells+ko04371//Apelin signaling pathway+ko04110//Cell cycle+ko04520//Adherens junction+ko04068//FoxO signaling pathway+ko04926//Relax…
augustus_masked-Harm_Chr31-processed-gene-76.4	XP_021183378.1	product:regulation_of_enolase_protein_1-like	4.51667	13.5233	12.09	15.2333	1.36402	1.47412	1.77258
maker-Harm_Chr9-augustus-gene-78.15	XP_021200642.1	product:trypsin_3A1-like%2C_transcript_variant	457.867	1450.4	7524.33	3000.26	1.35654	4.0804	2.71557	GO:0017171//serine hydrolase activity;GO:0003824//catalytic activity;GO:0004175//endopeptidase activity;GO:0070011//peptidase activity, acting on L-amino acid peptides;GO:0140096//catalytic activity, acting on a protein;GO:0008236//serine-type peptidase activity;GO:0004252//serine-type endopeptidase activity;GO:0008233//peptidase activity;GO:0016787//hydrolase activity;	K01312//trypsin [EC:3.4.21.4]+ko04974//Protein digestion and absorption+ko04972//Pancreatic secretion+ko04080//Neuroactive ligand-receptor interaction
maker-Harm_Chr4-augustus-gene-101.53	XP_021186022.1	product:clavesin-1	13.4633	38.3	30.3	56.7067	1.33883	1.29769	2.10788
maker-Harm_Chr15-augustus-gene-116.24	XP_021181707.1	product:proteasome_subunit_beta_type-6	52.16	151.86	106.637	203.42	1.32628	1.10852	1.95779	GO:0044237//cellular metabolic process;GO:1901575//organic substance catabolic process;GO:0009056//catabolic process;GO:0009987//cellular process;GO:0044265//cellular macromolecule catabolic process;GO:0008152//metabolic process;GO:0071704//organic substance metabolic process;GO:0043170//macromolecule metabolic process;GO:1901564//organonitrogen compound metabolic process;GO:0044267//cellular pro…	K02738//20S proteasome subunit beta 1 [EC:3.4.25.1]+ko03050//Proteasome
maker-Harm_Chr8-augustus-gene-72.47	XP_021185465.1	product:cap-specific_mRNA_(nucleoside-2'-O-)-methyltransferase_1%2C_transcript_variant	7.52667	20.88	37.5733	14.91	1.30487	2.41862	1.03549	GO:0009452//7-methylguanosine RNA capping;GO:0006807//nitrogen compound metabolic process;GO:0071704//organic substance metabolic process;GO:0034641//cellular nitrogen compound metabolic process;GO:1901360//organic cyclic compound metabolic process;GO:0043170//macromolecule metabolic process;GO:0016070//RNA metabolic process;GO:0008152//metabolic process;GO:0009987//cellular process;GO:0006370//7…	K14589//cap1 methyltransferase [EC:2.1.1.57]
maker-Harm_Chr5-augustus-gene-80.29	XP_021188791.1	product:uncharacterized_transmembrane_protein_DDB_G0289901-like	2.43333	6.59	7.23667	21.3	1.30397	1.70736	3.20855		K19720//collagen, type III, alpha+ko04611//Platelet activation+ko04974//Protein digestion and absorption+ko04926//Relaxin signaling pathway+ko04512//ECM-receptor interaction+ko04510//Focal adhesion+ko04974//Protein digestion and absorption+ko04151//PI3K-Akt signaling pathway+ko04926//Relaxin signaling pathway
genemark-Harm_Chr15-processed-gene-130.12	XP_021190776.1	product:probable_phospholipid-transporting_ATPase_IIB	1.08333	2.97667	2.36333	2.61667	1.28105	1.22534	1.27516	GO:0098791//Golgi subcompartment;GO:0005802//trans-Golgi network;GO:0044446//intracellular organelle part;GO:0005794//Golgi apparatus;GO:0043226//organelle;GO:0012505//endomembrane system;GO:0005622//intracellular;GO:0044424//intracellular part;GO:0005623//cell;GO:0005737//cytoplasm;GO:0016020//membrane;GO:0016021//integral component of membrane;GO:0044431//Golgi apparatus part;GO:0043231//intrac…	K01530//phospholipid-translocating ATPase [EC:7.6.2.1]
genemark-Harm_Chr12-processed-gene-15.23	XP_021198663.1	product:arrestin_domain-containing_protein_17-like	1.02333	2.98333	3.20333	2.66333	1.27232	1.58086	1.35753		K20910//thioredoxin-interacting protein+ko04621//NOD-like receptor signaling pathway
genemark-Harm_Chr22-processed-gene-76.15	XP_021200869.1	product:sphingomyelin_synthase-related_1-like%2C_transcript_variant	17.2133	46.5433	42.2933	69.67	1.2481	1.38025	2.01419		K22697//sphingomyelin synthase-related protein 1
augustus_masked-Harm_Chr30-processed-gene-52.9	XP_021197382.1	product:uncharacterized_LOC110381391	0.886667	2.34667	1.78667	5.62333	1.21006	1.10286	2.61754
genemark-Harm_Chr5-processed-gene-102.13	XP_021194042.1	product:leucine-rich_repeat_transmembrane_neuronal_protein_1-like	6.19	15.7867	12.8367	14.4467	1.19298	1.17036	1.24035	GO:0016021//integral component of membrane;GO:0044425//membrane part;GO:0016020//membrane;GO:0031224//intrinsic component of membrane;	K00232//acyl-CoA oxidase [EC:1.3.3.6]+ko03320//PPAR signaling pathway+ko04024//cAMP signaling pathway+ko04146//Peroxisome+ko01040//Biosynthesis of unsaturated fatty acids+ko00592//alpha-Linolenic acid metabolism+ko01100//Metabolic pathways+ko01212//Fatty acid metabolism+ko00071//Fatty acid degradation;K20230//kekkon-1+ko04013//MAPK signaling pathway - fly;K06248//chondroadherin+ko04512//ECM-recep…
maker-Harm_Chr8-augustus-gene-113.22	XP_021200173.1	product:histone_deacetylase_7-like	1.32333	3.44333	2.74333	7.71333	1.19229	1.15256	2.53719		K11406//histone deacetylase 4/5 [EC:3.5.1.98]+ko04371//Apelin signaling pathway
augustus_masked-Harm_Chr23-processed-gene-40.3	XP_021181679.1	product:toll-like_receptor_6	0.486667	1.23333	1.05333	1.02333	1.15824	1.18785	1.08128	GO:0009987//cellular process;GO:0007154//cell communication;GO:0002376//immune system process;GO:0007165//signal transduction;GO:0050896//response to stimulus;GO:0065007//biological regulation;GO:0045087//innate immune response;GO:0006955//immune response;GO:0023052//signaling;GO:0051716//cellular response to stimulus;GO:0050794//regulation of cellular process;GO:0006952//defense response;GO:0050…	K18809//protein toll+ko04624//Toll and Imd signaling pathway
maker-Harm_Chr17-augustus-gene-63.15	XP_021191579.1	product:alpha-(1%2C3)-fucosyltransferase_9-like	10.2367	24.9033	19.5633	19.95	1.15252	1.06435	1.05872	GO:0044237//cellular metabolic process;GO:0044249//cellular biosynthetic process;GO:0036211//protein modification process;GO:0043170//macromolecule metabolic process;GO:0006807//nitrogen compound metabolic process;GO:0034645//cellular macromolecule biosynthetic process;GO:1901566//organonitrogen compound biosynthetic process;GO:0009101//glycoprotein biosynthetic process;GO:0043413//macromolecule …	K00753//glycoprotein 3-alpha-L-fucosyltransferase [EC:2.4.1.214]+ko01100//Metabolic pathways
genemark-Harm_Chr17-processed-gene-69.11	XP_021189748.1	product:uncharacterized_LOC110375810	5.31	13.0533	10.09	10.63	1.1396	1.03649	1.02246
genemark-Harm_Chr18-processed-gene-33.20	XP_021184362.1	product:dentin_sialophosphoprotein-like%2C_transcript_variant	2.10333	5.13667	7.41333	4.4	1.12214	1.90906	1.13926		K20780//mediator of DNA damage checkpoint protein 1
maker-Harm_Chr12-augustus-gene-72.36	XP_021183608.1	product:ABC_transporter_C_family_member_13	1.74667	4.17333	3.95	3.57333	1.11307	1.30606	1.10267	GO:0016021//integral component of membrane;GO:0031224//intrinsic component of membrane;GO:0016020//membrane;GO:0044425//membrane part;GO:0097159//organic cyclic compound binding;GO:0032555//purine ribonucleotide binding;GO:0016887//ATPase activity;GO:0097367//carbohydrate derivative binding;GO:0017076//purine nucleotide binding;GO:0008144//drug binding;GO:0043167//ion binding;GO:0016787//hydrolas…	K05674//ATP-binding cassette, subfamily C (CFTR/MRP), member 10+ko02010//ABC transporters
maker-Harm_Chr8-augustus-gene-46.35	XP_021188213.1	product:NFX1-type_zinc_finger-containing_protein_1-like%2C_transcript_variant	3.91	8.97667	26.7233	18.36	1.04124	2.88828	2.25598		K12874//intron-binding protein aquarius+ko03040//Spliceosome;K14326//regulator of nonsense transcripts 1 [EC:3.6.4.-]+ko03013//RNA transport+ko03015//mRNA surveillance pathway
genemark-Harm_Chr21-processed-gene-20.10	XP_021181863.1	product:60S_ribosomal_protein_L17	1315.25	3008.37	3112.95	3278.6	1.02474	1.36031	1.36434	GO:0043043//peptide biosynthetic process;GO:1901564//organonitrogen compound metabolic process;GO:0006518//peptide metabolic process;GO:0010467//gene expression;GO:0009059//macromolecule biosynthetic process;GO:0044271//cellular nitrogen compound biosynthetic process;GO:0044249//cellular biosynthetic process;GO:0043170//macromolecule metabolic process;GO:0009987//cellular process;GO:0044260//cell…	K02880//large subunit ribosomal protein L17e+ko03010//Ribosome
augustus_masked-Harm_Chr6-processed-gene-103.5	XP_021189055.1	product:uncharacterized_LOC110375311	63.21	139.21	120.33	125.403	1.00735	1.06725	1.06685

## Sheet: co_down
Gene_ID	Genebank	Product	SCD_CK_fpkm	SCD-r1_CK_fpkm	SCD-KI_CK_fpkm	C2/C3-KO_CK_fpkm	log2(SCD-r1_CK/SCD_CK)	log2(SCD-KI_CK/SCD_CK)	log2(C2/C3-KO_CK/SCD_CK)	GO	Kegg Orthology
maker-Harm_Chr21-augustus-gene-46.39	XP_021181863.1	product:60S_ribosomal_protein_L17	2721.06	0.42	164.08	4.82667	-11.763	-3.81443	-8.94691	GO:0043043//peptide biosynthetic process;GO:0044260//cellular macromolecule metabolic process;GO:0043603//cellular amide metabolic process;GO:0006807//nitrogen compound metabolic process;GO:0044238//primary metabolic process;GO:1901564//organonitrogen compound metabolic process;GO:1901576//organic substance biosynthetic process;GO:0034645//cellular macromolecule biosynthetic process;GO:0008152//m…	K02880//large subunit ribosomal protein L17e+ko03010//Ribosome
maker-Harm_Chr21-augustus-gene-48.24	XP_021181869.1	product:uncharacterized_LOC110370405	258.81	0.0433333	22.87	46.5333	-10.9231	-3.32955	-2.38619
maker-Harm_Chr26-augustus-gene-85.20	XP_021187621.1	product:peroxiredoxin-2-like	281.49	2.11333	115.593	83.8333	-7.0574	-1.15346	-1.67432	GO:0009987//cellular process;GO:0019725//cellular homeostasis;GO:0065007//biological regulation;GO:0050789//regulation of biological process;GO:0050794//regulation of cellular process;GO:0065008//regulation of biological quality;GO:0045454//cell redox homeostasis;GO:0042592//homeostatic process;GO:0005623//cell;GO:0016684//oxidoreductase activity, acting on peroxide as acceptor;GO:0016491//oxidor…	K20011//peroxiredoxin 3 [EC:1.11.1.15]
genemark-Harm_Chr25-processed-gene-49.10	XP_021194278.1	product:zinc_transporter_ZIP1-like	226.04	1.14667	1.00667	1.51	-6.90618	-6.78694	-6.67389	GO:0016020//membrane;GO:0044425//membrane part;GO:0016021//integral component of membrane;GO:0031224//intrinsic component of membrane;GO:0008324//cation transmembrane transporter activity;GO:0015075//ion transmembrane transporter activity;GO:0022890//inorganic cation transmembrane transporter activity;GO:0046873//metal ion transmembrane transporter activity;GO:0022857//transmembrane transporter a…	K14709//solute carrier family 39 (zinc transporter), member 1/2/3
maker-Harm_Chr20-augustus-gene-48.24	XP_021197655.1	product:uncharacterized_LOC110381629	6.57667	0	2.33333	0.0733333	-6.88347	-1.34168	-5.83758
genemark-Harm_Chr25-processed-gene-49.9	XP_021194278.1	product:zinc_transporter_ZIP1-like	39.6667	0.376667	0.0866667	0.09	-5.91134	-6.48154	-6.816	GO:0044425//membrane part;GO:0031224//intrinsic component of membrane;GO:0016021//integral component of membrane;GO:0016020//membrane;GO:0008324//cation transmembrane transporter activity;GO:0015075//ion transmembrane transporter activity;GO:0022857//transmembrane transporter activity;GO:0022890//inorganic cation transmembrane transporter activity;GO:0046873//metal ion transmembrane transporter a…	K14709//solute carrier family 39 (zinc transporter), member 1/2/3
maker-Harm_Chr29-augustus-gene-72.45	XP_021181634.1	product:translation_initiation_factor_IF-2-like	14.7233	0	4.73667	1.70333	-5.60947	-1.41071	-2.87304		K11997//tripartite motif-containing protein 2/3;K03006//DNA-directed RNA polymerase II subunit RPB1 [EC:2.7.7.6]+ko03020//RNA polymerase
genemark-Harm_Chr30-processed-gene-21.8	XP_021198584.1	product:uncharacterized_LOC110382321	6.65333	0	0.333333	0	-5.54085	-3.64	-5.8108	GO:0065007//biological regulation;GO:0071704//organic substance metabolic process;GO:0006310//DNA recombination;GO:0008152//metabolic process;GO:0044260//cellular macromolecule metabolic process;GO:0090304//nucleic acid metabolic process;GO:0006807//nitrogen compound metabolic process;GO:0034641//cellular nitrogen compound metabolic process;GO:0060249//anatomical structure homeostasis;GO:1901360/…	K15255//ATP-dependent DNA helicase PIF1 [EC:3.6.4.12]
maker-Harm_Chr5-augustus-gene-101.31	XP_021194073.1	product:cytochrome_P450_4C1-like	139.723	2.37667	8.52667	31.3033	-5.38854	-3.49354	-2.05792	GO:0044425//membrane part;GO:0016020//membrane;GO:0031224//intrinsic component of membrane;GO:0016021//integral component of membrane;GO:0005506//iron ion binding;GO:0048037//cofactor binding;GO:0097159//organic cyclic compound binding;GO:0046872//metal ion binding;GO:0043167//ion binding;GO:0020037//heme binding;GO:0003824//catalytic activity;GO:0046914//transition metal ion binding;GO:0016705//…	K15001//cytochrome P450 family 4 [EC:1.14.-.-]
maker-Harm_Chr18-augustus-gene-23.18	XP_021187400.1	product:uncharacterized_LOC110374140	4.38	0	0	0	-5.27217	-5.16979	-5.54878
genemark-Harm_Chr26-processed-gene-85.12	XP_021200094.1	product:uncharacterized_LOC110383617	32.4833	0.846667	1.63	0.08	-5.17106	-3.32231	-7.71371		K16307//serine/threonine-protein kinase MRCK [EC:2.7.11.1];K00234//succinate dehydrogenase (ubiquinone) flavoprotein subunit [EC:1.3.5.1]+ko01200//Carbon metabolism+ko04714//Thermogenesis+ko00020//Citrate cycle (TCA cycle)+ko00190//Oxidative phosphorylation+ko01100//Metabolic pathways
genemark-Harm_Chr5-processed-gene-84.5	XP_021195682.1	product:uncharacterized_LOC110380119	0.823333	0	0	0	-5.16285	-5.05725	-5.45041	GO:0060249//anatomical structure homeostasis;GO:0016043//cellular component organization;GO:0065008//regulation of biological quality;GO:0006807//nitrogen compound metabolic process;GO:0071704//organic substance metabolic process;GO:0042592//homeostatic process;GO:0006974//cellular response to DNA damage stimulus;GO:0044238//primary metabolic process;GO:0043170//macromolecule metabolic process;GO…	K15255//ATP-dependent DNA helicase PIF1 [EC:3.6.4.12]+ko04024//cAMP signaling pathway+ko04728//Dopaminergic synapse+ko04724//Glutamatergic synapse+ko04720//Long-term potentiation+ko04713//Circadian entrainment+ko04014//Ras signaling pathway+ko04015//Rap1 signaling pathway+ko04080//Neuroactive ligand-receptor interaction
maker-Harm_Chr21-augustus-gene-48.21	XP_021181882.1	product:uncharacterized_protein_DDB_G0280205-like	3.42	0.08	0.23	0.336667	-5.09745	-3.58177	-3.1978	GO:0031224//intrinsic component of membrane;GO:0044425//membrane part;GO:0016020//membrane;GO:0016021//integral component of membrane;	K22016//mucin-3/17
genemark-Harm_Chr12-processed-gene-5.28	XP_021198003.1	product:paramyosin	2.94	0	0.09	0.0333333	-5.05063	-3.89818	-4.80985		K22017//mucin-4
genemark-Harm_Chr27-processed-gene-9.15	XP_021190331.1	product:HEAT_repeat-containing_protein_5B	1.91	0.03	0	0.0133333	-5.00647	-5.28619	-5.1907	GO:0016740//transferase activity;GO:0140097//catalytic activity, acting on DNA;GO:0034061//DNA polymerase activity;GO:0016779//nucleotidyltransferase activity;GO:0003824//catalytic activity;GO:0016772//transferase activity, transferring phosphorus-containing groups;GO:0003964//RNA-directed DNA polymerase activity;	K19511//peroxidase [EC:1.11.1.7];K04911//potassium voltage-gated channel Eag-related subfamily H member 8;K13089//interleukin enhancer-binding factor 2;K00306//sarcosine oxidase / L-pipecolate oxidase [EC:1.5.3.1 1.5.3.7]+ko04146//Peroxisome+ko00260//Glycine, serine and threonine metabolism+ko00310//Lysine degradation+ko01100//Metabolic pathways;K04963//ryanodine receptor 3+ko04020//Calcium signa…
genemark-Harm_Chr9-processed-gene-27.0	None		10.53	0	0	0	-4.86524	-4.7678	-5.14633
genemark-Harm_Chr23-processed-gene-8.13	XP_021186614.1	product:uncharacterized_LOC110373622	0.713333	0	0	0	-4.77691	-4.6783	-5.06269		K08796//BR serine/threonine kinase [EC:2.7.11.1];K08115//chondroitin sulfate proteoglycan 4;K10848//DNA excision repair protein ERCC-4 [EC:3.1.-.-]+ko03420//Nucleotide excision repair+ko03460//Fanconi anemia pathway
maker-Harm_Chr10-augustus-gene-32.30	XP_021185012.1	product:sulfotransferase_family_cytosolic_1B_member_1-like	2.98667	0	0	0.04	-4.7487	-4.64324	-4.52082	GO:0008146//sulfotransferase activity;GO:0003824//catalytic activity;GO:0016740//transferase activity;GO:0016782//transferase activity, transferring sulfur-containing groups;	K01025//sulfotransferase [EC:2.8.2.-];K01016//estrone sulfotransferase [EC:2.8.2.4]+ko00140//Steroid hormone biosynthesis
maker-Harm_Chr22-augustus-gene-44.27	XP_021194158.1	product:uncharacterized_LOC110379002	1.21333	0.0266667	0.416667	0.0666667	-4.65758	-1.34428	-3.88367	GO:0065008//regulation of biological quality;GO:0032501//multicellular organismal process;GO:0010469//regulation of signaling receptor activity;GO:0065009//regulation of molecular function;GO:0065007//biological regulation;GO:0009966//regulation of signal transduction;GO:0010646//regulation of cell communication;GO:0050794//regulation of cellular process;GO:0048583//regulation of response to stim…
augustus_masked-Harm_Chr29-processed-gene-72.3	None		149.56	6.26333	50.3733	48.6033	-4.57895	-1.38621	-1.52692		K19473//homeobox protein SIX3/6
maker-Harm_Chr21-augustus-gene-57.29	XP_021181881.1	product:DTW_domain-containing_protein_2	3.34667	0	0.836667	1.06	-4.48275	-1.76573	-1.55417
maker-Harm_Chr19-augustus-gene-5.37	XP_021192672.1	product:uncharacterized_LOC110377940%2C_transcript_variant	9.76667	0.426667	0.11	0.63	-4.43135	-4.76259	-3.85612		K14552//NET1-associated nuclear protein 1 (U3 small nucleolar RNA-associated protein 17)+ko03008//Ribosome biogenesis in eukaryotes;K21125//mucin-5AC+ko04657//IL-17 signaling pathway
augustus_masked-Harm_Chr17-processed-gene-88.11	XP_021189781.1	product:prostaglandin_reductase_1-like%2C_transcript_variant	164.283	7.10667	1.17333	11.0367	-4.3846	-5.86924	-3.83135	GO:0005623//cell;GO:0044424//intracellular part;GO:0005737//cytoplasm;GO:0005622//intracellular;GO:0044464//cell part;GO:0003824//catalytic activity;GO:0032440//2-alkenal reductase [NAD(P)] activity;GO:0016491//oxidoreductase activity;GO:0016627//oxidoreductase activity, acting on the CH-CH group of donors;GO:0047522//15-oxoprostaglandin 13-oxidase activity;GO:0016628//oxidoreductase activity, ac…	K13948//prostaglandin reductase 1 [EC:1.3.1.74 1.3.1.48]
genemark-Harm_Chr1-processed-gene-96.15	None		1.32333	0.04	0.503333	0.506667	-4.3454	-1.2135	-1.31678		K04961//ryanodine receptor 1+ko04020//Calcium signaling pathway+ko04730//Long-term depression+ko04713//Circadian entrainment+ko04371//Apelin signaling pathway+ko04921//Oxytocin signaling pathway;K16573//gamma-tubulin complex component 6;K06642//DNA-dependent protein kinase catalytic subunit [EC:2.7.11.1]+ko03450//Non-homologous end-joining+ko04110//Cell cycle;K05133//interferon gamma receptor 2+k…
genemark-Harm_Chr6-processed-gene-81.5	XP_021183516.1	product:uncharacterized_protein_K02A2.6-like	0.663333	0	0	0	-4.28279	-4.18701	-4.58829	GO:0090304//nucleic acid metabolic process;GO:0006139//nucleobase-containing compound metabolic process;GO:0034641//cellular nitrogen compound metabolic process;GO:0015074//DNA integration;GO:1901360//organic cyclic compound metabolic process;GO:0044238//primary metabolic process;GO:0046483//heterocycle metabolic process;GO:0044260//cellular macromolecule metabolic process;GO:0071704//organic sub…	K06065//nuclear receptor co-repressor 2+ko04330//Notch signaling pathway;K22656//immunoglobulin superfamily member 9B;K14401//cleavage and polyadenylation specificity factor subunit 1+ko03015//mRNA surveillance pathway;K08843//leucine-rich repeat kinase 1 [EC:2.7.11.1];K16803//cytoskeleton-associated protein 5
augustus_masked-Harm_Chr17-processed-gene-88.10	XP_021189791.1	product:prostaglandin_reductase_1-like%2C_transcript_variant	26.01	1.35	0.226667	7.40333	-4.26972	-6.02021	-1.78207	GO:0044464//cell part;GO:0005622//intracellular;GO:0005737//cytoplasm;GO:0005623//cell;GO:0044424//intracellular part;GO:0016628//oxidoreductase activity, acting on the CH-CH group of donors, NAD or NADP as acceptor;GO:0032440//2-alkenal reductase [NAD(P)] activity;GO:0016491//oxidoreductase activity;GO:0016627//oxidoreductase activity, acting on the CH-CH group of donors;GO:0003824//catalytic ac…	K13948//prostaglandin reductase 1 [EC:1.3.1.74 1.3.1.48]
genemark-Harm_Chr7-processed-gene-63.3	XP_021199209.1	product:uncharacterized_LOC110382831	4.16333	0.07	0.193333	0.07	-4.04629	-3.30985	-4.22804	GO:0016772//transferase activity, transferring phosphorus-containing groups;GO:0016779//nucleotidyltransferase activity;GO:0003964//RNA-directed DNA polymerase activity;GO:0140097//catalytic activity, acting on DNA;GO:0003824//catalytic activity;GO:0034061//DNA polymerase activity;GO:0016740//transferase activity;	K14464//alpha-1,3-fucosyltransferase [EC:2.4.1.-]+ko01100//Metabolic pathways;K00665//fatty acid synthase, animal type [EC:2.3.1.85]+ko04910//Insulin signaling pathway+ko00061//Fatty acid biosynthesis+ko04152//AMPK signaling pathway+ko01100//Metabolic pathways+ko01212//Fatty acid metabolism
genemark-Harm_Chr5-processed-gene-165.4	XP_021194603.1	product:uncharacterized_LOC110379315	6.27333	0.113333	0	0	-4.00023	-4.33812	-4.72281	GO:0044425//membrane part;GO:0016020//membrane;GO:0031224//intrinsic component of membrane;GO:0016021//integral component of membrane;
genemark-Harm_Chr12-processed-gene-122.36	XP_021191177.1	product:WD_repeat-containing_protein_on_Y_chromosome-like	0.653333	0	0.0766667	0.0333333	-3.99907	-2.37337	-3.29919	GO:0005488//binding;GO:0043167//ion binding;GO:0043169//cation binding;GO:0005509//calcium ion binding;GO:0046872//metal ion binding;	K02988//small subunit ribosomal protein S5+ko03010//Ribosome;K21957//pseudokinase FAM20A;K12602//WD repeat-containing protein 61+ko03018//RNA degradation
maker-Harm_Chr20-augustus-gene-49.31	XP_021197900.1	product:phosphoenolpyruvate_carboxykinase_[GTP]-like	75.5833	5.06333	15.0167	12.7833	-3.89831	-2.14411	-2.44327	GO:0016051//carbohydrate biosynthetic process;GO:0019319//hexose biosynthetic process;GO:0006094//gluconeogenesis;GO:0044283//small molecule biosynthetic process;GO:0008152//metabolic process;GO:0071704//organic substance metabolic process;GO:0019318//hexose metabolic process;GO:0005996//monosaccharide metabolic process;GO:0005975//carbohydrate metabolic process;GO:0006006//glucose metabolic proc…	K01596//phosphoenolpyruvate carboxykinase (GTP) [EC:4.1.1.32]+ko03320//PPAR signaling pathway+ko04910//Insulin signaling pathway+ko00010//Glycolysis / Gluconeogenesis+ko00020//Citrate cycle (TCA cycle)+ko00620//Pyruvate metabolism+ko04152//AMPK signaling pathway+ko04151//PI3K-Akt signaling pathway+ko04964//Proximal tubule bicarbonate reclamation+ko01100//Metabolic pathways+ko04068//FoxO signaling…
maker-Harm_Chr5-augustus-gene-136.38	XP_021197151.1	product:protein_shifted	2.78333	0.133333	0.126667	0.22	-3.86675	-3.4574	-3.3608		K01691//WNT inhibitory factor 1+ko04310//Wnt signaling pathway
genemark-Harm_Chr21-processed-gene-48.9	XP_021181768.1	product:proline-rich_receptor-like_protein_kinase_PERK2	20.8667	1.58333	4.85333	5.57333	-3.75748	-1.93382	-1.79593	GO:0005623//cell;GO:0071944//cell periphery;GO:0044464//cell part;GO:0044425//membrane part;GO:0016021//integral component of membrane;GO:0016020//membrane;GO:0005886//plasma membrane;GO:0031224//intrinsic component of membrane;GO:0022838//substrate-specific channel activity;GO:0022857//transmembrane transporter activity;GO:0022839//ion gated channel activity;GO:0060089//molecular transducer acti…	K05185//gamma-aminobutyric acid receptor subunit epsilon+ko04727//GABAergic synapse+ko04723//Retrograde endocannabinoid signaling+ko04080//Neuroactive ligand-receptor interaction
genemark-Harm_Chr17-processed-gene-123.31	XP_021196567.1	product:uncharacterized_LOC110380783	0.53	0	0.02	0.05	-3.73445	-3.16226	-2.71894		K10848//DNA excision repair protein ERCC-4 [EC:3.1.-.-]+ko03420//Nucleotide excision repair+ko03460//Fanconi anemia pathway;K18585//intermediate filament protein if;K05290//phosphatidylinositol glycan, class K [EC:2.6.-.-]+ko00563//Glycosylphosphatidylinositol (GPI)-anchor biosynthesis+ko01100//Metabolic pathways;K11807//WD and tetratricopeptide repeats protein 1;K17079//optic atrophy protein 1 […
genemark-Harm_Chr24-processed-gene-8.12	XP_021199729.1	product:serine_protease_snake-like	1.09667	0	0.0966667	0.07	-3.68999	-2.47672	-2.9881	GO:0017171//serine hydrolase activity;GO:0004175//endopeptidase activity;GO:0008236//serine-type peptidase activity;GO:0003824//catalytic activity;GO:0070011//peptidase activity, acting on L-amino acid peptides;GO:0008233//peptidase activity;GO:0016787//hydrolase activity;GO:0004252//serine-type endopeptidase activity;GO:0140096//catalytic activity, acting on a protein;	K09640//transmembrane protease serine 9 [EC:3.4.21.-]
genemark-Harm_Chr28-processed-gene-5.8	XP_021187685.1	product:uncharacterized_LOC110374342	1.87	0.146667	0.306667	0.0266667	-3.63711	-2.32625	-5.33037	GO:0003824//catalytic activity;GO:0030554//adenyl nucleotide binding;GO:0016772//transferase activity, transferring phosphorus-containing groups;GO:0016740//transferase activity;GO:0016301//kinase activity;GO:1901265//nucleoside phosphate binding;GO:0097367//carbohydrate derivative binding;GO:0043167//ion binding;GO:0032553//ribonucleotide binding;GO:0005524//ATP binding;GO:0097159//organic cycli…	K06258//MFS transporter, VNT family, synaptic vesicle glycoprotein 2+ko04512//ECM-receptor interaction;K00030//isocitrate dehydrogenase (NAD+) [EC:1.1.1.41]+ko01200//Carbon metabolism+ko01230//Biosynthesis of amino acids+ko00020//Citrate cycle (TCA cycle)+ko01100//Metabolic pathways+ko01210//2-Oxocarboxylic acid metabolism;K02349//DNA polymerase theta [EC:2.7.7.7];K00306//sarcosine oxidase / L-pi…
maker-Harm_Chr21-augustus-gene-65.14	XP_021186857.1	product:furin-like_protease_1%2C_transcript_variant	3.47	0.256667	0.0233333	1.14667	-3.5988	-5.359	-1.51983	GO:0044425//membrane part;GO:0016021//integral component of membrane;GO:0016020//membrane;GO:0031224//intrinsic component of membrane;GO:0016787//hydrolase activity;GO:0004252//serine-type endopeptidase activity;GO:0003824//catalytic activity;GO:0140096//catalytic activity, acting on a protein;GO:0070011//peptidase activity, acting on L-amino acid peptides;GO:0017171//serine hydrolase activity;GO…
augustus_masked-Harm_Chr20-processed-gene-63.19	XP_021197408.1	product:uncharacterized_LOC110381406	24.6833	2.01333	9.52333	6.69333	-3.58457	-1.21078	-1.8083		K00234//succinate dehydrogenase (ubiquinone) flavoprotein subunit [EC:1.3.5.1]+ko01200//Carbon metabolism+ko04714//Thermogenesis+ko00020//Citrate cycle (TCA cycle)+ko00190//Oxidative phosphorylation+ko01100//Metabolic pathways;K16307//serine/threonine-protein kinase MRCK [EC:2.7.11.1];K08337//ubiquitin-like modifier-activating enzyme ATG7+ko04140//Autophagy - animal+ko04216//Ferroptosis+ko04136//…
genemark-Harm_Chr20-processed-gene-49.21	XP_021197900.1	product:phosphoenolpyruvate_carboxykinase_[GTP]-like	169.74	14.9267	34.5033	45.38	-3.5357	-2.13793	-1.80177	GO:0005996//monosaccharide metabolic process;GO:0044238//primary metabolic process;GO:1901576//organic substance biosynthetic process;GO:0006094//gluconeogenesis;GO:0019318//hexose metabolic process;GO:0019319//hexose biosynthetic process;GO:0005975//carbohydrate metabolic process;GO:0044283//small molecule biosynthetic process;GO:0006006//glucose metabolic process;GO:0046364//monosaccharide bios…	K01596//phosphoenolpyruvate carboxykinase (GTP) [EC:4.1.1.32]+ko03320//PPAR signaling pathway+ko04910//Insulin signaling pathway+ko00010//Glycolysis / Gluconeogenesis+ko00020//Citrate cycle (TCA cycle)+ko00620//Pyruvate metabolism+ko04152//AMPK signaling pathway+ko04151//PI3K-Akt signaling pathway+ko04964//Proximal tubule bicarbonate reclamation+ko01100//Metabolic pathways+ko04068//FoxO signaling…
maker-Harm_Chr29-augustus-gene-56.26	XP_021192860.1	product:uncharacterized_LOC110378078	1.16	0.0333333	0.03	0.0933333	-3.45453	-3.33781	-2.88297	GO:0031224//intrinsic component of membrane;GO:0044425//membrane part;GO:0016020//membrane;GO:0016021//integral component of membrane;
augustus_masked-Harm_Chr31-processed-gene-24.17	XP_021195726.1	product:monoacylglycerol_lipase_ABHD12-like	1.60667	0.04	0	0.0366667	-3.42828	-3.77415	-3.64737	GO:0016021//integral component of membrane;GO:0031224//intrinsic component of membrane;GO:0016020//membrane;GO:0044425//membrane part;	K13704//abhydrolase domain-containing protein 12 [EC:3.1.1.23]
genemark-Harm_Chr5-processed-gene-142.5	XP_021194609.1	product:cystathionine_gamma-lyase-like%2C_transcript_variant	317.38	32.7533	8.2	37.7433	-3.38199	-5.08037	-2.95955	GO:0050662//coenzyme binding;GO:0043167//ion binding;GO:0008144//drug binding;GO:0070279//vitamin B6 binding;GO:0019842//vitamin binding;GO:0005488//binding;GO:0003824//catalytic activity;GO:0097159//organic cyclic compound binding;GO:0030170//pyridoxal phosphate binding;GO:0036094//small molecule binding;GO:0043168//anion binding;GO:0048037//cofactor binding;GO:1901363//heterocyclic compound bin…	K01758//cystathionine gamma-lyase [EC:4.4.1.1]+ko01230//Biosynthesis of amino acids+ko00260//Glycine, serine and threonine metabolism+ko01100//Metabolic pathways+ko00450//Selenocompound metabolism+ko00270//Cysteine and methionine metabolism
genemark-Harm_Chr19-processed-gene-6.17	XP_021192669.1	product:uncharacterized_LOC110377938	312.923	33.5267	123.073	17.6967	-3.34622	-1.18236	-4.10148		K14552//NET1-associated nuclear protein 1 (U3 small nucleolar RNA-associated protein 17)+ko03008//Ribosome biogenesis in eukaryotes
maker-Harm_Chr14-augustus-gene-14.44	XP_021186509.1	product:zinc_carboxypeptidase-like	897.43	95.3567	40.1767	103.77	-3.34222	-4.25174	-2.96876	GO:0140096//catalytic activity, acting on a protein;GO:0046914//transition metal ion binding;GO:0005488//binding;GO:0008233//peptidase activity;GO:0043169//cation binding;GO:0008270//zinc ion binding;GO:0043167//ion binding;GO:0008237//metallopeptidase activity;GO:0008238//exopeptidase activity;GO:0003824//catalytic activity;GO:0008235//metalloexopeptidase activity;GO:0004180//carboxypeptidase ac…	K08637//carboxypeptidase A4 [EC:3.4.17.-];K23009//carboxypeptidase O [EC:3.4.17.-]
genemark-Harm_Chr4-processed-gene-126.22	XP_021197520.1	product:uncharacterized_LOC110381494%2C_transcript_variant	4.61333	0.456667	1.53	0.543333	-3.21985	-1.39397	-2.93209		K19346//nesprin-2;K16768//centrosomal protein CEP350
maker-Harm_Chr14-augustus-gene-80.41	XP_021187406.1	product:uncharacterized_LOC110374147	183.27	21.1267	14.97	42.6733	-3.2056	-3.41637	-2.02999		K14552//NET1-associated nuclear protein 1 (U3 small nucleolar RNA-associated protein 17)+ko03008//Ribosome biogenesis in eukaryotes
augustus_masked-Harm_Chr23-processed-gene-30.6	XP_021196767.1	product:uncharacterized_LOC110380926	5.05667	0.563333	0.486667	0.433333	-3.19648	-3.16735	-3.40259		K05544//tRNA-dihydrouridine synthase 3 [EC:1.3.1.89];K06126//ubiquinone biosynthesis monooxygenase Coq6 [EC:1.14.13.-]+ko00130//Ubiquinone and other terpenoid-quinone biosynthesis+ko01100//Metabolic pathways
augustus_masked-Harm_Chr29-processed-gene-99.0	XP_021196767.1	product:uncharacterized_LOC110380926	5.05667	0.563333	0.486667	0.433333	-3.19648	-3.16735	-3.40259		K05544//tRNA-dihydrouridine synthase 3 [EC:1.3.1.89];K06126//ubiquinone biosynthesis monooxygenase Coq6 [EC:1.14.13.-]+ko00130//Ubiquinone and other terpenoid-quinone biosynthesis+ko01100//Metabolic pathways
augustus_masked-Harm_Chr4-processed-gene-113.7	XP_021196767.1	product:uncharacterized_LOC110380926	5.05667	0.563333	0.486667	0.433333	-3.19648	-3.16735	-3.40259		K05544//tRNA-dihydrouridine synthase 3 [EC:1.3.1.89];K06126//ubiquinone biosynthesis monooxygenase Coq6 [EC:1.14.13.-]+ko00130//Ubiquinone and other terpenoid-quinone biosynthesis+ko01100//Metabolic pathways
maker-Harm_Chr28-augustus-gene-7.22	XP_021196767.1	product:uncharacterized_LOC110380926	5.05667	0.563333	0.486667	0.433333	-3.19648	-3.16735	-3.40259		K05544//tRNA-dihydrouridine synthase 3 [EC:1.3.1.89];K06126//ubiquinone biosynthesis monooxygenase Coq6 [EC:1.14.13.-]+ko00130//Ubiquinone and other terpenoid-quinone biosynthesis+ko01100//Metabolic pathways
maker-Harm_Chr6-augustus-gene-107.11	XP_021196767.1	product:uncharacterized_LOC110380926	5.05667	0.563333	0.486667	0.433333	-3.19648	-3.16735	-3.40259		K05544//tRNA-dihydrouridine synthase 3 [EC:1.3.1.89];K06126//ubiquinone biosynthesis monooxygenase Coq6 [EC:1.14.13.-]+ko00130//Ubiquinone and other terpenoid-quinone biosynthesis+ko01100//Metabolic pathways
genemark-Harm_Chr5-processed-gene-153.26	XP_021191527.1	product:uncharacterized_LOC110377147	0.22	0	0	0.0166667	-3.18762	-3.11318	-2.89166		K02156//aubergine+ko04320//Dorso-ventral axis formation;K01273//membrane dipeptidase [EC:3.4.13.19];K08834//myosin III [EC:2.7.11.1]+ko04745//Phototransduction - fly;K13506//glycerol-3-phosphate O-acyltransferase 3/4 [EC:2.3.1.15]+ko00564//Glycerophospholipid metabolism+ko00561//Glycerolipid metabolism+ko01100//Metabolic pathways
maker-Harm_Chr5-augustus-gene-128.33	XP_021185666.1	product:protein_RRNAD1	2.23	0.18	0.336667	0.38	-3.15616	-2.30483	-2.26042
genemark-Harm_Chr2-processed-gene-7.8	XP_021190268.1	product:uncharacterized_LOC110376191	0.663333	0	0	0	-3.13097	-3.05719	-3.44302	GO:0016021//integral component of membrane;GO:0016020//membrane;GO:0031224//intrinsic component of membrane;GO:0044425//membrane part;
maker-Harm_Chr16-augustus-gene-83.24	XP_021196330.1	product:WSCD_family_member_AAEL009094%2C_transcript_variant	3.82667	0.276667	0.0433333	0	-3.10136	-4.11311	-4.99003	GO:0016020//membrane;GO:0016021//integral component of membrane;GO:0044425//membrane part;GO:0031224//intrinsic component of membrane;GO:0003824//catalytic activity;GO:0008146//sulfotransferase activity;GO:0016740//transferase activity;GO:0016782//transferase activity, transferring sulfur-containing groups;
maker-Harm_Chr15-augustus-gene-30.21	XP_021196953.1	product:trithorax_group_protein_osa	9.97667	1.16667	0.42	0.736667	-3.05059	-4.10189	-3.54316		K13171//serine/arginine repetitive matrix protein 1+ko03013//RNA transport+ko03015//mRNA surveillance pathway;K13999//cytoskeleton-associated protein 4+ko04141//Protein processing in endoplasmic reticulum
augustus_masked-Harm_Chr9-processed-gene-44.1	XP_021201745.1	product:uncharacterized_LOC110384665	1.36	0	0.00666667	0	-2.95952	-2.88559	-3.2784		K21763//mitogen-activated protein kinase binding protein 1;K12585//exosome complex exonuclease DIS3/RRP44 [EC:3.1.13.-]+ko03018//RNA degradation
genemark-Harm_Chr20-processed-gene-13.6	XP_021195263.1	product:E3_ubiquitin-protein_ligase_UBR1	390.937	54.7633	33.7867	25.1333	-2.93567	-3.3491	-3.86324	GO:0008152//metabolic process;GO:0044237//cellular metabolic process;GO:0009987//cellular process;GO:0006259//DNA metabolic process;GO:0006807//nitrogen compound metabolic process;GO:0044238//primary metabolic process;GO:0032196//transposition;GO:0006139//nucleobase-containing compound metabolic process;GO:0044260//cellular macromolecule metabolic process;GO:0006725//cellular aromatic compound me…	K10626//E3 ubiquitin-protein ligase UBR2 [EC:2.3.2.27];K09228//KRAB domain-containing zinc finger protein;K14386//solute carrier family 5 (sodium-dependent multivitamin transporter), member 6+ko04977//Vitamin digestion and absorption;K22422//protein downstream neighbor of Son;K14799//pre-rRNA-processing protein TSR1
augustus_masked-Harm_Chr17-processed-gene-120.3	XP_021193433.1	product:alcohol_dehydrogenase_2-like	111.243	15.3667	9.46	13.0133	-2.93251	-3.33903	-2.92614
maker-Harm_Chr19-augustus-gene-6.34	XP_021192669.1	product:uncharacterized_LOC110377938	179.773	23.77	8.43	48.6333	-2.90519	-3.91449	-1.86985		K14552//NET1-associated nuclear protein 1 (U3 small nucleolar RNA-associated protein 17)+ko03008//Ribosome biogenesis in eukaryotes
genemark-Harm_Chr27-processed-gene-31.1	XP_021188683.1	product:trypsin%2C_alkaline_C-like	3361.34	492.69	1141.53	307.093	-2.89753	-1.42382	-3.30869	GO:0004252//serine-type endopeptidase activity;GO:0008236//serine-type peptidase activity;GO:0017171//serine hydrolase activity;GO:0004175//endopeptidase activity;GO:0070011//peptidase activity, acting on L-amino acid peptides;GO:0008233//peptidase activity;GO:0003824//catalytic activity;GO:0016787//hydrolase activity;GO:0140096//catalytic activity, acting on a protein;	K01312//trypsin [EC:3.4.21.4]+ko04974//Protein digestion and absorption+ko04972//Pancreatic secretion+ko04080//Neuroactive ligand-receptor interaction
genemark-Harm_Chr17-processed-gene-115.10	XP_021193849.1	product:uncharacterized_LOC110378777%2C_transcript_variant	7.40333	0.946667	0.396667	1.41333	-2.87085	-3.54376	-2.24057
genemark-Harm_Chr9-processed-gene-46.0	XP_021199702.1	product:uncharacterized_LOC110383259	1.23667	0.15	0.0666667	0.2	-2.86453	-3.49763	-2.33162		K22614//NLR family CARD domain-containing protein 3;K01634//sphinganine-1-phosphate aldolase [EC:4.1.2.27]+ko04071//Sphingolipid signaling pathway+ko00600//Sphingolipid metabolism+ko01100//Metabolic pathways;K04963//ryanodine receptor 3+ko04020//Calcium signaling pathway+ko04713//Circadian entrainment+ko04970//Salivary secretion+ko04371//Apelin signaling pathway+ko04921//Oxytocin signaling pathwa…
maker-Harm_Chr26-augustus-gene-85.23	XP_021187620.1	product:fumarylacetoacetate_hydrolase_domain-containing_protein_2-like	282.327	41.4967	120.08	26.9633	-2.86087	-1.07645	-3.26084	GO:0003824//catalytic activity;
augustus_masked-Harm_Chr17-processed-gene-88.5	XP_021184250.1	product:prostaglandin_reductase_1-like	113.803	17.0267	3.32333	0	-2.86042	-4.86757	-9.11736	GO:0005623//cell;GO:0005737//cytoplasm;GO:0044424//intracellular part;GO:0005622//intracellular;GO:0044464//cell part;GO:0003824//catalytic activity;GO:0016491//oxidoreductase activity;GO:0016627//oxidoreductase activity, acting on the CH-CH group of donors;GO:0032440//2-alkenal reductase [NAD(P)] activity;GO:0016628//oxidoreductase activity, acting on the CH-CH group of donors, NAD or NADP as ac…	K13948//prostaglandin reductase 1 [EC:1.3.1.74 1.3.1.48]
genemark-Harm_Chr11-processed-gene-39.24	None		1.96	0	0	0.116667	-2.82926	-2.7634	-2.53821
genemark-Harm_Chr1-processed-gene-170.16	XP_021184809.1	product:L-lactate_dehydrogenase-like	0.586667	0	0	0	-2.82537	-2.75553	-3.14616	GO:0005975//carbohydrate metabolic process;GO:0071704//organic substance metabolic process;GO:0043436//oxoacid metabolic process;GO:0044281//small molecule metabolic process;GO:0044237//cellular metabolic process;GO:0009987//cellular process;GO:0044238//primary metabolic process;GO:0019752//carboxylic acid metabolic process;GO:0008152//metabolic process;GO:0006082//organic acid metabolic process;…	K00016//L-lactate dehydrogenase [EC:1.1.1.27]+ko00010//Glycolysis / Gluconeogenesis+ko00640//Propanoate metabolism+ko00620//Pyruvate metabolism+ko01100//Metabolic pathways+ko00270//Cysteine and methionine metabolism+ko04922//Glucagon signaling pathway
genemark-Harm_Chr28-processed-gene-33.11	XP_021190238.1	product:tigger_transposable_element-derived_protein_6-like	2.74667	0.326667	0.05	0	-2.79959	-4.58378	-5.96828	GO:1901363//heterocyclic compound binding;GO:0046872//metal ion binding;GO:0043167//ion binding;GO:0043169//cation binding;GO:0097159//organic cyclic compound binding;GO:0003676//nucleic acid binding;GO:0005488//binding;	K18646//acidic leucine-rich nuclear phosphoprotein 32 family member A/C/D;K20032//palmitoyltransferase ZDHHC13/17 [EC:2.3.1.225];K12074//timeless+ko04711//Circadian rhythm - fly;K17543//PX domain-containing protein kinase-like protein
maker-Harm_Chr22-augustus-gene-47.17	XP_021194169.1	product:prisilkin-39-like	33.9433	5.09667	7.72667	8.36667	-2.79745	-1.93694	-1.93322		K21437//ankyrin repeat domain-containing protein 13;K15434//protein FAM98B;K12741//heterogeneous nuclear ribonucleoprotein A1/A3+ko03040//Spliceosome
genemark-Harm_Chr6-processed-gene-5.6	XP_021182217.1	product:uncharacterized_LOC110370644	0.303333	0.0133333	0	0.0133333	-2.78825	-3.16894	-3.00221		K10848//DNA excision repair protein ERCC-4 [EC:3.1.-.-]+ko03420//Nucleotide excision repair+ko03460//Fanconi anemia pathway;K18585//intermediate filament protein if;K17079//optic atrophy protein 1 [EC:3.6.5.5];K22792//trissin receptor;K19511//peroxidase [EC:1.11.1.7]
genemark-Harm_Chr1-processed-gene-12.4	XP_021193436.1	product:uncharacterized_LOC110378482	0.13	0	0	0.00666667	-2.77895	-2.71257	-3.0925	GO:0071704//organic substance metabolic process;GO:1901360//organic cyclic compound metabolic process;GO:0009987//cellular process;GO:0044260//cellular macromolecule metabolic process;GO:0006807//nitrogen compound metabolic process;GO:0043170//macromolecule metabolic process;GO:0006725//cellular aromatic compound metabolic process;GO:0044238//primary metabolic process;GO:0006139//nucleobase-conta…	K06065//nuclear receptor co-repressor 2+ko04330//Notch signaling pathway;K14401//cleavage and polyadenylation specificity factor subunit 1+ko03015//mRNA surveillance pathway;K22656//immunoglobulin superfamily member 9B;K08843//leucine-rich repeat kinase 1 [EC:2.7.11.1];K22125//myoferlin
genemark-Harm_Chr11-processed-gene-10.11	XP_021193436.1	product:uncharacterized_LOC110378482	0.13	0	0	0.00666667	-2.77895	-2.71257	-3.0925	GO:1901360//organic cyclic compound metabolic process;GO:0090304//nucleic acid metabolic process;GO:0044238//primary metabolic process;GO:0006139//nucleobase-containing compound metabolic process;GO:0071704//organic substance metabolic process;GO:0015074//DNA integration;GO:0034641//cellular nitrogen compound metabolic process;GO:0006807//nitrogen compound metabolic process;GO:0046483//heterocycl…	K06065//nuclear receptor co-repressor 2+ko04330//Notch signaling pathway;K14401//cleavage and polyadenylation specificity factor subunit 1+ko03015//mRNA surveillance pathway;K22656//immunoglobulin superfamily member 9B;K08843//leucine-rich repeat kinase 1 [EC:2.7.11.1];K22125//myoferlin
genemark-Harm_Chr11-processed-gene-9.8	XP_021193436.1	product:uncharacterized_LOC110378482	0.13	0	0	0.00666667	-2.77895	-2.71257	-3.0925	GO:0009987//cellular process;GO:0044260//cellular macromolecule metabolic process;GO:1901360//organic cyclic compound metabolic process;GO:0006725//cellular aromatic compound metabolic process;GO:0008152//metabolic process;GO:0043170//macromolecule metabolic process;GO:0015074//DNA integration;GO:0044237//cellular metabolic process;GO:0090304//nucleic acid metabolic process;GO:0034641//cellular n…	K06065//nuclear receptor co-repressor 2+ko04330//Notch signaling pathway;K14401//cleavage and polyadenylation specificity factor subunit 1+ko03015//mRNA surveillance pathway;K22656//immunoglobulin superfamily member 9B;K08843//leucine-rich repeat kinase 1 [EC:2.7.11.1];K22125//myoferlin
augustus_masked-Harm_Chr25-processed-gene-74.17	None		1.09667	0.05	0	0	-2.77879	-2.68093	-3.14909		K07604//type I keratin, acidic+ko04915//Estrogen signaling pathway;K14211//elastin+ko04974//Protein digestion and absorption
genemark-Harm_Chr5-processed-gene-99.24	XP_021200125.1	product:uncharacterized_LOC110383650	6.89333	0.996667	0.143333	0.156667	-2.7651	-4.55667	-4.79851		K21763//mitogen-activated protein kinase binding protein 1;K12585//exosome complex exonuclease DIS3/RRP44 [EC:3.1.13.-]+ko03018//RNA degradation
genemark-Harm_Chr14-processed-gene-27.2	XP_021199563.1	product:zinc_finger_protein_37-like%2C_transcript_variant	31.3333	5.44667	5.28333	3.12667	-2.65721	-2.44017	-3.26589		K06201//copper homeostasis protein
maker-Harm_Chr23-augustus-gene-116.24	XP_021186073.1	product:uncharacterized_LOC110373205%2C_transcript_variant	75.1667	10.3367	15.08	16.83	-2.64903	-1.84978	-1.95253
genemark-Harm_Chr6-processed-gene-62.7	XP_021195170.1	product:protein_unc-80_homolog	1.03	0.17	0.16	0.196667	-2.64723	-2.48424	-2.27199		K14315//nucleoporin NDC1+ko03013//RNA transport
genemark-Harm_Chr1-processed-gene-122.5	XP_021192325.1	product:tigger_transposable_element-derived_protein_4	0.5	0	0	0	-2.63461	-2.54113	-3.00422		K11660//metastasis-associated protein MTA;K19326//nesprin-1;K09228//KRAB domain-containing zinc finger protein;K11496//centromere protein B
maker-Harm_Chr10-augustus-gene-125.36	XP_021188488.1	product:uncharacterized_LOC110374899	0.333333	0	0	0	-2.62014	-2.53844	-2.95227		K17725//sulfur dioxygenase [EC:1.13.11.18]+ko00920//Sulfur metabolism
genemark-Harm_Chr4-processed-gene-128.30	XP_021197810.1	product:arrestin_homolog	1.64333	0.213333	0.113333	0.06	-2.57987	-2.97086	-3.7354	GO:0050896//response to stimulus;GO:0009987//cellular process;GO:0050789//regulation of biological process;GO:0023052//signaling;GO:0007165//signal transduction;GO:0007154//cell communication;GO:0051716//cellular response to stimulus;GO:0050794//regulation of cellular process;GO:0065007//biological regulation;	K13808//arrestin-1
genemark-Harm_Chr14-processed-gene-14.19	XP_021186496.1	product:carboxypeptidase_B-like	49.6733	9.15667	12.09	5.85333	-2.51164	-1.85033	-2.96697		K01291//carboxypeptidase B [EC:3.4.17.2]+ko04974//Protein digestion and absorption+ko04972//Pancreatic secretion;K01298//carboxypeptidase A2 [EC:3.4.17.15]+ko04974//Protein digestion and absorption+ko04972//Pancreatic secretion;K08779//carboxypeptidase A1 [EC:3.4.17.1]+ko04974//Protein digestion and absorption+ko04972//Pancreatic secretion;K23009//carboxypeptidase O [EC:3.4.17.-]
genemark-Harm_Chr6-processed-gene-15.12	XP_021183709.1	product:putative_transporter_SVOPL	340.56	67.0067	69.71	101.67	-2.47595	-2.13603	-1.72363	GO:0006810//transport;GO:0051234//establishment of localization;GO:0051179//localization;GO:0055085//transmembrane transport;GO:0016020//membrane;GO:0044425//membrane part;GO:0016021//integral component of membrane;GO:0031224//intrinsic component of membrane;GO:0005215//transporter activity;GO:0022857//transmembrane transporter activity;	K06258//MFS transporter, VNT family, synaptic vesicle glycoprotein 2+ko04512//ECM-receptor interaction
genemark-Harm_Chr10-processed-gene-98.8	XP_021182217.1	product:uncharacterized_LOC110370644	0.293333	0.0166667	0	0	-2.40938	-2.80401	-3.19376	GO:0008238//exopeptidase activity;GO:0003824//catalytic activity;GO:0004222//metalloendopeptidase activity;GO:0004177//aminopeptidase activity;GO:0004175//endopeptidase activity;GO:0008233//peptidase activity;GO:0016787//hydrolase activity;GO:0008237//metallopeptidase activity;GO:0070011//peptidase activity, acting on L-amino acid peptides;GO:0140096//catalytic activity, acting on a protein;	K10848//DNA excision repair protein ERCC-4 [EC:3.1.-.-]+ko03420//Nucleotide excision repair+ko03460//Fanconi anemia pathway;K18585//intermediate filament protein if;K17079//optic atrophy protein 1 [EC:3.6.5.5];K22792//trissin receptor;K19511//peroxidase [EC:1.11.1.7]
genemark-Harm_Chr19-processed-gene-52.21	XP_021182091.1	product:uncharacterized_LOC110370562	37.7067	8.07667	12.8467	8.20333	-2.32336	-1.40695	-2.11824	GO:0055114//oxidation-reduction process;GO:0008152//metabolic process;GO:0044425//membrane part;GO:0016020//membrane;GO:0031224//intrinsic component of membrane;GO:0016021//integral component of membrane;	K08371//cytochrome b-561 domain containing protein 2
genemark-Harm_Chr22-processed-gene-89.5	XP_021193164.1	product:cardioacceleratory_peptide_receptor-like%2C_transcript_variant	12.8833	2.84667	2.29667	3.51	-2.30613	-2.32517	-1.83177	GO:0031224//intrinsic component of membrane;GO:0016021//integral component of membrane;GO:0016020//membrane;GO:0044425//membrane part;GO:0005000//vasopressin receptor activity;GO:0038023//signaling receptor activity;GO:0001653//peptide receptor activity;GO:0004888//transmembrane signaling receptor activity;GO:0060089//molecular transducer activity;GO:0008528//G protein-coupled peptide receptor ac…	K08376//neuropeptide S receptor
genemark-Harm_Chr21-processed-gene-67.13	XP_021186865.1	product:alpha-tocopherol_transfer_protein-like%2C_transcript_variant	26.1833	5.71	5.40333	8.60667	-2.28815	-2.13083	-1.56137		K19625//retinaldehyde-binding protein 1
genemark-Harm_Chr28-processed-gene-7.3	XP_021181643.1	product:uncharacterized_LOC110370219	1.81	0.38	0.126667	0.0566667	-2.2853	-3.48273	-4.56611	GO:0071704//organic substance metabolic process;GO:0044260//cellular macromolecule metabolic process;GO:1901360//organic cyclic compound metabolic process;GO:0090304//nucleic acid metabolic process;GO:0046483//heterocycle metabolic process;GO:0008152//metabolic process;GO:0006725//cellular aromatic compound metabolic process;GO:0006139//nucleobase-containing compound metabolic process;GO:0015074/…	K14401//cleavage and polyadenylation specificity factor subunit 1+ko03015//mRNA surveillance pathway;K16803//cytoskeleton-associated protein 5;K05127//PTK7 protein tyrosine kinase 7 [EC:2.7.10.1]
genemark-Harm_Chr1-processed-gene-42.11	XP_021201745.1	product:uncharacterized_LOC110384665	3.14667	0.533333	0.706667	0.813333	-2.2683	-1.75309	-1.69145		K21763//mitogen-activated protein kinase binding protein 1;K12585//exosome complex exonuclease DIS3/RRP44 [EC:3.1.13.-]+ko03018//RNA degradation
maker-Harm_Chr3-augustus-gene-58.45	XP_021195821.1	product:EF-hand_domain-containing_protein_D2_homolog	58.8467	13.3967	13.6333	15.32	-2.24519	-1.94936	-1.87831	GO:0046872//metal ion binding;GO:0005509//calcium ion binding;GO:0043167//ion binding;GO:0043169//cation binding;GO:0005488//binding;	K02183//calmodulin+ko04024//cAMP signaling pathway+ko04022//cGMP-PKG signaling pathway+ko04020//Calcium signaling pathway+ko04218//Cellular senescence+ko04070//Phosphatidylinositol signaling system+ko04916//Melanogenesis+ko04915//Estrogen signaling pathway+ko04912//GnRH signaling pathway+ko04910//Insulin signaling pathway+ko04728//Dopaminergic synapse+ko04720//Long-term potentiation+ko04722//Neur…
genemark-Harm_Chr10-processed-gene-119.19	XP_021188481.1	product:rab5_GDP/GTP_exchange_factor%2C_transcript_variant	76.7	18.2067	13.01	27.08	-2.21771	-2.39664	-1.4547	GO:0043167//ion binding;GO:0008270//zinc ion binding;GO:0003677//DNA binding;GO:0005488//binding;GO:0046872//metal ion binding;GO:1901363//heterocyclic compound binding;GO:0043169//cation binding;GO:0097159//organic cyclic compound binding;GO:0046914//transition metal ion binding;GO:0003676//nucleic acid binding;	K20131//Rab5 GDP/GTP exchange factor
genemark-Harm_Chr6-processed-gene-86.4	XP_021186498.1	product:uncharacterized_LOC110373525	40.46	9.59667	14.62	2.52333	-2.18016	-1.3214	-3.90603		K10848//DNA excision repair protein ERCC-4 [EC:3.1.-.-]+ko03420//Nucleotide excision repair+ko03460//Fanconi anemia pathway;K23014//inactive dipeptidyl peptidase 10;K08115//chondroitin sulfate proteoglycan 4
augustus_masked-Harm_Chr19-processed-gene-103.9	XP_021190410.1	product:glutathione_S-transferase_1-like	5.57333	1.13333	0.06	1.82333	-2.17454	-4.45256	-1.51962	GO:0016740//transferase activity;GO:0003824//catalytic activity;	K00799//glutathione S-transferase [EC:2.5.1.18]+ko00980//Metabolism of xenobiotics by cytochrome P450+ko00982//Drug metabolism - cytochrome P450+ko00983//Drug metabolism - other enzymes+ko00480//Glutathione metabolism
maker-Harm_Chr7-augustus-gene-8.29	XP_021194188.1	product:trypsin%2C_alkaline_C-like	4378	1074.86	1444.6	889.453	-2.16736	-1.44222	-2.21886	GO:0070011//peptidase activity, acting on L-amino acid peptides;GO:0008236//serine-type peptidase activity;GO:0140096//catalytic activity, acting on a protein;GO:0008233//peptidase activity;GO:0017171//serine hydrolase activity;GO:0003824//catalytic activity;GO:0004252//serine-type endopeptidase activity;GO:0016787//hydrolase activity;GO:0004175//endopeptidase activity;	K01312//trypsin [EC:3.4.21.4]+ko04974//Protein digestion and absorption+ko04972//Pancreatic secretion+ko04080//Neuroactive ligand-receptor interaction;K09640//transmembrane protease serine 9 [EC:3.4.21.-]
genemark-Harm_Chr18-processed-gene-78.32	XP_021201551.1	product:uncharacterized_LOC110384559	33.93	8.19	5.54667	3.93	-2.1663	-2.4126	-2.92362	GO:0003824//catalytic activity;GO:0017171//serine hydrolase activity;GO:0008233//peptidase activity;GO:0008236//serine-type peptidase activity;GO:0004252//serine-type endopeptidase activity;GO:0140096//catalytic activity, acting on a protein;GO:0004175//endopeptidase activity;GO:0016787//hydrolase activity;GO:0070011//peptidase activity, acting on L-amino acid peptides;	K09640//transmembrane protease serine 9 [EC:3.4.21.-]
maker-Harm_Chr1-augustus-gene-63.29	XP_021192526.1	product:uncharacterized_LOC110377825	11.6767	2.79333	0.46	5.44667	-2.14353	-4.25729	-1.04538		K10950//ERO1-like protein alpha [EC:1.8.4.-]+ko04141//Protein processing in endoplasmic reticulum
genemark-Harm_Chr26-processed-gene-78.12	XP_021196743.1	product:protein_TRC8_homolog	30.8867	7.82667	6.58667	6.4	-2.11378	-2.11413	-2.17434	GO:0016021//integral component of membrane;GO:0016020//membrane;GO:0031224//intrinsic component of membrane;GO:0044425//membrane part;	K15703//E3 ubiquitin-protein ligase RNF139 [EC:2.3.2.27]
maker-Harm_Chr5-augustus-gene-51.21	XP_021200473.1	product:uncharacterized_LOC110383859	943.373	243.347	64.9833	171.523	-2.07587	-3.37538	-2.18488	GO:0016020//membrane;GO:0031224//intrinsic component of membrane;GO:0044425//membrane part;GO:0016021//integral component of membrane;
genemark-Harm_Chr31-processed-gene-22.8	XP_021181643.1	product:uncharacterized_LOC110370219	1.69333	0.416667	0.0433333	0.04	-2.06101	-4.38991	-4.79646	GO:0044260//cellular macromolecule metabolic process;GO:0071704//organic substance metabolic process;GO:0090304//nucleic acid metabolic process;GO:0044237//cellular metabolic process;GO:0008152//metabolic process;GO:0044238//primary metabolic process;GO:0006259//DNA metabolic process;GO:0009987//cellular process;GO:0006807//nitrogen compound metabolic process;GO:0043170//macromolecule metabolic p…	K14401//cleavage and polyadenylation specificity factor subunit 1+ko03015//mRNA surveillance pathway;K16803//cytoskeleton-associated protein 5;K22656//immunoglobulin superfamily member 9B;K06065//nuclear receptor co-repressor 2+ko04330//Notch signaling pathway
genemark-Harm_Chr13-processed-gene-123.22	XP_021199268.1	product:uncharacterized_LOC110382889%2C_transcript_variant	3.32333	0.86	1.15667	0.556667	-1.95377	-1.32352	-2.36903		K22022//mucin-21
genemark-Harm_Chr7-processed-gene-71.8	XP_021186627.1	product:uncharacterized_LOC110373630	7.13333	2.02667	0.943333	0.356667	-1.94996	-2.71418	-3.99629	GO:0009987//cellular process;GO:0046483//heterocycle metabolic process;GO:0071704//organic substance metabolic process;GO:0044237//cellular metabolic process;GO:1901360//organic cyclic compound metabolic process;GO:0006139//nucleobase-containing compound metabolic process;GO:0090304//nucleic acid metabolic process;GO:0006807//nitrogen compound metabolic process;GO:0006725//cellular aromatic compo…	K08796//BR serine/threonine kinase [EC:2.7.11.1];K18595//echinoderm microtubule-associated protein-like 1/2;K08115//chondroitin sulfate proteoglycan 4;K23014//inactive dipeptidyl peptidase 10;K10843//DNA excision repair protein ERCC-3 [EC:3.6.4.12]+ko03420//Nucleotide excision repair+ko03022//Basal transcription factors
maker-Harm_Chr30-augustus-gene-1.19	XP_021192861.1	product:uncharacterized_LOC110378079%2C_transcript_variant	1449.4	417.197	511.013	650.657	-1.93077	-1.36941	-1.09669
genemark-Harm_Chr26-processed-gene-31.27	XP_021186538.1	product:equilibrative_nucleoside_transporter_1%2C_transcript_variant	37.68	10.6267	14.86	9.07	-1.90062	-1.14815	-1.96281	GO:0016021//integral component of membrane;GO:0031224//intrinsic component of membrane;GO:0016020//membrane;GO:0044425//membrane part;GO:0005337//nucleoside transmembrane transporter activity;GO:0005215//transporter activity;GO:0022857//transmembrane transporter activity;GO:0015932//nucleobase-containing compound transmembrane transporter activity;GO:1901505//carbohydrate derivative transmembrane…	K15014//solute carrier family 29 (equilibrative nucleoside transporter), member 1/2/3
genemark-Harm_Chr17-processed-gene-115.7	XP_021193845.1	product:solute_carrier_family_23_member_2%2C_transcript_variant	6.3	1.79333	1.56667	1.65333	-1.88375	-1.7912	-1.83976	GO:0031224//intrinsic component of membrane;GO:0016020//membrane;GO:0044425//membrane part;GO:0016021//integral component of membrane;GO:0005215//transporter activity;GO:0022857//transmembrane transporter activity;	K14611//solute carrier family 23 (nucleobase transporter), member 1/2
augustus_masked-Harm_Chr28-processed-gene-2.13	XP_021181334.1	product:uncharacterized_LOC110369980	51.2233	13.3567	5.75333	16.9267	-1.87188	-2.98302	-1.54088		K16307//serine/threonine-protein kinase MRCK [EC:2.7.11.1];K00234//succinate dehydrogenase (ubiquinone) flavoprotein subunit [EC:1.3.5.1]+ko01200//Carbon metabolism+ko04714//Thermogenesis+ko00020//Citrate cycle (TCA cycle)+ko00190//Oxidative phosphorylation+ko01100//Metabolic pathways;K08337//ubiquitin-like modifier-activating enzyme ATG7+ko04140//Autophagy - animal+ko04216//Ferroptosis+ko04136//…
maker-Harm_Chr13-augustus-gene-84.53	XP_021183824.1	product:thymidylate_synthase	18.5867	5.42333	4.03667	4.73	-1.85182	-2.01275	-1.8429	GO:1901360//organic cyclic compound metabolic process;GO:0019637//organophosphate metabolic process;GO:0008152//metabolic process;GO:0009394//2'-deoxyribonucleotide metabolic process;GO:0019692//deoxyribose phosphate metabolic process;GO:0009221//pyrimidine deoxyribonucleotide biosynthetic process;GO:0046385//deoxyribose phosphate biosynthetic process;GO:0009124//nucleoside monophosphate biosynth…	K00560//thymidylate synthase [EC:2.1.1.45]+ko00670//One carbon pool by folate+ko00240//Pyrimidine metabolism+ko01100//Metabolic pathways
genemark-Harm_Chr19-processed-gene-65.5	XP_021187135.1	product:synaptic_vesicle_glycoprotein_2A-like	4.30333	1.26	1.06	0.976667	-1.84281	-1.77197	-2.04594	GO:0016020//membrane;GO:0016021//integral component of membrane;GO:0031224//intrinsic component of membrane;GO:0044425//membrane part;GO:0022857//transmembrane transporter activity;GO:0005215//transporter activity;	K06258//MFS transporter, VNT family, synaptic vesicle glycoprotein 2+ko04512//ECM-receptor interaction
genemark-Harm_Chr5-processed-gene-138.9	XP_021194598.1	product:zinc_transporter_2-like%2C_transcript_variant	46.92	14.11	7.28	16.7933	-1.84159	-2.51967	-1.42872	GO:0016021//integral component of membrane;GO:0016020//membrane;GO:0044425//membrane part;GO:0031224//intrinsic component of membrane;GO:0015075//ion transmembrane transporter activity;GO:0022857//transmembrane transporter activity;GO:0005215//transporter activity;GO:0008324//cation transmembrane transporter activity;	K14689//solute carrier family 30 (zinc transporter), member 2
genemark-Harm_Chr28-processed-gene-13.9	XP_021183516.1	product:uncharacterized_protein_K02A2.6-like	2.67333	0.813333	0.603333	0.826667	-1.838	-1.95911	-1.65727	GO:0044281//small molecule metabolic process;GO:0005996//monosaccharide metabolic process;GO:0044260//cellular macromolecule metabolic process;GO:0046483//heterocycle metabolic process;GO:0090304//nucleic acid metabolic process;GO:0006139//nucleobase-containing compound metabolic process;GO:0019388//galactose catabolic process;GO:0071704//organic substance metabolic process;GO:0015074//DNA integr…	K14401//cleavage and polyadenylation specificity factor subunit 1+ko03015//mRNA surveillance pathway;K16803//cytoskeleton-associated protein 5;K08606//meprin B [EC:3.4.24.63]+ko04974//Protein digestion and absorption
genemark-Harm_Chr29-processed-gene-64.18	XP_021183516.1	product:uncharacterized_protein_K02A2.6-like	2.67333	0.813333	0.603333	0.826667	-1.838	-1.95911	-1.65727	GO:0046365//monosaccharide catabolic process;GO:0006259//DNA metabolic process;GO:0019320//hexose catabolic process;GO:0019318//hexose metabolic process;GO:0006725//cellular aromatic compound metabolic process;GO:0044238//primary metabolic process;GO:0044281//small molecule metabolic process;GO:0006012//galactose metabolic process;GO:0005975//carbohydrate metabolic process;GO:0009987//cellular pr…	K14401//cleavage and polyadenylation specificity factor subunit 1+ko03015//mRNA surveillance pathway;K16803//cytoskeleton-associated protein 5;K08606//meprin B [EC:3.4.24.63]+ko04974//Protein digestion and absorption
augustus_masked-Harm_Chr28-processed-gene-49.0	XP_021200125.1	product:uncharacterized_LOC110383650	5.58333	1.60333	0	1.35	-1.83708	-5.04364	-1.97942		K21763//mitogen-activated protein kinase binding protein 1;K12585//exosome complex exonuclease DIS3/RRP44 [EC:3.1.13.-]+ko03018//RNA degradation
genemark-Harm_Chr25-processed-gene-3.15	XP_021191903.1	product:juvenile_hormone_esterase-like	2.48333	0.696667	0.51	0.463333	-1.83317	-1.92878	-2.17556		K03927//carboxylesterase 2 [EC:3.1.1.1 3.1.1.84 3.1.1.56]+ko00983//Drug metabolism - other enzymes;K01044//carboxylesterase 1 [EC:3.1.1.1]+ko00983//Drug metabolism - other enzymes+ko01100//Metabolic pathways
maker-Harm_Chr5-augustus-gene-101.36	XP_021194076.1	product:glutaminase_liver_isoform%2C_mitochondrial-like%2C_transcript_variant	2.62667	0.76	0.53	0.4	-1.82821	-2.0024	-2.50236	GO:0009987//cellular process;GO:1901605//alpha-amino acid metabolic process;GO:0009064//glutamine family amino acid metabolic process;GO:0006807//nitrogen compound metabolic process;GO:0044238//primary metabolic process;GO:0043436//oxoacid metabolic process;GO:0071704//organic substance metabolic process;GO:0006520//cellular amino acid metabolic process;GO:0006082//organic acid metabolic process;…	K01425//glutaminase [EC:3.5.1.2]+ko04724//Glutamatergic synapse+ko04727//GABAergic synapse+ko00250//Alanine, aspartate and glutamate metabolism+ko00471//D-Glutamine and D-glutamate metabolism+ko00220//Arginine biosynthesis+ko04964//Proximal tubule bicarbonate reclamation+ko01100//Metabolic pathways
maker-Harm_Chr15-augustus-gene-105.22	XP_021181740.1	product:DNA_replication_licensing_factor_Mcm7	0.883333	0.243333	0.21	0	-1.81643	-1.72251	-4.67829	GO:0006259//DNA metabolic process;GO:0006725//cellular aromatic compound metabolic process;GO:0006261//DNA-dependent DNA replication;GO:0071704//organic substance metabolic process;GO:0007049//cell cycle;GO:0009059//macromolecule biosynthetic process;GO:0034645//cellular macromolecule biosynthetic process;GO:0043170//macromolecule metabolic process;GO:0006270//DNA replication initiation;GO:000998…	K02210//DNA replication licensing factor MCM7 [EC:3.6.4.12]+ko03030//DNA replication+ko04110//Cell cycle
genemark-Harm_Chr1-processed-gene-34.10	XP_021185775.1	product:F-BAR_and_double_SH3_domains_protein_2%2C_transcript_variant	6.94333	2.07333	1.88667	2.79	-1.81285	-1.70985	-1.19682		K20125//F-BAR and double SH3 domains protein
maker-Harm_Chr15-augustus-gene-120.37	XP_021180779.1	product:60S_ribosomal_protein_L10a	959.493	308.313	336.527	0.13	-1.76383	-1.33409	-10.7316	GO:0009059//macromolecule biosynthetic process;GO:0019538//protein metabolic process;GO:0034645//cellular macromolecule biosynthetic process;GO:0044271//cellular nitrogen compound biosynthetic process;GO:0043604//amide biosynthetic process;GO:1901576//organic substance biosynthetic process;GO:1901566//organonitrogen compound biosynthetic process;GO:0044267//cellular protein metabolic process;GO:0…	K02865//large subunit ribosomal protein L10Ae+ko03010//Ribosome
maker-Harm_Chr5-augustus-gene-115.19	XP_021196280.1	product:monocarboxylate_transporter_1-like	6.91333	2.31667	2.98667	2.57667	-1.68271	-1.05413	-1.35838	GO:0006810//transport;GO:0051234//establishment of localization;GO:0051179//localization;GO:0055085//transmembrane transport;GO:0016020//membrane;GO:0031224//intrinsic component of membrane;GO:0016021//integral component of membrane;GO:0044425//membrane part;	K08189//MFS transporter, MCP family, solute carrier family 16 (monocarboxylic acid transporters), member 13;K08190//MFS transporter, MCP family, solute carrier family 16 (monocarboxylic acid transporters), member 14;K08182//MFS transporter, MCP family, solute carrier family 16 (monocarboxylic acid transporters), member 5
augustus_masked-Harm_Chr3-processed-gene-22.2	XP_021199904.1	product:protein_MCM10_homolog	1.3	0.4	0.326667	0.373333	-1.67097	-1.70834	-1.6304	GO:1901360//organic cyclic compound metabolic process;GO:0008152//metabolic process;GO:0006725//cellular aromatic compound metabolic process;GO:0009987//cellular process;GO:0044237//cellular metabolic process;GO:0006260//DNA replication;GO:0044260//cellular macromolecule metabolic process;GO:0006807//nitrogen compound metabolic process;GO:0044249//cellular biosynthetic process;GO:0006270//DNA rep…	K10736//minichromosome maintenance protein 10
genemark-Harm_Chr26-processed-gene-78.3	XP_021196749.1	product:F-box/LRR-repeat_protein_2%2C_transcript_variant	6.48	2.31667	1.78667	0.756667	-1.58498	-1.69478	-2.97162		K10268//F-box and leucine-rich repeat protein 2/20
augustus_masked-Harm_Chr15-processed-gene-78.8	XP_021189041.1	product:uncharacterized_LOC110375272	264.48	96.6033	28.7633	76.08	-1.58417	-2.99484	-1.73362	GO:0016020//membrane;GO:0016021//integral component of membrane;GO:0044425//membrane part;GO:0031224//intrinsic component of membrane;GO:0003824//catalytic activity;GO:0016740//transferase activity;	K00799//glutathione S-transferase [EC:2.5.1.18]+ko00980//Metabolism of xenobiotics by cytochrome P450+ko00982//Drug metabolism - cytochrome P450+ko00983//Drug metabolism - other enzymes+ko00480//Glutathione metabolism
genemark-Harm_Chr12-processed-gene-100.21	XP_021198041.1	product:uncharacterized_LOC110381933%2C_transcript_variant	11.52	4.22333	1.57	0	-1.55404	-2.69433	-7.59604	GO:0097159//organic cyclic compound binding;GO:1901363//heterocyclic compound binding;GO:0003677//DNA binding;GO:0005488//binding;GO:0003676//nucleic acid binding;	K20032//palmitoyltransferase ZDHHC13/17 [EC:2.3.1.225];K22415//zinc finger CCCH domain-containing protein 11;K14561//U3 small nucleolar ribonucleoprotein protein IMP4+ko03008//Ribosome biogenesis in eukaryotes
genemark-Harm_Chr14-processed-gene-45.19	XP_021198041.1	product:uncharacterized_LOC110381933%2C_transcript_variant	11.52	4.22333	1.57	0	-1.55404	-2.69433	-7.59604	GO:0003676//nucleic acid binding;GO:1901363//heterocyclic compound binding;GO:0003677//DNA binding;GO:0097159//organic cyclic compound binding;GO:0005488//binding;	K20032//palmitoyltransferase ZDHHC13/17 [EC:2.3.1.225];K22415//zinc finger CCCH domain-containing protein 11;K14561//U3 small nucleolar ribonucleoprotein protein IMP4+ko03008//Ribosome biogenesis in eukaryotes
genemark-Harm_Chr21-processed-gene-74.10	XP_021198041.1	product:uncharacterized_LOC110381933%2C_transcript_variant	11.52	4.22333	1.57	0	-1.55404	-2.69433	-7.59604	GO:0097159//organic cyclic compound binding;GO:0005488//binding;GO:0003677//DNA binding;GO:0003676//nucleic acid binding;GO:1901363//heterocyclic compound binding;	K20032//palmitoyltransferase ZDHHC13/17 [EC:2.3.1.225];K22415//zinc finger CCCH domain-containing protein 11;K14561//U3 small nucleolar ribonucleoprotein protein IMP4+ko03008//Ribosome biogenesis in eukaryotes
genemark-Harm_Chr22-processed-gene-39.14	XP_021198041.1	product:uncharacterized_LOC110381933%2C_transcript_variant	11.52	4.22333	1.57	0	-1.55404	-2.69433	-7.59604	GO:0003677//DNA binding;GO:1901363//heterocyclic compound binding;GO:0003676//nucleic acid binding;GO:0097159//organic cyclic compound binding;GO:0005488//binding;	K20032//palmitoyltransferase ZDHHC13/17 [EC:2.3.1.225];K22415//zinc finger CCCH domain-containing protein 11;K14561//U3 small nucleolar ribonucleoprotein protein IMP4+ko03008//Ribosome biogenesis in eukaryotes
genemark-Harm_Chr22-processed-gene-83.16	XP_021198041.1	product:uncharacterized_LOC110381933%2C_transcript_variant	11.52	4.22333	1.57	0	-1.55404	-2.69433	-7.59604	GO:0097159//organic cyclic compound binding;GO:0003676//nucleic acid binding;GO:0005488//binding;GO:0003677//DNA binding;GO:1901363//heterocyclic compound binding;	K20032//palmitoyltransferase ZDHHC13/17 [EC:2.3.1.225];K22415//zinc finger CCCH domain-containing protein 11;K14561//U3 small nucleolar ribonucleoprotein protein IMP4+ko03008//Ribosome biogenesis in eukaryotes
genemark-Harm_Chr26-processed-gene-40.17	XP_021198041.1	product:uncharacterized_LOC110381933%2C_transcript_variant	11.52	4.22333	1.57	0	-1.55404	-2.69433	-7.59604	GO:0097159//organic cyclic compound binding;GO:0005488//binding;GO:0003677//DNA binding;GO:1901363//heterocyclic compound binding;GO:0003676//nucleic acid binding;	K20032//palmitoyltransferase ZDHHC13/17 [EC:2.3.1.225];K22415//zinc finger CCCH domain-containing protein 11;K14561//U3 small nucleolar ribonucleoprotein protein IMP4+ko03008//Ribosome biogenesis in eukaryotes
genemark-Harm_Chr26-processed-gene-75.11	XP_021198041.1	product:uncharacterized_LOC110381933%2C_transcript_variant	11.52	4.22333	1.57	0	-1.55404	-2.69433	-7.59604	GO:0097159//organic cyclic compound binding;GO:0005488//binding;GO:0003677//DNA binding;GO:1901363//heterocyclic compound binding;GO:0003676//nucleic acid binding;	K20032//palmitoyltransferase ZDHHC13/17 [EC:2.3.1.225];K22415//zinc finger CCCH domain-containing protein 11;K14561//U3 small nucleolar ribonucleoprotein protein IMP4+ko03008//Ribosome biogenesis in eukaryotes
genemark-Harm_Chr5-processed-gene-78.13	XP_021198041.1	product:uncharacterized_LOC110381933%2C_transcript_variant	11.52	4.22333	1.57	0	-1.55404	-2.69433	-7.59604	GO:1901363//heterocyclic compound binding;GO:0097159//organic cyclic compound binding;GO:0003677//DNA binding;GO:0003676//nucleic acid binding;GO:0005488//binding;	K20032//palmitoyltransferase ZDHHC13/17 [EC:2.3.1.225];K22415//zinc finger CCCH domain-containing protein 11;K14561//U3 small nucleolar ribonucleoprotein protein IMP4+ko03008//Ribosome biogenesis in eukaryotes
genemark-Harm_Chr6-processed-gene-1.30	XP_021198041.1	product:uncharacterized_LOC110381933%2C_transcript_variant	11.52	4.22333	1.57	0	-1.55404	-2.69433	-7.59604	GO:0003677//DNA binding;GO:1901363//heterocyclic compound binding;GO:0097159//organic cyclic compound binding;GO:0005488//binding;GO:0003676//nucleic acid binding;	K20032//palmitoyltransferase ZDHHC13/17 [EC:2.3.1.225];K22415//zinc finger CCCH domain-containing protein 11;K14561//U3 small nucleolar ribonucleoprotein protein IMP4+ko03008//Ribosome biogenesis in eukaryotes
genemark-Harm_Chr7-processed-gene-56.11	XP_021198041.1	product:uncharacterized_LOC110381933%2C_transcript_variant	11.52	4.22333	1.57	0	-1.55404	-2.69433	-7.59604	GO:1901363//heterocyclic compound binding;GO:0003676//nucleic acid binding;GO:0097159//organic cyclic compound binding;GO:0005488//binding;GO:0003677//DNA binding;	K20032//palmitoyltransferase ZDHHC13/17 [EC:2.3.1.225];K22415//zinc finger CCCH domain-containing protein 11;K14561//U3 small nucleolar ribonucleoprotein protein IMP4+ko03008//Ribosome biogenesis in eukaryotes
genemark-Harm_Chr7-processed-gene-83.28	XP_021198041.1	product:uncharacterized_LOC110381933%2C_transcript_variant	11.52	4.22333	1.57	0	-1.55404	-2.69433	-7.59604	GO:0097159//organic cyclic compound binding;GO:1901363//heterocyclic compound binding;GO:0003676//nucleic acid binding;GO:0005488//binding;GO:0003677//DNA binding;	K20032//palmitoyltransferase ZDHHC13/17 [EC:2.3.1.225];K22415//zinc finger CCCH domain-containing protein 11;K14561//U3 small nucleolar ribonucleoprotein protein IMP4+ko03008//Ribosome biogenesis in eukaryotes
genemark-Harm_Chr15-processed-gene-2.24	XP_021196049.1	product:protein_ERGIC-53	21.49	8.11667	7.69667	6.09333	-1.54797	-1.34539	-1.76646		K10080//lectin, mannose-binding 1+ko04141//Protein processing in endoplasmic reticulum
genemark-Harm_Chr13-processed-gene-86.1	XP_021183943.1	product:trypsin-7-like	11.9567	4.40667	0.196667	0	-1.53128	-4.89497	-6.23116	GO:0017171//serine hydrolase activity;GO:0004175//endopeptidase activity;GO:0140096//catalytic activity, acting on a protein;GO:0070011//peptidase activity, acting on L-amino acid peptides;GO:0008233//peptidase activity;GO:0004252//serine-type endopeptidase activity;GO:0008236//serine-type peptidase activity;GO:0003824//catalytic activity;GO:0016787//hydrolase activity;	K01312//trypsin [EC:3.4.21.4]+ko04974//Protein digestion and absorption+ko04972//Pancreatic secretion+ko04080//Neuroactive ligand-receptor interaction
maker-Harm_Chr23-augustus-gene-54.27	XP_021181698.1	product:organic_cation_transporter_protein-like%2C_transcript_variant	3.30667	1.20333	1.22667	0.26	-1.48583	-1.19886	-3.34437	GO:0031224//intrinsic component of membrane;GO:0016020//membrane;GO:0044425//membrane part;GO:0016021//integral component of membrane;GO:0022857//transmembrane transporter activity;GO:0005215//transporter activity;
genemark-Harm_Chr24-processed-gene-39.6	None		16.0733	6.20333	6.16	0.133333	-1.47587	-1.18928	-5.19141
maker-Harm_Chr18-augustus-gene-73.25	XP_021201480.1	product:UDP-glucuronosyltransferase_1-7C-like	4.01	1.51333	1.54333	0.8	-1.4758	-1.21409	-2.1644	GO:0031224//intrinsic component of membrane;GO:0016020//membrane;GO:0044425//membrane part;GO:0016021//integral component of membrane;GO:0015020//glucuronosyltransferase activity;GO:0003824//catalytic activity;GO:0016740//transferase activity;GO:0016757//transferase activity, transferring glycosyl groups;GO:0008194//UDP-glycosyltransferase activity;GO:0016758//transferase activity, transferring h…	K00699//glucuronosyltransferase [EC:2.4.1.17]+ko00980//Metabolism of xenobiotics by cytochrome P450+ko00982//Drug metabolism - cytochrome P450+ko00983//Drug metabolism - other enzymes+ko00040//Pentose and glucuronate interconversions+ko00860//Porphyrin and chlorophyll metabolism+ko00053//Ascorbate and aldarate metabolism+ko00830//Retinol metabolism+ko00140//Steroid hormone biosynthesis+ko01100//M…
genemark-Harm_Chr5-processed-gene-127.13	XP_021185594.1	product:histone_deacetylase_6-like	8.63	3.53	2.08333	2.09333	-1.42125	-1.90373	-1.99693	GO:0043229//intracellular organelle;GO:0043227//membrane-bounded organelle;GO:0043231//intracellular membrane-bounded organelle;GO:0005634//nucleus;GO:0005622//intracellular;GO:0043226//organelle;GO:0044424//intracellular part;GO:0044464//cell part;GO:0005623//cell;GO:0017136//NAD-dependent histone deacetylase activity;GO:0004407//histone deacetylase activity;GO:0016811//hydrolase activity, actin…
genemark-Harm_Chr21-processed-gene-107.9	XP_021201209.1	product:uncharacterized_LOC110384305	3.36667	1.35333	0.0333333	0.0566667	-1.42089	-5.5606	-5.28464		K17540//inactive serine/threonine-protein kinase TEX14
maker-Harm_Chr19-augustus-gene-52.33	XP_021182065.1	product:papilin-like%2C_transcript_variant	5.35333	2.27333	1.92	2.59667	-1.35954	-1.33121	-1.00274	GO:0003824//catalytic activity;GO:0140096//catalytic activity, acting on a protein;GO:0008233//peptidase activity;GO:0016787//hydrolase activity;	K08624//a disintegrin and metalloproteinase with thrombospondin motifs 9 [EC:3.4.24.-]
genemark-Harm_Chr28-processed-gene-53.15	XP_021194590.1	product:probable_chitinase_2	1.95333	0.783333	0.266667	0.176667	-1.33213	-2.53123	-3.12692	GO:1901135//carbohydrate derivative metabolic process;GO:0071704//organic substance metabolic process;GO:0008152//metabolic process;GO:0044238//primary metabolic process;GO:0006022//aminoglycan metabolic process;GO:0006030//chitin metabolic process;GO:0009987//cellular process;GO:0017144//drug metabolic process;GO:0006807//nitrogen compound metabolic process;GO:1901071//glucosamine-containing com…	K01183//chitinase [EC:3.2.1.14]+ko00520//Amino sugar and nucleotide sugar metabolism+ko01100//Metabolic pathways
augustus_masked-Harm_Chr17-processed-gene-88.3	XP_021184250.1	product:prostaglandin_reductase_1-like	143.627	65.2	23.5067	27.4833	-1.29111	-2.44947	-2.3447	GO:0044464//cell part;GO:0044424//intracellular part;GO:0005622//intracellular;GO:0005623//cell;GO:0005737//cytoplasm;GO:0016628//oxidoreductase activity, acting on the CH-CH group of donors, NAD or NADP as acceptor;GO:0003824//catalytic activity;GO:0016491//oxidoreductase activity;GO:0047522//15-oxoprostaglandin 13-oxidase activity;GO:0016627//oxidoreductase activity, acting on the CH-CH group o…	K13948//prostaglandin reductase 1 [EC:1.3.1.74 1.3.1.48]
genemark-Harm_Chr11-processed-gene-55.1	XP_021194113.1	product:pancreatic_lipase-related_protein_2-like	1960.4	885.147	259.513	884.287	-1.28422	-2.72428	-1.10246	GO:0044238//primary metabolic process;GO:0008152//metabolic process;GO:0071704//organic substance metabolic process;GO:0006629//lipid metabolic process;GO:0005576//extracellular region;GO:0005488//binding;GO:0046872//metal ion binding;GO:0016787//hydrolase activity;GO:0043167//ion binding;GO:0043169//cation binding;GO:0016788//hydrolase activity, acting on ester bonds;GO:0003824//catalytic activi…	K19404//phosphatidic acid-selective phospholipase A1 [EC:3.1.1.-]
genemark-Harm_Chr5-processed-gene-52.21	XP_021200298.1	product:lipase_member_H-like	14.0533	6.38667	4.99667	3.52	-1.23454	-1.27891	-1.83758	GO:0044238//primary metabolic process;GO:0006629//lipid metabolic process;GO:0008152//metabolic process;GO:0071704//organic substance metabolic process;GO:0005576//extracellular region;GO:0052689//carboxylic ester hydrolase activity;GO:0016788//hydrolase activity, acting on ester bonds;GO:0016787//hydrolase activity;GO:0003824//catalytic activity;	K19404//phosphatidic acid-selective phospholipase A1 [EC:3.1.1.-];K22284//endothelial lipase [EC:3.1.1.3]+ko04979//Cholesterol metabolism+ko00561//Glycerolipid metabolism+ko01100//Metabolic pathways
maker-Harm_Chr12-augustus-gene-3.37	XP_021195299.1	product:3-oxoacyl-[acyl-carrier-protein]_reductase_FabG-like	282.383	136.627	55.8233	107.573	-1.20983	-2.14391	-1.35932	GO:0003824//catalytic activity;GO:0016491//oxidoreductase activity;	K10956//protein transport protein SEC61 subunit alpha+ko04145//Phagosome+ko04141//Protein processing in endoplasmic reticulum+ko03060//Protein export;K10402//kinesin family member 20;K03331//L-xylulose reductase [EC:1.1.1.10]+ko00040//Pentose and glucuronate interconversions+ko01100//Metabolic pathways
maker-Harm_Chr5-augustus-gene-135.18	XP_021197139.1	product:translocon-associated_protein_subunit_beta	850.84	422.503	73.7167	283.98	-1.14068	-3.3491	-1.48234	GO:0012505//endomembrane system;GO:0016021//integral component of membrane;GO:0044446//intracellular organelle part;GO:0044432//endoplasmic reticulum part;GO:0031224//intrinsic component of membrane;GO:0005783//endoplasmic reticulum;GO:0016020//membrane;GO:0005737//cytoplasm;GO:0098827//endoplasmic reticulum subcompartment;GO:0031984//organelle subcompartment;GO:0044464//cell part;GO:0043226//org…	K13250//translocon-associated protein subunit beta+ko04141//Protein processing in endoplasmic reticulum
maker-Harm_Chr14-augustus-gene-80.40	XP_021187406.1	product:uncharacterized_LOC110374147	253.78	128.317	50.6933	102.973	-1.11596	-2.18822	-1.26241
maker-Harm_Chr15-augustus-gene-41.45	XP_021194368.1	product:protein_obstructor-E%2C_transcript_variant	13.6333	6.87667	4.81333	5.37333	-1.07025	-1.30017	-1.23836	GO:1901135//carbohydrate derivative metabolic process;GO:0017144//drug metabolic process;GO:0006040//amino sugar metabolic process;GO:0043170//macromolecule metabolic process;GO:0009987//cellular process;GO:0044237//cellular metabolic process;GO:0006807//nitrogen compound metabolic process;GO:0006030//chitin metabolic process;GO:0008152//metabolic process;GO:1901564//organonitrogen compound metab…	K15174//RNA polymerase II-associated factor 1
genemark-Harm_Chr21-processed-gene-80.6	XP_021189671.1	product:uncharacterized_LOC110375746	2.98333	1.54	0.923333	0.933333	-1.06066	-1.49677	-1.58036		K02156//aubergine+ko04320//Dorso-ventral axis formation
maker-Harm_Chr21-augustus-gene-9.20	XP_021191219.1	product:zinc_transporter_ZIP1	10.0867	5.27	1.89	2.17667	-1.03982	-2.19188	-2.10225	GO:0044425//membrane part;GO:0016021//integral component of membrane;GO:0016020//membrane;GO:0031224//intrinsic component of membrane;GO:0046873//metal ion transmembrane transporter activity;GO:0005215//transporter activity;GO:0015318//inorganic molecular entity transmembrane transporter activity;GO:0022857//transmembrane transporter activity;GO:0015075//ion transmembrane transporter activity;GO:…	K14709//solute carrier family 39 (zinc transporter), member 1/2/3
maker-Harm_Chr9-augustus-gene-122.14	XP_021197296.1	product:flexible_cuticle_protein_12-like	285.073	153.11	105.553	95.5867	-1.03269	-1.27753	-1.47871
maker-Harm_Chr26-augustus-gene-42.37	XP_021195914.1	product:DNA_replication_licensing_factor_Mcm6	5.02333	2.65333	1.50667	1.90667	-1.03257	-1.55975	-1.2935	GO:0006725//cellular aromatic compound metabolic process;GO:0008152//metabolic process;GO:0034645//cellular macromolecule biosynthetic process;GO:0044237//cellular metabolic process;GO:0090304//nucleic acid metabolic process;GO:0034641//cellular nitrogen compound metabolic process;GO:0006260//DNA replication;GO:0006259//DNA metabolic process;GO:0044238//primary metabolic process;GO:1901360//organ…	K02542//DNA replication licensing factor MCM6 [EC:3.6.4.12]+ko03030//DNA replication+ko04110//Cell cycle
augustus_masked-Harm_Chr4-processed-gene-109.14	None		26.45	14.5567	8.29333	11.3933	-1.00804	-1.52686	-1.15177	GO:0016020//membrane;GO:0016021//integral component of membrane;GO:0031224//intrinsic component of membrane;GO:0044425//membrane part;
