# Supplementary material for: Transcriptional Analysis of Cotton Bollworm Strains with Different Genetic Mechanisms of Resistance and Their Response to Bacillus thuringiensis Cry1Ac Toxin
Source: Toxins (Basel). 2022 May 25;14(6):366. doi: 10.3390/toxins14060366 (PMC9228822; doi:10.3390/toxins14060366)
Supplement: Supplementary file 1 [file toxins-14-00366-s001.zip › manuscript supplementary/Table S7. Genes differentially expressed in Cry1Ac-treated SCD larvae when compared to control SCD larvae..xlsx]

## Sheet: Up
Gene ID	SCD_CK	SCD_Cry1Ac	log2(SCD_Cry1Ac/SCD_CK)	Qvalue	Pvalue
genemark-Harm_Chr27-processed-gene-31.2	0.03	48.69	9.22695	1.24549e-62	2.19981e-64
maker-Harm_Chr28-augustus-gene-43.21	5.886	4138.35	8.60964	9.24164e-261	3.98118e-264
augustus_masked-Harm_Chr31-processed-gene-8.7	0.493	316.423	8.2428	7.61213e-78	8.79921e-80
genemark-Harm_Chr12-processed-gene-47.20	0.24	187.093	8.15906	3.09379e-46	7.92995e-48
genemark-Harm_Chr12-processed-gene-15.27	0.043	62.63	7.99091	5.18709e-27	2.48405e-28
augustus_masked-Harm_Chr12-processed-gene-15.0	1.983	778.62	7.83631	3.85423e-206	3.87416e-209
genemark-Harm_Chr25-processed-gene-38.6	0.166	194.866	7.75515	4.0137e-25	2.04316e-26
genemark-Harm_Chr12-processed-gene-15.36	1.51	555.666	7.64818	3.5346e-127	1.72568e-129
genemark-Harm_Chr12-processed-gene-15.23	1.023	350.346	7.57676	3.40031e-157	9.27712e-160
genemark-Harm_Chr12-processed-gene-34.0	1.02	302.073	7.38963	1.08483e-167	2.64821e-170
genemark-Harm_Chr15-processed-gene-6.16	0	51.503	7.31224	1.53404e-16	1.16199e-17
augustus_masked-Harm_Chr12-processed-gene-47.3	0.063	47.8	7.15807	1.94056e-20	1.21494e-21
augustus_masked-Harm_Chr12-processed-gene-47.7	1.04	232.403	6.89248	2.71303e-77	3.25298e-79
augustus_masked-Harm_Chr29-processed-gene-53.2	5.97	1223.3	6.88211	2.03673e-194	2.48596e-197
genemark-Harm_Chr24-processed-gene-5.22	0.01	3.386	6.56222	1.99607e-16	1.51769e-17
augustus_masked-Harm_Chr18-processed-gene-2.23	0	4.226	6.31632	2.19455e-11	2.29256e-12
genemark-Harm_Chr20-processed-gene-0.27	0.033	12.306	6.18485	3.17347e-14	2.75241e-15
augustus_masked-Harm_Chr19-processed-gene-59.0	0	42.706	6.11533	1.45928e-10	1.62923e-11
augustus_masked-Harm_Chr28-processed-gene-6.3	0	8.586	6.1026	1.72291e-10	1.93221e-11
genemark-Harm_Chr31-processed-gene-75.13	0.503	87.093	6.03215	1.85112e-20	1.15496e-21
maker-Harm_Chr23-augustus-gene-116.21	0.46	51.946	5.98615	6.40101e-91	5.74473e-93
genemark-Harm_Chr23-processed-gene-96.4	0.313	35.23	5.76522	4.77996e-31	1.96992e-32
augustus_masked-Harm_Chr12-processed-gene-47.2	0	10.206	5.75763	4.19837e-09	5.29016e-10
augustus_masked-Harm_Chr4-processed-gene-45.11	0	1.09	5.75614	5.17522e-09	6.58049e-10
augustus_masked-Harm_Chr12-processed-gene-47.6	1.1	100.78	5.65757	7.28112e-52	1.68854e-53
genemark-Harm_Un004-processed-gene-0.13	0.91	80.853	5.63653	6.39408e-63	1.11098e-64
genemark-Harm_Chr14-processed-gene-15.13	22.72	1799.17	5.49817	1.02374e-104	7.12969e-107
genemark-Harm_Chr19-processed-gene-90.6	3.383	267.106	5.49006	1.21412e-107	8.19409e-110
genemark-Harm_Chr19-processed-gene-70.14	0.016	3.366	5.4898	1.46123e-10	1.63245e-11
augustus_masked-Harm_Chr21-processed-gene-9.0	0.313	36.39	5.45388	2.87723e-15	2.33434e-16
augustus_masked-Harm_Chr10-processed-gene-32.4	8.086	597.64	5.45241	5.21216e-209	4.49066e-212
maker-Harm_Chr15-augustus-gene-46.11	0.04	4.793	5.384	1.04552e-14	8.76774e-16
maker-Harm_Chr25-augustus-gene-30.17	0.586	53.33	5.3598	2.33389e-21	1.4126e-22
augustus_masked-Harm_Chr6-processed-gene-78.11	2.01	167.526	5.34782	6.95714e-25	3.57148e-26
augustus_masked-Harm_Chr9-processed-gene-110.15	0.026	5.053	5.31564	9.66758e-10	1.14806e-10
augustus_masked-Harm_Chr12-processed-gene-15.11	10.303	664.606	5.28499	1.34302e-155	3.76061e-158
augustus_masked-Harm_Un004-processed-gene-0.17	5.35	440.686	5.28433	2.27531e-22	1.30526e-23
genemark-Harm_Chr23-processed-gene-116.9	0.126	8.463	5.27642	1.99494e-59	3.91023e-61
maker-Harm_Chr12-augustus-gene-8.13	0.19	18.036	5.27345	9.6684e-16	7.6567e-17
augustus_masked-Harm_Chr26-processed-gene-75.0	6.5	422.616	5.26797	1.11015e-154	3.26797e-157
augustus_masked-Harm_Chr12-processed-gene-15.5	15.32	877.31	5.09448	9.19258e-216	5.94006e-219
augustus_masked-Harm_Chr17-processed-gene-79.25	0.09	7.8	5.04776	1.26231e-12	1.20902e-13
maker-Harm_Chr15-augustus-gene-46.12	3.106	172.743	4.99201	5.59929e-74	7.55792e-76
maker-Harm_Chr16-augustus-gene-43.23	21.313	1126.09	4.97447	1.27417e-119	7.31863e-122
maker-Harm_Chr22-augustus-gene-51.31	0.09	12.273	4.95807	3.16487e-08	4.36282e-09
genemark-Harm_Chr22-processed-gene-2.3	0.033	3.006	4.91736	5.62667e-10	6.56472e-11
genemark-Harm_Chr8-processed-gene-79.6	0.913	47.51	4.87154	3.3053e-49	8.02119e-51
maker-Harm_Chr25-augustus-gene-42.34	0	1.726	4.86135	4.21737e-06	7.34587e-07
maker-Harm_Chr10-augustus-gene-19.19	0	3.08	4.83693	5.01529e-06	8.81493e-07
genemark-Harm_Chr20-processed-gene-67.2	1.026	50.933	4.80488	4.75634e-54	1.06888e-55
maker-Harm_Chr15-augustus-gene-133.31	4.223	195.23	4.77708	1.19911e-167	3.01326e-170
maker-Harm_Chr31-augustus-gene-62.10	0	1.466	4.71372	1.10661e-05	2.00617e-06
genemark-Harm_Un006-processed-gene-0.14	34.373	1530.6	4.71032	1.33991e-172	3.17468e-175
genemark-Harm_Chr10-processed-gene-108.17	13.51	603.426	4.70644	3.5961e-120	2.0139e-122
genemark-Harm_Un006-processed-gene-0.16	25.136	1106.59	4.69765	8.33372e-180	1.61553e-182
genemark-Harm_Chr3-processed-gene-21.12	0.756	33.95	4.67359	9.39687e-42	2.72569e-43
maker-Harm_Chr12-augustus-gene-8.14	0.343	16.716	4.65762	9.61377e-23	5.37703e-24
genemark-Harm_Chr25-processed-gene-38.7	0.82	45.166	4.64288	2.1239e-13	1.92901e-14
augustus_masked-Harm_Chr28-processed-gene-114.17	0.106	7.5	4.6132	3.63382e-09	4.5501e-10
maker-Harm_Chr11-augustus-gene-47.21	0.133	11.403	4.60994	2.69182e-07	4.10499e-08
augustus_masked-Harm_Chr9-processed-gene-56.7	0.746	30.196	4.58456	1.55155e-35	5.45849e-37
augustus_masked-Harm_Chr12-processed-gene-15.4	0.213	11.316	4.56453	8.12171e-13	7.6972e-14
genemark-Harm_Chr26-processed-gene-75.8	0	7.976	4.56324	2.68787e-05	5.11792e-06
maker-Harm_Chr12-augustus-gene-12.21	1.16	47.023	4.56096	4.95156e-72	7.00357e-74
maker-Harm_Chr10-augustus-gene-47.23	0.106	5.826	4.52047	6.84595e-12	6.94524e-13
maker-Harm_Chr20-augustus-gene-85.14	14.69	559.873	4.5026	1.00644e-139	4.04656e-142
maker-Harm_Chr3-augustus-gene-15.24	0.13	13.226	4.46897	2.28367e-06	3.87771e-07
genemark-Harm_Chr4-processed-gene-95.8	0	0.473	4.42094	6.23347e-05	1.24822e-05
genemark-Harm_Chr10-processed-gene-80.20	1.466	54.913	4.39568	1.80111e-36	6.12958e-38
maker-Harm_Chr8-augustus-gene-80.16	0	3.866	4.38033	8.09371e-05	1.63931e-05
maker-Harm_Chr14-augustus-gene-80.34	1.423	51.573	4.34966	2.66906e-44	7.20538e-46
augustus_masked-Harm_Chr20-processed-gene-51.5	1.05	37.663	4.34468	5.20652e-39	1.61863e-40
genemark-Harm_Chr31-processed-gene-6.4	2	66.163	4.30954	5.08437e-134	2.19028e-136
genemark-Harm_Chr12-processed-gene-78.5	22.43	747.31	4.30625	1.08073e-176	2.40541e-179
maker-Harm_Chr7-augustus-gene-43.20	4.15	143.02	4.30259	5.66194e-64	9.7157e-66
maker-Harm_Chr19-augustus-gene-60.54	0.14	11.596	4.28454	8.05685e-06	1.43748e-06
genemark-Harm_Chr20-processed-gene-47.19	15.57	525.033	4.26073	6.60629e-48	1.65062e-49
maker-Harm_Chr18-augustus-gene-58.15	0.146	6.456	4.23547	4.38528e-09	5.53827e-10
maker-Harm_Chr28-augustus-gene-64.22	0.14	7.926	4.21593	7.92602e-07	1.27643e-07
genemark-Harm_Chr19-processed-gene-35.14	0	1.116	4.20475	0.000200085	4.28529e-05
genemark-Harm_Chr6-processed-gene-5.2	1.126	35.826	4.18608	1.04859e-43	2.85335e-45
maker-Harm_Chr23-augustus-gene-54.34	0.06	3.316	4.15436	1.20595e-06	1.98625e-07
maker-Harm_Chr21-augustus-gene-29.39	0.493	18.62	4.14272	8.99629e-08	1.30539e-08
augustus_masked-Harm_Chr17-processed-gene-33.8	1.276	42.276	4.13877	5.75139e-21	3.53887e-22
augustus_masked-Harm_Chr25-processed-gene-38.13	0.35	18.75	4.13508	1.21578e-06	2.00419e-07
maker-Harm_Chr16-augustus-gene-69.17	0.29	11.473	4.13231	9.56324e-10	1.13361e-10
genemark-Harm_Chr18-processed-gene-56.16	0	0.956	4.11215	0.00041882	9.32481e-05
genemark-Harm_Chr5-processed-gene-52.13	69.55	2083.56	4.10145	1.11129e-66	1.76333e-68
genemark-Harm_Chr21-processed-gene-112.12	0	7.8	4.09973	0.000332902	7.31376e-05
maker-Harm_Chr23-augustus-gene-93.19	0.836	29.13	4.09352	6.33595e-12	6.41875e-13
augustus_masked-Harm_Chr15-processed-gene-73.7	16.86	492.213	4.09272	3.66866e-97	3.0818e-99
maker-Harm_Chr17-augustus-gene-113.17	0	2.613	4.08293	0.000355338	7.82724e-05
augustus_masked-Harm_Chr10-processed-gene-32.5	0.273	9.853	4.06857	1.25524e-10	1.39601e-11
genemark-Harm_Chr20-processed-gene-47.20	23.356	678.283	4.05082	4.67269e-52	1.07357e-53
maker-Harm_Chr17-augustus-gene-77.25	0.036	2.61	4.04778	3.93909e-05	7.66719e-06
augustus_masked-Harm_Chr19-processed-gene-59.3	0	6.763	4.02591	0.000464989	0.000104195
maker-Harm_Chr18-augustus-gene-30.45	0	3.016	4.02591	0.000464989	0.000104195
maker-Harm_Chr16-augustus-gene-87.17	0.043	3.146	4.02407	4.40182e-05	8.62476e-06
genemark-Harm_Chr5-processed-gene-48.4	4.273	115.12	3.97031	1.41029e-67	2.20737e-69
augustus_masked-Harm_Chr21-processed-gene-93.5	0	2.186	3.96514	0.00064711	0.000147932
genemark-Harm_Chr26-processed-gene-17.16	4.203	106.893	3.93615	1.13659e-101	8.40531e-104
genemark-Harm_Chr8-processed-gene-115.34	0.29	8.393	3.93228	3.20224e-14	2.77966e-15
augustus_masked-Harm_Chr17-processed-gene-8.16	0.083	3.19	3.93155	9.21986e-07	1.4967e-07
maker-Harm_Chr7-augustus-gene-52.11	14.11	368.373	3.93135	4.71968e-69	7.11611e-71
genemark-Harm_Chr14-processed-gene-51.30	14.966	387.08	3.92875	8.02046e-73	1.12291e-74
maker-Harm_Chr16-augustus-gene-28.29	1.196	30.14	3.92724	4.33251e-61	7.96327e-63
genemark-Harm_Chr30-processed-gene-13.17	0.2	6.916	3.9142	1.15678e-07	1.69846e-08
maker-Harm_Chr2-augustus-gene-61.16	1.31	39.046	3.91018	1.10473e-11	1.13503e-12
maker-Harm_Chr30-augustus-gene-54.24	0.27	7.73	3.90659	4.93384e-13	4.60511e-14
maker-Harm_Chr8-augustus-gene-80.15	0	2.556	3.90298	0.000828842	0.00019275
augustus_masked-Harm_Chr9-processed-gene-110.12	0.053	2.516	3.90175	1.28385e-05	2.34501e-06
augustus_masked-Harm_Chr31-processed-gene-17.9	0	0.8	3.89623	0.000889257	0.000207949
augustus_masked-Harm_Chr5-processed-gene-72.23	0	3.656	3.89076	0.000863191	0.00020111
augustus_masked-Harm_Chr23-processed-gene-28.1	0	10.24	3.88554	0.000885115	0.00020679
augustus_masked-Harm_Chr19-processed-gene-90.13	0.326	25.846	3.86274	0.000913831	0.000214089
maker-Harm_Chr4-augustus-gene-20.31	0	4.283	3.84781	0.00104518	0.000247488
genemark-Harm_Chr24-processed-gene-30.11	0.03	1.996	3.81141	0.000187199	3.99988e-05
genemark-Harm_Chr21-processed-gene-29.20	0.43	15.186	3.81093	2.26597e-06	3.84425e-07
genemark-Harm_Chr5-processed-gene-34.9	0.03	1.233	3.80754	1.99023e-05	3.72955e-06
genemark-Harm_Chr5-processed-gene-90.4	1.19	27.646	3.79283	1.12785e-56	2.36454e-58
augustus_masked-Harm_Chr13-processed-gene-72.6	0.37	9.563	3.784	2.03429e-14	1.74101e-15
augustus_masked-Harm_Chr5-processed-gene-74.0	0.033	1.386	3.76886	2.71403e-05	5.17551e-06
genemark-Harm_Chr8-processed-gene-47.4	11.373	259.216	3.7676	6.54929e-73	9.12236e-75
genemark-Harm_Chr18-processed-gene-79.10	0.216	5.286	3.76457	1.76109e-17	1.26569e-18
maker-Harm_Chr9-augustus-gene-66.6	0.013	0.833	3.74649	0.00022368	4.81768e-05
genemark-Harm_Chr14-processed-gene-64.5	0.096	3.326	3.73797	4.27799e-06	7.45761e-07
maker-Harm_Chr12-augustus-gene-122.54	0	5.72	3.73031	0.00171019	0.000419321
maker-Harm_Chr9-augustus-gene-123.26	0.53	15.02	3.71959	1.29221e-07	1.90659e-08
augustus_masked-Harm_Chr25-processed-gene-24.4	0	3.193	3.70683	0.00194944	0.000484421
maker-Harm_Chr26-augustus-gene-95.36	0.156	4.8	3.6932	1.12672e-06	1.84362e-07
genemark-Harm_Chr21-processed-gene-116.8	0.106	2.596	3.68227	7.98249e-13	7.55952e-14
genemark-Harm_Chr23-processed-gene-84.8	0.763	16.346	3.65507	1.25381e-29	5.40127e-31
genemark-Harm_Chr8-processed-gene-29.6	1.806	38.633	3.65291	1.29515e-55	2.80827e-57
augustus_masked-Harm_Chr9-processed-gene-118.1	0	0.35	3.65114	0.00234183	0.000590164
genemark-Harm_Chr6-processed-gene-60.18	11.696	260.12	3.64599	9.72e-34	3.66384e-35
maker-Harm_Chr15-augustus-gene-50.25	0.21	4.833	3.6446	2.85699e-14	2.46356e-15
augustus_masked-Harm_Chr31-processed-gene-10.6	8.973	185.793	3.64252	2.51978e-82	2.69563e-84
augustus_masked-Harm_Chr23-processed-gene-40.3	0.486	10.326	3.63688	2.48343e-38	7.91675e-40
maker-Harm_Chr20-augustus-gene-89.36	4.96	105.49	3.6363	1.09672e-60	2.05517e-62
genemark-Harm_Chr9-processed-gene-110.9	0	2.256	3.62769	0.00260063	0.000658934
maker-Harm_Un001-augustus-gene-13.27	0.06	2.18	3.62675	0.000495369	0.00011136
maker-Harm_Chr29-augustus-gene-29.22	0.06	2.18	3.62675	0.000495369	0.00011136
genemark-Harm_Chr23-processed-gene-84.18	0.08	4.363	3.62491	0.000483817	0.000108657
maker-Harm_Chr5-augustus-gene-58.14	2.16	44.706	3.61977	5.89426e-44	1.59968e-45
maker-Harm_Chr13-augustus-gene-94.30	4.14	85.866	3.61905	8.06032e-68	1.25581e-69
genemark-Harm_Chr12-processed-gene-46.19	0.9	19.446	3.61438	4.94443e-27	2.36075e-28
maker-Harm_Chr10-augustus-gene-108.32	2.63	54.06	3.61011	4.18526e-33	1.60764e-34
augustus_masked-Harm_Chr9-processed-gene-79.3	0.19	5.303	3.56949	2.71984e-06	4.65739e-07
genemark-Harm_Chr5-processed-gene-46.14	13.906	272.333	3.5674	3.17778e-86	3.12535e-88
genemark-Harm_Chr18-processed-gene-33.20	2.103	41.22	3.56321	2.34555e-37	7.71296e-39
genemark-Harm_Chr4-processed-gene-126.16	0	1.093	3.55954	0.00333616	0.000865896
genemark-Harm_Chr19-processed-gene-101.3	0.113	4.046	3.54622	0.000128081	2.66775e-05
genemark-Harm_Chr7-processed-gene-10.14	0	0.543	3.54442	0.00372309	0.0009764
maker-Harm_Chr13-augustus-gene-117.23	3.55	70.92	3.53414	1.82897e-28	8.23352e-30
augustus_masked-Harm_Chr19-processed-gene-28.5	0	0.47	3.53173	0.00374061	0.0009827
maker-Harm_Chr29-augustus-gene-12.37	0.53	11.543	3.53085	4.7204e-08	6.63483e-09
maker-Harm_Chr4-augustus-gene-46.28	0.53	11.543	3.53085	4.7204e-08	6.63483e-09
augustus_masked-Harm_Chr29-processed-gene-132.4	3.166	64.44	3.52385	3.04859e-17	2.22165e-18
genemark-Harm_Chr8-processed-gene-111.11	0	1.043	3.52344	0.00387677	0.00102208
augustus_masked-Harm_Chr25-processed-gene-38.14	1.183	27.896	3.49427	7.15672e-08	1.02767e-08
genemark-Harm_Chr24-processed-gene-6.11	0.036	0.966	3.48277	0.000222795	4.79407e-05
genemark-Harm_Chr16-processed-gene-86.4	0.093	2.133	3.48079	7.1272e-06	1.26599e-06
augustus_masked-Harm_Chr9-processed-gene-61.10	81.243	1493.86	3.47914	2.66053e-100	2.04392e-102
maker-Harm_Chr25-augustus-gene-81.20	0.083	1.963	3.47778	2.92808e-07	4.47789e-08
maker-Harm_Chr4-augustus-gene-113.35	0.406	8.613	3.47192	5.56411e-10	6.48773e-11
maker-Harm_Chr26-augustus-gene-28.21	7.183	135.15	3.47115	1.85119e-85	1.86076e-87
maker-Harm_Chr2-augustus-gene-5.17	0.236	5.226	3.46462	3.6604e-09	4.59126e-10
genemark-Harm_Chr14-processed-gene-16.2	0.96	18.363	3.46415	1.53814e-21	9.16613e-23
genemark-Harm_Chr1-processed-gene-168.8	3.893	72.103	3.45596	5.16437e-61	9.5664e-63
maker-Harm_Chr2-augustus-gene-55.17	0.83	16.18	3.45197	1.03781e-17	7.36931e-19
genemark-Harm_Chr12-processed-gene-112.4	0.02	0.616	3.44893	0.00513601	0.00138873
augustus_masked-Harm_Chr13-processed-gene-39.12	24.156	446.87	3.44598	4.98521e-75	6.47848e-77
genemark-Harm_Chr26-processed-gene-15.9	0.156	3.116	3.43522	6.96092e-13	6.56209e-14
maker-Harm_Chr5-augustus-gene-74.28	2.486	45.17	3.42993	1.28676e-55	2.78084e-57
genemark-Harm_Chr20-processed-gene-50.1	0.06	1.496	3.42402	1.01417e-05	1.82984e-06
maker-Harm_Chr16-augustus-gene-63.11	15.99	279.91	3.41663	1.13724e-65	1.86982e-67
maker-Harm_Chr17-augustus-gene-57.28	0.08	1.603	3.41215	2.24779e-09	2.771e-10
maker-Harm_Chr4-augustus-gene-89.29	0.403	8.616	3.40545	2.44622e-07	3.71113e-08
genemark-Harm_Chr8-processed-gene-11.13	1.853	33.48	3.40222	5.85663e-42	1.68618e-43
augustus_masked-Harm_Chr15-processed-gene-49.13	0.82	14.743	3.39803	5.62974e-30	2.39692e-31
maker-Harm_Chr1-augustus-gene-32.25	0.053	1.76	3.38726	0.000324192	7.10624e-05
maker-Harm_Chr3-augustus-gene-47.12	0.02	2.526	3.38615	0.00731311	0.00204776
augustus_masked-Harm_Chr12-processed-gene-51.4	0.713	12.523	3.37621	3.71487e-40	1.12289e-41
augustus_masked-Harm_Chr31-processed-gene-59.5	0.81	15.073	3.37499	9.25304e-15	7.75294e-16
maker-Harm_Chr10-augustus-gene-78.21	1.11	20.21	3.37241	3.54311e-24	1.85448e-25
genemark-Harm_Chr15-processed-gene-142.9	128.95	2283.42	3.37184	2.87414e-61	5.24147e-63
genemark-Harm_Chr16-processed-gene-73.15	0.02	0.813	3.37156	0.00159087	0.00038834
augustus_masked-Harm_Chr26-processed-gene-75.2	0.093	3.943	3.36492	0.00176228	0.00043399
genemark-Harm_Chr18-processed-gene-20.16	0	1.723	3.35521	0.00692726	0.00192678
maker-Harm_Chr21-augustus-gene-136.19	2.893	52.223	3.35119	1.38168e-26	6.72585e-28
maker-Harm_Chr21-augustus-gene-56.50	0.92	15.913	3.349	9.9845e-25	5.16143e-26
maker-Harm_Chr21-augustus-gene-100.12	0	4.026	3.34327	0.00723187	0.00202085
genemark-Harm_Chr10-processed-gene-23.17	13.963	237.543	3.34031	3.56389e-87	3.4032e-89
genemark-Harm_Chr29-processed-gene-37.8	0	0.246	3.33705	0.0074239	0.00207984
genemark-Harm_Chr26-processed-gene-31.15	0.053	1.263	3.32815	2.37889e-05	4.49202e-06
augustus_masked-Harm_Un001-processed-gene-9.0	0.126	2.366	3.31495	1.73276e-06	2.90245e-07
augustus_masked-Harm_Chr22-processed-gene-73.0	1.276	21.25	3.31402	3.0414e-29	1.32111e-30
maker-Harm_Chr5-augustus-gene-47.34	10.52	174.85	3.31204	1.82523e-55	3.99695e-57
genemark-Harm_Chr3-processed-gene-106.13	0.476	8.223	3.30981	3.69052e-22	2.14627e-23
maker-Harm_Chr25-augustus-gene-47.40	0.063	1.87	3.30231	0.000608397	0.000138864
maker-Harm_Chr5-augustus-gene-46.23	2.94	53.143	3.29444	6.17094e-15	5.13063e-16
maker-Harm_Chr10-augustus-gene-77.31	2.053	33.613	3.28883	1.31049e-40	3.93298e-42
genemark-Harm_Chr4-processed-gene-20.18	0	0.273	3.27304	0.00971896	0.00279609
maker-Harm_Chr15-augustus-gene-20.41	8.4	134.606	3.26547	9.51876e-60	1.84525e-61
genemark-Harm_Chr11-processed-gene-31.13	0.216	3.94	3.26331	1.11913e-09	1.34267e-10
augustus_masked-Harm_Chr15-processed-gene-61.8	0.103	2.483	3.25371	0.000194787	4.16621e-05
genemark-Harm_Chr17-processed-gene-115.13	0.893	15.293	3.24787	8.37679e-13	7.94496e-14
genemark-Harm_Chr25-processed-gene-47.25	0.626	10.256	3.22504	2.11973e-15	1.70607e-16
genemark-Harm_Chr13-processed-gene-29.9	0.033	0.983	3.22347	0.000867345	0.000202264
genemark-Harm_Chr9-processed-gene-104.5	0.326	6.633	3.2155	2.83603e-05	5.42446e-06
genemark-Harm_Chr6-processed-gene-1.34	1.14	19.53	3.21547	2.51211e-12	2.46738e-13
genemark-Harm_Chr9-processed-gene-30.8	0	2.146	3.21315	0.0117597	0.00345175
genemark-Harm_Chr7-processed-gene-22.9	1.543	24.656	3.20606	6.18364e-18	4.35537e-19
genemark-Harm_Chr9-processed-gene-65.6	0	0.376	3.20603	0.0116343	0.00340977
maker-Harm_Chr17-augustus-gene-108.15	1.8	28.14	3.19647	1.69842e-22	9.68228e-24
augustus_masked-Harm_Chr12-processed-gene-73.16	0.516	8.446	3.1884	4.00783e-13	3.71202e-14
maker-Harm_Chr15-augustus-gene-20.32	22.226	337.8	3.18641	3.11829e-98	2.57469e-100
genemark-Harm_Chr23-processed-gene-106.3	4.573	69.336	3.1817	1.22201e-76	1.50908e-78
genemark-Harm_Chr7-processed-gene-21.31	1.4	21.526	3.17894	2.69606e-34	1.00851e-35
augustus_masked-Harm_Chr9-processed-gene-15.2	16.356	246.656	3.17633	4.3547e-61	8.0353e-63
augustus_masked-Harm_Chr14-processed-gene-85.7	0.676	10.29	3.17619	1.62414e-27	7.56799e-29
genemark-Harm_Chr19-processed-gene-68.6	63.916	965.233	3.17103	2.53445e-112	1.58312e-114
maker-Harm_Chr9-augustus-gene-76.13	2.906	45.303	3.15596	6.30525e-20	4.05622e-21
maker-Harm_Chr28-augustus-gene-13.13	7.543	111.026	3.15558	1.34137e-54	2.97591e-56
maker-Harm_Chr4-augustus-gene-67.27	0.123	3.44	3.1534	0.0015312	0.000372576
maker-Harm_Chr17-augustus-gene-28.34	0.203	4.083	3.15046	0.00448016	0.00119628
augustus_masked-Harm_Chr12-processed-gene-83.14	1.286	20.943	3.14706	3.44165e-10	3.95365e-11
genemark-Harm_Chr19-processed-gene-60.39	0.936	17.48	3.14569	1.27178e-05	2.32021e-06
genemark-Harm_Chr31-processed-gene-77.3	0.576	9.406	3.14493	9.16695e-10	1.08334e-10
augustus_masked-Harm_Chr19-processed-gene-78.18	133.853	2008.6	3.14386	2.1384e-60	4.05326e-62
genemark-Harm_Chr19-processed-gene-6.33	1.826	26.886	3.13825	6.45719e-63	1.12658e-64
genemark-Harm_Chr23-processed-gene-56.16	0.283	4.696	3.12761	1.90303e-08	2.55914e-09
genemark-Harm_Chr4-processed-gene-99.6	4.606	67.696	3.12699	1.91523e-62	3.41023e-64
genemark-Harm_Chr21-processed-gene-72.8	1.573	22.77	3.1217	9.82446e-40	3.0049e-41
maker-Harm_Chr9-augustus-gene-78.14	186.23	3043.82	3.12112	3.7591e-11	4.01064e-12
maker-Harm_Chr23-augustus-gene-5.26	0.05	1.78	3.11929	0.00592572	0.00162686
maker-Harm_Chr8-augustus-gene-86.23	0.01	0.39	3.11418	0.00518456	0.00140297
maker-Harm_Chr4-augustus-gene-128.59	0.016	0.613	3.10975	0.00575149	0.00157249
maker-Harm_Chr22-augustus-gene-118.22	5.096	73.563	3.10442	1.00703e-31	4.02724e-33
genemark-Harm_Chr9-processed-gene-78.10	559.913	8172.41	3.10372	1.51644e-76	1.88357e-78
genemark-Harm_Chr29-processed-gene-33.15	0.62	9.553	3.10139	5.1525e-13	4.8129e-14
maker-Harm_Chr22-augustus-gene-1.31	0.75	12.746	3.10092	1.31627e-06	2.17739e-07
maker-Harm_Chr8-augustus-gene-115.65	2.496	35.686	3.08863	1.2787e-43	3.48869e-45
maker-Harm_Chr11-augustus-gene-36.18	0.236	3.943	3.08814	1.78785e-06	2.99978e-07
genemark-Harm_Chr2-processed-gene-33.11	0.04	0.706	3.08219	7.61225e-05	1.53524e-05
maker-Harm_Chr8-augustus-gene-18.17	0.39	5.806	3.0804	2.00053e-14	1.7078e-15
genemark-Harm_Chr16-processed-gene-77.8	0.756	11.793	3.07906	2.01011e-11	2.09555e-12
maker-Harm_Chr29-augustus-gene-68.35	0.483	8.22	3.0669	2.40661e-06	4.0951e-07
maker-Harm_Chr19-augustus-gene-60.57	0	3.7	3.06495	0.0185092	0.00572498
genemark-Harm_Chr11-processed-gene-46.1	0.016	0.54	3.06347	0.00643004	0.00177786
genemark-Harm_Chr23-processed-gene-121.81	0	0.72	3.03824	0.0189594	0.00588329
maker-Harm_Chr26-augustus-gene-66.9	0.253	3.996	3.03203	8.05722e-06	1.43813e-06
maker-Harm_Chr15-augustus-gene-70.29	1.026	14.453	3.01951	3.25498e-15	2.64549e-16
maker-Harm_Chr31-augustus-gene-74.15	0.04	0.68	3.0179	0.000293879	6.40593e-05
maker-Harm_Chr12-augustus-gene-83.24	1.283	17.65	3.01423	1.82018e-21	1.09252e-22
maker-Harm_Chr16-augustus-gene-90.10	1.39	19.283	3.00607	3.12167e-22	1.81096e-23
maker-Harm_Chr21-augustus-gene-56.44	0.193	6.62	2.99981	0.00833646	0.00235944
maker-Harm_Chr25-augustus-gene-50.36	0.136	2.473	2.99408	0.000340719	7.49298e-05
augustus_masked-Harm_Chr9-processed-gene-49.5	0.4	5.98	2.98981	5.91724e-07	9.35934e-08
maker-Harm_Chr16-augustus-gene-71.17	0	0.39	2.98969	0.0216696	0.00684429
maker-Harm_Chr1-augustus-gene-32.24	0.063	2.096	2.98966	0.00918127	0.00262557
maker-Harm_Chr10-augustus-gene-73.15	30.703	407.96	2.98769	1.14522e-76	1.40603e-78
maker-Harm_Chr27-augustus-gene-9.25	101.47	1351.64	2.98366	3.86686e-68	5.94133e-70
augustus_masked-Harm_Chr26-processed-gene-20.0	0.51	7.5	2.97954	6.49339e-07	1.03452e-07
maker-Harm_Chr20-augustus-gene-48.22	13.99	185.973	2.97785	2.00147e-31	8.09036e-33
maker-Harm_Chr27-augustus-gene-41.26	0.336	4.586	2.9757	5.14547e-14	4.50709e-15
maker-Harm_Chr19-augustus-gene-35.36	1.346	19.473	2.96838	1.17475e-09	1.41024e-10
genemark-Harm_Chr25-processed-gene-82.6	0.906	12.583	2.96096	4.83918e-14	4.23185e-15
maker-Harm_Chr9-augustus-gene-55.10	0.25	3.673	2.95734	6.31831e-07	1.00391e-07
genemark-Harm_Chr9-processed-gene-123.11	3.466	47.143	2.95438	5.02733e-15	4.14011e-16
genemark-Harm_Chr25-processed-gene-18.12	0	4.883	2.95436	0.0252311	0.00810481
maker-Harm_Chr29-augustus-gene-74.24	6.863	89.6	2.9536	7.06109e-63	1.24208e-64
augustus_masked-Harm_Chr4-processed-gene-27.15	5.686	76.61	2.94552	2.55907e-14	2.20115e-15
genemark-Harm_Chr17-processed-gene-27.20	0	1.003	2.94358	0.0244951	0.00783323
genemark-Harm_Chr22-processed-gene-25.20	1.116	19.966	2.93609	0.000650551	0.000148812
genemark-Harm_Chr12-processed-gene-6.11	0.2	3.03	2.9343	6.51826e-07	1.03895e-07
maker-Harm_Chr8-augustus-gene-84.14	0.05	1.61	2.93369	0.0105404	0.0030536
genemark-Harm_Chr15-processed-gene-68.12	0.143	2.173	2.93124	1.36265e-05	2.49969e-06
genemark-Harm_Chr25-processed-gene-50.28	0.26	3.576	2.92238	1.40429e-08	1.86022e-09
genemark-Harm_Chr21-processed-gene-96.4	1.27	16.056	2.92086	3.87318e-31	1.59065e-32
maker-Harm_Chr3-augustus-gene-27.19	4.01	50.596	2.92048	1.55237e-36	5.23848e-38
maker-Harm_Chr29-augustus-gene-101.16	2.906	39.1	2.92045	2.80569e-09	3.48697e-10
genemark-Harm_Chr11-processed-gene-30.16	0.24	3.06	2.92039	8.64591e-08	1.25269e-08
genemark-Harm_Chr20-processed-gene-50.13	0.173	5.263	2.91328	0.0117568	0.00344904
genemark-Harm_Chr29-processed-gene-91.8	0.056	1.78	2.90992	0.0127362	0.00376837
maker-Harm_Chr16-augustus-gene-12.32	12.773	160.146	2.90841	5.34428e-51	1.25648e-52
maker-Harm_Chr10-augustus-gene-126.31	1.193	15.626	2.90445	1.4129e-16	1.06819e-17
maker-Harm_Chr8-augustus-gene-102.25	2.386	31.183	2.90232	2.38179e-27	1.12181e-28
augustus_masked-Harm_Chr10-processed-gene-53.0	3.146	39.36	2.89599	1.47421e-35	5.17582e-37
genemark-Harm_Chr20-processed-gene-87.4	0.113	3.556	2.89296	0.0122145	0.00359911
genemark-Harm_Chr25-processed-gene-29.7	0.036	0.543	2.89295	0.000111771	2.30476e-05
genemark-Harm_Chr20-processed-gene-51.11	0	0.106	2.88986	0.0282342	0.00917489
genemark-Harm_Chr16-processed-gene-59.22	1.293	16.376	2.8876	1.56829e-22	8.90666e-24
genemark-Harm_Chr23-processed-gene-83.12	0	0.783	2.88118	0.0289582	0.00944551
maker-Harm_Chr22-augustus-gene-28.21	0.753	9.196	2.88106	7.13917e-20	4.60807e-21
maker-Harm_Chr14-augustus-gene-75.22	1.346	16.5	2.88059	3.10478e-36	1.06331e-37
genemark-Harm_Chr16-processed-gene-55.10	1.06	13.11	2.87385	8.2971e-19	5.56397e-20
maker-Harm_Chr13-augustus-gene-30.32	0.03	1.016	2.87224	0.0158603	0.00481229
genemark-Harm_Chr24-processed-gene-42.8	0.04	1.196	2.86998	0.0137551	0.00409848
maker-Harm_Chr13-augustus-gene-108.28	0	5.723	2.86685	0.0300827	0.00985981
genemark-Harm_Chr8-processed-gene-76.14	3.116	37.133	2.86244	3.5912e-38	1.14997e-39
genemark-Harm_Chr5-processed-gene-51.13	3.076	39.283	2.86187	1.45668e-12	1.40041e-13
genemark-Harm_Chr3-processed-gene-62.13	0.35	4.71	2.84711	7.34512e-08	1.05631e-08
maker-Harm_Chr12-augustus-gene-84.17	6.07	73.396	2.84601	2.37751e-60	4.52355e-62
augustus_masked-Harm_Chr9-processed-gene-40.5	0.52	7.016	2.8443	1.04076e-07	1.51915e-08
genemark-Harm_Chr11-processed-gene-56.11	4.013	47.996	2.84429	3.54722e-51	8.30265e-53
maker-Harm_Chr26-augustus-gene-93.13	0.22	2.953	2.84334	0.00119625	0.000286695
maker-Harm_Chr14-augustus-gene-50.31	0.22	2.953	2.84334	0.00119625	0.000286695
maker-Harm_Chr31-augustus-gene-55.11	0.22	2.953	2.84334	0.00119625	0.000286695
maker-Harm_Chr18-augustus-gene-13.17	0.22	2.953	2.84334	0.00119625	0.000286695
maker-Harm_Chr2-augustus-gene-13.15	0	0.756	2.8225	0.0339512	0.0112984
maker-Harm_Chr6-augustus-gene-64.36	0	0.676	2.82219	0.0348228	0.0116134
genemark-Harm_Chr30-processed-gene-5.7	0.903	10.87	2.81872	1.66108e-32	6.47592e-34
genemark-Harm_Chr13-processed-gene-22.22	0.193	2.336	2.8159	7.83866e-14	6.95057e-15
genemark-Harm_Chr30-processed-gene-29.5	2.86	36.803	2.80898	7.07622e-09	9.12471e-10
maker-Harm_Chr17-augustus-gene-41.26	1.14	18.113	2.79243	0.00117268	0.000280372
maker-Harm_Chr25-augustus-gene-81.21	0.053	1.003	2.78435	0.00759541	0.00213062
genemark-Harm_Chr6-processed-gene-64.16	0.066	0.69	2.77861	0.0378363	0.0127597
genemark-Harm_Chr8-processed-gene-89.12	0.066	0.69	2.77861	0.0378363	0.0127597
genemark-Harm_Chr8-processed-gene-90.6	0.066	0.69	2.77861	0.0378363	0.0127597
maker-Harm_Chr21-augustus-gene-29.34	0.63	7.09	2.77824	3.70209e-19	2.45069e-20
maker-Harm_Chr8-augustus-gene-73.37	0.573	8.813	2.77796	0.0021121	0.000526964
maker-Harm_Chr7-augustus-gene-67.46	0.176	3.023	2.77757	0.00396936	0.00104905
genemark-Harm_Chr10-processed-gene-19.12	0	1.123	2.77724	0.0379448	0.0128094
maker-Harm_Chr10-augustus-gene-127.30	2.163	25.183	2.7679	3.948e-28	1.80279e-29
genemark-Harm_Chr11-processed-gene-27.5	0.616	7.096	2.76307	2.23962e-15	1.80579e-16
maker-Harm_Chr4-augustus-gene-62.30	5.9	66.78	2.75863	1.46069e-49	3.51329e-51
maker-Harm_Chr29-augustus-gene-71.42	3.37	37.09	2.75471	4.06332e-23	2.21137e-24
genemark-Harm_Chr8-processed-gene-106.13	1.64	19.79	2.75237	2.6511e-08	3.62223e-09
genemark-Harm_Chr31-processed-gene-24.5	0.253	89.006	2.75008	0.0443713	0.015263
maker-Harm_Chr29-augustus-gene-12.32	0.63	7.023	2.74691	8.77648e-21	5.44434e-22
maker-Harm_Chr4-augustus-gene-47.31	0.63	7.023	2.74691	8.77648e-21	5.44434e-22
maker-Harm_Chr5-augustus-gene-51.21	943.373	10597.9	2.74091	3.29316e-56	6.99868e-58
genemark-Harm_Chr30-processed-gene-24.9	0.046	0.876	2.73734	0.0101363	0.00292781
maker-Harm_Chr22-augustus-gene-54.26	0.11	2.926	2.7355	0.022635	0.00718151
maker-Harm_Chr22-augustus-gene-92.39	4.18	46.086	2.73051	1.00661e-25	5.01569e-27
genemark-Harm_Chr31-processed-gene-16.5	0	0.16	2.72831	0.0425814	0.0145739
augustus_masked-Harm_Chr8-processed-gene-57.6	0.326	3.763	2.72439	1.28244e-09	1.54412e-10
augustus_masked-Harm_Chr25-processed-gene-61.3	0.01	0.283	2.72351	0.0215046	0.00678426
genemark-Harm_Chr16-processed-gene-89.1	0	0.18	2.71644	0.0439028	0.0150798
maker-Harm_Chr26-augustus-gene-31.38	0.106	2.103	2.71472	0.0109774	0.00320227
augustus_masked-Harm_Chr15-processed-gene-64.11	0.293	3.563	2.71182	1.16033e-05	2.10939e-06
augustus_masked-Harm_Chr19-processed-gene-54.12	0.203	2.833	2.70613	0.00110802	0.000263719
maker-Harm_Chr17-augustus-gene-60.26	1.62	17.93	2.70534	7.12132e-16	5.59357e-17
maker-Harm_Chr4-augustus-gene-104.19	2.636	28.24	2.70326	1.3774e-35	4.82603e-37
genemark-Harm_Chr18-processed-gene-123.8	10.793	115.323	2.70251	1.92044e-21	1.15409e-22
genemark-Harm_Chr1-processed-gene-170.18	87.983	962.69	2.69541	2.73044e-56	5.76357e-58
maker-Harm_Chr5-augustus-gene-72.32	4.166	45.18	2.69223	6.06678e-39	1.89042e-40
genemark-Harm_Chr15-processed-gene-24.4	9.233	100.913	2.6918	6.00691e-38	1.93646e-39
augustus_masked-Harm_Chr10-processed-gene-39.14	1.14	13.64	2.68922	9.9766e-07	1.62385e-07
genemark-Harm_Chr17-processed-gene-84.12	107.02	1146.25	2.68696	3.02093e-68	4.61989e-70
maker-Harm_Chr11-augustus-gene-42.15	0.6	7.05	2.68531	2.05207e-06	3.46088e-07
maker-Harm_Chr29-augustus-gene-12.30	11.4	123.176	2.68372	4.30977e-33	1.66165e-34
maker-Harm_Chr4-augustus-gene-47.33	11.4	123.176	2.68372	4.30977e-33	1.66165e-34
maker-Harm_Chr8-augustus-gene-71.20	0.036	0.493	2.68237	0.0028754	0.000734128
maker-Harm_Chr9-augustus-gene-72.31	4.216	45.183	2.68189	2.15112e-34	7.84583e-36
genemark-Harm_Chr7-processed-gene-86.39	0.11	1.79	2.68096	0.00568703	0.00155249
augustus_masked-Harm_Chr3-processed-gene-38.3	2.066	25.076	2.67772	1.91582e-05	3.57671e-06
augustus_masked-Harm_Chr20-processed-gene-68.15	0.46	5.43	2.67352	1.55375e-06	2.5881e-07
genemark-Harm_Chr23-processed-gene-39.17	0.193	2.183	2.6576	1.81432e-05	3.37384e-06
genemark-Harm_Chr8-processed-gene-106.15	2.236	23.673	2.65629	2.23e-35	7.86137e-37
genemark-Harm_Chr22-processed-gene-104.1	0.013	0.333	2.6493	0.0281155	0.00912824
augustus_masked-Harm_Chr5-processed-gene-83.6	1.163	14.586	2.64827	0.000104792	2.15256e-05
genemark-Harm_Chr7-processed-gene-10.10	0.143	1.636	2.64647	0.00022368	4.81671e-05
maker-Harm_Chr21-augustus-gene-141.73	0.14	1.826	2.64568	0.0294557	0.00962373
maker-Harm_Chr31-augustus-gene-65.24	1.16	11.936	2.64261	2.65577e-19	1.74471e-20
genemark-Harm_Chr31-processed-gene-74.4	1.623	16.726	2.63544	6.12249e-15	5.08156e-16
genemark-Harm_Chr18-processed-gene-30.25	0.296	4.333	2.62968	0.00318849	0.000824227
maker-Harm_Chr17-augustus-gene-4.33	0.043	1.146	2.62852	0.0331205	0.0109958
maker-Harm_Chr31-augustus-gene-53.21	0.043	0.766	2.62607	0.0146202	0.004393
maker-Harm_Chr10-augustus-gene-43.19	0.103	1.59	2.6244	0.00690769	0.00192035
maker-Harm_Chr5-augustus-gene-108.40	0.033	0.556	2.61837	0.0152603	0.00460504
augustus_masked-Harm_Chr14-processed-gene-56.4	0.256	2.836	2.61399	2.82499e-08	3.87808e-09
genemark-Harm_Chr8-processed-gene-2.5	134.463	1396.14	2.60488	7.77909e-41	2.32903e-42
genemark-Harm_Chr17-processed-gene-65.11	0.196	2.543	2.6047	0.00194478	0.000482984
maker-Harm_Chr29-augustus-gene-29.17	1.903	19.033	2.60308	5.1436e-15	4.25063e-16
maker-Harm_Un001-augustus-gene-13.32	1.903	19.033	2.60308	5.1436e-15	4.25063e-16
genemark-Harm_Chr24-processed-gene-7.13	3.926	39.486	2.60109	2.03118e-27	9.53754e-29
genemark-Harm_Chr2-processed-gene-6.6	0.003	0.066	2.59863	0.0334569	0.0111229
maker-Harm_Chr5-augustus-gene-35.13	0.55	5.78	2.59548	2.84317e-09	3.5356e-10
genemark-Harm_Chr7-processed-gene-52.9	2.96	29.526	2.59475	4.98888e-43	1.38262e-44
genemark-Harm_Chr29-processed-gene-46.13	0.186	1.94	2.5925	1.49403e-05	2.7525e-06
genemark-Harm_Chr8-processed-gene-49.20	0.303	3.4	2.589	9.75349e-06	1.7549e-06
maker-Harm_Chr30-augustus-gene-59.20	1.46	14.89	2.57886	2.15453e-20	1.35045e-21
genemark-Harm_Chr4-processed-gene-126.22	4.613	45.573	2.57693	4.70954e-28	2.17083e-29
maker-Harm_Chr21-augustus-gene-29.32	0.836	9.82	2.57637	0.00306416	0.000789741
maker-Harm_Chr4-augustus-gene-101.45	2.45	24.226	2.57604	4.7512e-27	2.26508e-28
genemark-Harm_Chr5-processed-gene-29.11	0.403	5.023	2.57217	0.00128559	0.000309305
genemark-Harm_Chr19-processed-gene-78.5	3.793	37.41	2.56208	1.01843e-29	4.37262e-31
genemark-Harm_Chr17-processed-gene-27.26	0.163	1.616	2.56037	2.58305e-08	3.52183e-09
augustus_masked-Harm_Chr15-processed-gene-79.3	0.053	0.813	2.55935	0.00948393	0.00271914
genemark-Harm_Chr23-processed-gene-65.18	15.873	153.486	2.55448	3.61536e-31	1.48217e-32
augustus_masked-Harm_Chr19-processed-gene-57.1	2.35	23.043	2.54685	1.16602e-15	9.25918e-17
genemark-Harm_Chr12-processed-gene-122.23	8.256	79.933	2.53972	3.39522e-38	1.08477e-39
maker-Harm_Chr5-augustus-gene-83.29	3.146	30.54	2.53858	9.62399e-37	3.21997e-38
augustus_masked-Harm_Chr27-processed-gene-51.6	4.636	47.41	2.53525	1.00816e-10	1.11109e-11
maker-Harm_Chr25-augustus-gene-41.40	0.05	1.136	2.52873	0.0413216	0.0141071
genemark-Harm_Chr25-processed-gene-9.13	10.726	100.773	2.52676	5.749e-20	3.69425e-21
genemark-Harm_Chr8-processed-gene-95.9	0.226	2.773	2.52616	0.00159087	0.000388338
genemark-Harm_Chr17-processed-gene-75.17	3.836	36.993	2.52442	3.66101e-36	1.25906e-37
augustus_masked-Harm_Chr23-processed-gene-86.2	0.496	5.3	2.52367	5.49575e-05	1.09023e-05
maker-Harm_Chr17-augustus-gene-96.25	0.14	2.053	2.52215	0.0250781	0.00804673
maker-Harm_Chr5-augustus-gene-91.43	0.143	2.3	2.52162	0.0244697	0.00782334
maker-Harm_Chr8-augustus-gene-46.35	3.91	37.143	2.51624	3.11138e-57	6.45598e-59
augustus_masked-Harm_Chr12-processed-gene-47.0	1.546	15.513	2.51573	1.5346e-08	2.04165e-09
augustus_masked-Harm_Chr14-processed-gene-35.8	1.02	9.77	2.50427	2.8148e-23	1.52381e-24
genemark-Harm_Chr2-processed-gene-39.10	2.74	26.14	2.50425	3.31168e-24	1.73098e-25
genemark-Harm_Chr20-processed-gene-77.15	0.026	0.286	2.50239	0.0223142	0.00706372
genemark-Harm_Chr19-processed-gene-93.4	4.23	39.886	2.49996	5.20871e-40	1.57817e-41
genemark-Harm_Chr22-processed-gene-17.8	15.366	146.516	2.49803	1.02197e-37	3.33856e-39
genemark-Harm_Chr16-processed-gene-22.19	0.123	1.736	2.49452	0.0135673	0.00403473
augustus_masked-Harm_Chr17-processed-gene-54.15	3.806	35.396	2.49243	1.63865e-17	1.17534e-18
genemark-Harm_Chr15-processed-gene-119.4	0.026	0.593	2.49134	0.0451975	0.0155894
genemark-Harm_Chr5-processed-gene-51.12	601.253	5546.63	2.48398	1.18365e-77	1.38523e-79
genemark-Harm_Chr29-processed-gene-108.11	2.226	20.946	2.48215	4.70878e-23	2.57279e-24
maker-Harm_Chr15-augustus-gene-41.53	0.213	2.833	2.47752	0.00799457	0.00225407
maker-Harm_Chr29-augustus-gene-59.26	0.1	1.1	2.47698	0.000746149	0.000172438
genemark-Harm_Chr7-processed-gene-79.16	1.176	11.213	2.47515	5.69822e-12	5.74814e-13
genemark-Harm_Chr22-processed-gene-44.15	0.04	0.796	2.47444	0.0482441	0.0167857
maker-Harm_Chr15-augustus-gene-108.64	9.84	91.163	2.47405	7.37835e-26	3.67116e-27
genemark-Harm_Chr15-processed-gene-17.4	2.22	21.37	2.47199	1.35621e-08	1.79556e-09
genemark-Harm_Chr9-processed-gene-94.15	3.853	35.413	2.46527	2.78623e-23	1.50634e-24
genemark-Harm_Chr18-processed-gene-30.20	0.053	1.216	2.46511	0.0483339	0.0168506
genemark-Harm_Chr6-processed-gene-18.9	0.086	0.786	2.46494	8.83341e-07	1.42953e-07
maker-Harm_Chr12-augustus-gene-48.22	5.63	54.576	2.46459	8.22842e-14	7.30798e-15
genemark-Harm_Chr4-processed-gene-19.17	0.8	7.323	2.46454	6.94373e-23	3.84876e-24
maker-Harm_Chr23-augustus-gene-118.28	131.706	1224.26	2.46425	8.1935e-49	1.99425e-50
maker-Harm_Chr6-augustus-gene-109.12	13.746	125.08	2.46372	1.57486e-26	7.68884e-28
maker-Harm_Chr5-augustus-gene-99.35	1.56	13.94	2.46283	2.70335e-15	2.18939e-16
maker-Harm_Chr17-augustus-gene-30.20	5.596	52.32	2.46182	4.22387e-23	2.30481e-24
augustus_masked-Harm_Chr28-processed-gene-106.0	0.193	1.986	2.46124	2.08576e-05	3.91304e-06
genemark-Harm_Chr16-processed-gene-28.6	3.783	33.833	2.46095	6.137e-18	4.31811e-19
maker-Harm_Chr18-augustus-gene-72.39	1.103	10.19	2.45767	1.93356e-10	2.17956e-11
maker-Harm_Chr21-augustus-gene-56.40	0.99	8.943	2.45629	4.08447e-11	4.37244e-12
genemark-Harm_Chr30-processed-gene-13.9	0.24	2.4	2.45253	5.68816e-05	1.13167e-05
genemark-Harm_Chr23-processed-gene-40.5	0.146	1.43	2.44648	2.54232e-06	4.32785e-07
genemark-Harm_Chr6-processed-gene-81.5	0.663	6.046	2.44317	2.19285e-12	2.14121e-13
genemark-Harm_Chr4-processed-gene-56.2	0.02	0.29	2.44036	0.0282009	0.00916204
genemark-Harm_Chr27-processed-gene-32.13	0.476	4.68	2.43849	3.75236e-07	5.79773e-08
genemark-Harm_Chr5-processed-gene-52.22	1.026	10.21	2.43617	3.88508e-07	6.01116e-08
genemark-Harm_Chr18-processed-gene-14.4	1.29	11.293	2.43508	6.07744e-15	5.03981e-16
genemark-Harm_Chr16-processed-gene-14.4	0.636	5.976	2.43333	3.88579e-08	5.40127e-09
genemark-Harm_Chr15-processed-gene-82.8	3.11	28.916	2.4325	7.82536e-19	5.23638e-20
maker-Harm_Chr21-augustus-gene-74.21	3.24	30.793	2.42768	3.766e-07	5.82151e-08
maker-Harm_Chr6-augustus-gene-64.40	0.876	8.396	2.42487	5.3175e-08	7.51352e-09
maker-Harm_Chr15-augustus-gene-67.31	8.693	78.376	2.42311	5.15109e-42	1.47935e-43
maker-Harm_Chr17-augustus-gene-60.31	5.873	51.836	2.42202	1.09704e-41	3.18997e-43
augustus_masked-Harm_Chr23-processed-gene-64.8	0.133	1.85	2.41757	0.0175091	0.00538674
maker-Harm_Chr30-augustus-gene-12.13	0.97	8.813	2.41333	2.93044e-14	2.53321e-15
maker-Harm_Chr29-augustus-gene-128.37	7.27	66.51	2.41204	2.47449e-23	1.33425e-24
genemark-Harm_Chr20-processed-gene-46.6	31.106	280.923	2.40539	1.9627e-21	1.1823e-22
maker-Harm_Chr15-augustus-gene-58.24	0.39	3.803	2.40412	0.000236645	5.10908e-05
genemark-Harm_Chr20-processed-gene-44.18	0.06	0.796	2.39754	0.0257	0.00826837
genemark-Harm_Chr22-processed-gene-25.14	0.293	2.626	2.39584	2.60734e-12	2.56841e-13
maker-Harm_Chr2-augustus-gene-21.28	0.3	2.646	2.39487	4.35483e-10	5.02457e-11
maker-Harm_Chr21-augustus-gene-43.28	0.333	3.786	2.39311	0.0157634	0.00477722
genemark-Harm_Chr6-processed-gene-18.11	0.556	4.913	2.38912	0.000406963	9.05206e-05
maker-Harm_Chr15-augustus-gene-72.26	23.03	201.766	2.38711	3.58665e-22	2.08328e-23
augustus_masked-Harm_Chr3-processed-gene-93.22	3.606	32.223	2.38574	6.27924e-11	6.82114e-12
augustus_masked-Harm_Chr20-processed-gene-46.26	119.66	1055.25	2.38543	3.52663e-29	1.53695e-30
augustus_masked-Harm_Chr12-processed-gene-15.1	4.65	40.676	2.38506	4.0816e-23	2.22425e-24
genemark-Harm_Un006-processed-gene-0.15	0.16	1.706	2.37626	0.00751455	0.00210686
genemark-Harm_Chr29-processed-gene-114.8	0.103	1.383	2.37577	0.0227543	0.00722591
maker-Harm_Chr15-augustus-gene-76.26	1.133	9.856	2.36834	2.79146e-12	2.75178e-13
maker-Harm_Chr29-augustus-gene-90.18	0.08	0.926	2.36281	0.0117995	0.00346815
genemark-Harm_Chr25-processed-gene-48.25	0.213	2.203	2.3621	0.00273849	0.000696813
maker-Harm_Chr17-augustus-gene-89.26	0.43	3.763	2.36004	2.38476e-08	3.23777e-09
maker-Harm_Chr9-augustus-gene-78.13	353.03	3432.77	2.35909	2.89142e-05	5.54079e-06
genemark-Harm_Chr20-processed-gene-64.27	0.25	2.446	2.35427	0.000114744	2.371e-05
augustus_masked-Harm_Chr8-processed-gene-79.16	17.87	154.92	2.34679	3.49201e-08	4.83134e-09
genemark-Harm_Chr20-processed-gene-46.18	1058.72	9218.64	2.34651	8.0637e-29	3.58374e-30
genemark-Harm_Chr24-processed-gene-37.2	0.92	8.006	2.34464	3.36687e-12	3.33834e-13
genemark-Harm_Un001-processed-gene-9.14	0.313	2.723	2.335	0.000719638	0.000165907
maker-Harm_Chr15-augustus-gene-36.33	0.483	4.03	2.33149	0.00243981	0.000615521
genemark-Harm_Chr14-processed-gene-52.5	14.506	121.036	2.32761	4.2289e-27	2.00393e-28
maker-Harm_Chr1-augustus-gene-109.25	1.063	9.013	2.3272	6.89159e-19	4.59671e-20
genemark-Harm_Chr15-processed-gene-20.17	1.31	11.456	2.32459	1.79473e-08	2.40835e-09
maker-Harm_Chr4-augustus-gene-32.17	1.27	11.333	2.32419	1.1269e-06	1.84472e-07
maker-Harm_Chr19-augustus-gene-2.28	0.06	0.743	2.32412	0.0286219	0.00931733
maker-Harm_Chr17-augustus-gene-44.28	11.256	93.483	2.31759	3.63086e-24	1.90302e-25
maker-Harm_Chr16-augustus-gene-88.25	54.316	459.92	2.31666	5.89279e-35	2.09006e-36
genemark-Harm_Chr3-processed-gene-25.6	0.22	1.99	2.31573	9.19048e-05	1.87333e-05
genemark-Harm_Chr29-processed-gene-101.14	7.733	65.466	2.31382	4.73164e-29	2.0723e-30
maker-Harm_Chr23-augustus-gene-19.30	9.613	77.986	2.31073	6.16331e-24	3.26131e-25
genemark-Harm_Chr15-processed-gene-42.13	1.23	10.186	2.31027	1.42394e-11	1.47322e-12
genemark-Harm_Chr20-processed-gene-66.6	0.203	2.563	2.30096	0.0277034	0.00897855
maker-Harm_Chr17-augustus-gene-57.37	0.863	7.113	2.29673	4.41088e-12	4.41785e-13
genemark-Harm_Chr5-processed-gene-61.6	25.496	205.15	2.29609	1.1499e-36	3.86383e-38
genemark-Harm_Chr29-processed-gene-22.6	0.326	3.013	2.29279	0.00129216	0.000311071
maker-Harm_Chr9-augustus-gene-78.12	1867.65	15596.2	2.29253	2.84712e-33	1.08545e-34
maker-Harm_Chr11-augustus-gene-1.21	0.19	2.153	2.28978	0.0318133	0.0104887
genemark-Harm_Chr31-processed-gene-7.4	0.47	3.98	2.28903	4.65464e-10	5.38051e-11
augustus_masked-Harm_Chr4-processed-gene-91.23	1.446	12.35	2.28849	1.5255e-07	2.26503e-08
maker-Harm_Chr5-augustus-gene-20.38	1.046	8.533	2.28206	7.17121e-09	9.2575e-10
maker-Harm_Chr5-augustus-gene-13.37	1.046	8.533	2.28206	7.17121e-09	9.2575e-10
genemark-Harm_Chr16-processed-gene-37.6	0.31	2.763	2.28146	0.000365552	8.07585e-05
genemark-Harm_Chr15-processed-gene-20.24	9.266	76.293	2.28042	7.9645e-36	2.76767e-37
genemark-Harm_Chr4-processed-gene-5.14	24.293	197.96	2.27909	1.82135e-34	6.62998e-36
genemark-Harm_Chr5-processed-gene-131.10	8.653	69.993	2.27693	3.41365e-44	9.23999e-46
maker-Harm_Chr5-augustus-gene-102.35	0.116	1.1	2.27449	0.00779621	0.00219254
maker-Harm_Chr10-augustus-gene-117.49	0.63	5.166	2.26839	5.40752e-09	6.89529e-10
maker-Harm_Chr14-augustus-gene-56.17	0.35	2.913	2.26766	2.64935e-07	4.03641e-08
genemark-Harm_Chr15-processed-gene-80.15	2.226	19.19	2.26537	7.90663e-06	1.40924e-06
genemark-Harm_Chr14-processed-gene-40.11	6.646	52.943	2.26495	1.13532e-26	5.50218e-28
maker-Harm_Chr25-augustus-gene-53.24	0.453	4.81	2.26397	0.0115811	0.00339252
maker-Harm_Chr31-augustus-gene-13.27	0.363	3.093	2.26136	9.29322e-05	1.89561e-05
genemark-Harm_Chr21-processed-gene-34.6	1.48	12.036	2.26061	9.19858e-07	1.49259e-07
genemark-Harm_Chr2-processed-gene-55.10	0.236	2.056	2.25943	0.000157085	3.31922e-05
genemark-Harm_Chr7-processed-gene-67.28	0.82	6.676	2.25621	7.79025e-17	5.79459e-18
genemark-Harm_Chr26-processed-gene-85.6	1.2	9.88	2.25395	4.14739e-10	4.77926e-11
genemark-Harm_Chr9-processed-gene-98.13	0.73	5.98	2.25181	3.04545e-11	3.22956e-12
genemark-Harm_Chr4-processed-gene-67.17	1.563	12.27	2.25035	3.32954e-10	3.81769e-11
augustus_masked-Harm_Chr5-processed-gene-4.4	3.646	30.04	2.24967	4.29615e-08	6.00252e-09
maker-Harm_Chr5-augustus-gene-111.72	7.87	63.196	2.24808	3.28035e-11	3.48928e-12
augustus_masked-Harm_Chr14-processed-gene-48.12	7.333	57.873	2.24802	2.50327e-28	1.1305e-29
maker-Harm_Chr28-augustus-gene-102.45	0.133	1.413	2.24802	0.0122278	0.00360479
maker-Harm_Chr22-augustus-gene-112.16	4.806	38.286	2.24774	3.41668e-10	3.92012e-11
augustus_masked-Harm_Chr31-processed-gene-22.10	6.086	48.813	2.24753	1.35661e-20	8.43497e-22
augustus_masked-Harm_Chr28-processed-gene-39.5	60.023	471.463	2.24001	2.44787e-48	6.04586e-50
genemark-Harm_Chr16-processed-gene-5.21	3.73	29.676	2.23499	5.00088e-14	4.37684e-15
genemark-Harm_Chr29-processed-gene-33.11	1.563	12.483	2.22783	1.55722e-11	1.61334e-12
genemark-Harm_Chr29-processed-gene-33.13	2.453	19.906	2.2259	3.30516e-10	3.78498e-11
augustus_masked-Harm_Chr20-processed-gene-39.6	6.513	50.4	2.22433	5.26306e-15	4.35691e-16
maker-Harm_Chr25-augustus-gene-35.30	0.55	4.59	2.22292	0.000145258	3.05159e-05
genemark-Harm_Chr24-processed-gene-16.10	0.053	0.486	2.22081	0.00859052	0.0024369
maker-Harm_Chr31-augustus-gene-25.9	0.91	7.046	2.2204	2.53013e-17	1.83656e-18
maker-Harm_Chr14-augustus-gene-50.32	0.543	4.393	2.22031	0.000940746	0.000220935
maker-Harm_Chr3-augustus-gene-85.29	0.216	2.206	2.2141	0.0144182	0.00432607
maker-Harm_Chr19-augustus-gene-71.45	3.76	29.586	2.21403	1.15279e-21	6.82004e-23
maker-Harm_Chr5-augustus-gene-108.36	0.58	5.076	2.21103	0.00077494	0.000179324
maker-Harm_Chr29-augustus-gene-65.35	1.296	9.87	2.20991	3.2249e-14	2.80164e-15
augustus_masked-Harm_Chr7-processed-gene-4.0	54.86	424.353	2.20832	6.82265e-35	2.43456e-36
genemark-Harm_Chr14-processed-gene-79.8	1.776	13.543	2.20405	1.25901e-21	7.46654e-23
maker-Harm_Chr1-augustus-gene-40.18	0.556	4.406	2.20329	7.01946e-07	1.12489e-07
maker-Harm_Chr8-augustus-gene-43.27	10.52	79.223	2.20188	9.15853e-23	5.10926e-24
genemark-Harm_Chr29-processed-gene-59.8	0.336	2.65	2.20041	2.0739e-07	3.11799e-08
genemark-Harm_Chr5-processed-gene-105.1	0.986	7.566	2.1921	4.25915e-19	2.82557e-20
genemark-Harm_Chr18-processed-gene-100.2	3.646	27.773	2.19163	1.06006e-18	7.15431e-20
genemark-Harm_Chr26-processed-gene-37.6	5.26	40.303	2.1898	9.79792e-23	5.48706e-24
maker-Harm_Chr6-augustus-gene-13.19	0.51	3.996	2.18074	5.51159e-07	8.68606e-08
maker-Harm_Chr16-augustus-gene-73.33	3.856	28.493	2.17972	4.92636e-20	3.15149e-21
augustus_masked-Harm_Chr9-processed-gene-31.4	0.51	3.85	2.17936	4.10718e-07	6.3784e-08
genemark-Harm_Chr17-processed-gene-41.14	5.42	40.976	2.17887	1.57568e-21	9.41246e-23
maker-Harm_Chr19-augustus-gene-17.16	6.386	49.586	2.17731	3.40725e-11	3.62791e-12
genemark-Harm_Chr31-processed-gene-54.6	0.136	1.513	2.17706	0.0446551	0.0153663
genemark-Harm_Chr7-processed-gene-72.8	0.776	5.913	2.17384	9.73464e-08	1.41672e-08
genemark-Harm_Chr17-processed-gene-63.1	8.55	63.16	2.17224	7.98078e-37	2.66446e-38
genemark-Harm_Chr19-processed-gene-79.14	25.393	190.073	2.1721	3.86811e-32	1.52747e-33
augustus_masked-Harm_Chr14-processed-gene-45.9	6.05	45.16	2.16834	9.54711e-16	7.55328e-17
maker-Harm_Chr5-augustus-gene-11.25	16.646	126.13	2.16817	6.52571e-27	3.13916e-28
maker-Harm_Chr5-augustus-gene-18.25	16.646	126.13	2.16817	6.52571e-27	3.13916e-28
maker-Harm_Chr10-augustus-gene-43.22	0.32	2.856	2.16698	0.00704335	0.00196362
maker-Harm_Chr26-augustus-gene-42.35	6.55	48.746	2.16697	1.43529e-23	7.64635e-25
maker-Harm_Chr27-augustus-gene-22.16	23.076	174.933	2.1669	3.48068e-33	1.32949e-34
augustus_masked-Harm_Chr12-processed-gene-15.9	0.573	4.246	2.16614	0.00522406	0.00141741
augustus_masked-Harm_Chr17-processed-gene-18.7	18.23	136.21	2.16457	3.65295e-36	1.25367e-37
genemark-Harm_Chr11-processed-gene-24.9	0.733	5.58	2.15922	9.76129e-07	1.5867e-07
genemark-Harm_Chr18-processed-gene-28.16	63.84	477.37	2.15673	1.81856e-18	1.24301e-19
augustus_masked-Harm_Chr5-processed-gene-72.21	0.253	2.393	2.15608	0.0172847	0.00530528
maker-Harm_Chr9-augustus-gene-95.48	2.99	22.206	2.15475	1.07762e-11	1.10563e-12
maker-Harm_Chr4-augustus-gene-31.33	9.983	75.69	2.15218	5.97229e-16	4.65674e-17
augustus_masked-Harm_Chr16-processed-gene-90.2	1.406	11.66	2.15041	0.00059333	0.000135212
genemark-Harm_Chr11-processed-gene-22.10	1.423	10.946	2.14951	1.95093e-06	3.2833e-07
maker-Harm_Chr4-augustus-gene-74.47	1.416	10.683	2.1487	5.80793e-09	7.41837e-10
maker-Harm_Chr5-augustus-gene-28.34	1.26	10.966	2.14787	0.00730413	0.00204419
genemark-Harm_Chr4-processed-gene-92.32	0.073	0.566	2.14682	1.16543e-06	1.91616e-07
genemark-Harm_Chr18-processed-gene-56.26	0.466	3.96	2.14653	0.00315691	0.00081552
genemark-Harm_Chr7-processed-gene-84.16	0.073	0.536	2.14451	0.0340223	0.0113269
maker-Harm_Chr7-augustus-gene-68.21	20.156	145.953	2.14243	6.9882e-28	3.23621e-29
genemark-Harm_Chr20-processed-gene-51.9	0.206	1.826	2.13697	0.0086416	0.00245325
maker-Harm_Chr23-augustus-gene-61.25	1.773	13.3	2.13641	7.04045e-15	5.86873e-16
maker-Harm_Chr15-augustus-gene-91.38	2.65	19.37	2.12404	5.0972e-09	6.47031e-10
maker-Harm_Chr5-augustus-gene-60.11	82.48	614.736	2.12295	9.09055e-23	5.06481e-24
augustus_masked-Harm_Chr8-processed-gene-60.14	12.306	90.21	2.12292	4.26698e-28	1.9607e-29
genemark-Harm_Chr25-processed-gene-4.11	0.55	4.13	2.12033	7.15742e-10	8.39692e-11
augustus_masked-Harm_Chr17-processed-gene-19.4	0.196	1.896	2.11525	0.0358483	0.0120121
augustus_masked-Harm_Chr21-processed-gene-56.6	0.476	3.58	2.11471	6.13251e-07	9.72625e-08
maker-Harm_Chr3-augustus-gene-16.26	1.286	9.276	2.11276	2.45539e-10	2.78364e-11
augustus_masked-Harm_Chr28-processed-gene-68.14	0.606	4.533	2.10869	7.71051e-08	1.11495e-08
maker-Harm_Chr13-augustus-gene-39.17	118.703	864.073	2.10587	5.24993e-29	2.30683e-30
maker-Harm_Chr15-augustus-gene-70.33	28.643	204.6	2.10487	2.51049e-35	8.8682e-37
genemark-Harm_Chr27-processed-gene-10.3	0.086	0.816	2.09978	0.049919	0.0174437
genemark-Harm_Chr2-processed-gene-9.14	0.236	1.78	2.09934	3.58813e-05	6.95315e-06
maker-Harm_Chr25-augustus-gene-24.19	2.776	21.223	2.0983	1.07246e-06	1.74945e-07
maker-Harm_Chr16-augustus-gene-93.10	1.66	15.9	2.09777	0.0350631	0.0117137
maker-Harm_Chr22-augustus-gene-36.12	0.356	2.97	2.09745	0.00692765	0.00192739
maker-Harm_Chr15-augustus-gene-56.23	0.876	6.28	2.09588	8.82299e-13	8.38082e-14
maker-Harm_Chr16-augustus-gene-57.26	8.146	57.426	2.09317	1.90734e-27	8.94235e-29
maker-Harm_Chr9-augustus-gene-78.18	33.3	238.45	2.09242	2.28428e-31	9.28276e-33
genemark-Harm_Chr23-processed-gene-57.10	0.563	4.15	2.09112	7.42614e-05	1.49504e-05
genemark-Harm_Chr23-processed-gene-110.20	10.26	73.676	2.08903	7.85301e-20	5.07446e-21
genemark-Harm_Chr1-processed-gene-122.5	0.5	3.733	2.08845	0.00217418	0.000544326
maker-Harm_Chr6-augustus-gene-101.29	6.14	43.05	2.08801	3.37454e-19	2.2266e-20
genemark-Harm_Chr17-processed-gene-24.12	0.04	0.39	2.08623	0.0439952	0.0151242
augustus_masked-Harm_Chr6-processed-gene-75.2	28.59	197.873	2.08529	9.98193e-27	4.82326e-28
augustus_masked-Harm_Chr27-processed-gene-62.11	5.086	36.43	2.08409	7.01623e-13	6.62431e-14
maker-Harm_Chr5-augustus-gene-61.30	0.043	0.36	2.08251	0.0195839	0.00609678
genemark-Harm_Chr16-processed-gene-42.22	4.626	32.65	2.08199	2.38549e-08	3.24048e-09
maker-Harm_Chr4-augustus-gene-64.29	1.723	12.206	2.0798	1.58506e-08	2.11675e-09
maker-Harm_Chr16-augustus-gene-36.24	0.136	1.063	2.07906	0.000306167	6.68476e-05
augustus_masked-Harm_Chr15-processed-gene-71.12	0.123	1.16	2.07589	0.0409617	0.0139696
genemark-Harm_Chr21-processed-gene-20.18	0.22	1.566	2.07315	0.00305099	0.000785529
genemark-Harm_Chr12-processed-gene-120.10	138.156	988.66	2.07194	1.04562e-21	6.17853e-23
maker-Harm_Chr3-augustus-gene-8.37	18.52	130.85	2.07035	4.10012e-28	1.8752e-29
genemark-Harm_Chr3-processed-gene-40.15	1.433	10.13	2.06964	3.67353e-09	4.61038e-10
genemark-Harm_Chr8-processed-gene-69.11	5.94	41.173	2.06936	3.36163e-28	1.52779e-29
maker-Harm_Chr23-augustus-gene-114.11	0.223	1.616	2.06914	1.11937e-05	2.03171e-06
genemark-Harm_Chr4-processed-gene-16.5	7.406	51.696	2.06428	8.50235e-22	5.00569e-23
maker-Harm_Chr25-augustus-gene-8.28	0.693	5.06	2.05946	0.000244995	5.29639e-05
genemark-Harm_Chr7-processed-gene-55.8	0.413	2.916	2.05893	7.30327e-10	8.58236e-11
augustus_masked-Harm_Chr3-processed-gene-63.0	0.506	4.086	2.05692	0.0101266	0.00292428
augustus_masked-Harm_Chr28-processed-gene-114.16	0.68	5.046	2.05472	0.000326866	7.16721e-05
augustus_masked-Harm_Chr10-processed-gene-80.6	3.36	23.733	2.05245	9.52679e-12	9.71613e-13
genemark-Harm_Chr21-processed-gene-125.34	1.476	10.78	2.04969	0.000342511	7.53731e-05
genemark-Harm_Chr1-processed-gene-109.8	6.74	46.983	2.04957	2.20098e-31	8.92843e-33
maker-Harm_Chr23-augustus-gene-19.36	1.12	8.003	2.04942	4.57216e-07	7.14318e-08
genemark-Harm_Chr10-processed-gene-123.9	0.443	3.473	2.04831	0.0156835	0.00474965
maker-Harm_Chr3-augustus-gene-58.40	0.873	8.093	2.0473	0.0363628	0.0122027
maker-Harm_Chr4-augustus-gene-76.31	2.113	14.5	2.04685	7.45297e-08	1.07342e-08
genemark-Harm_Chr21-processed-gene-113.7	0.153	1.133	2.04663	0.0313896	0.0103287
maker-Harm_Chr7-augustus-gene-43.27	7.646	53.303	2.0466	1.96123e-09	2.40648e-10
maker-Harm_Chr29-augustus-gene-33.24	0.383	2.883	2.04619	0.00243981	0.000615559
maker-Harm_Chr2-augustus-gene-62.37	0.123	1.126	2.04507	0.0307321	0.0100992
augustus_masked-Harm_Chr13-processed-gene-117.14	0.1	0.693	2.04487	2.6447e-06	4.51163e-07
maker-Harm_Chr19-augustus-gene-29.29	1.93	13.82	2.04326	2.6401e-05	5.01749e-06
maker-Harm_Chr15-augustus-gene-82.21	1.013	7.586	2.04264	0.000917609	0.00021504
maker-Harm_Chr4-augustus-gene-91.35	0.366	2.596	2.04165	9.89956e-06	1.78331e-06
augustus_masked-Harm_Chr17-processed-gene-39.9	15.006	104.91	2.03807	4.92671e-20	3.15535e-21
maker-Harm_Chr9-augustus-gene-29.18	0.573	4.646	2.03585	0.01509	0.00454932
genemark-Harm_Chr12-processed-gene-48.6	4.823	40.243	2.02831	0.00814769	0.00230309
maker-Harm_Chr12-augustus-gene-64.23	2.753	18.683	2.02669	4.62174e-18	3.23535e-19
maker-Harm_Chr23-augustus-gene-53.26	0.273	2.16	2.02428	0.00965783	0.00277642
maker-Harm_Chr8-augustus-gene-72.43	27.033	182.58	2.021	1.74687e-25	8.75444e-27
augustus_masked-Harm_Chr28-processed-gene-116.22	0.363	2.7	2.01396	0.000632483	0.000144452
maker-Harm_Chr4-augustus-gene-93.49	6.753	43.94	2.01367	6.45582e-11	7.02687e-12
maker-Harm_Chr17-augustus-gene-100.29	0.3	2.186	2.01012	0.00417275	0.0011079
genemark-Harm_Chr20-processed-gene-46.16	15.52	107.656	2.00597	3.43535e-08	4.75049e-09
genemark-Harm_Chr5-processed-gene-131.8	2.58	17.513	2.00426	4.35944e-13	4.05333e-14
augustus_masked-Harm_Chr16-processed-gene-52.6	0.36	2.736	2.00355	0.00598043	0.00164512
genemark-Harm_Chr9-processed-gene-95.22	2.203	14.66	2.00353	7.09532e-18	5.01787e-19
maker-Harm_Chr11-augustus-gene-27.15	0.59	4.423	2.00264	0.00538708	0.00146551
augustus_masked-Harm_Chr22-processed-gene-28.2	7.41	49.25	2.00206	8.32083e-23	4.62999e-24
maker-Harm_Chr23-augustus-gene-6.17	3.28	21.933	2.00137	1.36375e-15	1.08685e-16
maker-Harm_Chr5-augustus-gene-33.24	1.74	12.213	2.00036	0.000542947	0.000122834
genemark-Harm_Chr19-processed-gene-31.13	20.253	154.113	2.00002	0.000907347	0.00021244
genemark-Harm_Chr8-processed-gene-111.10	13.593	91.703	1.99889	5.36846e-24	2.82916e-25
maker-Harm_Chr18-augustus-gene-19.26	0.803	6.296	1.9987	0.00724585	0.0020258
augustus_masked-Harm_Chr1-processed-gene-106.8	0.383	2.753	1.99755	0.00134346	0.000324869
maker-Harm_Chr24-augustus-gene-16.62	0.36	2.64	1.99586	0.00400128	0.00105893
genemark-Harm_Chr23-processed-gene-67.4	19.726	137.646	1.99546	1.3464e-11	1.39106e-12
genemark-Harm_Chr7-processed-gene-73.5	0.533	3.856	1.99498	0.000707252	0.000162798
genemark-Harm_Chr31-processed-gene-67.12	7.123	46.723	1.99468	6.81079e-29	3.02202e-30
genemark-Harm_Chr19-processed-gene-28.17	2.89	19.036	1.99404	8.15968e-14	7.24107e-15
maker-Harm_Chr4-augustus-gene-88.33	5.023	33.466	1.99256	9.34692e-10	1.1073e-10
genemark-Harm_Chr7-processed-gene-87.4	0.816	5.54	1.99055	2.66727e-05	5.07487e-06
augustus_masked-Harm_Chr8-processed-gene-100.1	0.273	1.936	1.98966	0.000150147	3.16615e-05
maker-Harm_Chr9-augustus-gene-94.22	0.55	4.216	1.98945	0.00427818	0.00113804
augustus_masked-Harm_Chr28-processed-gene-45.12	5.386	34.426	1.98811	3.08481e-12	3.0476e-13
genemark-Harm_Chr17-processed-gene-113.8	1.48	9.716	1.98564	4.87452e-17	3.59429e-18
genemark-Harm_Chr27-processed-gene-64.1	5.263	35.5	1.98384	1.89222e-10	2.1316e-11
genemark-Harm_Chr11-processed-gene-14.10	1.696	12.063	1.98305	6.33266e-05	1.26899e-05
genemark-Harm_Chr2-processed-gene-47.7	0.86	5.84	1.98263	2.48449e-07	3.77276e-08
genemark-Harm_Chr4-processed-gene-94.10	1.653	10.893	1.98191	1.23988e-12	1.18665e-13
augustus_masked-Harm_Chr5-processed-gene-63.7	7.526	49.116	1.98157	1.66975e-21	9.98635e-23
maker-Harm_Chr25-augustus-gene-41.51	2.456	15.8	1.98098	1.71791e-09	2.09312e-10
genemark-Harm_Chr8-processed-gene-76.7	0.28	2.04	1.97569	0.00164312	0.000402286
maker-Harm_Chr13-augustus-gene-79.29	13.576	86.45	1.97395	1.195e-14	1.0047e-15
maker-Harm_Chr8-augustus-gene-72.47	7.526	48.733	1.97151	1.84742e-15	1.48293e-16
augustus_masked-Harm_Chr17-processed-gene-75.9	1.496	11.203	1.9692	0.0108312	0.0031534
genemark-Harm_Chr9-processed-gene-77.4	2.233	14.61	1.96842	2.65282e-06	4.5274e-07
maker-Harm_Chr3-augustus-gene-22.25	4.893	32.213	1.96768	3.00314e-13	2.75992e-14
maker-Harm_Chr3-augustus-gene-10.29	15.84	102.533	1.96739	2.6723e-27	1.26247e-28
genemark-Harm_Chr8-processed-gene-8.6	1.183	7.783	1.96557	1.81613e-17	1.30916e-18
genemark-Harm_Chr2-processed-gene-46.17	0.276	1.883	1.96501	0.000360796	7.96042e-05
maker-Harm_Chr23-augustus-gene-112.32	42.85	272.71	1.96394	9.83802e-27	4.74666e-28
maker-Harm_Chr28-augustus-gene-8.11	0.86	6.263	1.96378	0.00794391	0.00223807
genemark-Harm_Chr17-processed-gene-52.6	1.473	9.626	1.96124	4.09051e-16	3.15716e-17
genemark-Harm_Chr12-processed-gene-87.12	0.926	6.006	1.96097	3.07626e-10	3.51402e-11
augustus_masked-Harm_Chr17-processed-gene-55.22	2.293	14.756	1.96055	4.79416e-10	5.54866e-11
maker-Harm_Chr5-augustus-gene-76.27	15.53	99.586	1.96023	1.35874e-14	1.14821e-15
maker-Harm_Chr15-augustus-gene-119.14	1.7	11.95	1.95611	5.94483e-05	1.187e-05
genemark-Harm_Chr6-processed-gene-33.2	0.12	0.813	1.9522	0.0483339	0.0168516
genemark-Harm_Chr1-processed-gene-36.6	0.12	0.813	1.9522	0.0483339	0.0168516
genemark-Harm_Chr16-processed-gene-10.18	0.12	0.813	1.9522	0.0483339	0.0168516
genemark-Harm_Chr9-processed-gene-62.7	0.12	0.813	1.9522	0.0483339	0.0168516
genemark-Harm_Chr1-processed-gene-86.8	0.12	0.813	1.9522	0.0483339	0.0168516
genemark-Harm_Chr7-processed-gene-66.5	0.12	0.813	1.9522	0.0483339	0.0168516
genemark-Harm_Chr16-processed-gene-27.11	0.12	0.813	1.9522	0.0483339	0.0168516
genemark-Harm_Chr3-processed-gene-74.19	11.496	74.85	1.9508	6.0151e-13	5.65319e-14
genemark-Harm_Chr27-processed-gene-39.7	0.746	4.746	1.94675	1.62161e-05	2.9957e-06
augustus_masked-Harm_Chr6-processed-gene-112.7	3	19.36	1.94402	2.51335e-12	2.4704e-13
genemark-Harm_Chr26-processed-gene-7.16	1.33	8.41	1.94112	3.9431e-07	6.1066e-08
maker-Harm_Chr19-augustus-gene-62.18	2.44	15.66	1.93947	1.04172e-10	1.15032e-11
genemark-Harm_Chr8-processed-gene-8.7	0.91	6.03	1.93887	1.50321e-06	2.49743e-07
genemark-Harm_Chr11-processed-gene-58.1	1.463	9.373	1.93596	1.81603e-08	2.43954e-09
genemark-Harm_Chr11-processed-gene-48.2	0.34	2.32	1.93519	0.00110232	0.000262115
genemark-Harm_Chr25-processed-gene-39.27	0.25	1.85	1.93437	0.0156203	0.00472489
maker-Harm_Chr10-augustus-gene-90.14	3.6	22.733	1.93409	6.75538e-29	2.99258e-30
genemark-Harm_Chr31-processed-gene-43.9	2.45	15.6	1.93354	4.22485e-17	3.10312e-18
genemark-Harm_Chr15-processed-gene-41.28	0.463	3.003	1.93257	5.27804e-07	8.30283e-08
genemark-Harm_Chr2-processed-gene-6.4	2.296	14.7	1.93112	7.65164e-14	6.76825e-15
genemark-Harm_Chr14-processed-gene-106.9	23.126	147.803	1.93086	1.34226e-27	6.24485e-29
genemark-Harm_Chr9-processed-gene-63.6	5.226	33.016	1.9277	1.13771e-10	1.2604e-11
augustus_masked-Harm_Chr4-processed-gene-31.4	4.28	28.113	1.92766	6.88753e-07	1.10317e-07
maker-Harm_Chr13-augustus-gene-44.28	4.38	27.683	1.92654	1.33818e-07	1.97634e-08
genemark-Harm_Chr16-processed-gene-75.24	1.213	7.883	1.92482	9.29844e-08	1.35124e-08
maker-Harm_Chr4-augustus-gene-98.23	18.18	113.24	1.92299	6.30026e-17	4.67725e-18
maker-Harm_Chr27-augustus-gene-64.15	0.726	5.176	1.92054	0.0157791	0.00478539
genemark-Harm_Chr22-processed-gene-37.11	3.943	25.22	1.91931	1.79274e-12	1.73507e-13
genemark-Harm_Chr28-processed-gene-116.15	27.026	166.823	1.91599	1.28255e-19	8.35206e-21
maker-Harm_Chr22-augustus-gene-47.14	7.826	49.453	1.91294	1.17035e-11	1.20497e-12
maker-Harm_Chr29-augustus-gene-69.28	1.643	10.373	1.91173	4.20691e-09	5.30395e-10
genemark-Harm_Chr21-processed-gene-107.4	0.493	3.626	1.91023	0.0310486	0.0102076
maker-Harm_Chr22-augustus-gene-1.26	26.276	167.47	1.91002	6.52195e-23	3.58688e-24
maker-Harm_Chr5-augustus-gene-104.35	23.176	141.95	1.90869	5.85908e-17	4.3371e-18
maker-Harm_Chr5-augustus-gene-111.67	4.06	25.3	1.90736	3.84512e-14	3.34874e-15
maker-Harm_Chr14-augustus-gene-80.41	183.27	1131.75	1.90628	1.94695e-23	1.04281e-24
augustus_masked-Harm_Chr26-processed-gene-31.11	0.28	1.963	1.90502	0.0171935	0.00527482
genemark-Harm_Chr23-processed-gene-82.7	6.566	40.8	1.90253	6.03564e-32	2.40073e-33
genemark-Harm_Chr19-processed-gene-2.15	14.333	90.39	1.89917	2.94436e-17	2.14147e-18
genemark-Harm_Chr10-processed-gene-11.12	0.68	4.476	1.89887	0.0029448	0.000754553
maker-Harm_Chr29-augustus-gene-46.31	6.49	39.986	1.89813	3.72143e-15	3.03528e-16
augustus_masked-Harm_Chr8-processed-gene-113.9	106.526	666.563	1.89716	1.14748e-30	4.78665e-32
genemark-Harm_Chr6-processed-gene-103.25	0.403	3.006	1.89716	0.0198765	0.00619248
augustus_masked-Harm_Chr14-processed-gene-22.0	16.036	99.856	1.89695	7.83518e-17	5.83925e-18
augustus_masked-Harm_Chr6-processed-gene-79.2	0.653	4.063	1.89694	8.83244e-07	1.42874e-07
maker-Harm_Chr3-augustus-gene-93.26	12.15	74.376	1.89522	8.89115e-22	5.24098e-23
genemark-Harm_Chr23-processed-gene-110.17	46.963	289.066	1.89283	4.9811e-27	2.38183e-28
augustus_masked-Harm_Chr10-processed-gene-23.4	3.643	22.266	1.89221	5.05116e-07	7.92779e-08
genemark-Harm_Chr27-processed-gene-32.10	0.05	0.35	1.89149	0.0190712	0.00592209
genemark-Harm_Chr17-processed-gene-65.14	0.27	2	1.88941	0.0178782	0.00551184
maker-Harm_Chr14-augustus-gene-25.17	0.333	2.083	1.88697	4.80849e-06	8.43765e-07
genemark-Harm_Chr30-processed-gene-56.5	0.42	3.01	1.88499	0.0327974	0.0108603
genemark-Harm_Chr4-processed-gene-126.20	3.403	20.623	1.88404	5.42082e-12	5.46052e-13
maker-Harm_Chr21-augustus-gene-118.25	1.49	9.246	1.88159	5.05116e-07	7.92455e-08
maker-Harm_Chr3-augustus-gene-29.33	12.11	75.373	1.88041	1.58002e-13	1.42824e-14
genemark-Harm_Chr4-processed-gene-16.6	1.626	10.116	1.88041	3.54518e-05	6.85975e-06
maker-Harm_Chr1-augustus-gene-144.19	12.743	79.22	1.87847	9.27324e-20	6.0055e-21
genemark-Harm_Chr20-processed-gene-65.27	0.906	5.576	1.8773	3.11908e-10	3.56965e-11
genemark-Harm_Chr12-processed-gene-35.1	23.376	143.456	1.87496	1.97507e-30	8.28146e-32
maker-Harm_Chr3-augustus-gene-44.17	2.423	15.21	1.87414	3.03608e-07	4.65178e-08
augustus_masked-Harm_Chr22-processed-gene-78.2	1.323	8.073	1.86628	1.06136e-09	1.27107e-10
genemark-Harm_Chr25-processed-gene-9.24	17.496	106.043	1.86457	4.26726e-31	1.75556e-32
augustus_masked-Harm_Chr11-processed-gene-19.5	3.94	24.143	1.86451	3.85205e-09	4.84272e-10
maker-Harm_Chr20-augustus-gene-47.28	13.743	84.853	1.86363	2.34852e-09	2.89686e-10
maker-Harm_Chr20-augustus-gene-23.24	0.583	3.863	1.86357	0.00503171	0.00135872
genemark-Harm_Chr30-processed-gene-58.3	0.33	2.01	1.8635	5.67533e-05	1.12871e-05
augustus_masked-Harm_Chr3-processed-gene-75.4	1.84	11.08	1.86123	1.43585e-09	1.73915e-10
maker-Harm_Chr12-augustus-gene-51.36	0.74	4.58	1.86	0.00272156	0.000691138
genemark-Harm_Chr9-processed-gene-51.14	1.62	9.936	1.85717	2.40824e-05	4.55263e-06
genemark-Harm_Chr15-processed-gene-102.30	3.113	19.163	1.85627	2.34746e-05	4.42762e-06
genemark-Harm_Chr17-processed-gene-59.20	0.36	2.273	1.85388	0.000356206	7.84981e-05
maker-Harm_Chr6-augustus-gene-62.22	2.693	16.42	1.85372	2.68524e-13	2.45428e-14
genemark-Harm_Chr29-processed-gene-77.15	1.993	11.793	1.85257	3.69459e-12	3.68186e-13
genemark-Harm_Chr10-processed-gene-20.18	1.993	11.793	1.85257	3.69459e-12	3.68186e-13
genemark-Harm_Chr23-processed-gene-69.2	1.993	11.793	1.85257	3.69459e-12	3.68186e-13
genemark-Harm_Chr23-processed-gene-4.19	1.993	11.793	1.85257	3.69459e-12	3.68186e-13
genemark-Harm_Chr28-processed-gene-28.8	1.993	11.793	1.85257	3.69459e-12	3.68186e-13
genemark-Harm_Chr11-processed-gene-51.17	1.993	11.793	1.85257	3.69459e-12	3.68186e-13
maker-Harm_Chr21-augustus-gene-102.20	8.13	48.143	1.85225	8.19113e-08	1.18562e-08
maker-Harm_Chr5-augustus-gene-26.39	52.4	355.853	1.84937	0.00274177	0.000698042
maker-Harm_Chr19-augustus-gene-58.25	9.59	57.396	1.84562	6.66055e-15	5.54727e-16
genemark-Harm_Chr3-processed-gene-22.17	36.47	220.73	1.84554	1.83909e-25	9.22977e-27
genemark-Harm_Chr3-processed-gene-19.0	1.383	8.43	1.8445	7.81548e-12	7.94567e-13
augustus_masked-Harm_Chr23-processed-gene-67.1	0.506	3.186	1.84358	0.0169838	0.00519656
maker-Harm_Chr5-augustus-gene-84.36	2.453	14.496	1.84283	7.62022e-08	1.09915e-08
genemark-Harm_Chr15-processed-gene-94.29	3.47	21.84	1.8428	4.18509e-09	5.27042e-10
genemark-Harm_Chr29-processed-gene-3.15	0.21	1.306	1.84228	1.17229e-08	1.54279e-09
maker-Harm_Chr7-augustus-gene-43.21	0.31	2.083	1.84043	0.0117059	0.0034316
maker-Harm_Chr8-augustus-gene-72.45	42.886	255.656	1.84023	2.22215e-20	1.39443e-21
maker-Harm_Chr6-augustus-gene-60.26	483.63	2943.63	1.83775	3.34798e-20	2.11773e-21
augustus_masked-Harm_Chr15-processed-gene-67.6	39.736	233.516	1.83763	4.96823e-22	2.91074e-23
maker-Harm_Chr4-augustus-gene-85.36	6.46	38.003	1.83636	4.60821e-10	5.32353e-11
maker-Harm_Chr21-augustus-gene-95.32	10.93	64.55	1.83203	3.9059e-24	2.05279e-25
maker-Harm_Chr7-augustus-gene-46.22	0.116	0.706	1.83084	1.85854e-05	3.4614e-06
augustus_masked-Harm_Chr4-processed-gene-20.3	0.67	4.036	1.83008	1.08212e-05	1.95944e-06
maker-Harm_Chr5-augustus-gene-84.37	0.36	2.26	1.82616	4.14987e-05	8.10429e-06
genemark-Harm_Chr23-processed-gene-55.7	0.36	2.173	1.82575	0.0164212	0.00500369
maker-Harm_Chr15-augustus-gene-108.63	2.396	15.83	1.82519	0.0185439	0.0057397
genemark-Harm_Chr23-processed-gene-106.5	13.033	76.46	1.82458	2.42446e-32	9.50427e-34
genemark-Harm_Chr26-processed-gene-5.1	8.01	46.846	1.82344	1.74722e-22	9.98554e-24
augustus_masked-Harm_Chr8-processed-gene-58.9	1.03	6.186	1.82076	5.11344e-05	1.01109e-05
genemark-Harm_Chr29-processed-gene-33.19	0.14	0.91	1.82044	0.0108818	0.00317086
genemark-Harm_Chr25-processed-gene-57.17	4.896	28.54	1.82039	1.46104e-20	9.09477e-22
genemark-Harm_Chr22-processed-gene-102.14	5.036	29.936	1.82007	2.69949e-09	3.35304e-10
genemark-Harm_Chr1-processed-gene-66.16	1.166	6.813	1.81841	1.70859e-12	1.64995e-13
genemark-Harm_Chr3-processed-gene-35.10	0.42	2.643	1.81801	0.00610282	0.00168213
maker-Harm_Chr16-augustus-gene-28.28	4.166	24.886	1.81706	1.57409e-07	2.33943e-08
augustus_masked-Harm_Chr25-processed-gene-3.4	0.35	2.14	1.81667	0.000380222	8.42597e-05
genemark-Harm_Chr19-processed-gene-58.10	9.626	56.23	1.8164	6.12935e-15	5.09165e-16
genemark-Harm_Chr5-processed-gene-120.3	0.023	0.143	1.8164	0.0321177	0.0106075
augustus_masked-Harm_Chr9-processed-gene-31.3	2.573	14.79	1.81563	4.80167e-15	3.94738e-16
maker-Harm_Chr23-augustus-gene-70.11	6.956	40.323	1.81435	4.54509e-13	4.23247e-14
genemark-Harm_Chr15-processed-gene-13.23	0.42	2.49	1.81405	1.29627e-05	2.37048e-06
genemark-Harm_Chr9-processed-gene-103.9	9.213	54.65	1.81223	2.54363e-16	1.94681e-17
augustus_masked-Harm_Chr17-processed-gene-92.12	2.016	11.876	1.81198	1.43984e-08	1.90938e-09
maker-Harm_Chr17-augustus-gene-41.33	0.786	4.653	1.80983	6.89878e-09	8.88105e-10
genemark-Harm_Chr20-processed-gene-45.8	0.653	3.79	1.8071	5.67245e-12	5.71807e-13
genemark-Harm_Chr15-processed-gene-18.16	4.196	24.743	1.80568	3.89377e-16	2.99972e-17
genemark-Harm_Chr13-processed-gene-107.5	0.216	1.27	1.80531	0.00112203	0.000267376
maker-Harm_Chr5-augustus-gene-102.28	1.093	6.59	1.80171	3.30593e-05	6.37308e-06
genemark-Harm_Chr27-processed-gene-7.20	0.226	1.376	1.79585	0.000330818	7.26337e-05
augustus_masked-Harm_Chr31-processed-gene-77.26	0.16	0.99	1.79584	0.00133523	0.000322686
maker-Harm_Chr14-augustus-gene-53.19	2.57	15.033	1.79508	1.85077e-08	2.48754e-09
genemark-Harm_Chr31-processed-gene-26.2	10.873	62.626	1.7933	2.96654e-24	1.54845e-25
genemark-Harm_Chr12-processed-gene-15.20	1.006	5.636	1.79303	0.00257479	0.000651832
maker-Harm_Un009-augustus-gene-0.10	0.19	1.19	1.79258	0.0126597	0.003743
genemark-Harm_Chr15-processed-gene-89.25	0.536	3.193	1.79027	0.00025859	5.59772e-05
genemark-Harm_Chr19-processed-gene-97.22	0.196	1.253	1.78982	0.0199388	0.00621871
maker-Harm_Un001-augustus-gene-17.21	1.4	8.363	1.7889	0.00107348	0.000254651
genemark-Harm_Chr23-processed-gene-69.1	0.673	3.926	1.78853	6.97148e-09	8.97963e-10
maker-Harm_Chr23-augustus-gene-66.38	0.223	1.496	1.78373	0.0375271	0.0126258
genemark-Harm_Chr22-processed-gene-36.7	41.036	240.383	1.78356	1.74164e-18	1.18669e-19
maker-Harm_Chr20-augustus-gene-61.32	0.316	1.82	1.78216	0.0250593	0.00803703
maker-Harm_Chr23-augustus-gene-25.21	2.79	15.93	1.78082	1.00095e-11	1.02266e-12
maker-Harm_Chr5-augustus-gene-50.15	47.886	267.106	1.78026	1.10536e-19	7.18233e-21
maker-Harm_Chr4-augustus-gene-62.32	4.493	25.543	1.77847	3.19699e-12	3.16072e-13
maker-Harm_Chr8-augustus-gene-3.29	3.14	17.856	1.77835	3.01898e-09	3.75638e-10
maker-Harm_Chr5-augustus-gene-162.28	2.126	12.586	1.77783	2.02389e-09	2.48627e-10
maker-Harm_Chr17-augustus-gene-76.17	12.573	72.336	1.77717	6.93794e-23	3.84057e-24
genemark-Harm_Chr16-processed-gene-3.32	3.916	22.973	1.77663	0.000286772	6.24276e-05
augustus_masked-Harm_Chr13-processed-gene-94.17	33.66	190.816	1.77596	6.30406e-35	2.24046e-36
genemark-Harm_Chr7-processed-gene-79.18	3.096	17.2	1.77473	4.93891e-12	4.9538e-13
genemark-Harm_Chr12-processed-gene-42.11	166.213	936.006	1.77326	1.12545e-18	7.60376e-20
genemark-Harm_Chr15-processed-gene-27.3	0.353	2.133	1.77262	0.00864221	0.00245404
maker-Harm_Chr6-augustus-gene-1.60	103.626	609.826	1.77093	4.36851e-15	3.57874e-16
augustus_masked-Harm_Chr12-processed-gene-55.2	3.486	20.113	1.77071	1.83121e-09	2.23774e-10
genemark-Harm_Chr25-processed-gene-47.31	2.14	12.393	1.77046	5.95432e-06	1.05039e-06
augustus_masked-Harm_Chr7-processed-gene-69.7	4.463	25.403	1.76848	1.24596e-16	9.39298e-18
augustus_masked-Harm_Chr19-processed-gene-22.20	0.87	5.21	1.76747	0.00469006	0.00125737
augustus_masked-Harm_Chr15-processed-gene-18.4	2.51	14.2	1.76688	1.84645e-11	1.91963e-12
genemark-Harm_Chr13-processed-gene-30.30	8.89	50.34	1.76471	5.79983e-18	4.07254e-19
genemark-Harm_Un001-processed-gene-12.15	8.053	44.943	1.76369	5.27571e-14	4.63253e-15
maker-Harm_Chr29-augustus-gene-30.28	8.053	44.943	1.76369	5.27571e-14	4.63253e-15
genemark-Harm_Chr10-processed-gene-117.35	0.39	2.3	1.76285	0.001276	0.000306908
genemark-Harm_Chr4-processed-gene-5.15	85.8	486.63	1.7617	1.18225e-27	5.49193e-29
maker-Harm_Chr29-augustus-gene-77.34	429.116	2427	1.76147	1.13773e-31	4.56628e-33
genemark-Harm_Chr29-processed-gene-76.28	1.13	6.37	1.76066	1.85643e-05	3.45615e-06
augustus_masked-Harm_Chr9-processed-gene-38.0	3.293	18.683	1.75912	9.99985e-08	1.45676e-08
maker-Harm_Chr4-augustus-gene-63.39	1.01	5.936	1.75819	0.000985999	0.000232562
genemark-Harm_Chr20-processed-gene-74.4	1.216	6.796	1.75599	1.3532e-08	1.7906e-09
genemark-Harm_Chr7-processed-gene-31.12	1.766	10.28	1.75581	0.000123484	2.56136e-05
augustus_masked-Harm_Chr10-processed-gene-46.2	1.576	9.716	1.75396	0.00988017	0.00284459
genemark-Harm_Chr25-processed-gene-47.23	1.79	10.336	1.75331	6.30491e-07	1.00133e-07
maker-Harm_Chr20-augustus-gene-32.14	0.6	3.46	1.75155	0.000134386	2.80969e-05
maker-Harm_Chr15-augustus-gene-95.25	3.683	20.913	1.75066	1.68665e-06	2.81916e-07
genemark-Harm_Chr28-processed-gene-116.18	0.476	2.753	1.7493	0.00050317	0.000113401
genemark-Harm_Chr16-processed-gene-75.23	1.383	8.173	1.74876	9.88279e-05	2.02083e-05
maker-Harm_Chr8-augustus-gene-93.13	11.156	64.783	1.74792	2.18487e-07	3.29739e-08
maker-Harm_Chr14-augustus-gene-80.33	50.826	281.043	1.7477	2.62352e-31	1.06802e-32
maker-Harm_Chr26-augustus-gene-95.33	0.236	1.616	1.74767	0.0318133	0.0104872
augustus_masked-Harm_Chr5-processed-gene-46.8	10.626	59.48	1.74753	3.94279e-20	2.49963e-21
genemark-Harm_Chr10-processed-gene-41.21	18.78	106.396	1.74645	9.37706e-14	8.34833e-15
maker-Harm_Chr15-augustus-gene-73.38	0.426	2.49	1.746	0.00290448	0.000743011
genemark-Harm_Chr15-processed-gene-130.7	1.91	10.563	1.74208	6.01591e-12	6.08588e-13
maker-Harm_Un001-augustus-gene-16.27	13.61	75.843	1.74195	3.73704e-18	2.59725e-19
maker-Harm_Chr3-augustus-gene-6.29	12.236	67.896	1.74096	1.57242e-21	9.38169e-23
maker-Harm_Chr2-augustus-gene-38.18	2.496	14.206	1.74004	4.30381e-11	4.61961e-12
maker-Harm_Chr14-augustus-gene-14.48	14.643	97.513	1.7387	0.0315555	0.0103924
genemark-Harm_Chr15-processed-gene-11.18	0.913	5.59	1.73721	0.00171019	0.000419212
maker-Harm_Chr17-augustus-gene-51.27	1.043	6.15	1.73704	8.06197e-05	1.63231e-05
maker-Harm_Chr11-augustus-gene-31.17	0.576	3.5	1.7357	0.00810229	0.0022891
genemark-Harm_Chr12-processed-gene-75.3	1.333	7.356	1.7347	2.68289e-10	3.04734e-11
genemark-Harm_Chr16-processed-gene-26.12	1.786	10.523	1.73454	0.00225508	0.000565712
maker-Harm_Chr9-augustus-gene-52.22	0.68	3.906	1.7345	0.000437278	9.76403e-05
genemark-Harm_Chr5-processed-gene-61.8	46.963	260.323	1.73398	2.93762e-28	1.32876e-29
maker-Harm_Chr10-augustus-gene-72.52	9.993	55.64	1.73332	2.94701e-11	3.12094e-12
maker-Harm_Chr27-augustus-gene-67.12	0.963	5.413	1.73269	1.31371e-05	2.40426e-06
genemark-Harm_Chr22-processed-gene-82.3	0.06	0.37	1.73142	0.0271461	0.00878817
maker-Harm_Chr13-augustus-gene-44.29	3.893	21.216	1.72949	9.08665e-09	1.18411e-09
maker-Harm_Chr3-augustus-gene-107.27	2.006	10.936	1.72931	4.27123e-08	5.96463e-09
genemark-Harm_Chr31-processed-gene-25.5	6.1	33.283	1.72698	9.51329e-09	1.24244e-09
maker-Harm_Chr10-augustus-gene-69.37	7.016	38.17	1.72438	3.99222e-17	2.92365e-18
maker-Harm_Chr1-augustus-gene-109.24	0.61	3.96	1.72428	0.0410112	0.0139894
genemark-Harm_Chr26-processed-gene-35.6	91.006	499.49	1.71842	1.81743e-27	8.4817e-29
maker-Harm_Chr13-augustus-gene-52.41	0.663	3.85	1.71754	0.00121273	0.000290992
maker-Harm_Chr13-augustus-gene-64.23	0.706	3.866	1.7155	3.24806e-05	6.25452e-06
genemark-Harm_Chr27-processed-gene-62.7	0.396	2.323	1.71483	0.00399735	0.0010576
maker-Harm_Chr9-augustus-gene-59.20	3.816	20.773	1.71476	9.86338e-14	8.80254e-15
maker-Harm_Chr8-augustus-gene-114.32	0.263	1.44	1.71422	1.08625e-07	1.5871e-08
maker-Harm_Chr10-augustus-gene-54.35	0.373	2.2	1.71303	0.00861713	0.00244569
genemark-Harm_Chr20-processed-gene-92.55	31.276	173.72	1.71237	1.88679e-17	1.36145e-18
maker-Harm_Chr6-augustus-gene-113.12	9.796	52.666	1.71156	8.20737e-09	1.06658e-09
genemark-Harm_Chr23-processed-gene-105.6	3.68	20.026	1.71149	2.67825e-18	1.84024e-19
maker-Harm_Chr4-augustus-gene-117.26	6.566	36.013	1.71077	3.31961e-17	2.42631e-18
maker-Harm_Chr21-augustus-gene-59.18	1.12	6.166	1.71041	3.8863e-05	7.55887e-06
maker-Harm_Chr26-augustus-gene-14.20	0.243	1.54	1.71021	0.0372069	0.0125154
genemark-Harm_Chr9-processed-gene-21.14	1.82	10.02	1.70976	1.94403e-06	3.2689e-07
genemark-Harm_Chr28-processed-gene-32.10	0.313	1.693	1.7094	4.28571e-07	6.67103e-08
genemark-Harm_Chr23-processed-gene-115.5	4.756	26.113	1.70843	1.26943e-18	8.6038e-20
genemark-Harm_Chr19-processed-gene-83.16	1.85	9.896	1.70785	1.44452e-12	1.38769e-13
maker-Harm_Chr23-augustus-gene-69.22	1.89	11.126	1.70658	0.00800944	0.00225884
maker-Harm_Chr14-augustus-gene-75.17	1.206	6.9	1.70638	0.00594846	0.00163531
augustus_masked-Harm_Chr3-processed-gene-77.5	0.55	3.19	1.70574	0.00212121	0.000529846
genemark-Harm_Chr22-processed-gene-119.17	4.08	22.37	1.70496	5.06707e-08	7.14513e-09
genemark-Harm_Chr31-processed-gene-12.2	0.456	2.533	1.70403	9.71565e-05	1.98526e-05
genemark-Harm_Chr20-processed-gene-66.12	2.02	10.94	1.70359	5.13064e-09	6.51644e-10
augustus_masked-Harm_Chr21-processed-gene-141.18	15.496	85.043	1.70298	4.61599e-08	6.47259e-09
augustus_masked-Harm_Chr4-processed-gene-134.13	1.43	8.24	1.7023	0.00186731	0.000462404
augustus_masked-Harm_Chr16-processed-gene-5.0	33.14	178.97	1.7006	1.07366e-17	7.63158e-19
genemark-Harm_Chr17-processed-gene-4.14	28.48	156.83	1.69996	4.05322e-18	2.82573e-19
genemark-Harm_Chr9-processed-gene-41.9	132.203	730.356	1.69953	1.67001e-18	1.13668e-19
genemark-Harm_Chr15-processed-gene-140.6	0.223	1.31	1.69822	0.00328794	0.000852202
maker-Harm_Chr21-augustus-gene-31.22	1.023	5.413	1.69682	0.000549182	0.000124481
genemark-Harm_Chr9-processed-gene-82.5	0.346	2.116	1.69642	0.0383867	0.0129811
maker-Harm_Chr17-augustus-gene-58.22	2.13	11.746	1.69578	0.000418898	9.33258e-05
genemark-Harm_Chr1-processed-gene-110.24	4.183	22.773	1.69554	4.75646e-15	3.9068e-16
augustus_masked-Harm_Chr10-processed-gene-31.7	16.266	87.253	1.69553	3.30093e-25	1.67322e-26
maker-Harm_Chr25-augustus-gene-58.50	2.6	14.213	1.69501	3.72376e-08	5.16e-09
augustus_masked-Harm_Chr20-processed-gene-86.18	5.61	31.246	1.69347	4.27634e-06	7.45166e-07
maker-Harm_Chr21-augustus-gene-62.12	0.843	4.693	1.69345	0.00216954	0.000542853
genemark-Harm_Chr10-processed-gene-69.19	1.156	6.163	1.69134	1.96006e-05	3.66737e-06
genemark-Harm_Chr20-processed-gene-60.25	5.896	31.75	1.69078	3.84474e-09	4.83076e-10
genemark-Harm_Chr14-processed-gene-6.1	1.403	7.26	1.68744	0.00252573	0.000638504
augustus_masked-Harm_Chr18-processed-gene-57.25	1.186	6.41	1.68679	4.91031e-05	9.67749e-06
genemark-Harm_Chr18-processed-gene-92.9	15.01	81.726	1.68621	8.00062e-10	9.42635e-11
maker-Harm_Chr4-augustus-gene-51.15	2.146	11.486	1.68162	3.02476e-14	2.61691e-15
genemark-Harm_Chr1-processed-gene-96.26	9.88	52.94	1.68093	3.73188e-21	2.27749e-22
genemark-Harm_Chr18-processed-gene-45.5	1.623	8.663	1.67881	5.08637e-15	4.19238e-16
genemark-Harm_Chr9-processed-gene-121.15	6.343	33.646	1.67798	2.14831e-25	1.08279e-26
genemark-Harm_Chr8-processed-gene-19.5	12.193	64.613	1.67728	4.576e-22	2.67766e-23
maker-Harm_Chr21-augustus-gene-131.29	38.803	201.84	1.67675	7.68036e-16	6.04922e-17
augustus_masked-Harm_Chr8-processed-gene-78.6	7.833	41.986	1.67619	5.90222e-10	6.89468e-11
maker-Harm_Chr8-augustus-gene-71.22	0.303	1.82	1.6754	0.036739	0.0123395
maker-Harm_Chr9-augustus-gene-78.15	457.866	2495.09	1.67438	2.29956e-15	1.85741e-16
genemark-Harm_Chr9-processed-gene-69.12	20.666	107.753	1.67415	4.47484e-15	3.66906e-16
genemark-Harm_Chr9-processed-gene-38.12	4.423	23.66	1.67139	9.84011e-09	1.28865e-09
maker-Harm_Chr9-augustus-gene-41.24	4.073	21.426	1.67089	7.05221e-08	1.01216e-08
genemark-Harm_Chr15-processed-gene-55.19	4.863	25.343	1.66788	4.68237e-17	3.44589e-18
maker-Harm_Chr20-augustus-gene-1.31	3.616	20.37	1.66675	0.00273906	0.000697155
genemark-Harm_Chr30-processed-gene-8.5	0.776	4.176	1.6664	6.27059e-05	1.2561e-05
genemark-Harm_Chr9-processed-gene-106.9	0.203	1.153	1.66612	0.00721112	0.00201402
maker-Harm_Chr10-augustus-gene-109.22	14.61	76.673	1.6655	3.818e-12	3.81033e-13
maker-Harm_Chr10-augustus-gene-32.30	2.986	16.556	1.6654	0.000118064	2.44299e-05
augustus_masked-Harm_Chr25-processed-gene-41.10	28.063	148.19	1.66533	2.62359e-15	2.12103e-16
genemark-Harm_Chr27-processed-gene-66.14	1.033	5.436	1.66479	2.13966e-08	2.89118e-09
maker-Harm_Chr16-augustus-gene-75.36	0.723	4.14	1.66167	0.0140783	0.00420489
genemark-Harm_Chr5-processed-gene-80.7	19.516	102.15	1.65984	5.2385e-26	2.58389e-27
augustus_masked-Harm_Chr24-processed-gene-39.3	0.616	3.276	1.65808	4.55137e-05	8.92759e-06
genemark-Harm_Chr1-processed-gene-63.11	0.71	4.033	1.65526	0.020186	0.00630451
maker-Harm_Chr10-augustus-gene-75.21	2	10.446	1.65497	3.08179e-11	3.27031e-12
maker-Harm_Chr23-augustus-gene-91.31	4.64	24.02	1.65489	1.95791e-12	1.90196e-13
genemark-Harm_Chr11-processed-gene-21.5	1.893	10.223	1.65374	2.40104e-05	4.53728e-06
genemark-Harm_Chr23-processed-gene-121.40	35.476	187.956	1.64996	5.99895e-18	4.21666e-19
maker-Harm_Chr4-augustus-gene-88.42	42.523	222.05	1.64975	1.53828e-24	7.9852e-26
genemark-Harm_Chr22-processed-gene-56.24	3.853	20.106	1.64942	4.72113e-20	3.01681e-21
maker-Harm_Chr8-augustus-gene-77.37	1.42	7.47	1.64925	4.00631e-06	6.96675e-07
maker-Harm_Chr10-augustus-gene-54.34	16.913	87.483	1.64762	3.36082e-21	2.04525e-22
genemark-Harm_Chr5-processed-gene-99.14	41.016	212.616	1.64641	3.98903e-25	2.02774e-26
genemark-Harm_Chr3-processed-gene-72.18	1.726	8.96	1.64497	4.14844e-08	5.7872e-09
maker-Harm_Chr1-augustus-gene-54.23	4.553	23.56	1.64475	5.05562e-10	5.88031e-11
genemark-Harm_Chr10-processed-gene-52.6	1.403	7.29	1.64382	2.23114e-09	2.74888e-10
genemark-Harm_Chr9-processed-gene-49.18	2.466	12.616	1.6405	6.00054e-15	4.97173e-16
maker-Harm_Chr5-augustus-gene-98.22	0.616	3.23	1.63985	4.65559e-05	9.13536e-06
augustus_masked-Harm_Chr8-processed-gene-46.12	11.62	58.456	1.63894	2.283e-08	3.09249e-09
genemark-Harm_Chr19-processed-gene-37.25	4.896	25.476	1.63583	2.22254e-14	1.90531e-15
genemark-Harm_Chr25-processed-gene-36.4	0.803	4.183	1.63554	0.000426575	9.50973e-05
maker-Harm_Chr13-augustus-gene-88.10	272.966	1424.46	1.63312	6.62642e-23	3.6491e-24
maker-Harm_Chr5-augustus-gene-79.36	0.39	2.17	1.62965	0.0277663	0.00900405
maker-Harm_Chr10-augustus-gene-40.23	10.986	56.03	1.62689	3.11576e-14	2.70012e-15
genemark-Harm_Chr26-processed-gene-78.12	30.886	160.1	1.6246	1.7392e-22	9.92725e-24
genemark-Harm_Chr15-processed-gene-39.9	0.936	4.803	1.62406	1.12519e-07	1.64885e-08
maker-Harm_Chr29-augustus-gene-107.21	0.793	4.14	1.62366	0.000559227	0.000126958
maker-Harm_Chr31-augustus-gene-61.12	2	10.33	1.62153	5.86587e-05	1.16955e-05
maker-Harm_Chr21-augustus-gene-107.28	1.076	5.506	1.62083	2.03771e-06	3.43374e-07
maker-Harm_Chr5-augustus-gene-108.39	1.836	9.423	1.62035	1.39002e-06	2.3034e-07
genemark-Harm_Chr22-processed-gene-78.20	1.923	9.616	1.61961	1.92359e-08	2.59038e-09
maker-Harm_Chr29-augustus-gene-65.38	0.613	3.186	1.61701	0.00103663	0.000245164
maker-Harm_Chr8-augustus-gene-69.25	17.24	88.6	1.61643	1.12742e-20	7.00183e-22
genemark-Harm_Chr16-processed-gene-50.12	1.253	6.603	1.61447	0.000449627	0.000100495
augustus_masked-Harm_Chr7-processed-gene-50.0	0.77	4.006	1.61422	0.0001358	2.84216e-05
augustus_masked-Harm_Chr12-processed-gene-46.3	0.463	2.393	1.61348	0.00657684	0.00182034
genemark-Harm_Chr14-processed-gene-90.19	0.533	2.79	1.61039	0.00671189	0.00186158
genemark-Harm_Chr19-processed-gene-84.4	1.01	5.086	1.6097	2.49159e-08	3.38997e-09
augustus_masked-Harm_Chr15-processed-gene-79.1	22.693	114.61	1.60955	1.44106e-19	9.3946e-21
maker-Harm_Chr9-augustus-gene-89.21	31.956	161.803	1.60909	3.36082e-21	2.04622e-22
augustus_masked-Harm_Chr17-processed-gene-25.7	5.146	26.29	1.60772	2.6328e-15	2.13036e-16
maker-Harm_Chr8-augustus-gene-73.35	0.51	2.786	1.60688	0.0142196	0.00425119
maker-Harm_Chr17-augustus-gene-55.34	10.553	52.406	1.60505	6.81386e-12	6.90779e-13
genemark-Harm_Chr21-processed-gene-92.16	1.526	7.803	1.60439	3.32721e-08	4.59618e-09
maker-Harm_Chr17-augustus-gene-96.32	388.373	1972.75	1.60363	3.81717e-26	1.87734e-27
maker-Harm_Chr17-augustus-gene-47.13	8.103	40.93	1.60309	8.82838e-17	6.59212e-18
genemark-Harm_Chr17-processed-gene-75.12	7.74	39.226	1.60235	2.42184e-23	1.30412e-24
maker-Harm_Chr25-augustus-gene-62.36	47.91	244.7	1.6006	4.30743e-20	2.74008e-21
maker-Harm_Chr6-augustus-gene-28.25	5.573	28.54	1.60021	6.68963e-07	1.06771e-07
genemark-Harm_Chr21-processed-gene-125.25	0.793	3.973	1.59969	4.7204e-08	6.63594e-09
maker-Harm_Chr10-augustus-gene-116.36	9.776	49.47	1.59802	1.24251e-22	7.00297e-24
maker-Harm_Chr10-augustus-gene-117.44	6.846	33.973	1.59711	5.0151e-21	3.07863e-22
augustus_masked-Harm_Chr19-processed-gene-69.16	39.893	205.856	1.59654	5.13017e-12	5.15669e-13
augustus_masked-Harm_Chr11-processed-gene-58.20	43.873	218.46	1.59566	4.40733e-16	3.40486e-17
genemark-Harm_Chr24-processed-gene-53.19	3.403	17.32	1.59333	6.40851e-09	8.23609e-10
genemark-Harm_Chr21-processed-gene-72.12	1.75	8.826	1.5916	0.000197326	4.22336e-05
maker-Harm_Chr17-augustus-gene-44.25	20.736	103.823	1.59094	4.07903e-17	2.99015e-18
augustus_masked-Harm_Chr13-processed-gene-54.0	0.493	2.556	1.58887	0.00314061	0.000811084
maker-Harm_Chr2-augustus-gene-49.18	0.173	0.95	1.58747	0.0435027	0.014933
genemark-Harm_Chr25-processed-gene-48.24	1.16	5.786	1.58682	5.21038e-07	8.18891e-08
augustus_masked-Harm_Chr8-processed-gene-74.5	16.206	78.786	1.58655	1.84326e-10	2.07512e-11
genemark-Harm_Chr15-processed-gene-89.18	2.443	11.946	1.58481	5.98831e-10	7.00384e-11
genemark-Harm_Chr10-processed-gene-4.7	0.28	1.473	1.58469	0.0107431	0.00312236
maker-Harm_Chr14-augustus-gene-47.14	3.02	14.726	1.5826	9.22551e-13	8.7698e-14
genemark-Harm_Chr22-processed-gene-68.2	1.306	6.57	1.58036	0.00204372	0.000509022
maker-Harm_Chr10-augustus-gene-58.37	1.863	9.203	1.57952	0.000144639	3.0365e-05
maker-Harm_Chr4-augustus-gene-8.31	13.853	69.68	1.57908	3.09447e-10	3.53704e-11
maker-Harm_Chr1-augustus-gene-61.25	1.113	5.54	1.57838	2.70291e-07	4.12578e-08
augustus_masked-Harm_Chr4-processed-gene-14.0	2.146	10.596	1.57676	5.43096e-08	7.68943e-09
maker-Harm_Chr12-augustus-gene-21.23	1.473	7.503	1.57518	8.99253e-07	1.45593e-07
maker-Harm_Chr28-augustus-gene-68.23	1.813	9.25	1.57312	2.77652e-05	5.30265e-06
maker-Harm_Chr4-augustus-gene-82.33	1.32	6.53	1.57215	0.00112455	0.000268059
genemark-Harm_Chr8-processed-gene-43.6	2.016	10.013	1.572	3.14965e-06	5.43183e-07
maker-Harm_Chr20-augustus-gene-40.21	4.24	20.75	1.56909	3.08338e-18	2.12967e-19
maker-Harm_Chr29-augustus-gene-20.23	1.286	6.31	1.56622	0.0107947	0.00314046
maker-Harm_Chr4-augustus-gene-39.23	1.286	6.31	1.56622	0.0107947	0.00314046
genemark-Harm_Chr3-processed-gene-23.5	2.2	10.966	1.56517	5.26192e-08	7.42744e-09
genemark-Harm_Chr1-processed-gene-117.13	2.07	10.15	1.56408	7.22401e-07	1.16026e-07
maker-Harm_Chr31-augustus-gene-7.14	0.603	2.98	1.56292	5.95862e-05	1.19018e-05
maker-Harm_Chr27-augustus-gene-59.16	0.493	2.506	1.56265	0.000921735	0.000216073
maker-Harm_Chr25-augustus-gene-63.21	3.043	14.82	1.56111	2.76638e-05	5.28132e-06
maker-Harm_Chr1-augustus-gene-40.15	1.383	7.113	1.56013	0.00202026	0.000503034
maker-Harm_Chr15-augustus-gene-67.30	2.683	13.026	1.55848	3.13643e-06	5.40453e-07
maker-Harm_Chr6-augustus-gene-28.26	32.74	164.536	1.55837	2.16159e-12	2.10603e-13
genemark-Harm_Chr22-processed-gene-27.20	1.27	6.173	1.55605	5.54878e-05	1.10155e-05
maker-Harm_Chr26-augustus-gene-72.25	4.723	23.083	1.55521	4.01896e-13	3.72522e-14
maker-Harm_Chr13-augustus-gene-84.42	24.05	116.326	1.55389	5.17418e-15	4.27962e-16
maker-Harm_Chr21-augustus-gene-5.35	1.78	8.79	1.55035	2.30777e-06	3.9203e-07
genemark-Harm_Chr13-processed-gene-102.28	0.68	3.363	1.54977	0.000399228	8.86854e-05
genemark-Harm_Chr4-processed-gene-18.7	2.743	13.363	1.54955	7.01353e-13	6.61673e-14
maker-Harm_Chr5-augustus-gene-71.31	2.79	14.54	1.5481	0.00871486	0.00248031
augustus_masked-Harm_Chr16-processed-gene-17.3	2.21	10.646	1.54759	0.00140779	0.000341031
maker-Harm_Chr25-augustus-gene-50.34	1.873	9.66	1.5472	0.000499251	0.00011241
maker-Harm_Chr3-augustus-gene-78.50	17.486	85.486	1.54718	1.02532e-18	6.9059e-20
maker-Harm_Chr1-augustus-gene-79.15	8.073	40.15	1.54621	2.63742e-05	5.0105e-06
genemark-Harm_Chr27-processed-gene-51.17	0.143	0.743	1.54615	0.0150123	0.00452157
genemark-Harm_Chr16-processed-gene-61.8	0.813	4.033	1.54511	0.00297524	0.000763464
genemark-Harm_Chr11-processed-gene-24.8	17.653	89.273	1.54497	6.04308e-09	7.74476e-10
genemark-Harm_Chr6-processed-gene-120.43	0.466	2.32	1.54413	0.000311062	6.79834e-05
maker-Harm_Chr21-augustus-gene-10.22	0.96	4.653	1.54263	1.16013e-07	1.70421e-08
genemark-Harm_Chr7-processed-gene-91.17	2.203	10.72	1.54248	6.71348e-07	1.072e-07
maker-Harm_Chr10-augustus-gene-79.24	2.56	12.683	1.54242	0.00134764	0.000325976
augustus_masked-Harm_Chr21-processed-gene-35.10	3.093	14.833	1.53962	1.45581e-05	2.67687e-06
maker-Harm_Chr23-augustus-gene-121.94	11.416	56.813	1.53894	0.000179607	3.8325e-05
genemark-Harm_Chr26-processed-gene-42.7	1.146	5.476	1.53893	0.000107721	2.21506e-05
maker-Harm_Chr5-augustus-gene-137.13	2.453	11.676	1.5357	5.82663e-09	7.44644e-10
genemark-Harm_Chr29-processed-gene-107.13	0.993	4.883	1.53442	0.00116637	0.00027878
maker-Harm_Chr7-augustus-gene-43.22	1.033	5.066	1.53345	0.000168953	3.58819e-05
maker-Harm_Chr16-augustus-gene-73.32	18.01	86.46	1.53281	5.1017e-18	3.575e-19
maker-Harm_Chr4-augustus-gene-9.32	5.5	26.586	1.53132	9.4673e-11	1.03863e-11
augustus_masked-Harm_Chr18-processed-gene-32.22	6.156	28.753	1.52981	2.24737e-08	3.03995e-09
augustus_masked-Harm_Chr7-processed-gene-97.0	2.056	10.106	1.52692	0.00305333	0.000786351
augustus_masked-Harm_Chr23-processed-gene-25.1	14.77	70.17	1.52568	3.49094e-09	4.36368e-10
maker-Harm_Chr3-augustus-gene-31.16	0.456	2.413	1.5241	0.0328554	0.0109003
genemark-Harm_Chr16-processed-gene-26.16	3.576	16.946	1.52304	3.63597e-25	1.84566e-26
genemark-Harm_Chr22-processed-gene-30.10	0.376	1.866	1.52271	0.0324633	0.0107423
maker-Harm_Chr30-augustus-gene-21.17	0.733	3.513	1.52271	2.93211e-06	5.04404e-07
genemark-Harm_Chr13-processed-gene-21.6	7.483	35.986	1.52239	2.4282e-20	1.52547e-21
maker-Harm_Chr11-augustus-gene-36.20	2.223	10.933	1.52181	0.0018582	0.00045988
genemark-Harm_Chr8-processed-gene-115.25	0.593	2.97	1.52087	0.00290936	0.000744886
augustus_masked-Harm_Chr25-processed-gene-58.1	7.293	34.703	1.5208	1.12023e-07	1.63944e-08
genemark-Harm_Chr12-processed-gene-73.6	0.526	2.663	1.51809	0.017028	0.00521182
genemark-Harm_Chr12-processed-gene-46.16	20.87	99.313	1.51754	4.04526e-19	2.68077e-20
genemark-Harm_Chr22-processed-gene-13.24	0.596	2.943	1.51646	0.00297026	0.000761759
augustus_masked-Harm_Chr8-processed-gene-65.5	1.686	7.95	1.51623	6.77723e-08	9.69288e-09
maker-Harm_Chr12-augustus-gene-61.35	11.173	53.29	1.51619	2.13402e-15	1.71911e-16
genemark-Harm_Chr29-processed-gene-90.12	3.993	18.663	1.51344	3.75229e-07	5.79494e-08
maker-Harm_Chr15-augustus-gene-113.29	14.116	67.346	1.51249	2.33294e-08	3.1624e-09
genemark-Harm_Chr27-processed-gene-49.0	11.743	54.876	1.51217	1.29994e-14	1.0948e-15
maker-Harm_Chr17-augustus-gene-32.33	0.286	1.45	1.51213	0.0181872	0.00561363
genemark-Harm_Chr11-processed-gene-60.10	1.41	6.706	1.51191	8.97034e-06	1.60626e-06
genemark-Harm_Chr10-processed-gene-127.21	10.706	51.186	1.51066	2.91727e-14	2.51763e-15
genemark-Harm_Chr23-processed-gene-121.52	4.393	21.046	1.50972	7.42303e-09	9.59323e-10
maker-Harm_Chr22-augustus-gene-100.39	5.706	26.816	1.50866	5.35649e-10	6.23796e-11
genemark-Harm_Chr20-processed-gene-46.15	12896.6	62859.7	1.50724	2.75688e-11	2.90968e-12
maker-Harm_Chr13-augustus-gene-62.19	0.313	1.5	1.50699	0.00233658	0.000588507
augustus_masked-Harm_Chr25-processed-gene-6.4	57.28	272.626	1.50622	1.2354e-22	6.95399e-24
maker-Harm_Chr8-augustus-gene-113.22	1.323	6.42	1.50544	2.6297e-06	4.48416e-07
genemark-Harm_Chr2-processed-gene-61.3	0.41	1.996	1.50374	0.00572772	0.00156517
maker-Harm_Chr21-augustus-gene-90.40	2.503	11.67	1.50319	2.59228e-08	3.53814e-09
maker-Harm_Chr21-augustus-gene-93.26	0.706	3.276	1.50259	3.83008e-06	6.65203e-07
maker-Harm_Chr5-augustus-gene-58.15	4.623	22.016	1.50226	9.76574e-06	1.75781e-06
maker-Harm_Chr6-augustus-gene-70.20	0.193	0.953	1.50069	0.0244342	0.00780672
genemark-Harm_Chr1-processed-gene-74.8	0.126	0.65	1.50042	0.0422839	0.01446
maker-Harm_Chr18-augustus-gene-96.28	0.476	2.263	1.49689	1.26619e-05	2.3091e-06
genemark-Harm_Chr18-processed-gene-90.21	4.853	23.05	1.49673	1.47727e-05	2.71843e-06
genemark-Harm_Chr4-processed-gene-34.6	0.66	3.14	1.49597	0.000327468	7.18276e-05
maker-Harm_Chr15-augustus-gene-133.29	1.873	8.916	1.4954	4.62724e-06	8.09634e-07
genemark-Harm_Chr14-processed-gene-84.2	0.59	2.67	1.49529	0.0422323	0.0144393
genemark-Harm_Chr11-processed-gene-29.0	0.373	1.816	1.49485	0.00514065	0.00139035
maker-Harm_Chr29-augustus-gene-77.33	1.613	7.58	1.49215	3.20457e-08	4.42216e-09
maker-Harm_Chr18-augustus-gene-123.34	1.793	8.57	1.49167	9.07707e-05	1.84891e-05
genemark-Harm_Chr26-processed-gene-78.10	0.556	2.663	1.48983	0.00297035	0.000761993
augustus_masked-Harm_Chr17-processed-gene-24.42	0.893	4.153	1.48943	5.57314e-05	1.10718e-05
maker-Harm_Chr3-augustus-gene-75.29	9.433	44.696	1.48884	1.6224e-13	1.46771e-14
genemark-Harm_Chr10-processed-gene-58.18	2.316	10.646	1.48749	7.63181e-08	1.10192e-08
maker-Harm_Chr23-augustus-gene-117.23	4.1	18.776	1.48716	6.73983e-11	7.34568e-12
maker-Harm_Chr29-augustus-gene-77.35	13.41	61.143	1.4854	1.02894e-10	1.13547e-11
maker-Harm_Chr16-augustus-gene-64.24	2.503	11.893	1.48497	0.000453482	0.000101389
genemark-Harm_Chr4-processed-gene-57.5	62.463	289.84	1.48358	3.43674e-21	2.09491e-22
maker-Harm_Chr10-augustus-gene-119.39	12.69	57.943	1.48229	1.15621e-17	8.2432e-19
maker-Harm_Chr5-augustus-gene-78.40	3.803	17.536	1.48087	5.22609e-07	8.21736e-08
maker-Harm_Chr15-augustus-gene-52.29	40.763	189.236	1.48045	1.50422e-22	8.52116e-24
maker-Harm_Chr8-augustus-gene-72.48	22.373	101.52	1.48018	0.000374665	8.29599e-05
maker-Harm_Chr22-augustus-gene-64.46	7.95	36.703	1.48007	4.8579e-10	5.6329e-11
genemark-Harm_Chr30-processed-gene-56.9	1.003	4.796	1.47977	0.0234195	0.007459
genemark-Harm_Chr26-processed-gene-75.13	0.58	2.833	1.47885	0.00175881	0.000432884
genemark-Harm_Chr10-processed-gene-48.1	5.313	23.893	1.4772	1.77155e-08	2.37597e-09
maker-Harm_Chr4-augustus-gene-52.35	2.236	10.56	1.47651	1.14178e-06	1.87564e-07
maker-Harm_Chr29-augustus-gene-6.35	2.236	10.56	1.47651	1.14178e-06	1.87564e-07
maker-Harm_Chr22-augustus-gene-76.27	1.176	5.56	1.473	2.22752e-06	3.77438e-07
maker-Harm_Chr27-augustus-gene-21.21	36.193	165.013	1.47218	2.99274e-11	3.17152e-12
genemark-Harm_Chr28-processed-gene-77.8	13.886	64.683	1.47162	4.77116e-17	3.51465e-18
maker-Harm_Chr27-augustus-gene-41.19	10.246	46.59	1.47115	3.99595e-10	4.60188e-11
genemark-Harm_Chr8-processed-gene-83.10	25.166	115.116	1.47074	4.11907e-28	1.88682e-29
maker-Harm_Chr13-augustus-gene-119.31	4.186	19.683	1.46793	0.000216379	4.65134e-05
maker-Harm_Chr16-augustus-gene-65.43	0.663	3.293	1.46747	0.0370211	0.0124396
maker-Harm_Chr20-augustus-gene-29.16	5.943	27.503	1.46671	6.04785e-08	8.59327e-09
augustus_masked-Harm_Chr8-processed-gene-112.7	11.87	55.35	1.46598	1.36368e-06	2.25778e-07
maker-Harm_Chr23-augustus-gene-115.12	2.773	12.636	1.46579	7.35496e-06	1.3075e-06
genemark-Harm_Chr22-processed-gene-52.15	3.843	17.35	1.46562	4.92787e-13	4.596e-14
maker-Harm_Chr1-augustus-gene-85.16	1.413	6.77	1.46442	0.00344759	0.00089878
augustus_masked-Harm_Chr13-processed-gene-19.0	0.393	1.873	1.46419	0.000274952	5.95979e-05
genemark-Harm_Chr21-processed-gene-29.23	3.44	15.59	1.46355	0.0227686	0.00723207
genemark-Harm_Chr22-processed-gene-22.13	4.026	18.406	1.46254	5.96941e-07	9.45043e-08
genemark-Harm_Chr9-processed-gene-118.19	1.906	8.806	1.46118	3.64412e-09	4.56561e-10
genemark-Harm_Un001-processed-gene-11.11	14.246	65.636	1.46112	2.74207e-17	1.99237e-18
genemark-Harm_Chr19-processed-gene-10.1	0.796	3.68	1.46084	9.19208e-08	1.33512e-08
genemark-Harm_Chr5-processed-gene-4.13	6.876	32.493	1.45884	2.02708e-06	3.41436e-07
maker-Harm_Chr19-augustus-gene-30.30	1.433	6.633	1.45868	0.000209248	4.48604e-05
genemark-Harm_Chr30-processed-gene-34.7	0.92	4.276	1.45857	0.00593622	0.00163067
maker-Harm_Chr17-augustus-gene-40.36	38.163	175.873	1.45848	3.04693e-19	2.00606e-20
augustus_masked-Harm_Chr6-processed-gene-110.1	2.066	9.323	1.45805	0.000457013	0.000102211
genemark-Harm_Chr16-processed-gene-50.24	1.193	5.506	1.4578	0.000153112	3.23087e-05
maker-Harm_Chr3-augustus-gene-80.15	1.053	4.926	1.45541	0.00373416	0.000980725
maker-Harm_Chr16-augustus-gene-78.33	1.836	8.443	1.45529	4.51045e-06	7.88228e-07
maker-Harm_Chr17-augustus-gene-28.28	262.64	1207.62	1.45527	2.67133e-19	1.75685e-20
genemark-Harm_Chr4-processed-gene-42.11	0.523	2.45	1.45526	0.028802	0.0093863
genemark-Harm_Chr29-processed-gene-16.8	0.523	2.45	1.45526	0.028802	0.0093863
maker-Harm_Chr14-augustus-gene-35.23	1.37	6.21	1.455	0.00333616	0.000865747
genemark-Harm_Chr13-processed-gene-56.19	8.256	38.32	1.45434	0.000962247	0.000226243
genemark-Harm_Chr25-processed-gene-14.14	15.486	71.46	1.45424	8.43852e-14	7.50064e-15
augustus_masked-Harm_Chr4-processed-gene-96.13	2.51	11.03	1.45147	4.9844e-05	9.83522e-06
maker-Harm_Chr15-augustus-gene-120.35	0.453	2.156	1.45138	0.015982	0.0048561
augustus_masked-Harm_Chr4-processed-gene-48.10	5.633	25	1.45015	7.19771e-07	1.15449e-07
augustus_masked-Harm_Chr29-processed-gene-10.3	5.633	25	1.45015	7.19771e-07	1.15449e-07
maker-Harm_Chr23-augustus-gene-82.20	7.83	35.283	1.44998	4.40206e-06	7.68022e-07
augustus_masked-Harm_Chr9-processed-gene-44.2	2.88	13.506	1.44587	0.000746149	0.000172448
genemark-Harm_Chr27-processed-gene-14.10	0.283	1.31	1.44412	0.00132616	0.000320209
genemark-Harm_Chr19-processed-gene-26.17	8.57	39.046	1.44402	3.07094e-13	2.82885e-14
genemark-Harm_Chr10-processed-gene-125.15	0.52	2.503	1.44317	0.0117104	0.00343376
maker-Harm_Chr16-augustus-gene-64.26	4.76	21.576	1.44276	2.65335e-14	2.28416e-15
genemark-Harm_Chr11-processed-gene-15.8	270.51	1227.69	1.44203	8.14315e-23	4.52527e-24
genemark-Harm_Chr24-processed-gene-36.11	4.973	21.986	1.43998	7.73823e-13	7.32265e-14
maker-Harm_Chr18-augustus-gene-8.11	0.42	1.926	1.43997	0.00731054	0.00204651
maker-Harm_Chr15-augustus-gene-26.36	2.903	13.37	1.4392	0.000801032	0.000185765
genemark-Harm_Chr19-processed-gene-60.45	28.873	131.31	1.43837	4.83149e-06	8.48147e-07
augustus_masked-Harm_Chr22-processed-gene-56.0	1.16	5.213	1.43792	0.00090604	0.000212004
maker-Harm_Chr25-augustus-gene-76.18	1.37	6.053	1.43626	6.82725e-07	1.09164e-07
maker-Harm_Chr10-augustus-gene-58.28	1.483	6.673	1.43613	0.000955471	0.00022453
augustus_masked-Harm_Chr2-processed-gene-62.5	2.54	11.326	1.43237	2.74991e-05	5.2479e-06
maker-Harm_Chr12-augustus-gene-51.41	0.4	1.876	1.431	0.0495001	0.0172867
genemark-Harm_Chr25-processed-gene-5.13	1.246	5.833	1.43093	0.000553264	0.000125525
augustus_masked-Harm_Chr7-processed-gene-68.16	3.466	15.256	1.42983	0.000687055	0.000157754
maker-Harm_Chr22-augustus-gene-76.31	54.663	242.46	1.42976	5.72e-18	4.01238e-19
maker-Harm_Chr22-augustus-gene-21.17	42.513	207.57	1.42975	0.00823458	0.00232943
maker-Harm_Chr23-augustus-gene-106.14	0.776	3.573	1.42889	0.00314061	0.000810945
maker-Harm_Chr8-augustus-gene-44.31	1.29	5.976	1.42802	0.014812	0.00445594
maker-Harm_Chr15-augustus-gene-53.40	22.8	102.826	1.42659	1.35312e-13	1.21925e-14
genemark-Harm_Chr20-processed-gene-48.14	3.223	15.066	1.42654	0.0348841	0.0116481
genemark-Harm_Chr15-processed-gene-1.54	0.473	2.103	1.42518	0.0209546	0.00658517
genemark-Harm_Chr24-processed-gene-12.7	0.473	2.103	1.42518	0.0209546	0.00658517
genemark-Harm_Chr28-processed-gene-1.6	0.473	2.103	1.42518	0.0209546	0.00658517
genemark-Harm_Chr14-processed-gene-87.12	0.473	2.103	1.42518	0.0209546	0.00658517
genemark-Harm_Chr29-processed-gene-118.1	0.473	2.103	1.42518	0.0209546	0.00658517
genemark-Harm_Chr19-processed-gene-101.4	0.473	2.103	1.42518	0.0209546	0.00658517
genemark-Harm_Chr27-processed-gene-56.5	0.473	2.103	1.42518	0.0209546	0.00658517
genemark-Harm_Chr14-processed-gene-69.6	0.473	2.103	1.42518	0.0209546	0.00658517
genemark-Harm_Chr8-processed-gene-42.10	0.473	2.103	1.42518	0.0209546	0.00658517
genemark-Harm_Chr28-processed-gene-103.14	0.473	2.103	1.42518	0.0209546	0.00658517
genemark-Harm_Chr12-processed-gene-124.25	0.473	2.103	1.42518	0.0209546	0.00658517
genemark-Harm_Chr21-processed-gene-104.6	0.473	2.103	1.42518	0.0209546	0.00658517
augustus_masked-Harm_Chr26-processed-gene-104.6	406.206	1841.16	1.42465	2.96403e-16	2.2792e-17
genemark-Harm_Chr18-processed-gene-79.13	1.06	4.676	1.42354	4.87979e-05	9.60682e-06
genemark-Harm_Chr16-processed-gene-14.5	0.226	1.023	1.42342	0.00531335	0.00144406
maker-Harm_Chr22-augustus-gene-78.38	0.78	3.423	1.42331	7.00598e-05	1.40844e-05
genemark-Harm_Chr8-processed-gene-73.22	3.626	16.27	1.42192	1.65904e-09	2.01782e-10
genemark-Harm_Chr5-processed-gene-91.34	0.34	1.596	1.42029	0.0115248	0.00337438
genemark-Harm_Chr21-processed-gene-56.31	2.733	11.96	1.4197	6.41871e-08	9.14786e-09
maker-Harm_Chr22-augustus-gene-52.40	1.12	5.133	1.41907	0.00441958	0.0011782
genemark-Harm_Chr25-processed-gene-79.19	4.28	18.783	1.41737	9.06613e-07	1.46915e-07
maker-Harm_Chr5-augustus-gene-63.34	4.93	21.443	1.41647	2.08874e-06	3.52573e-07
genemark-Harm_Chr24-processed-gene-19.8	10.153	45.593	1.41528	1.00092e-13	8.93985e-15
maker-Harm_Chr22-augustus-gene-101.24	2.586	11.5	1.41462	0.00270504	0.000686553
genemark-Harm_Chr1-processed-gene-109.12	0.616	2.756	1.41373	0.00104469	0.000247295
maker-Harm_Chr5-augustus-gene-90.12	2.55	11.426	1.41342	0.000710092	0.000163503
maker-Harm_Chr29-augustus-gene-121.11	41.263	181.923	1.41336	6.38261e-16	4.98584e-17
genemark-Harm_Chr11-processed-gene-45.22	0.37	1.596	1.41182	0.0233725	0.00744215
genemark-Harm_Chr29-processed-gene-107.16	9.403	41.783	1.41137	5.96997e-12	6.03512e-13
maker-Harm_Chr9-augustus-gene-49.23	5.023	22.506	1.41058	0.000146835	3.08789e-05
maker-Harm_Chr3-augustus-gene-27.22	0.413	1.95	1.40753	0.0214842	0.00677474
augustus_masked-Harm_Chr31-processed-gene-5.22	2.706	11.826	1.40489	1.63515e-09	1.98759e-10
augustus_masked-Harm_Chr1-processed-gene-41.0	1.41	6.296	1.40449	4.49828e-08	6.30431e-09
maker-Harm_Chr12-augustus-gene-72.38	1.773	7.803	1.40379	4.24975e-05	8.3085e-06
maker-Harm_Chr3-augustus-gene-89.23	1.35	5.93	1.4026	0.00232714	0.000585795
augustus_masked-Harm_Un001-processed-gene-17.6	5.363	26.353	1.40249	0.0352563	0.0117833
genemark-Harm_Chr14-processed-gene-90.5	0.913	3.95	1.40214	0.0136404	0.00405842
maker-Harm_Chr8-augustus-gene-65.29	63.046	278.123	1.40074	7.54494e-16	5.93714e-17
maker-Harm_Chr18-augustus-gene-16.18	6.04	26.26	1.40056	8.75279e-07	1.4146e-07
maker-Harm_Chr10-augustus-gene-47.24	1.03	5.053	1.40019	0.0379133	0.0127884
maker-Harm_Chr5-augustus-gene-83.25	12.07	51.506	1.39966	2.8287e-06	4.85598e-07
maker-Harm_Chr26-augustus-gene-79.14	11.356	50.07	1.39948	5.69894e-08	8.08114e-09
genemark-Harm_Chr17-processed-gene-24.8	5.856	25.546	1.3987	9.68752e-10	1.15182e-10
genemark-Harm_Chr5-processed-gene-8.7	4.86	21.366	1.39849	1.15017e-10	1.27503e-11
genemark-Harm_Chr18-processed-gene-42.3	9.89	42.74	1.39543	2.08391e-12	2.02809e-13
genemark-Harm_Chr30-processed-gene-52.5	1.223	5.52	1.39414	0.0358273	0.0120025
maker-Harm_Chr20-augustus-gene-86.34	2.373	10.816	1.39113	0.00437548	0.00116581
genemark-Harm_Chr31-processed-gene-58.15	4.36	18.92	1.38988	1.26743e-11	1.30766e-12
genemark-Harm_Chr8-processed-gene-115.28	14.85	65.01	1.38982	4.61378e-09	5.83679e-10
genemark-Harm_Chr12-processed-gene-60.17	0.353	1.526	1.3896	2.72313e-06	4.66499e-07
augustus_masked-Harm_Chr30-processed-gene-34.19	1.693	7.666	1.38881	0.0029448	0.000754593
maker-Harm_Chr12-augustus-gene-64.19	2.456	10.596	1.38823	0.000600835	0.000137008
genemark-Harm_Chr22-processed-gene-57.16	3.653	15.96	1.3872	9.66522e-09	1.26297e-09
maker-Harm_Chr23-augustus-gene-113.17	10.173	43.5	1.3866	7.82162e-06	1.39327e-06
maker-Harm_Chr28-augustus-gene-33.24	20.106	87.546	1.38491	9.94452e-10	1.18452e-10
genemark-Harm_Chr8-processed-gene-46.21	5.59	23.776	1.38455	2.13629e-08	2.8851e-09
genemark-Harm_Chr14-processed-gene-20.7	0.383	1.673	1.38335	0.0355749	0.0119077
genemark-Harm_Chr14-processed-gene-22.15	6	25.513	1.38315	1.28647e-10	1.43167e-11
genemark-Harm_Chr1-processed-gene-172.18	2.943	12.69	1.3824	3.1596e-08	4.35102e-09
genemark-Harm_Chr4-processed-gene-116.4	6.24	27.07	1.38167	1.1932e-16	8.96958e-18
maker-Harm_Chr25-augustus-gene-17.26	1.323	5.946	1.38155	0.0047967	0.00129078
maker-Harm_Chr10-augustus-gene-69.34	4.123	18.083	1.38105	7.97918e-08	1.15437e-08
genemark-Harm_Chr6-processed-gene-19.9	9.926	43.876	1.37989	2.37749e-10	2.69192e-11
genemark-Harm_Chr31-processed-gene-53.18	2.013	8.62	1.37899	4.20723e-07	6.53981e-08
maker-Harm_Chr29-augustus-gene-68.37	1.31	5.77	1.37879	0.000461413	0.000103326
maker-Harm_Chr19-augustus-gene-62.20	6.74	28.64	1.37699	1.20306e-08	1.58501e-09
genemark-Harm_Chr13-processed-gene-62.8	7.5	31.38	1.37652	1.16304e-08	1.52979e-09
genemark-Harm_Chr3-processed-gene-62.8	7.55	32.403	1.37595	3.86042e-06	6.71029e-07
maker-Harm_Chr12-augustus-gene-107.28	24.743	107.946	1.37561	7.47052e-10	8.78569e-11
augustus_masked-Harm_Chr6-processed-gene-52.1	1.403	6.053	1.37463	0.00310856	0.000801692
maker-Harm_Chr16-augustus-gene-75.32	75.55	321.72	1.3743	8.31734e-17	6.20456e-18
maker-Harm_Chr23-augustus-gene-65.23	2.6	11.576	1.37402	0.00504677	0.00136315
maker-Harm_Chr16-augustus-gene-42.29	8.6	36.55	1.37271	3.85691e-06	6.70141e-07
genemark-Harm_Chr19-processed-gene-62.12	0.24	1.07	1.37121	0.010155	0.00293392
maker-Harm_Chr7-augustus-gene-96.20	11.07	48.063	1.36546	1.13556e-06	1.86135e-07
maker-Harm_Chr12-augustus-gene-120.16	417.16	1819.66	1.36461	2.80452e-12	2.76868e-13
augustus_masked-Harm_Chr15-processed-gene-4.6	2.02	8.74	1.36369	0.000413113	9.19479e-05
maker-Harm_Chr8-augustus-gene-78.26	7.596	32.61	1.36362	4.07093e-07	6.31626e-08
maker-Harm_Chr19-augustus-gene-105.40	2.756	12	1.36316	0.000122847	2.54487e-05
genemark-Harm_Chr28-processed-gene-116.9	3.42	14.87	1.36049	0.00996516	0.00287192
maker-Harm_Chr19-augustus-gene-49.17	4.466	19.946	1.36008	0.0193664	0.00602211
genemark-Harm_Chr2-processed-gene-3.24	1.186	5.11	1.35959	0.00233266	0.000587352
augustus_masked-Harm_Chr7-processed-gene-24.0	0.393	1.723	1.35819	0.0123462	0.00364411
genemark-Harm_Chr13-processed-gene-30.21	50.093	213.396	1.35671	5.13243e-15	4.23403e-16
maker-Harm_Chr29-augustus-gene-53.37	13.773	58.49	1.35617	7.05822e-16	5.53894e-17
genemark-Harm_Chr8-processed-gene-78.12	29.756	127.433	1.35477	1.16363e-16	8.72915e-18
maker-Harm_Chr16-augustus-gene-64.25	6.036	25.953	1.35299	1.34598e-08	1.78008e-09
maker-Harm_Chr12-augustus-gene-101.22	2.48	10.42	1.35297	1.51764e-15	1.21385e-16
genemark-Harm_Chr29-processed-gene-21.10	6.826	28.363	1.35271	4.01949e-08	5.60154e-09
maker-Harm_Chr6-augustus-gene-52.44	3.44	14.89	1.35107	0.00516078	0.00139617
genemark-Harm_Chr5-processed-gene-51.9	16.83	71.26	1.34936	1.48774e-13	1.34269e-14
maker-Harm_Chr9-augustus-gene-53.38	1.446	6.063	1.34889	1.5994e-06	2.66987e-07
genemark-Harm_Chr15-processed-gene-53.30	63.87	272.576	1.34834	2.73614e-18	1.88198e-19
augustus_masked-Harm_Chr25-processed-gene-50.5	31.703	133.066	1.34618	9.06782e-09	1.181e-09
genemark-Harm_Chr31-processed-gene-22.7	0.346	1.513	1.34585	0.0465324	0.0161433
genemark-Harm_Chr3-processed-gene-33.13	2.233	9.29	1.34424	4.87979e-05	9.60603e-06
maker-Harm_Chr30-augustus-gene-43.15	32.843	138.54	1.34355	1.84618e-16	1.40107e-17
genemark-Harm_Chr16-processed-gene-65.28	1.3	5.533	1.34333	7.65916e-08	1.10697e-08
maker-Harm_Chr16-augustus-gene-88.23	20.2	87.096	1.34239	7.84449e-09	1.01492e-09
genemark-Harm_Chr14-processed-gene-76.14	443.17	1884.54	1.34158	4.10697e-18	2.8691e-19
maker-Harm_Chr19-augustus-gene-22.25	22.833	99.123	1.34143	2.78083e-08	3.81546e-09
genemark-Harm_Chr13-processed-gene-39.6	192.36	819.46	1.34067	2.22986e-11	2.33265e-12
maker-Harm_Chr22-augustus-gene-29.14	2.256	9.58	1.33964	6.01667e-07	9.53388e-08
augustus_masked-Harm_Chr31-processed-gene-58.5	2.283	9.613	1.33906	0.00130491	0.000314235
maker-Harm_Chr22-augustus-gene-64.49	28.486	118.256	1.33724	1.49816e-14	1.27034e-15
maker-Harm_Chr13-augustus-gene-61.29	1.446	6.09	1.33653	1.26944e-06	2.09537e-07
genemark-Harm_Chr4-processed-gene-47.19	3.34	14.136	1.33487	2.69234e-05	5.13223e-06
genemark-Harm_Chr29-processed-gene-11.16	3.34	14.136	1.33487	2.69234e-05	5.13223e-06
augustus_masked-Harm_Chr7-processed-gene-88.9	21.436	90.12	1.3339	2.53888e-13	2.31503e-14
maker-Harm_Chr10-augustus-gene-47.22	4.483	19.84	1.33352	0.000497991	0.000112091
genemark-Harm_Chr16-processed-gene-12.23	7.813	33.223	1.33177	3.08151e-09	3.83861e-10
maker-Harm_Chr12-augustus-gene-10.21	0.406	1.746	1.33125	0.0461819	0.0159985
augustus_masked-Harm_Chr10-processed-gene-110.12	17.296	71.363	1.33044	1.5902e-10	1.77995e-11
genemark-Harm_Chr27-processed-gene-30.9	0.426	1.786	1.33017	0.00860905	0.00244277
genemark-Harm_Chr1-processed-gene-67.12	4.1	17.063	1.32977	5.53521e-10	6.45006e-11
maker-Harm_Chr15-augustus-gene-31.27	3.95	16.83	1.32549	0.00472064	0.00126693
maker-Harm_Chr10-augustus-gene-72.44	3.69	15.176	1.32382	3.49782e-07	5.38686e-08
genemark-Harm_Chr8-processed-gene-66.3	3.14	12.833	1.32248	6.73811e-08	9.62726e-09
maker-Harm_Chr22-augustus-gene-98.12	0.273	1.18	1.32141	0.0215499	0.0068001
maker-Harm_Chr29-augustus-gene-68.30	3.983	16.393	1.32103	6.30238e-07	1.00047e-07
maker-Harm_Chr20-augustus-gene-12.13	4.643	19.413	1.31945	9.16998e-06	1.6453e-06
maker-Harm_Chr23-augustus-gene-118.31	37.203	157.493	1.31916	1.54077e-09	1.86844e-10
maker-Harm_Chr16-augustus-gene-65.44	56.65	231.303	1.31828	2.58502e-08	3.52638e-09
maker-Harm_Chr12-augustus-gene-51.39	2.26	9.26	1.31827	0.00142354	0.000345051
maker-Harm_Chr4-augustus-gene-58.41	12.346	50.19	1.31534	1.85116e-12	1.7956e-13
maker-Harm_Chr4-augustus-gene-56.26	21.096	87.736	1.31483	4.99344e-15	4.10861e-16
genemark-Harm_Chr15-processed-gene-92.18	1.913	7.966	1.3128	0.0160868	0.00488909
maker-Harm_Chr28-augustus-gene-52.15	9.32	38.793	1.31271	1.22704e-07	1.80602e-08
maker-Harm_Chr25-augustus-gene-42.38	6.413	26.23	1.31252	1.82577e-07	2.73175e-08
augustus_masked-Harm_Chr26-processed-gene-75.1	7.646	31.643	1.31132	2.96139e-07	4.53309e-08
maker-Harm_Chr1-augustus-gene-134.21	1.806	7.413	1.30987	1.32982e-09	1.60404e-10
genemark-Harm_Chr27-processed-gene-9.15	1.91	7.586	1.30958	0.000495442	0.000111446
maker-Harm_Chr29-augustus-gene-122.15	4.426	18.446	1.30636	0.000128081	2.66742e-05
maker-Harm_Chr4-augustus-gene-100.6	1.616	6.76	1.30609	0.0113909	0.00333189
maker-Harm_Chr15-augustus-gene-67.34	3.476	14.353	1.30562	8.84391e-08	1.28265e-08
maker-Harm_Chr15-augustus-gene-72.30	32.783	136.17	1.3056	2.38197e-14	2.04541e-15
genemark-Harm_Chr1-processed-gene-136.6	0.29	1.246	1.30557	0.0319451	0.010544
maker-Harm_Chr21-augustus-gene-110.26	1.71	6.996	1.30387	0.000431336	9.62308e-05
maker-Harm_Chr13-augustus-gene-71.24	5.126	21.416	1.30161	5.47333e-06	9.63177e-07
maker-Harm_Chr4-augustus-gene-82.31	2.69	10.793	1.301	0.000126266	2.62722e-05
maker-Harm_Chr15-augustus-gene-18.29	2.87	11.9	1.30098	0.000806449	0.000187311
genemark-Harm_Chr8-processed-gene-49.9	0.766	3.1	1.30094	0.00487588	0.00131384
genemark-Harm_Chr9-processed-gene-102.5	8.256	34.003	1.30053	5.92958e-11	6.42003e-12
genemark-Harm_Chr6-processed-gene-10.1	5.803	24	1.30014	3.34392e-08	4.62166e-09
maker-Harm_Chr6-augustus-gene-30.28	1271.74	5195.29	1.29798	2.22777e-21	1.34517e-22
maker-Harm_Chr16-augustus-gene-98.18	5.766	23.67	1.29498	9.7491e-09	1.27464e-09
genemark-Harm_Chr29-processed-gene-118.5	1.266	5.163	1.29449	1.1611e-06	1.90821e-07
genemark-Harm_Chr17-processed-gene-123.31	0.53	2.223	1.29435	0.0146551	0.00440452
maker-Harm_Chr22-augustus-gene-119.48	7.156	29.033	1.29372	1.61452e-07	2.40415e-08
genemark-Harm_Chr15-processed-gene-49.11	5.133	20.873	1.29368	0.000596795	0.000136044
genemark-Harm_Chr23-processed-gene-78.20	0.64	2.63	1.29353	0.000829552	0.000192974
genemark-Harm_Chr13-processed-gene-11.7	5.986	24.663	1.29332	5.8699e-09	7.50619e-10
genemark-Harm_Chr3-processed-gene-84.12	0.963	3.906	1.29267	3.97385e-08	5.52938e-09
augustus_masked-Harm_Chr17-processed-gene-30.2	2.423	9.736	1.29242	6.05857e-05	1.21145e-05
augustus_masked-Harm_Chr28-processed-gene-103.0	6.506	26.283	1.29241	1.04989e-11	1.07491e-12
augustus_masked-Harm_Chr7-processed-gene-46.1	1.273	5.15	1.29207	8.54344e-05	1.73776e-05
genemark-Harm_Chr10-processed-gene-67.6	7.773	31.56	1.29094	0.000458084	0.000102483
maker-Harm_Chr18-augustus-gene-37.21	1.973	8.086	1.29074	8.04039e-05	1.62736e-05
maker-Harm_Chr1-augustus-gene-129.20	27.363	110.61	1.29055	1.67272e-14	1.42316e-15
genemark-Harm_Un002-processed-gene-1.35	53.293	218.456	1.29051	3.95519e-11	4.22837e-12
genemark-Harm_Chr1-processed-gene-153.18	3.086	12.696	1.2891	3.17079e-06	5.47058e-07
maker-Harm_Chr3-augustus-gene-107.23	2.956	12.07	1.28808	0.0381316	0.0128757
genemark-Harm_Chr22-processed-gene-19.12	2.22	9.08	1.28725	0.00975848	0.00280816
maker-Harm_Chr4-augustus-gene-30.10	8.143	32.666	1.28648	2.80898e-07	4.29172e-08
genemark-Harm_Chr30-processed-gene-6.7	0.983	4.006	1.28647	0.00378724	0.00099657
genemark-Harm_Chr26-processed-gene-7.20	0.37	1.496	1.28513	0.0175287	0.00539402
genemark-Harm_Chr15-processed-gene-68.9	1.95	7.82	1.28506	5.863e-08	8.3222e-09
maker-Harm_Chr17-augustus-gene-59.23	6.493	25.696	1.28426	0.000134161	2.80315e-05
maker-Harm_Chr4-augustus-gene-83.46	2.806	11.086	1.28406	5.18165e-05	1.02569e-05
genemark-Harm_Chr9-processed-gene-99.12	2.05	8.28	1.28393	0.00097346	0.000229317
maker-Harm_Chr4-augustus-gene-76.29	13.026	51.92	1.28285	2.51432e-08	3.42271e-09
genemark-Harm_Chr9-processed-gene-75.7	7.633	30.77	1.28176	5.70592e-13	5.35443e-14
augustus_masked-Harm_Chr2-processed-gene-3.10	24.07	95.37	1.28075	2.15626e-13	1.95995e-14
maker-Harm_Chr8-augustus-gene-111.27	0.756	3.103	1.27681	0.00174481	0.000429061
maker-Harm_Chr22-augustus-gene-28.19	4.09	16.24	1.27652	4.77666e-06	8.3715e-07
genemark-Harm_Chr4-processed-gene-73.23	0.116	0.473	1.27647	0.0241667	0.00771779
genemark-Harm_Chr4-processed-gene-3.15	0.366	1.51	1.27405	0.00867216	0.00246504
augustus_masked-Harm_Chr16-processed-gene-24.2	0.906	3.686	1.27337	0.011525	0.00337526
maker-Harm_Chr16-augustus-gene-55.25	3.653	14.853	1.27317	0.000980264	0.000231131
maker-Harm_Chr5-augustus-gene-53.37	4.96	19.88	1.27254	1.05182e-09	1.25813e-10
maker-Harm_Chr29-augustus-gene-108.21	2.79	11.35	1.27197	0.000687575	0.000157923
genemark-Harm_Chr5-processed-gene-107.6	8.373	33.623	1.27141	1.09301e-12	1.04294e-13
genemark-Harm_Chr22-processed-gene-58.6	0.553	2.273	1.27077	0.02467	0.00789625
maker-Harm_Chr30-augustus-gene-1.24	12.206	50.306	1.27054	0.000149025	3.13929e-05
augustus_masked-Harm_Chr22-processed-gene-1.0	1.906	8.083	1.27036	0.0142441	0.00426157
maker-Harm_Chr8-augustus-gene-8.18	6.8	27.683	1.26937	4.31381e-08	6.0303e-09
genemark-Harm_Chr8-processed-gene-87.11	0.723	3.04	1.26865	0.0201967	0.00631076
genemark-Harm_Chr13-processed-gene-22.25	0.813	3.406	1.26847	0.0247011	0.00790798
genemark-Harm_Chr18-processed-gene-43.2	3.97	16.046	1.26813	0.000113315	2.33985e-05
maker-Harm_Chr7-augustus-gene-66.47	10.21	41.49	1.26793	3.04932e-09	3.79633e-10
maker-Harm_Chr18-augustus-gene-72.36	2.626	10.336	1.26749	1.94942e-05	3.64606e-06
maker-Harm_Chr8-augustus-gene-44.37	92.606	370.346	1.26726	3.18883e-15	2.58944e-16
genemark-Harm_Chr8-processed-gene-57.19	0.57	2.353	1.26596	0.0227085	0.00720809
maker-Harm_Chr23-augustus-gene-17.11	4.006	16.276	1.26493	0.000153467	3.23948e-05
augustus_masked-Harm_Chr4-processed-gene-92.14	0.49	1.97	1.26481	0.00744041	0.002085
genemark-Harm_Chr20-processed-gene-75.2	31.63	127.723	1.26465	1.02304e-13	9.15212e-15
genemark-Harm_Chr28-processed-gene-116.17	1.156	4.616	1.26186	0.0105781	0.00306755
maker-Harm_Chr23-augustus-gene-60.44	2.43	9.803	1.26147	0.0187062	0.00579667
augustus_masked-Harm_Chr4-processed-gene-4.1	1.776	7.116	1.25965	0.00172755	0.000424445
maker-Harm_Chr5-augustus-gene-79.39	1.153	4.6	1.25963	0.0019424	0.000482254
maker-Harm_Chr21-augustus-gene-9.20	10.086	40.64	1.25927	2.08625e-07	3.13943e-08
maker-Harm_Chr12-augustus-gene-83.28	1.246	5.063	1.25711	0.0245468	0.00785151
maker-Harm_Chr16-augustus-gene-8.24	12.323	48.82	1.256	4.236e-14	3.69829e-15
maker-Harm_Chr17-augustus-gene-120.33	4.923	20.05	1.25544	0.0464774	0.0161176
genemark-Harm_Chr25-processed-gene-60.9	53.136	212.29	1.25529	6.96016e-13	6.55315e-14
maker-Harm_Chr10-augustus-gene-107.22	2.39	9.416	1.2542	1.09616e-05	1.98564e-06
maker-Harm_Chr18-augustus-gene-66.30	7.656	29.96	1.25315	7.0002e-05	1.40678e-05
maker-Harm_Chr29-augustus-gene-65.36	2.476	9.536	1.25301	0.000102842	2.10881e-05
genemark-Harm_Chr2-processed-gene-4.4	91.173	365.116	1.25048	3.6901e-13	3.40979e-14
augustus_masked-Harm_Chr23-processed-gene-5.3	1.003	4.066	1.2493	0.0455395	0.01574
maker-Harm_Chr1-augustus-gene-94.33	2.773	11.166	1.24705	0.00134203	0.000324427
genemark-Harm_Chr24-processed-gene-6.13	1.873	7.856	1.24677	0.0117681	0.00345575
genemark-Harm_Chr11-processed-gene-14.5	0.606	2.4	1.24619	0.00169683	0.0004158
maker-Harm_Chr10-augustus-gene-40.28	59.88	234.7	1.24538	7.8296e-16	6.17239e-17
genemark-Harm_Chr10-processed-gene-59.21	11.226	43.116	1.24498	1.51312e-07	2.24448e-08
genemark-Harm_Chr13-processed-gene-27.10	13.003	50.26	1.24439	2.45504e-08	3.33849e-09
maker-Harm_Chr9-augustus-gene-88.38	27.853	111.046	1.24334	7.30327e-10	8.58376e-11
maker-Harm_Chr18-augustus-gene-12.22	0.873	3.396	1.24152	0.00359083	0.000939472
genemark-Harm_Chr5-processed-gene-104.24	7.903	30.536	1.2408	1.37391e-05	2.52133e-06
maker-Harm_Chr3-augustus-gene-108.23	0.413	1.656	1.24037	0.014511	0.0043581
augustus_masked-Harm_Chr9-processed-gene-53.34	5.086	20.02	1.24027	5.90235e-05	1.17725e-05
augustus_masked-Harm_Chr3-processed-gene-78.13	18.876	75.23	1.23813	2.58744e-07	3.93651e-08
genemark-Harm_Chr25-processed-gene-25.17	3.58	14.05	1.23778	0.000801088	0.000185835
augustus_masked-Harm_Chr16-processed-gene-51.3	3.18	12.443	1.23678	4.69299e-05	9.21549e-06
augustus_masked-Harm_Chr19-processed-gene-71.5	0.56	2.176	1.23672	0.00173916	0.000427547
genemark-Harm_Chr15-processed-gene-41.42	1.61	6.313	1.23659	0.00667069	0.00184919
augustus_masked-Harm_Chr2-processed-gene-7.1	4.286	17.126	1.23548	0.000604943	0.000137988
genemark-Harm_Chr15-processed-gene-56.9	19.953	79.526	1.23475	6.78246e-10	7.94728e-11
maker-Harm_Chr1-augustus-gene-123.13	12.826	50.623	1.23458	2.32236e-13	2.11427e-14
maker-Harm_Chr13-augustus-gene-45.40	6.046	23.77	1.23389	0.00225508	0.000565663
genemark-Harm_Chr19-processed-gene-96.2	117.18	463.713	1.23382	1.77554e-10	1.99506e-11
genemark-Harm_Chr7-processed-gene-96.10	2.38	9.293	1.23379	2.22882e-07	3.36691e-08
maker-Harm_Chr15-augustus-gene-92.22	6.256	24.053	1.23235	1.9597e-09	2.40319e-10
augustus_masked-Harm_Chr21-processed-gene-107.20	3.783	14.696	1.22955	0.000970511	0.000228483
augustus_masked-Harm_Chr21-processed-gene-25.8	0.913	3.5	1.22451	0.000138168	2.89362e-05
maker-Harm_Chr17-augustus-gene-44.27	33.1	130.65	1.22392	1.0751e-09	1.28907e-10
maker-Harm_Chr19-augustus-gene-62.22	33	126.673	1.22308	9.6904e-14	8.63426e-15
maker-Harm_Chr8-augustus-gene-72.36	4.32	16.423	1.2221	0.00171948	0.000422093
maker-Harm_Chr18-augustus-gene-11.16	2.49	9.286	1.22181	0.0015821	0.000385756
genemark-Harm_Chr20-processed-gene-49.13	8.69	33.776	1.21824	1.82622e-07	2.73383e-08
maker-Harm_Chr17-augustus-gene-39.26	91.113	352.826	1.21798	1.39679e-17	9.97849e-19
genemark-Harm_Chr29-processed-gene-98.8	3.473	13.296	1.21687	3.21261e-05	6.18395e-06
genemark-Harm_Chr5-processed-gene-29.16	2.66	10.39	1.21687	0.00357128	0.000934103
genemark-Harm_Chr25-processed-gene-47.22	7.716	30.34	1.21604	1.23797e-08	1.63546e-09
genemark-Harm_Chr12-processed-gene-19.10	11.17	42.986	1.21582	2.65394e-10	3.01255e-11
maker-Harm_Chr6-augustus-gene-50.17	2.06	7.886	1.21566	9.70347e-06	1.7452e-06
genemark-Harm_Chr17-processed-gene-19.32	0.93	3.583	1.21493	0.0122331	0.0036081
maker-Harm_Chr18-augustus-gene-72.31	4.546	17.32	1.21474	0.000567451	0.000129041
maker-Harm_Chr6-augustus-gene-6.20	2.28	8.89	1.21171	0.0252264	0.00809968
maker-Harm_Chr25-augustus-gene-39.60	9.496	35.633	1.21167	0.000372504	8.24547e-05
genemark-Harm_Chr5-processed-gene-51.10	945.436	3687.63	1.21136	1.17727e-12	1.12503e-13
maker-Harm_Chr3-augustus-gene-96.33	23.946	91.686	1.21099	3.48379e-13	3.21665e-14
genemark-Harm_Chr17-processed-gene-89.15	1.193	4.506	1.20939	2.66007e-06	4.54358e-07
maker-Harm_Chr2-augustus-gene-27.22	4.943	18.87	1.20848	0.000112381	2.31895e-05
maker-Harm_Chr22-augustus-gene-75.26	0.926	3.54	1.20802	3.68709e-06	6.39575e-07
maker-Harm_Chr9-augustus-gene-51.30	4.313	16.496	1.20766	6.2074e-09	7.96426e-10
maker-Harm_Chr12-augustus-gene-76.39	7.83	29.826	1.20763	1.11385e-06	1.82177e-07
augustus_masked-Harm_Chr4-processed-gene-45.5	8.226	30.853	1.20493	6.44298e-07	1.02603e-07
augustus_masked-Harm_Chr29-processed-gene-13.9	8.226	30.853	1.20493	6.44298e-07	1.02603e-07
maker-Harm_Chr23-augustus-gene-96.16	24.963	96.266	1.20438	8.04628e-09	1.04391e-09
genemark-Harm_Chr9-processed-gene-41.10	0.47	1.806	1.20407	0.00348559	0.000909687
augustus_masked-Harm_Chr18-processed-gene-66.6	6.11	22.863	1.20354	0.00808134	0.00228202
maker-Harm_Chr27-augustus-gene-65.15	1.613	6.316	1.20257	7.13187e-05	1.43528e-05
maker-Harm_Chr4-augustus-gene-20.32	4.096	16.04	1.2025	0.000158731	3.35627e-05
augustus_masked-Harm_Chr16-processed-gene-65.13	30.5	116.516	1.20118	5.70906e-11	6.16896e-12
maker-Harm_Chr19-augustus-gene-92.19	1.873	7.27	1.20071	0.0168603	0.00515686
maker-Harm_Chr26-augustus-gene-44.10	1.176	4.546	1.20064	0.00415535	0.00110268
genemark-Harm_Chr16-processed-gene-52.2	16.896	64.373	1.20062	4.29063e-13	3.98627e-14
genemark-Harm_Chr16-processed-gene-37.13	2.453	9.07	1.20005	0.0290517	0.00948434
genemark-Harm_Chr9-processed-gene-118.15	0.13	0.506	1.19958	0.0482441	0.0167825
maker-Harm_Chr14-augustus-gene-8.37	2.12	8.403	1.19924	0.0331205	0.010994
maker-Harm_Chr6-augustus-gene-70.19	6.57	24.9	1.19731	3.14417e-06	5.42012e-07
genemark-Harm_Chr6-processed-gene-36.30	81.073	310.693	1.19698	1.96474e-13	1.78305e-14
maker-Harm_Chr17-augustus-gene-51.20	26.89	103.013	1.19674	1.92397e-12	1.86761e-13
genemark-Harm_Chr7-processed-gene-67.32	6.913	26.216	1.19646	2.36287e-07	3.57621e-08
maker-Harm_Chr3-augustus-gene-83.46	7.59	28.486	1.19564	1.74615e-05	3.24205e-06
maker-Harm_Chr29-augustus-gene-86.37	11.076	41.723	1.19487	2.13104e-07	3.21003e-08
maker-Harm_Chr17-augustus-gene-58.18	2.35	8.713	1.19479	4.89937e-05	9.64888e-06
augustus_masked-Harm_Chr7-processed-gene-67.11	22.906	85.63	1.19296	1.28895e-07	1.90085e-08
genemark-Harm_Chr20-processed-gene-76.7	7.1	26.886	1.192	0.00163963	0.000401078
genemark-Harm_Chr2-processed-gene-15.11	2.306	8.67	1.19019	0.00854693	0.0024227
maker-Harm_Chr21-augustus-gene-28.26	40.943	152.406	1.1887	9.57148e-11	1.05143e-11
genemark-Harm_Chr3-processed-gene-98.23	1.436	5.5	1.18827	0.0148448	0.00446688
maker-Harm_Chr1-augustus-gene-135.16	0.686	2.803	1.18772	0.0309159	0.0101618
maker-Harm_Chr5-augustus-gene-111.68	6.056	22.8	1.18541	2.97899e-07	4.56217e-08
augustus_masked-Harm_Chr26-processed-gene-95.4	4.996	19.32	1.18399	2.39628e-05	4.52657e-06
maker-Harm_Chr12-augustus-gene-51.40	1.343	5.006	1.18395	0.00478763	0.00128697
genemark-Harm_Chr7-processed-gene-56.9	12.53	47.04	1.18246	1.3186e-14	1.11241e-15
maker-Harm_Chr4-augustus-gene-64.24	62.51	236.533	1.18218	6.11802e-13	5.75432e-14
maker-Harm_Chr23-augustus-gene-95.13	53.386	202.286	1.18214	3.99166e-08	5.55702e-09
genemark-Harm_Chr4-processed-gene-52.19	1.473	5.603	1.18124	0.00224283	0.000562319
maker-Harm_Chr21-augustus-gene-24.9	3.016	11.39	1.18115	0.00199713	0.000496989
maker-Harm_Chr28-augustus-gene-82.27	2.213	8.49	1.18085	0.015902	0.00482952
genemark-Harm_Chr30-processed-gene-58.4	7.843	29.186	1.17858	1.58506e-08	2.11665e-09
genemark-Harm_Chr22-processed-gene-102.16	0.666	2.603	1.1782	0.00171019	0.000419443
genemark-Harm_Chr17-processed-gene-86.4	1.573	5.84	1.1769	5.84608e-05	1.16519e-05
maker-Harm_Chr6-augustus-gene-61.17	2.433	9.06	1.17688	2.62463e-07	3.99498e-08
augustus_masked-Harm_Chr18-processed-gene-89.10	1.543	6.02	1.17634	0.0133645	0.00396962
maker-Harm_Chr5-augustus-gene-93.34	2.776	10.473	1.17512	0.0244587	0.0078163
augustus_masked-Harm_Chr16-processed-gene-49.9	7.22	27.166	1.17484	1.36882e-10	1.52725e-11
maker-Harm_Chr30-augustus-gene-59.21	2.286	8.6	1.17441	3.64205e-07	5.61422e-08
genemark-Harm_Chr5-processed-gene-21.22	11.66	43.643	1.1744	1.54755e-08	2.0611e-09
genemark-Harm_Chr5-processed-gene-14.23	11.66	43.643	1.1744	1.54755e-08	2.0611e-09
maker-Harm_Chr22-augustus-gene-65.38	36.48	136.376	1.17166	4.29079e-15	3.50891e-16
maker-Harm_Chr4-augustus-gene-19.20	3.47	12.99	1.17042	0.00181506	0.000447958
maker-Harm_Chr23-augustus-gene-66.34	0.656	2.406	1.16892	0.00638393	0.00176374
maker-Harm_Chr15-augustus-gene-120.42	14.56	55.203	1.16761	0.0104185	0.00301679
maker-Harm_Chr10-augustus-gene-47.21	2.64	10.613	1.16758	0.0265842	0.00858528
maker-Harm_Chr17-augustus-gene-56.28	16.716	61.703	1.16754	5.59412e-08	7.92848e-09
genemark-Harm_Chr15-processed-gene-60.2	15.993	59.173	1.16256	1.20732e-10	1.34099e-11
maker-Harm_Chr4-augustus-gene-14.22	27.873	104.853	1.16245	3.72537e-08	5.16491e-09
genemark-Harm_Chr29-processed-gene-65.27	1.626	6.116	1.16006	0.0452249	0.0156086
maker-Harm_Chr9-augustus-gene-69.23	7.98	29.653	1.15964	3.0539e-07	4.68784e-08
augustus_masked-Harm_Chr13-processed-gene-94.20	1.296	4.883	1.15904	0.0292556	0.00955303
maker-Harm_Chr10-augustus-gene-41.32	15.576	58.686	1.15844	0.00245956	0.000621071
maker-Harm_Chr13-augustus-gene-118.21	3.81	13.85	1.15751	2.673e-05	5.08768e-06
genemark-Harm_Chr13-processed-gene-117.7	28.146	103.256	1.15722	9.22496e-09	1.20346e-09
genemark-Harm_Chr31-processed-gene-59.20	3.64	13.403	1.15601	2.29955e-11	2.41215e-12
genemark-Harm_Chr11-processed-gene-50.15	0.746	2.763	1.15491	0.0201925	0.00630799
augustus_masked-Harm_Chr2-processed-gene-46.5	3.173	11.876	1.15277	0.021032	0.0066125
maker-Harm_Chr13-augustus-gene-19.30	2.126	7.93	1.15269	3.18984e-06	5.50801e-07
maker-Harm_Chr6-augustus-gene-69.9	0.65	2.473	1.15194	0.00968645	0.00278534
maker-Harm_Chr16-augustus-gene-37.17	4.986	18.463	1.15188	0.000280456	6.09119e-05
genemark-Harm_Chr30-processed-gene-41.5	1.83	6.66	1.15138	0.0216696	0.00684565
maker-Harm_Chr3-augustus-gene-6.26	2.35	8.53	1.15042	9.37678e-07	1.52285e-07
genemark-Harm_Chr29-processed-gene-59.11	16.84	61.17	1.14987	6.00696e-11	6.51242e-12
maker-Harm_Chr4-augustus-gene-83.39	7.91	28.66	1.14984	8.84391e-08	1.28242e-08
genemark-Harm_Chr3-processed-gene-66.16	3.1	11.11	1.14977	7.28073e-06	1.29378e-06
genemark-Harm_Chr30-processed-gene-36.4	0.4	1.51	1.1478	0.00288384	0.000736696
maker-Harm_Chr12-augustus-gene-60.19	5.08	18.606	1.14643	9.44936e-06	1.69679e-06
augustus_masked-Harm_Chr31-processed-gene-33.4	62.953	232.186	1.14533	6.41526e-11	6.97812e-12
augustus_masked-Harm_Chr22-processed-gene-13.11	5.75	21.19	1.14486	1.66302e-10	1.86386e-11
genemark-Harm_Chr11-processed-gene-53.11	0.663	2.316	1.14422	0.0434774	0.014918
maker-Harm_Chr29-augustus-gene-46.30	1.213	4.643	1.14421	0.0267746	0.00865637
genemark-Harm_Chr15-processed-gene-117.5	74.03	271.813	1.14245	2.71615e-05	5.18151e-06
maker-Harm_Chr7-augustus-gene-80.14	3.263	11.926	1.14197	0.000124969	2.59575e-05
genemark-Harm_Chr5-processed-gene-84.4	4.156	15.026	1.14111	1.81915e-05	3.38414e-06
genemark-Harm_Chr27-processed-gene-77.5	2.843	10.65	1.14027	0.0289304	0.00943229
maker-Harm_Chr22-augustus-gene-11.22	12.623	46.266	1.13978	1.76597e-10	1.98304e-11
genemark-Harm_Chr22-processed-gene-84.14	20.866	75.796	1.13961	1.9682e-09	2.41644e-10
maker-Harm_Chr21-augustus-gene-130.29	0.893	3.273	1.13909	0.0158958	0.00482648
augustus_masked-Harm_Chr12-processed-gene-123.15	4.123	15.27	1.13784	2.00644e-05	3.76135e-06
genemark-Harm_Chr16-processed-gene-42.17	46.75	167.663	1.13694	7.3893e-07	1.1884e-07
maker-Harm_Un001-augustus-gene-13.29	3.876	13.986	1.13649	2.06608e-07	3.10475e-08
maker-Harm_Chr29-augustus-gene-29.20	3.876	13.986	1.13649	2.06608e-07	3.10475e-08
maker-Harm_Chr5-augustus-gene-104.26	2.58	9.606	1.13433	0.000125125	2.59988e-05
maker-Harm_Chr29-augustus-gene-56.32	5.423	19.523	1.13326	1.13571e-06	1.8624e-07
maker-Harm_Chr10-augustus-gene-23.21	3.736	14.046	1.1327	0.0323709	0.0107028
maker-Harm_Chr8-augustus-gene-81.26	34.586	124.68	1.13195	7.37813e-07	1.18607e-07
augustus_masked-Harm_Chr18-processed-gene-80.11	11.056	39.35	1.13184	4.99339e-06	8.77285e-07
maker-Harm_Chr29-augustus-gene-66.32	10.03	36.676	1.1316	1.10323e-05	1.99925e-06
maker-Harm_Chr4-augustus-gene-69.41	7.83	28.08	1.13156	0.00387004	0.00101947
genemark-Harm_Chr23-processed-gene-83.15	2.226	7.94	1.13144	0.0197555	0.00615162
maker-Harm_Chr19-augustus-gene-106.50	16.25	61.276	1.13131	5.90847e-05	1.17889e-05
maker-Harm_Chr23-augustus-gene-82.16	9.293	34.153	1.12925	3.66394e-05	7.10796e-06
maker-Harm_Chr18-augustus-gene-95.22	40.203	145.966	1.1289	7.37525e-13	6.97387e-14
maker-Harm_Chr26-augustus-gene-14.17	4.53	16.213	1.12806	0.0181277	0.00559396
augustus_masked-Harm_Chr6-processed-gene-8.0	1.136	4.163	1.12484	0.01536	0.00464175
augustus_masked-Harm_Chr22-processed-gene-41.1	4.263	15.55	1.12411	0.00475788	0.0012785
maker-Harm_Chr1-augustus-gene-36.19	19.233	70.14	1.1221	5.30727e-09	6.75983e-10
genemark-Harm_Chr17-processed-gene-69.11	5.31	19.343	1.12183	7.46089e-06	1.3274e-06
genemark-Harm_Chr15-processed-gene-108.37	1.253	4.583	1.12093	0.0185472	0.00574206
maker-Harm_Chr4-augustus-gene-88.37	31.74	113.286	1.11927	9.27522e-11	1.01623e-11
maker-Harm_Chr4-augustus-gene-69.42	8.876	31.693	1.1185	0.00997179	0.00287527
maker-Harm_Chr21-augustus-gene-56.38	0.413	1.566	1.11829	0.0157366	0.00476685
genemark-Harm_Chr27-processed-gene-77.4	1.906	6.916	1.11797	0.00041099	9.14458e-05
genemark-Harm_Chr4-processed-gene-76.19	0.826	2.96	1.11757	0.0165408	0.00504758
maker-Harm_Chr8-augustus-gene-74.35	1.516	5.426	1.11746	9.27093e-05	1.8904e-05
genemark-Harm_Chr3-processed-gene-83.11	12.963	46.663	1.11659	6.42456e-08	9.16082e-09
maker-Harm_Chr23-augustus-gene-29.14	34.08	122.72	1.11625	3.52439e-09	4.40802e-10
genemark-Harm_Chr12-processed-gene-6.16	2.98	10.786	1.11436	0.00179391	0.000442296
maker-Harm_Chr16-augustus-gene-79.21	3.1	11.133	1.11294	0.000180945	3.86365e-05
maker-Harm_Chr17-augustus-gene-80.22	9.5	34.086	1.11287	0.000280997	6.10496e-05
maker-Harm_Chr4-augustus-gene-48.27	2.386	8.713	1.11198	0.0250781	0.00804848
maker-Harm_Chr29-augustus-gene-10.28	2.386	8.713	1.11198	0.0250781	0.00804848
genemark-Harm_Chr11-processed-gene-4.11	5.45	19.57	1.11131	7.57044e-05	1.52572e-05
genemark-Harm_Chr14-processed-gene-23.12	5.416	19.486	1.10913	0.00337842	0.000878078
genemark-Harm_Chr9-processed-gene-88.27	8.073	29.263	1.10897	4.91636e-05	9.69293e-06
genemark-Harm_Un002-processed-gene-0.11	2.216	7.87	1.10865	0.0017159	0.000421089
genemark-Harm_Un006-processed-gene-0.11	2.216	7.87	1.10865	0.0017159	0.000421089
maker-Harm_Chr12-augustus-gene-71.31	1.263	4.403	1.10624	0.00948393	0.00271962
maker-Harm_Chr8-augustus-gene-68.22	6.233	21.766	1.10538	0.000275155	5.96618e-05
maker-Harm_Chr22-augustus-gene-45.38	53.72	190.916	1.10534	5.17928e-13	4.84163e-14
genemark-Harm_Chr16-processed-gene-59.17	114.233	412.33	1.10467	7.20273e-10	8.45524e-11
maker-Harm_Chr10-augustus-gene-51.17	0.536	1.93	1.10432	0.00267825	0.00067937
genemark-Harm_Chr21-processed-gene-28.19	0.803	2.946	1.103	0.00150768	0.000366638
genemark-Harm_Chr29-processed-gene-68.26	3.566	12.82	1.10244	0.00693838	0.00193087
maker-Harm_Chr19-augustus-gene-76.28	5.746	20.573	1.10202	0.00321475	0.000831847
maker-Harm_Chr19-augustus-gene-106.57	4.9	17.47	1.10182	3.13344e-05	6.02705e-06
genemark-Harm_Chr31-processed-gene-26.8	17.9	63.57	1.1018	1.08707e-06	1.77406e-07
maker-Harm_Chr18-augustus-gene-21.18	2.623	9.296	1.10176	0.00149323	0.000362908
maker-Harm_Chr18-augustus-gene-95.23	7.256	26.19	1.10047	0.00272574	0.00069259
genemark-Harm_Chr13-processed-gene-49.8	0.106	0.386	1.10009	0.0115171	0.00337127
genemark-Harm_Chr29-processed-gene-89.8	1.973	7.206	1.0997	0.0100527	0.00290077
augustus_masked-Harm_Chr21-processed-gene-125.13	11.956	41.703	1.09886	2.6131e-06	4.45398e-07
augustus_masked-Harm_Chr21-processed-gene-130.19	4.996	17.893	1.09597	3.97832e-07	6.16686e-08
augustus_masked-Harm_Chr10-processed-gene-108.10	10.373	36.026	1.09379	0.00156926	0.000382175
genemark-Harm_Chr19-processed-gene-75.12	2.636	9.103	1.08964	0.00197253	0.000490442
maker-Harm_Chr7-augustus-gene-49.23	0.693	2.443	1.08935	0.00520921	0.00141167
genemark-Harm_Chr21-processed-gene-11.21	7.62	26.826	1.08759	1.05558e-05	1.9076e-06
genemark-Harm_Chr1-processed-gene-10.5	16.963	60.903	1.08593	0.00690144	0.00191811
maker-Harm_Chr16-augustus-gene-74.46	1.876	6.793	1.08482	0.011109	0.00324465
genemark-Harm_Chr9-processed-gene-10.12	3.513	12.103	1.08463	0.000360298	7.94684e-05
maker-Harm_Chr7-augustus-gene-37.29	92.433	317.33	1.08182	3.49066e-07	5.37333e-08
augustus_masked-Harm_Chr8-processed-gene-82.4	2.21	7.753	1.08103	8.47182e-05	1.72198e-05
maker-Harm_Chr21-augustus-gene-29.31	12.633	43.206	1.08083	0.000160709	3.40041e-05
maker-Harm_Chr8-augustus-gene-47.15	82.47	292.23	1.08052	3.82634e-11	4.08513e-12
genemark-Harm_Chr28-processed-gene-95.1	5	17.906	1.08033	0.00230517	0.000579933
maker-Harm_Chr10-augustus-gene-65.31	19.776	68.316	1.07997	2.99533e-08	4.11836e-09
augustus_masked-Harm_Chr22-processed-gene-99.2	0.853	3.09	1.07918	0.040287	0.013699
maker-Harm_Chr15-augustus-gene-35.50	6.596	22.72	1.07686	0.00181506	0.000448061
augustus_masked-Harm_Chr14-processed-gene-31.13	1.346	4.78	1.07654	0.0158939	0.00482377
maker-Harm_Chr16-augustus-gene-51.22	7.546	26.533	1.0755	0.000109766	2.26183e-05
genemark-Harm_Chr4-processed-gene-9.14	10.97	38.26	1.07426	0.00105042	0.000248803
genemark-Harm_Chr8-processed-gene-90.4	13.816	48.81	1.07287	1.03076e-07	1.50307e-08
maker-Harm_Chr8-augustus-gene-103.15	1.376	4.803	1.0722	0.0022897	0.00057555
augustus_masked-Harm_Chr9-processed-gene-98.5	2.15	7.483	1.07186	6.25712e-11	6.79262e-12
genemark-Harm_Chr8-processed-gene-6.11	57.64	202.093	1.07167	3.92379e-09	4.93573e-10
maker-Harm_Chr26-augustus-gene-95.31	3.776	13.446	1.07161	0.00658963	0.00182625
genemark-Harm_Chr15-processed-gene-54.7	19.826	69.59	1.07129	1.27842e-09	1.53836e-10
genemark-Harm_Chr23-processed-gene-91.17	6.17	21.463	1.07098	5.39371e-08	7.62896e-09
genemark-Harm_Chr5-processed-gene-4.11	3.303	11.556	1.07065	0.000172832	3.67802e-05
maker-Harm_Chr29-augustus-gene-65.43	3.403	11.926	1.06952	0.0354432	0.011856
maker-Harm_Chr13-augustus-gene-91.18	34.596	120.84	1.06946	2.6828e-08	3.67132e-09
maker-Harm_Chr17-augustus-gene-60.28	20.883	72.11	1.06906	3.23288e-08	4.46355e-09
genemark-Harm_Chr2-processed-gene-35.9	26.08	91.49	1.069	0.000148849	3.1345e-05
maker-Harm_Chr23-augustus-gene-5.29	174.353	607.753	1.06871	1.60214e-14	1.36196e-15
maker-Harm_Chr18-augustus-gene-51.38	6.683	22.593	1.06834	0.000149147	3.14292e-05
maker-Harm_Chr28-augustus-gene-9.13	1.45	4.993	1.06804	0.00156469	0.000380949
genemark-Harm_Chr6-processed-gene-30.10	6.323	21.93	1.06795	1.91582e-05	3.57618e-06
genemark-Harm_Chr1-processed-gene-74.4	0.476	1.69	1.06575	0.0257501	0.00828634
genemark-Harm_Chr15-processed-gene-19.19	46.09	161.436	1.0649	7.05466e-06	1.2526e-06
genemark-Harm_Chr13-processed-gene-3.3	14.65	50.093	1.06375	1.0273e-05	1.85428e-06
genemark-Harm_Chr12-processed-gene-115.4	2.123	7.4	1.06284	0.00244697	0.000617715
genemark-Harm_Chr30-processed-gene-22.7	0.356	1.233	1.06227	0.00505739	0.00136638
genemark-Harm_Chr20-processed-gene-89.15	32.47	113.093	1.06194	2.69821e-07	4.11666e-08
genemark-Harm_Chr6-processed-gene-57.3	4.073	13.826	1.06189	7.45653e-05	1.50169e-05
genemark-Harm_Chr19-processed-gene-42.4	1.65	5.683	1.06179	0.00557673	0.00152071
maker-Harm_Chr13-augustus-gene-42.15	3.316	11.526	1.06107	0.00715549	0.00199746
maker-Harm_Un003-augustus-gene-1.43	8.763	29.856	1.06105	4.95319e-07	7.76336e-08
genemark-Harm_Chr4-processed-gene-1.8	4.79	17.056	1.06105	0.00054645	0.000123744
maker-Harm_Chr22-augustus-gene-45.30	5.37	18.38	1.06052	0.0162965	0.00495868
genemark-Harm_Chr5-processed-gene-61.10	3.21	11.113	1.06013	0.0298703	0.00978376
maker-Harm_Chr1-augustus-gene-76.30	1.466	5.07	1.06007	0.000258383	5.59137e-05
maker-Harm_Chr5-augustus-gene-62.19	2.91	10.29	1.05918	0.0105877	0.00307111
maker-Harm_Chr17-augustus-gene-75.19	15.99	55.473	1.05886	5.15609e-09	6.55247e-10
maker-Harm_Chr8-augustus-gene-73.45	8.16	28.083	1.0585	5.1946e-05	1.02863e-05
augustus_masked-Harm_Chr18-processed-gene-32.14	12.156	42.493	1.05822	0.00141125	0.00034197
maker-Harm_Chr22-augustus-gene-78.33	2.523	8.806	1.05727	0.0432677	0.0148399
genemark-Harm_Chr9-processed-gene-58.4	6.96	23.843	1.05623	9.4467e-09	1.23306e-09
maker-Harm_Chr17-augustus-gene-66.10	5.7	19.153	1.05506	0.0230184	0.00731967
maker-Harm_Chr5-augustus-gene-76.22	11.37	39.11	1.0533	2.68851e-05	5.12106e-06
genemark-Harm_Chr22-processed-gene-7.6	1.116	3.823	1.05313	8.11205e-05	1.64509e-05
maker-Harm_Chr21-augustus-gene-125.49	2.82	9.893	1.0523	0.044248	0.0152142
maker-Harm_Chr8-augustus-gene-114.28	3.566	12.39	1.05217	0.0010984	0.000261037
genemark-Harm_Chr10-processed-gene-49.13	0.78	2.696	1.05119	0.0484877	0.0169122
genemark-Harm_Chr18-processed-gene-24.5	1.416	4.833	1.05108	0.0105606	0.00306022
genemark-Harm_Chr12-processed-gene-108.11	3.393	11.536	1.05106	4.63946e-08	6.50883e-09
maker-Harm_Chr20-augustus-gene-38.11	49.14	172.32	1.05097	1.50339e-06	2.49951e-07
maker-Harm_Chr12-augustus-gene-86.38	2.87	9.76	1.05089	0.00394368	0.00104142
genemark-Harm_Chr4-processed-gene-103.16	6.903	23.75	1.05028	1.65548e-05	3.06064e-06
genemark-Harm_Chr16-processed-gene-5.15	1.063	3.76	1.04913	0.0165408	0.00504845
maker-Harm_Chr29-augustus-gene-67.42	16.723	56.266	1.04831	8.23532e-08	1.19261e-08
maker-Harm_Chr5-augustus-gene-63.31	0.77	2.61	1.04747	0.0155276	0.00469573
genemark-Harm_Chr24-processed-gene-29.13	8.983	31.633	1.04732	8.1655e-05	1.65854e-05
augustus_masked-Harm_Chr31-processed-gene-54.1	7.993	26.993	1.04414	1.65503e-05	3.05861e-06
genemark-Harm_Chr13-processed-gene-118.12	1.59	5.44	1.04406	4.70704e-05	9.24646e-06
maker-Harm_Chr29-augustus-gene-85.15	3.313	11.38	1.04276	6.17721e-08	8.78151e-09
maker-Harm_Chr15-augustus-gene-53.32	2.803	9.533	1.0411	0.0254789	0.00819175
genemark-Harm_Chr28-processed-gene-101.10	7.723	26.82	1.04072	2.52195e-05	4.77665e-06
genemark-Harm_Chr13-processed-gene-19.10	0.94	3.286	1.0406	0.0376353	0.0126703
augustus_masked-Harm_Chr31-processed-gene-5.23	2.64	9.006	1.03981	2.36415e-06	4.01947e-07
maker-Harm_Chr29-augustus-gene-73.45	11.343	39.496	1.03836	0.00318849	0.000824366
genemark-Harm_Chr6-processed-gene-12.12	10.206	35.046	1.03805	1.72918e-07	2.58111e-08
maker-Harm_Chr17-augustus-gene-74.19	43.453	146.28	1.03639	8.7327e-05	1.77689e-05
genemark-Harm_Chr21-processed-gene-102.7	31.1	107.36	1.03619	5.34968e-07	8.42705e-08
genemark-Harm_Chr6-processed-gene-37.5	6.45	21.816	1.03498	0.00725907	0.00203054
maker-Harm_Chr15-augustus-gene-76.32	7.31	25.31	1.03419	0.00386926	0.00101899
genemark-Harm_Chr15-processed-gene-70.11	1.2	4.053	1.03414	0.00058737	0.000133727
genemark-Harm_Chr5-processed-gene-102.13	6.19	21.14	1.03383	0.000226367	4.88229e-05
maker-Harm_Chr30-augustus-gene-5.17	31.236	107.9	1.0335	4.2423e-08	5.92119e-09
maker-Harm_Chr10-augustus-gene-73.17	0.676	2.263	1.03325	0.0306037	0.0100438
maker-Harm_Chr23-augustus-gene-57.30	4.246	14.133	1.03187	7.88046e-05	1.59216e-05
genemark-Harm_Chr30-processed-gene-3.7	2.4	8.286	1.03109	0.00113257	0.00027005
maker-Harm_Chr22-augustus-gene-46.24	11.533	39.29	1.03088	4.06528e-05	7.93326e-06
genemark-Harm_Chr22-processed-gene-112.4	32.25	108.506	1.02819	5.12196e-12	5.14476e-13
maker-Harm_Chr22-augustus-gene-35.31	5.85	19.776	1.02609	0.000582759	0.000132625
maker-Harm_Chr23-augustus-gene-110.26	2.21	7.386	1.02593	0.0142733	0.00427339
genemark-Harm_Chr1-processed-gene-80.11	56.42	192.896	1.02448	5.65237e-09	7.21562e-10
augustus_masked-Harm_Chr13-processed-gene-49.4	2.25	7.52	1.02387	0.00348056	0.000907874
augustus_masked-Harm_Chr17-processed-gene-3.3	1.816	6.143	1.02379	0.00867216	0.00246495
genemark-Harm_Chr16-processed-gene-12.12	2.1	7.08	1.0229	0.000551485	0.000125042
augustus_masked-Harm_Chr15-processed-gene-120.13	5.43	18.243	1.02284	0.00320737	0.000829707
augustus_masked-Harm_Chr17-processed-gene-123.15	3.393	11.553	1.02254	0.00952131	0.00273307
maker-Harm_Chr21-augustus-gene-0.42	499.396	1722.25	1.02247	6.00482e-07	9.51079e-08
maker-Harm_Chr22-augustus-gene-64.43	2.223	7.483	1.02218	0.000907347	0.000212409
augustus_masked-Harm_Chr29-processed-gene-76.0	18.636	62.716	1.02192	1.5141e-07	2.24702e-08
genemark-Harm_Chr3-processed-gene-84.14	19.956	66.663	1.02166	4.8282e-08	6.79789e-09
genemark-Harm_Chr19-processed-gene-88.6	2.336	7.833	1.02034	1.00284e-07	1.46164e-08
genemark-Harm_Chr24-processed-gene-2.18	2.28	7.806	1.02032	0.0226857	0.00719921
genemark-Harm_Chr1-processed-gene-72.3	0.85	2.873	1.01889	0.00408949	0.00108344
augustus_masked-Harm_Chr15-processed-gene-20.13	24.463	82.776	1.01871	0.000167287	3.5504e-05
genemark-Harm_Chr6-processed-gene-1.25	11.773	40.093	1.01862	0.000134161	2.804e-05
maker-Harm_Chr4-augustus-gene-72.21	8.673	29.226	1.01823	6.91829e-08	9.90952e-09
genemark-Harm_Chr5-processed-gene-76.19	2.28	7.473	1.01819	0.000820391	0.000190667
maker-Harm_Chr20-augustus-gene-72.21	31.33	104.513	1.0177	1.03871e-11	1.06198e-12
genemark-Harm_Chr1-processed-gene-129.17	3.066	10.12	1.01741	0.000228844	4.93901e-05
augustus_masked-Harm_Chr17-processed-gene-39.6	11.783	39.646	1.01667	6.01575e-08	8.54333e-09
maker-Harm_Chr5-augustus-gene-21.27	6.776	22.713	1.0157	4.74801e-08	6.67817e-09
genemark-Harm_Chr9-processed-gene-57.16	0.293	0.983	1.0155	0.0408929	0.0139402
genemark-Harm_Chr10-processed-gene-116.9	0.603	2.003	1.01426	0.0119793	0.00352207
maker-Harm_Chr3-augustus-gene-64.39	5.64	19.263	1.01395	0.000730465	0.000168527
maker-Harm_Chr5-augustus-gene-62.20	42.856	142.586	1.01325	3.66489e-07	5.65205e-08
genemark-Harm_Chr2-processed-gene-61.10	3.83	12.963	1.01255	0.00301075	0.000774283
genemark-Harm_Chr21-processed-gene-10.12	44.65	149.55	1.01238	1.80133e-10	2.02533e-11
genemark-Harm_Chr26-processed-gene-6.3	15.506	51.483	1.01195	3.09879e-07	4.76344e-08
genemark-Harm_Chr25-processed-gene-3.31	5.136	17.463	1.01168	0.00692541	0.00192577
maker-Harm_Chr22-augustus-gene-77.24	56.056	189.956	1.01083	1.92359e-08	2.59094e-09
genemark-Harm_Chr3-processed-gene-6.4	8.82	29.436	1.00993	5.20607e-05	1.03127e-05
maker-Harm_Chr15-augustus-gene-95.27	3.146	10.466	1.0098	0.000169549	3.60205e-05
maker-Harm_Chr4-augustus-gene-101.58	5.176	17.2	1.0098	8.96452e-06	1.60458e-06
maker-Harm_Chr16-augustus-gene-74.54	7.953	26.573	1.00946	4.39507e-08	6.15019e-09
genemark-Harm_Chr19-processed-gene-88.11	7.513	25.383	1.00943	0.000113055	2.33367e-05
genemark-Harm_Chr9-processed-gene-20.9	959	3269.67	1.00854	4.57027e-07	7.13694e-08
genemark-Harm_Chr8-processed-gene-8.5	16.71	55.966	1.00847	1.43719e-07	2.12565e-08
augustus_masked-Harm_Chr4-processed-gene-69.12	15.136	49.833	1.00827	0.0192385	0.00597681
genemark-Harm_Chr3-processed-gene-6.5	11.043	36.236	1.00818	0.000106487	2.18815e-05
augustus_masked-Harm_Chr10-processed-gene-79.14	3.853	12.363	1.00574	0.0030548	0.000786948
genemark-Harm_Chr29-processed-gene-31.6	97.953	327.026	1.00564	2.23866e-11	2.34345e-12
genemark-Harm_Chr16-processed-gene-61.7	10.583	35.076	1.00559	2.92913e-07	4.48161e-08
augustus_masked-Harm_Chr10-processed-gene-17.2	2.326	7.646	1.00458	0.000466182	0.000104563
genemark-Harm_Chr11-processed-gene-51.10	0.806	2.723	1.00442	0.00896113	0.00255683
genemark-Harm_Chr12-processed-gene-6.15	6.746	22.416	1.00439	0.00194735	0.000483762
augustus_masked-Harm_Chr6-processed-gene-16.0	1.2	3.973	1.00396	0.000285446	6.2098e-05
maker-Harm_Chr19-augustus-gene-46.31	42.08	138.93	1.00387	2.05872e-08	2.77739e-09
augustus_masked-Harm_Chr2-processed-gene-46.0	2.1	6.926	1.00293	0.0315233	0.0103795
genemark-Harm_Chr1-processed-gene-110.12	3.58	12.306	1.00231	0.00653781	0.00180907
genemark-Harm_Chr15-processed-gene-90.15	11.27	37.983	1.00195	3.04286e-07	4.66871e-08
genemark-Harm_Chr15-processed-gene-80.22	1.036	3.44	1.00104	0.0215513	0.00680364
maker-Harm_Chr23-augustus-gene-58.28	7.826	25.613	1.001	0.00144673	0.000350879
augustus_masked-Harm_Chr21-processed-gene-114.0	331.586	1090.2	1.00037	1.31049e-10	1.45934e-11

## Sheet: Down
Gene ID	SCD_CK	SCD_Cry1Ac	log2(SCD_Cry1Ac/SCD_CK)	Qvalue	Pvalue
genemark-Harm_Chr25-processed-gene-49.9	39.666	0.1	-7.55749	5.04558e-22	2.95968e-23
maker-Harm_Chr27-augustus-gene-81.38	20.923	0.166	-7.20066	4.95679e-43	1.37016e-44
augustus_masked-Harm_Chr16-processed-gene-46.18	34.3	0.303	-7.14638	5.83336e-52	1.34701e-53
genemark-Harm_Chr25-processed-gene-49.10	226.04	2.106	-7.02793	1.13647e-35	3.97372e-37
genemark-Harm_Chr21-processed-gene-43.11	414.206	5.296	-6.98024	1.18538e-268	3.40432e-272
genemark-Harm_Chr21-processed-gene-71.8	324.1	5.456	-6.54984	6.29962e-149	2.21626e-151
maker-Harm_Chr15-augustus-gene-90.31	1869.63	32.866	-6.46805	4.16971e-151	1.34719e-153
genemark-Harm_Chr20-processed-gene-49.21	169.74	3.133	-6.43402	2.40214e-180	4.48418e-183
maker-Harm_Chr27-augustus-gene-34.20	26.373	0.48	-6.28397	2.43858e-48	6.0054e-50
maker-Harm_Chr13-augustus-gene-74.23	167.6	3.47	-6.22261	5.64679e-150	1.90551e-152
genemark-Harm_Chr11-processed-gene-55.1	1960.4	44.21	-6.15762	5.21481e-194	6.73942e-197
genemark-Harm_Chr13-processed-gene-86.1	11.956	0.146	-6.09586	2.34125e-16	1.78518e-17
maker-Harm_Chr6-augustus-gene-75.15	32.743	0.683	-6.08469	6.25876e-56	1.33911e-57
genemark-Harm_Chr15-processed-gene-128.6	2458.09	60.17	-6.06166	0	0
maker-Harm_Chr16-augustus-gene-94.11	9.623	0.17	-6.0517	1.15214e-26	5.59195e-28
maker-Harm_Chr12-augustus-gene-22.39	7.93	0.096	-6.03981	4.87808e-16	3.79655e-17
maker-Harm_Chr15-augustus-gene-61.32	151.706	3.9	-5.95643	1.80714e-192	2.59497e-195
maker-Harm_Chr15-augustus-gene-61.31	703.9	18.973	-5.89687	1.95261e-177	3.92541e-180
maker-Harm_Chr27-augustus-gene-69.10	4.39	0.06	-5.89491	1.3224e-14	1.11656e-15
genemark-Harm_Chr2-processed-gene-49.6	350.423	9.646	-5.87605	0	0
maker-Harm_Chr20-augustus-gene-49.31	75.583	1.983	-5.86195	6.03774e-74	8.23643e-76
maker-Harm_Chr6-augustus-gene-11.14	5.476	0.05	-5.8142	1.49447e-11	1.54726e-12
maker-Harm_Chr12-augustus-gene-89.28	9.393	0.196	-5.77844	4.33065e-22	2.52165e-23
maker-Harm_Chr15-augustus-gene-83.27	6208.71	192.806	-5.72544	3.65737e-248	1.83814e-251
maker-Harm_Chr6-augustus-gene-13.15	7.326	0.14	-5.56279	2.38402e-14	2.04888e-15
maker-Harm_Chr16-augustus-gene-26.18	17.663	0.576	-5.54927	9.47848e-59	1.9055e-60
maker-Harm_Chr28-augustus-gene-66.21	8.77	0.293	-5.54663	2.10191e-27	9.88476e-29
genemark-Harm_Chr18-processed-gene-78.40	174.34	6.08	-5.52674	2.17242e-167	5.61511e-170
maker-Harm_Chr21-augustus-gene-43.27	25.716	0.303	-5.51204	2.52076e-10	2.85956e-11
maker-Harm_Chr5-augustus-gene-101.31	139.723	4.106	-5.49957	2.18107e-29	9.42708e-31
maker-Harm_Chr17-augustus-gene-119.13	294.486	10.64	-5.47521	9.27099e-177	1.93035e-179
genemark-Harm_Chr21-processed-gene-94.12	65.683	2.42	-5.43176	3.46309e-97	2.88425e-99
maker-Harm_Chr25-augustus-gene-49.15	240.373	9.136	-5.41303	6.06274e-120	3.4388e-122
genemark-Harm_Chr10-processed-gene-23.9	72.096	2.74	-5.37579	2.69135e-108	1.77774e-110
augustus_masked-Harm_Chr3-processed-gene-113.16	1827.07	76.07	-5.29947	3.29974e-261	1.18457e-264
genemark-Harm_Chr3-processed-gene-113.49	115.633	4.703	-5.28644	1.42123e-79	1.58164e-81
maker-Harm_Chr13-augustus-gene-8.20	5.913	0.096	-5.21075	1.64235e-08	2.19443e-09
maker-Harm_Chr29-augustus-gene-71.45	1201.64	52.93	-5.20621	1.70822e-214	1.22647e-217
augustus_masked-Harm_Chr15-processed-gene-75.11	44.78	1.95	-5.20601	1.30769e-163	3.4739e-166
augustus_masked-Harm_Chr17-processed-gene-88.3	143.626	6.33	-5.18328	1.17998e-68	1.79606e-70
maker-Harm_Chr7-augustus-gene-96.22	36.346	1.573	-5.15968	4.30696e-72	6.06092e-74
genemark-Harm_Chr25-processed-gene-18.8	137.09	5.026	-5.12986	1.20184e-18	8.1371e-20
maker-Harm_Chr25-augustus-gene-18.19	192.146	8.826	-5.12396	3.00444e-206	2.80426e-209
genemark-Harm_Chr3-processed-gene-113.31	30.973	1.42	-5.11468	1.08063e-70	1.56726e-72
genemark-Harm_Chr16-processed-gene-46.10	5.703	0.223	-5.1013	4.3983e-22	2.57052e-23
augustus_masked-Harm_Chr23-processed-gene-3.15	763.146	36.956	-5.06201	6.23428e-197	7.16173e-200
genemark-Harm_Chr29-processed-gene-71.20	18.26	0.836	-5.04697	1.87241e-39	5.74037e-41
maker-Harm_Chr13-augustus-gene-71.22	788.26	39.136	-5.04349	9.49515e-126	4.70395e-128
genemark-Harm_Chr15-processed-gene-35.20	1964.17	97.52	-5.03804	3.0531e-151	9.42585e-154
maker-Harm_Chr25-augustus-gene-18.18	118.16	5.736	-5.01488	4.85944e-77	5.89636e-79
genemark-Harm_Chr29-processed-gene-108.18	1.056	0	-5.0022	2.77658e-06	4.75855e-07
augustus_masked-Harm_Chr28-processed-gene-66.1	12.97	0.556	-5.00001	3.17421e-21	1.92805e-22
genemark-Harm_Chr13-processed-gene-71.11	109.56	5.71	-4.96026	2.30038e-127	1.10659e-129
genemark-Harm_Chr15-processed-gene-128.11	423.953	23.32	-4.89272	1.40104e-270	3.01774e-274
maker-Harm_Chr12-augustus-gene-12.20	237.153	13.39	-4.85811	1.37903e-193	1.88121e-196
maker-Harm_Chr8-augustus-gene-9.19	31.86	1.753	-4.85406	3.90551e-56	8.32808e-58
maker-Harm_Chr16-augustus-gene-56.30	5.243	0.103	-4.84874	1.83337e-07	2.74584e-08
maker-Harm_Chr15-augustus-gene-36.27	2536.6	143.353	-4.83417	3.2094e-90	2.90339e-92
genemark-Harm_Chr23-processed-gene-26.3	27.93	0.823	-4.82274	6.05003e-09	7.75801e-10
maker-Harm_Chr27-augustus-gene-81.42	46.903	2.763	-4.76431	3.80842e-105	2.62499e-107
maker-Harm_Chr29-augustus-gene-11.25	49.1	2.886	-4.75412	4.95232e-95	4.23123e-97
maker-Harm_Chr4-augustus-gene-48.25	49.1	2.886	-4.75412	4.95232e-95	4.23123e-97
maker-Harm_Chr12-augustus-gene-65.28	29737.4	1846.56	-4.73045	6.58676e-220	3.78332e-223
augustus_masked-Harm_Chr13-processed-gene-123.6	740.52	46.02	-4.70075	2.4744e-142	9.59346e-145
genemark-Harm_Chr18-processed-gene-73.20	20707	1354.23	-4.65444	2.05025e-197	2.20806e-200
genemark-Harm_Chr11-processed-gene-52.10	20.193	1.223	-4.63987	5.7553e-27	2.7603e-28
maker-Harm_Chr8-augustus-gene-40.14	5003.7	336.223	-4.60744	3.36687e-186	5.31815e-189
maker-Harm_Chr13-augustus-gene-82.21	69.8	4.62	-4.60274	3.53399e-124	1.8015e-126
genemark-Harm_Chr15-processed-gene-75.5	3689.76	250.57	-4.59047	6.73701e-210	5.32073e-213
maker-Harm_Chr5-augustus-gene-101.36	2.626	0.136	-4.58865	1.10535e-11	1.13646e-12
maker-Harm_Chr16-augustus-gene-88.26	1053.29	70.82	-4.58358	2.53681e-122	1.34782e-124
augustus_masked-Harm_Chr17-processed-gene-88.4	445.836	24.736	-4.58116	1.32207e-13	1.18842e-14
genemark-Harm_Chr19-processed-gene-104.10	106.846	7.433	-4.54414	7.04982e-108	4.7073e-110
augustus_masked-Harm_Chr19-processed-gene-69.17	87.953	6.12	-4.53566	4.55644e-144	1.73386e-146
maker-Harm_Chr29-augustus-gene-71.44	311.926	22.6	-4.50101	1.39516e-189	2.10356e-192
genemark-Harm_Chr23-processed-gene-8.13	0.713	0.04	-4.48866	1.06567e-08	1.39942e-09
genemark-Harm_Chr19-processed-gene-48.7	1.4	0.086	-4.44037	4.14373e-13	3.84384e-14
maker-Harm_Chr15-augustus-gene-41.45	13.633	0.9	-4.43312	1.48317e-21	8.80658e-23
maker-Harm_Chr9-augustus-gene-57.17	73.673	5.566	-4.43197	4.8129e-85	4.90689e-87
genemark-Harm_Chr18-processed-gene-90.23	3403.39	265.543	-4.40213	3.97226e-181	7.13e-184
genemark-Harm_Chr3-processed-gene-96.7	421.376	33.163	-4.35361	3.44693e-90	3.14302e-92
genemark-Harm_Chr16-processed-gene-71.3	144.153	11.16	-4.35311	7.04144e-82	7.5834e-84
genemark-Harm_Chr20-processed-gene-29.13	115.123	9.226	-4.34615	6.03209e-130	2.77178e-132
maker-Harm_Chr4-augustus-gene-113.31	22.8	1.726	-4.3399	1.64991e-38	5.2004e-40
genemark-Harm_Chr13-processed-gene-87.0	0.266	0.01	-4.31866	0.000138944	2.91096e-05
maker-Harm_Chr4-augustus-gene-100.7	45.226	3.633	-4.30169	7.12293e-60	1.37058e-61
maker-Harm_Chr29-augustus-gene-90.20	94.146	7.32	-4.30168	3.32751e-59	6.54607e-61
maker-Harm_Chr29-augustus-gene-36.18	70.85	5.866	-4.30009	7.55509e-78	8.67903e-80
maker-Harm_Chr20-augustus-gene-49.26	6.883	0	-4.28904	0.000159926	3.38269e-05
genemark-Harm_Chr29-processed-gene-7.10	74.923	6.19	-4.28545	2.542e-137	1.05856e-139
genemark-Harm_Chr4-processed-gene-52.15	74.923	6.19	-4.28545	2.542e-137	1.05856e-139
genemark-Harm_Chr14-processed-gene-14.19	49.673	4.02	-4.27597	7.95554e-72	1.13096e-73
maker-Harm_Chr26-augustus-gene-17.25	73.293	6.216	-4.26713	1.48064e-121	8.07932e-124
maker-Harm_Chr28-augustus-gene-106.16	102.44	8.756	-4.2612	6.81755e-153	2.05584e-155
genemark-Harm_Chr21-processed-gene-43.10	515.296	37.176	-4.22041	9.14191e-11	1.00031e-11
augustus_masked-Harm_Chr23-processed-gene-64.4	138.22	11.763	-4.22036	5.84132e-74	7.92655e-76
maker-Harm_Chr9-augustus-gene-122.14	285.073	24.623	-4.21555	1.91737e-77	2.27144e-79
genemark-Harm_Chr13-processed-gene-31.12	68.423	5.943	-4.21393	2.35216e-56	4.94819e-58
maker-Harm_Chr25-augustus-gene-91.35	27.093	2.346	-4.19969	7.77933e-55	1.71471e-56
maker-Harm_Chr25-augustus-gene-2.33	375.02	33.366	-4.1948	4.24589e-76	5.36528e-78
maker-Harm_Chr23-augustus-gene-3.24	31.703	2.803	-4.19215	2.86334e-74	3.82382e-76
genemark-Harm_Chr4-processed-gene-27.2	84.453	7.566	-4.1785	1.22803e-102	8.90512e-105
genemark-Harm_Chr27-processed-gene-31.1	3361.34	306.92	-4.17785	8.90537e-86	8.82353e-88
genemark-Harm_Chr26-processed-gene-40.10	43.57	4.01	-4.13754	8.33946e-78	9.69983e-80
maker-Harm_Chr13-augustus-gene-46.37	24.44	2.176	-4.13272	2.53439e-45	6.64167e-47
maker-Harm_Chr31-augustus-gene-24.24	10.656	0.89	-4.12192	1.55811e-17	1.11645e-18
genemark-Harm_Chr18-processed-gene-90.24	627.153	57.77	-4.11984	3.17954e-71	4.56568e-73
maker-Harm_Chr2-augustus-gene-30.14	38.136	3.553	-4.07961	1.46182e-44	3.91484e-46
genemark-Harm_Chr1-processed-gene-128.1	179.733	17.28	-4.06943	1.02531e-99	8.02401e-102
maker-Harm_Chr28-augustus-gene-95.14	360.906	35.243	-4.06222	5.23285e-183	9.01697e-186
augustus_masked-Harm_Chr15-processed-gene-78.3	1266.18	125.133	-4.05484	3.32696e-84	3.43971e-86
maker-Harm_Chr23-augustus-gene-8.15	26.16	2.593	-4.03741	5.37552e-45	1.42802e-46
genemark-Harm_Chr11-processed-gene-32.8	101.433	10.09	-4.03592	2.6621e-150	8.79212e-153
genemark-Harm_Chr17-processed-gene-120.24	115.476	11.34	-4.02552	3.54641e-101	2.67356e-103
maker-Harm_Chr5-augustus-gene-47.30	88.603	8.83	-4.01511	1.79974e-147	6.59009e-150
maker-Harm_Chr9-augustus-gene-11.16	285.296	28.9	-4.0061	5.70714e-176	1.31123e-178
augustus_masked-Harm_Chr16-processed-gene-60.4	430.706	44.28	-4.00557	1.50593e-136	6.37924e-139
maker-Harm_Chr11-augustus-gene-56.15	36.876	3.66	-3.99645	4.50938e-41	1.33714e-42
augustus_masked-Harm_Chr17-processed-gene-88.10	26.01	1.706	-3.98452	2.79638e-06	4.7985e-07
genemark-Harm_Chr10-processed-gene-18.26	40.54	4.17	-3.97857	1.70296e-55	3.71698e-57
augustus_masked-Harm_Chr16-processed-gene-54.9	138.836	13.926	-3.97392	2.083e-77	2.48262e-79
augustus_masked-Harm_Chr23-processed-gene-54.9	16.803	1.683	-3.94675	4.86762e-39	1.50977e-40
genemark-Harm_Chr22-processed-gene-56.21	11424.2	1214.41	-3.93807	7.01371e-102	5.13641e-104
maker-Harm_Chr23-augustus-gene-100.9	3684.24	390.92	-3.93626	1.4396e-59	2.80107e-61
maker-Harm_Chr7-augustus-gene-47.29	332.976	35.913	-3.9276	9.9599e-177	2.1453e-179
genemark-Harm_Chr23-processed-gene-1.29	63.806	6.816	-3.92097	2.15272e-73	2.96757e-75
genemark-Harm_Chr12-processed-gene-102.8	4.206	0.406	-3.9112	1.08884e-17	7.74727e-19
augustus_masked-Harm_Chr28-processed-gene-58.15	76.933	8.013	-3.90849	1.27664e-25	6.37951e-27
augustus_masked-Harm_Chr11-processed-gene-55.11	90.3	9.826	-3.90282	2.69382e-73	3.73281e-75
maker-Harm_Chr18-augustus-gene-78.57	88.16	9.553	-3.89452	6.14084e-29	2.71153e-30
genemark-Harm_Chr18-processed-gene-77.5	7317.49	813.026	-3.88244	9.11478e-67	1.43973e-68
genemark-Harm_Chr6-processed-gene-18.15	52.376	5.626	-3.87882	1.21144e-50	2.8877e-52
maker-Harm_Chr16-augustus-gene-60.27	143.31	16.193	-3.87001	4.35971e-99	3.48673e-101
genemark-Harm_Chr5-processed-gene-30.6	10.07	1.103	-3.86995	2.31163e-41	6.75499e-43
maker-Harm_Chr12-augustus-gene-22.38	4.703	0.476	-3.85659	1.89914e-17	1.37172e-18
genemark-Harm_Chr15-processed-gene-61.16	307.646	34.78	-3.85111	1.17143e-183	1.93444e-186
genemark-Harm_Chr21-processed-gene-43.20	175.926	19.68	-3.83975	6.32266e-66	1.0214e-67
genemark-Harm_Chr15-processed-gene-97.30	844.643	98.223	-3.82831	2.97755e-149	1.02615e-151
augustus_masked-Harm_Chr17-processed-gene-8.14	862.343	99.906	-3.82225	1.53653e-155	4.41277e-158
maker-Harm_Chr28-augustus-gene-30.16	295.506	34.85	-3.81067	1.70621e-75	2.19279e-77
genemark-Harm_Chr11-processed-gene-55.2	1306.37	155.26	-3.79329	5.088e-110	3.28776e-112
genemark-Harm_Chr17-processed-gene-39.24	237.81	28.133	-3.79128	1.07518e-98	8.72313e-101
genemark-Harm_Chr24-processed-gene-16.16	289.016	34.2	-3.7907	3.4368e-151	1.08572e-153
augustus_masked-Harm_Chr5-processed-gene-29.2	0.893	0.066	-3.78191	1.27621e-05	2.33013e-06
maker-Harm_Chr21-augustus-gene-43.24	808.586	98.586	-3.75755	3.99547e-88	3.78663e-90
genemark-Harm_Chr5-processed-gene-130.6	553.273	68.596	-3.72814	2.37064e-148	8.51032e-151
genemark-Harm_Chr4-processed-gene-101.42	36.476	4.403	-3.72028	1.66409e-36	5.65131e-38
augustus_masked-Harm_Chr17-processed-gene-120.1	4.043	0.38	-3.70604	1.61725e-07	2.40938e-08
augustus_masked-Harm_Chr20-processed-gene-85.3	1029.53	130.55	-3.70597	1.78758e-128	8.34239e-131
genemark-Harm_Chr16-processed-gene-73.20	37.386	4.67	-3.7035	8.3337e-61	1.55569e-62
maker-Harm_Chr28-augustus-gene-26.25	83.77	10.653	-3.70317	1.47681e-61	2.672e-63
maker-Harm_Chr12-augustus-gene-100.28	37.956	4.68	-3.69282	1.67503e-62	2.97051e-64
maker-Harm_Chr17-augustus-gene-98.11	12.476	1.56	-3.67459	5.7095e-33	2.20952e-34
genemark-Harm_Chr6-processed-gene-76.1	16.54	2.013	-3.66861	6.04413e-41	1.80525e-42
maker-Harm_Chr25-augustus-gene-40.39	137.263	17.763	-3.66527	4.6213e-112	2.95302e-114
genemark-Harm_Chr28-processed-gene-44.9	0.333	0	-3.65946	0.00272574	0.000692503
augustus_masked-Harm_Chr5-processed-gene-28.13	246.54	32.193	-3.65654	2.51761e-144	9.39945e-147
genemark-Harm_Chr28-processed-gene-53.15	1.953	0.22	-3.64858	2.26333e-12	2.21653e-13
genemark-Harm_Chr24-processed-gene-43.8	43.2	5.556	-3.64243	6.6612e-71	9.61302e-73
genemark-Harm_Chr27-processed-gene-78.1	2.416	0.3	-3.6398	4.93874e-17	3.64874e-18
genemark-Harm_Chr22-processed-gene-16.10	16.606	2.153	-3.63595	4.76443e-62	8.55189e-64
genemark-Harm_Chr12-processed-gene-97.8	206.626	27.376	-3.63123	3.42788e-130	1.52591e-132
maker-Harm_Chr19-augustus-gene-6.38	231.443	30.386	-3.62341	4.39475e-100	3.40776e-102
maker-Harm_Chr21-augustus-gene-71.25	2925.43	361.11	-3.61088	3.86762e-15	3.1573e-16
genemark-Harm_Chr18-processed-gene-73.21	15343.8	2078.25	-3.60335	4.35971e-99	3.5058e-101
maker-Harm_Chr5-augustus-gene-101.33	189.553	25.253	-3.59613	4.8875e-113	2.98275e-115
maker-Harm_Chr16-augustus-gene-76.32	0.133	0	-3.59396	0.0035261	0.000921779
maker-Harm_Chr5-augustus-gene-101.35	1567.02	210.983	-3.58069	2.87102e-112	1.81397e-114
genemark-Harm_Chr14-processed-gene-14.18	751.023	103.3	-3.57936	1.91241e-91	1.7026e-93
maker-Harm_Chr4-augustus-gene-113.32	20.153	2.636	-3.55751	1.27339e-15	1.01301e-16
genemark-Harm_Chr26-processed-gene-28.12	74.913	10.34	-3.55046	2.48011e-76	3.09836e-78
maker-Harm_Chr21-augustus-gene-43.26	74.866	9.033	-3.54905	3.16636e-08	4.36715e-09
genemark-Harm_Chr3-processed-gene-95.16	0.283	0	-3.5484	0.00412864	0.001095
genemark-Harm_Chr19-processed-gene-39.9	605.69	85.59	-3.54293	1.51746e-141	5.99228e-144
genemark-Harm_Chr6-processed-gene-15.13	6.24	0.833	-3.52906	6.96699e-20	4.49193e-21
genemark-Harm_Chr23-processed-gene-118.20	532.83	76.936	-3.51689	6.05658e-94	5.30516e-96
genemark-Harm_Chr22-processed-gene-56.20	175.45	25.223	-3.49947	1.69681e-125	8.52793e-128
genemark-Harm_Chr16-processed-gene-11.10	550.753	80.526	-3.49856	9.881e-79	1.11381e-80
maker-Harm_Chr21-augustus-gene-131.31	159.516	23.333	-3.49672	4.77667e-128	2.2635e-130
genemark-Harm_Chr17-processed-gene-46.9	393.76	57.28	-3.49367	9.65717e-103	6.93364e-105
genemark-Harm_Chr15-processed-gene-85.5	83.18	12.2	-3.49191	2.45931e-99	1.94231e-101
augustus_masked-Harm_Chr17-processed-gene-88.5	113.803	14.68	-3.49043	2.41052e-09	2.97681e-10
maker-Harm_Chr7-augustus-gene-73.9	71.95	10.41	-3.47986	6.28872e-61	1.16943e-62
maker-Harm_Chr9-augustus-gene-95.54	1.266	0.066	-3.47594	0.00163675	0.000400139
genemark-Harm_Chr18-processed-gene-77.4	4621.42	685.593	-3.46844	5.12702e-77	6.25785e-79
genemark-Harm_Chr15-processed-gene-37.14	32.636	4.72	-3.46269	1.21244e-42	3.38628e-44
genemark-Harm_Chr15-processed-gene-41.38	7.646	1.03	-3.4482	1.04928e-11	1.07354e-12
genemark-Harm_Chr21-processed-gene-43.12	11219.7	1691.93	-3.43656	3.8767e-60	7.40381e-62
genemark-Harm_Chr18-processed-gene-100.6	51.263	7.573	-3.43418	4.87275e-65	8.11658e-67
maker-Harm_Chr8-augustus-gene-72.39	1.24	0.136	-3.43226	5.77132e-06	1.01686e-06
maker-Harm_Chr17-augustus-gene-4.29	78.09	11.58	-3.43131	8.18234e-66	1.33357e-67
maker-Harm_Chr4-augustus-gene-69.33	47.026	7.07	-3.43039	1.74075e-43	4.77433e-45
maker-Harm_Chr21-augustus-gene-94.25	159.89	23.41	-3.42192	1.07098e-53	2.42216e-55
augustus_masked-Harm_Chr19-processed-gene-31.1	20.876	2.136	-3.41526	5.10762e-05	1.00922e-05
maker-Harm_Chr16-augustus-gene-70.31	853.846	132.753	-3.41254	1.02695e-80	1.12811e-82
maker-Harm_Chr13-augustus-gene-91.20	801.196	124.35	-3.40935	1.72244e-112	1.06354e-114
maker-Harm_Chr29-augustus-gene-71.48	678.293	104.306	-3.40924	1.40024e-104	9.85236e-107
genemark-Harm_Chr15-processed-gene-86.19	123.563	19.09	-3.40851	1.78001e-121	9.84068e-124
maker-Harm_Chr7-augustus-gene-8.26	89.813	13.94	-3.40565	8.8232e-35	3.16743e-36
augustus_masked-Harm_Chr10-processed-gene-11.18	11.58	1.776	-3.40242	1.99356e-44	5.3675e-46
genemark-Harm_Chr18-processed-gene-100.5	64.546	9.843	-3.3889	3.75554e-70	5.50065e-72
genemark-Harm_Chr20-processed-gene-63.11	3.01	0.44	-3.38739	1.25825e-15	1.00006e-16
genemark-Harm_Chr8-processed-gene-3.19	24.38	3.846	-3.37607	2.61877e-86	2.53829e-88
maker-Harm_Chr29-augustus-gene-24.9	5.576	0.373	-3.36538	0.00244026	0.000615847
maker-Harm_Chr2-augustus-gene-44.17	5.083	0.666	-3.35956	1.12023e-07	1.63998e-08
genemark-Harm_Chr1-processed-gene-7.5	0.11	0	-3.35951	0.00772091	0.0021697
genemark-Harm_Chr21-processed-gene-71.7	577.726	94.02	-3.35745	4.59173e-42	1.31211e-43
genemark-Harm_Chr24-processed-gene-36.16	7.693	1.046	-3.35477	2.43671e-09	3.0109e-10
maker-Harm_Chr4-augustus-gene-8.25	772.74	124.113	-3.35383	2.3981e-63	4.1495e-65
maker-Harm_Chr13-augustus-gene-79.36	629.586	101.773	-3.35338	3.169e-114	1.91123e-116
genemark-Harm_Chr7-processed-gene-72.17	164.496	26.13	-3.35213	1.52547e-84	1.56621e-86
maker-Harm_Chr15-augustus-gene-62.19	661.926	105.653	-3.34912	1.18195e-123	6.19489e-126
maker-Harm_Chr18-augustus-gene-101.30	2.85	0.356	-3.34002	1.23538e-06	2.03739e-07
maker-Harm_Chr15-augustus-gene-111.14	0.866	0.123	-3.33854	7.19192e-08	1.03324e-08
genemark-Harm_Chr6-processed-gene-38.16	0.143	0.013	-3.33334	0.0033009	0.000856035
augustus_masked-Harm_Chr15-processed-gene-128.18	5.386	0.786	-3.33204	3.86712e-08	5.36977e-09
augustus_masked-Harm_Chr17-processed-gene-88.13	739.143	120.06	-3.33067	8.83124e-134	3.86779e-136
maker-Harm_Chr4-augustus-gene-69.32	18.513	2.68	-3.32283	1.01127e-10	1.11524e-11
genemark-Harm_Chr13-processed-gene-83.16	63.603	10.53	-3.3084	9.36355e-72	1.33784e-73
genemark-Harm_Chr13-processed-gene-34.10	377.19	62.72	-3.30829	4.12551e-130	1.86608e-132
maker-Harm_Chr21-augustus-gene-110.33	39.43	6.526	-3.29696	1.56445e-50	3.74039e-52
genemark-Harm_Chr22-processed-gene-83.16	11.52	1.936	-3.2935	2.33133e-34	8.70399e-36
genemark-Harm_Chr26-processed-gene-75.11	11.52	1.936	-3.2935	2.33133e-34	8.70399e-36
genemark-Harm_Chr22-processed-gene-39.14	11.52	1.936	-3.2935	2.33133e-34	8.70399e-36
genemark-Harm_Chr21-processed-gene-74.10	11.52	1.936	-3.2935	2.33133e-34	8.70399e-36
genemark-Harm_Chr14-processed-gene-45.19	11.52	1.936	-3.2935	2.33133e-34	8.70399e-36
genemark-Harm_Chr6-processed-gene-1.30	11.52	1.936	-3.2935	2.33133e-34	8.70399e-36
genemark-Harm_Chr5-processed-gene-78.13	11.52	1.936	-3.2935	2.33133e-34	8.70399e-36
genemark-Harm_Chr7-processed-gene-56.11	11.52	1.936	-3.2935	2.33133e-34	8.70399e-36
genemark-Harm_Chr26-processed-gene-40.17	11.52	1.936	-3.2935	2.33133e-34	8.70399e-36
genemark-Harm_Chr7-processed-gene-83.28	11.52	1.936	-3.2935	2.33133e-34	8.70399e-36
genemark-Harm_Chr12-processed-gene-100.21	11.52	1.936	-3.2935	2.33133e-34	8.70399e-36
maker-Harm_Chr16-augustus-gene-70.29	594.796	100.446	-3.29027	3.1482e-101	2.35075e-103
genemark-Harm_Chr12-processed-gene-65.14	60.323	10.253	-3.28116	5.49478e-78	6.27277e-80
maker-Harm_Chr12-augustus-gene-55.29	97.373	16.423	-3.27442	4.01253e-124	2.07426e-126
maker-Harm_Chr23-augustus-gene-105.18	613.253	106.01	-3.25602	1.48064e-121	8.00542e-124
maker-Harm_Chr19-augustus-gene-6.35	3.93	0.66	-3.25511	9.22737e-10	1.09115e-10
augustus_masked-Harm_Chr28-processed-gene-40.7	14.906	2.5	-3.25168	1.15292e-30	4.81764e-32
maker-Harm_Chr13-augustus-gene-91.19	556.406	96.766	-3.24125	2.26724e-118	1.33482e-120
genemark-Harm_Chr24-processed-gene-20.21	17.296	3	-3.23656	7.07143e-42	2.04101e-43
genemark-Harm_Chr10-processed-gene-98.8	0.293	0.03	-3.22119	0.00493048	0.00132997
maker-Harm_Chr28-augustus-gene-88.24	0.766	0.11	-3.21466	2.30005e-05	4.33655e-06
maker-Harm_Chr30-augustus-gene-14.14	4.486	0.76	-3.20279	4.72552e-21	2.89408e-22
genemark-Harm_Chr22-processed-gene-16.9	25.083	4.42	-3.20217	3.21306e-41	9.48139e-43
genemark-Harm_Chr4-processed-gene-49.7	361.95	65.296	-3.20157	9.15568e-83	9.72889e-85
genemark-Harm_Chr29-processed-gene-10.18	361.95	65.296	-3.20157	9.15568e-83	9.72889e-85
genemark-Harm_Chr2-processed-gene-36.7	5.45	0.34	-3.19803	0.005214	0.00141377
augustus_masked-Harm_Chr15-processed-gene-78.7	54.79	9.486	-3.19326	3.36723e-28	1.53276e-29
augustus_masked-Harm_Chr9-processed-gene-88.7	6.706	1.043	-3.18501	1.29363e-11	1.33561e-12
maker-Harm_Chr21-augustus-gene-67.29	24.25	4.253	-3.18065	2.96433e-28	1.34297e-29
genemark-Harm_Chr5-processed-gene-87.19	14.293	2.516	-3.1796	1.72868e-34	6.28026e-36
maker-Harm_Chr4-augustus-gene-88.39	26.92	4.806	-3.17099	1.53365e-49	3.69979e-51
maker-Harm_Chr18-augustus-gene-78.58	4323.8	790.703	-3.16004	7.37709e-59	1.47775e-60
genemark-Harm_Chr17-processed-gene-46.11	10.526	1.893	-3.15911	2.02324e-29	8.7304e-31
genemark-Harm_Chr12-processed-gene-36.6	85.75	15.793	-3.15662	3.17778e-86	3.12576e-88
maker-Harm_Chr17-augustus-gene-104.12	1192.52	221.453	-3.15328	9.22004e-101	7.01697e-103
genemark-Harm_Chr17-processed-gene-101.8	27.166	4.97	-3.15216	1.86482e-52	4.2711e-54
maker-Harm_Chr20-augustus-gene-15.19	67.823	12.563	-3.15113	3.23418e-41	9.56693e-43
maker-Harm_Chr13-augustus-gene-48.38	46.57	8.393	-3.1455	1.71659e-37	5.6324e-39
genemark-Harm_Chr18-processed-gene-77.3	263.483	49.32	-3.14081	2.25799e-86	2.17239e-88
genemark-Harm_Chr9-processed-gene-116.8	277.583	52.05	-3.13485	8.79407e-109	5.74569e-111
augustus_masked-Harm_Chr4-processed-gene-109.12	865.746	161.313	-3.13468	2.09725e-74	2.78569e-76
genemark-Harm_Chr4-processed-gene-113.24	2.123	0.306	-3.13343	0.000704442	0.000161999
maker-Harm_Chr28-augustus-gene-103.28	31.093	5.426	-3.13042	1.87257e-13	1.69671e-14
genemark-Harm_Chr21-processed-gene-117.3	2.406	0.386	-3.1282	6.74733e-08	9.64527e-09
genemark-Harm_Chr29-processed-gene-31.5	224.536	42.41	-3.12554	7.23816e-55	1.59023e-56
maker-Harm_Chr7-augustus-gene-94.20	223.626	42.003	-3.12457	3.02811e-119	1.76104e-121
genemark-Harm_Chr23-processed-gene-25.11	56.316	10.506	-3.12166	1.0466e-63	1.80345e-65
genemark-Harm_Chr30-processed-gene-47.16	0.216	0.03	-3.12077	0.000189203	4.04406e-05
genemark-Harm_Chr11-processed-gene-51.18	2.583	0.296	-3.11696	0.00130992	0.000315677
genemark-Harm_Chr3-processed-gene-96.11	1213.03	232.583	-3.10566	5.71166e-81	6.23329e-83
maker-Harm_Chr6-augustus-gene-11.15	2.21	0	-3.10443	0.0173302	0.00532422
genemark-Harm_Chr26-processed-gene-16.9	458.18	88.113	-3.10366	5.28123e-95	4.55017e-97
maker-Harm_Chr15-augustus-gene-86.28	262.233	49.94	-3.10142	1.71388e-116	1.02134e-118
maker-Harm_Chr5-augustus-gene-111.54	12.68	2.343	-3.09766	2.34494e-19	1.53714e-20
genemark-Harm_Chr17-processed-gene-15.10	1527.74	297.063	-3.08723	3.86847e-79	4.33286e-81
genemark-Harm_Chr22-processed-gene-53.14	1.593	0	-3.08574	0.0182787	0.00564581
maker-Harm_Chr24-augustus-gene-52.29	77.69	14.976	-3.07496	1.32302e-54	2.92568e-56
maker-Harm_Chr6-augustus-gene-61.20	38.186	7.416	-3.07396	3.0802e-76	3.87016e-78
augustus_masked-Harm_Chr3-processed-gene-106.0	91.853	17.19	-3.07384	5.54374e-40	1.68366e-41
genemark-Harm_Chr18-processed-gene-69.7	644.226	128.206	-3.05883	5.17753e-84	5.39016e-86
maker-Harm_Chr16-augustus-gene-57.31	126.92	25.033	-3.05737	1.74693e-60	3.28616e-62
genemark-Harm_Chr18-processed-gene-100.3	57.123	10.846	-3.05451	4.56893e-39	1.41385e-40
augustus_masked-Harm_Chr17-processed-gene-88.11	164.283	27.46	-3.05412	1.42265e-05	2.61283e-06
maker-Harm_Chr3-augustus-gene-35.32	75.106	15	-3.05096	1.09525e-89	1.01441e-91
genemark-Harm_Chr19-processed-gene-6.17	312.923	63.08	-3.03997	1.15214e-58	2.32447e-60
maker-Harm_Chr5-augustus-gene-108.38	264.453	52.783	-3.02879	5.25157e-104	3.7328e-106
maker-Harm_Chr7-augustus-gene-70.14	178.28	35.84	-3.02839	9.1497e-43	2.54888e-44
maker-Harm_Chr4-augustus-gene-61.23	21.423	3.556	-3.02442	8.39375e-06	1.5e-06
genemark-Harm_Chr4-processed-gene-56.9	220.026	45.14	-3.014	6.77021e-66	1.09856e-67
maker-Harm_Chr12-augustus-gene-5.32	1.57	0.27	-3.007	7.03125e-06	1.2473e-06
genemark-Harm_Chr26-processed-gene-42.1	3.95	0.71	-3.00622	6.39077e-08	9.09886e-09
maker-Harm_Chr18-augustus-gene-65.20	1921.41	396.35	-3.00169	9.88176e-89	9.2943e-91
maker-Harm_Chr5-augustus-gene-135.18	850.84	174.18	-3.00134	3.27466e-64	5.57219e-66
genemark-Harm_Chr15-processed-gene-18.18	1.29	0.186	-2.99662	0.00050856	0.000114689
genemark-Harm_Chr18-processed-gene-90.25	2993.13	622.793	-2.99399	4.34227e-80	4.80118e-82
maker-Harm_Chr4-augustus-gene-46.27	2.286	0.186	-2.99015	0.0143883	0.00431506
genemark-Harm_Chr10-processed-gene-33.25	19.25	2.696	-2.98892	0.000847326	0.000197231
genemark-Harm_Chr17-processed-gene-93.7	124.576	26.043	-2.98366	1.51145e-78	1.7146e-80
genemark-Harm_Chr21-processed-gene-43.14	216.47	45.503	-2.9782	2.36192e-42	6.69845e-44
genemark-Harm_Chr10-processed-gene-33.26	343.47	72.41	-2.97586	3.17569e-77	3.83053e-79
genemark-Harm_Chr18-processed-gene-73.18	706.256	148.973	-2.96823	5.7879e-84	6.06716e-86
genemark-Harm_Chr31-processed-gene-3.8	292.903	62.576	-2.95943	2.38978e-54	5.31901e-56
genemark-Harm_Chr5-processed-gene-25.11	69.57	14.143	-2.95881	9.70251e-37	3.25321e-38
genemark-Harm_Chr12-processed-gene-123.29	318.156	67.916	-2.95799	2.30062e-58	4.65807e-60
genemark-Harm_Chr8-processed-gene-13.4	104.446	22.02	-2.95148	1.90512e-74	2.51682e-76
augustus_masked-Harm_Chr29-processed-gene-88.7	46.52	9.79	-2.95045	1.24817e-47	3.12759e-49
genemark-Harm_Chr25-processed-gene-17.14	377.176	79.903	-2.9453	6.84501e-107	4.66884e-109
genemark-Harm_Chr29-processed-gene-29.13	6.156	0.753	-2.94509	0.00465629	0.00124698
genemark-Harm_Chr4-processed-gene-3.22	54.793	11.583	-2.94126	2.81714e-42	8.00967e-44
genemark-Harm_Chr18-processed-gene-78.41	39.856	8.53	-2.93789	6.23611e-26	3.0894e-27
genemark-Harm_Chr2-processed-gene-59.4	0.193	0.023	-2.9356	0.0033362	0.000866147
augustus_masked-Harm_Chr15-processed-gene-82.6	16.513	3.51	-2.93459	2.8478e-25	1.43944e-26
augustus_masked-Harm_Chr28-processed-gene-2.13	51.223	10.93	-2.93448	1.36702e-46	3.48429e-48
maker-Harm_Chr5-augustus-gene-101.39	259.74	56.236	-2.93441	3.3241e-74	4.463e-76
genemark-Harm_Chr16-processed-gene-102.2	40.723	8.353	-2.92514	1.09142e-12	1.04064e-13
maker-Harm_Chr11-augustus-gene-28.21	21.28	3.8	-2.92084	1.48596e-05	2.73657e-06
genemark-Harm_Chr12-processed-gene-80.6	64.576	14.15	-2.91869	2.54722e-22	1.46491e-23
genemark-Harm_Chr15-processed-gene-79.18	161.546	34.413	-2.91759	6.14452e-53	1.4029e-54
genemark-Harm_Chr28-processed-gene-2.6	6.79	1.46	-2.91403	6.06506e-29	2.67371e-30
maker-Harm_Chr16-augustus-gene-86.32	437.833	96.266	-2.91294	1.57922e-74	2.07494e-76
maker-Harm_Chr5-augustus-gene-160.18	306.096	67.073	-2.9051	1.17196e-65	1.93531e-67
maker-Harm_Chr27-augustus-gene-68.22	0.196	0.026	-2.90258	0.0019142	0.000474839
maker-Harm_Chr7-augustus-gene-1.27	265.526	59.023	-2.90257	3.17059e-66	5.09917e-68
genemark-Harm_Chr6-processed-gene-5.6	0.303	0.05	-2.90136	0.00426761	0.00113446
genemark-Harm_Chr25-processed-gene-63.19	3.17	0.616	-2.90068	4.10501e-07	6.37207e-08
augustus_masked-Harm_Chr12-processed-gene-123.8	122.07	26.136	-2.89972	7.44142e-23	4.12997e-24
genemark-Harm_Chr19-processed-gene-33.5	43.343	9.27	-2.88746	1.96027e-21	1.17943e-22
genemark-Harm_Chr5-processed-gene-80.11	344.29	75.953	-2.88115	1.97269e-66	3.1443e-68
maker-Harm_Chr21-augustus-gene-48.24	258.81	57.496	-2.87986	8.5072e-65	1.42316e-66
maker-Harm_Chr23-augustus-gene-8.14	3.76	0.753	-2.87885	6.26145e-09	8.0381e-10
genemark-Harm_Chr27-processed-gene-56.10	0.253	0.043	-2.86031	0.00907397	0.00259359
maker-Harm_Chr14-augustus-gene-14.55	30.09	6.806	-2.85676	5.8802e-38	1.89139e-39
genemark-Harm_Chr18-processed-gene-78.29	11704.7	2687.11	-2.85456	1.96609e-60	3.71254e-62
genemark-Harm_Chr26-processed-gene-23.19	87.326	19.9	-2.84902	2.36639e-75	3.05824e-77
maker-Harm_Chr16-augustus-gene-53.19	9.396	1.846	-2.84813	4.64017e-07	7.2561e-08
genemark-Harm_Chr11-processed-gene-57.21	100.79	23.2	-2.8415	7.62538e-76	9.74524e-78
genemark-Harm_Chr17-processed-gene-32.22	113.203	26	-2.83683	6.129e-46	1.58418e-47
genemark-Harm_Chr20-processed-gene-66.4	2.63	0.54	-2.83662	1.53065e-06	2.54632e-07
maker-Harm_Chr25-augustus-gene-39.62	0.423	0.033	-2.83617	0.0198545	0.00618387
genemark-Harm_Chr10-processed-gene-22.3	107.36	24.646	-2.83087	5.83336e-52	1.34861e-53
genemark-Harm_Chr20-processed-gene-10.19	0.38	0.03	-2.82666	0.0218212	0.00689983
maker-Harm_Chr21-augustus-gene-40.15	9.726	2.2	-2.82325	9.83782e-14	8.77267e-15
augustus_masked-Harm_Chr17-processed-gene-81.15	4.163	0.64	-2.82042	0.00276097	0.000703128
genemark-Harm_Chr18-processed-gene-65.18	124.576	29.076	-2.81196	1.48644e-74	1.94236e-76
genemark-Harm_Chr16-processed-gene-102.1	648.263	154.153	-2.80435	9.05186e-65	1.52727e-66
genemark-Harm_Chr17-processed-gene-84.11	20.3	4.57	-2.80386	1.1338e-18	7.66827e-20
maker-Harm_Chr9-augustus-gene-111.11	4.37	0.97	-2.79915	6.29351e-11	6.84117e-12
augustus_masked-Harm_Chr9-processed-gene-50.0	163.733	38.803	-2.79899	5.58581e-64	9.54496e-66
maker-Harm_Chr29-augustus-gene-133.52	7.056	1.683	-2.79484	1.5485e-22	8.78315e-24
genemark-Harm_Chr20-processed-gene-42.8	0.476	0.04	-2.789	0.0233349	0.00742704
maker-Harm_Chr9-augustus-gene-107.15	14.456	3.373	-2.78496	2.32167e-30	9.78476e-32
augustus_masked-Harm_Chr16-processed-gene-53.6	4.066	0.483	-2.78401	0.0128112	0.00379165
maker-Harm_Chr15-augustus-gene-40.6	196.51	46.693	-2.78196	6.15384e-48	1.53316e-49
augustus_masked-Harm_Chr16-processed-gene-54.7	837.273	202.213	-2.78024	1.67397e-70	2.4398e-72
genemark-Harm_Chr19-processed-gene-5.20	12.98	3.013	-2.7774	2.76738e-11	2.92475e-12
genemark-Harm_Chr7-processed-gene-63.3	4.163	0.813	-2.7762	3.34037e-05	6.44428e-06
augustus_masked-Harm_Chr17-processed-gene-120.3	111.243	26.176	-2.77495	9.04652e-40	2.76046e-41
maker-Harm_Chr10-augustus-gene-49.17	13.476	3.063	-2.77226	1.81627e-14	1.5492e-15
maker-Harm_Chr14-augustus-gene-80.31	3.06	0.646	-2.77077	1.98768e-06	3.34658e-07
maker-Harm_Chr1-augustus-gene-167.12	43.256	9.95	-2.76669	9.67647e-16	7.67003e-17
genemark-Harm_Chr18-processed-gene-78.23	152.203	35.216	-2.76631	6.90167e-23	3.81554e-24
maker-Harm_Chr5-augustus-gene-53.34	59.653	14.193	-2.76478	5.20502e-23	2.85514e-24
maker-Harm_Chr3-augustus-gene-97.32	1244.41	302.24	-2.75994	4.89019e-94	4.24837e-96
genemark-Harm_Chr15-processed-gene-73.21	308.02	75.1	-2.75883	1.50396e-91	1.32816e-93
maker-Harm_Chr9-augustus-gene-74.23	637.03	156.91	-2.7576	2.83597e-37	9.36634e-39
maker-Harm_Chr12-augustus-gene-89.23	232.936	56.906	-2.75402	2.63102e-45	6.92748e-47
maker-Harm_Chr16-augustus-gene-57.29	6667.87	1632.72	-2.7535	2.60963e-98	2.13597e-100
maker-Harm_Chr6-augustus-gene-111.24	678.743	166.486	-2.75064	4.32194e-61	7.91279e-63
genemark-Harm_Chr26-processed-gene-19.12	557.316	136.953	-2.74842	1.4508e-89	1.35413e-91
genemark-Harm_Chr15-processed-gene-128.5	441.053	108.186	-2.74303	2.11751e-85	2.14366e-87
augustus_masked-Harm_Chr28-processed-gene-31.12	155.463	38.376	-2.73484	1.10889e-55	2.38848e-57
maker-Harm_Chr9-augustus-gene-121.38	83.306	20.666	-2.73268	1.45594e-57	3.0001e-59
genemark-Harm_Chr9-processed-gene-81.4	38.86	9.536	-2.73235	5.93184e-40	1.80579e-41
genemark-Harm_Chr15-processed-gene-59.2	36.31	8.833	-2.73234	1.11884e-31	4.48242e-33
genemark-Harm_Chr7-processed-gene-67.29	512.91	128.05	-2.73226	1.40431e-57	2.88363e-59
genemark-Harm_Chr16-processed-gene-101.10	388.94	96.11	-2.72926	8.68567e-60	1.67752e-61
maker-Harm_Chr25-augustus-gene-2.31	48.246	11.55	-2.72659	4.81843e-23	2.63616e-24
augustus_masked-Harm_Chr20-processed-gene-66.22	36.333	9.1	-2.72639	1.90982e-50	4.57983e-52
genemark-Harm_Chr18-processed-gene-33.13	23.366	5.703	-2.71888	2.63502e-33	1.0027e-34
genemark-Harm_Chr28-processed-gene-44.10	283.306	71.763	-2.71305	2.49202e-54	5.56445e-56
genemark-Harm_Chr14-processed-gene-1.22	228.86	57.85	-2.71086	8.19052e-51	1.9406e-52
maker-Harm_Chr19-augustus-gene-78.25	1321.13	336.75	-2.70824	5.70268e-35	2.01854e-36
maker-Harm_Chr9-augustus-gene-89.25	2495.85	634.786	-2.70333	1.24419e-77	1.46502e-79
maker-Harm_Chr13-augustus-gene-34.16	4.41	1.03	-2.70146	1.53383e-08	2.03953e-09
maker-Harm_Chr18-augustus-gene-90.29	488.03	124.186	-2.70117	1.15769e-69	1.71227e-71
genemark-Harm_Chr9-processed-gene-57.14	29.313	7.266	-2.69997	1.2997e-28	5.82289e-30
maker-Harm_Chr6-augustus-gene-8.24	7.013	1.52	-2.69904	9.54972e-06	1.71549e-06
genemark-Harm_Chr15-processed-gene-115.3	15.21	3.876	-2.6948	3.81628e-21	2.33264e-22
genemark-Harm_Chr9-processed-gene-21.13	130.7	33.403	-2.69439	3.36679e-67	5.29384e-69
genemark-Harm_Chr23-processed-gene-2.30	84.623	21.53	-2.69332	1.22564e-64	2.07675e-66
genemark-Harm_Chr11-processed-gene-39.24	1.96	0.246	-2.69318	0.0177704	0.00547478
maker-Harm_Chr23-augustus-gene-78.33	8.176	1.926	-2.69206	4.65833e-07	7.28784e-08
augustus_masked-Harm_Chr5-processed-gene-11.3	35.82	8.733	-2.68777	4.53479e-27	2.15539e-28
augustus_masked-Harm_Chr5-processed-gene-18.3	35.82	8.733	-2.68777	4.53479e-27	2.15539e-28
maker-Harm_Chr15-augustus-gene-129.26	94.273	23.846	-2.68299	4.90504e-53	1.11638e-54
maker-Harm_Chr16-augustus-gene-101.14	1122.22	287.883	-2.68112	2.03325e-69	3.03645e-71
genemark-Harm_Chr16-processed-gene-26.11	77.896	19.963	-2.67873	1.13108e-68	1.71351e-70
genemark-Harm_Chr13-processed-gene-107.3	0.62	0.096	-2.67739	0.0101806	0.00294266
maker-Harm_Chr8-augustus-gene-72.49	947.31	245.003	-2.67727	1.29881e-73	1.78111e-75
maker-Harm_Chr19-augustus-gene-5.37	9.766	2.5	-2.67536	9.55243e-13	9.09429e-14
genemark-Harm_Chr16-processed-gene-71.2	0.603	0.14	-2.67534	1.32163e-05	2.4197e-06
maker-Harm_Chr4-augustus-gene-4.30	10.543	1.966	-2.67382	0.00550534	0.00149966
maker-Harm_Chr28-augustus-gene-2.17	10.543	1.966	-2.67382	0.00550534	0.00149966
maker-Harm_Chr12-augustus-gene-89.22	276.463	70.703	-2.67339	9.48361e-47	2.4104e-48
maker-Harm_Chr25-augustus-gene-40.46	357.883	92.24	-2.67174	8.86847e-65	1.48996e-66
augustus_masked-Harm_Chr7-processed-gene-42.7	339.996	87.9	-2.66817	8.49302e-90	7.80519e-92
maker-Harm_Chr18-augustus-gene-3.19	0.21	0.016	-2.66777	0.0345132	0.0115052
augustus_masked-Harm_Chr27-processed-gene-81.26	51.433	13.373	-2.66535	2.47681e-57	5.1215e-59
augustus_masked-Harm_Chr6-processed-gene-97.9	40.333	10.463	-2.66431	8.17855e-52	1.90254e-53
genemark-Harm_Chr12-processed-gene-116.2	20.51	5.296	-2.66277	4.69827e-42	1.34593e-43
maker-Harm_Chr9-augustus-gene-98.32	155.94	40.363	-2.65257	1.83517e-44	4.92787e-46
maker-Harm_Chr19-augustus-gene-58.23	0.733	0.166	-2.6502	3.88031e-05	7.54443e-06
genemark-Harm_Chr25-processed-gene-20.2	469.05	123.573	-2.64746	1.35749e-85	1.35476e-87
genemark-Harm_Chr16-processed-gene-85.4	17.793	4.616	-2.6469	1.28862e-28	5.76399e-30
genemark-Harm_Chr1-processed-gene-166.21	56.55	14.493	-2.64163	9.17456e-22	5.41463e-23
genemark-Harm_Chr16-processed-gene-11.11	162.613	43.106	-2.6386	2.44103e-47	6.15165e-49
maker-Harm_Chr14-augustus-gene-14.51	343.37	91.366	-2.63859	9.77869e-52	2.28179e-53
augustus_masked-Harm_Chr8-processed-gene-54.17	150.34	39.06	-2.63703	1.67529e-55	3.64455e-57
genemark-Harm_Chr21-processed-gene-107.15	205.516	55.03	-2.62736	3.26702e-62	5.84067e-64
maker-Harm_Chr27-augustus-gene-50.20	82.533	22.166	-2.61646	1.80384e-59	3.52271e-61
genemark-Harm_Chr15-processed-gene-97.41	312.34	84.703	-2.61329	1.25912e-61	2.2691e-63
genemark-Harm_Chr5-processed-gene-164.10	13.08	3.43	-2.6114	6.97691e-19	4.65862e-20
maker-Harm_Chr23-augustus-gene-78.27	5.24	1.33	-2.6086	3.85366e-08	5.34831e-09
augustus_masked-Harm_Chr15-processed-gene-78.6	970.863	264.68	-2.60603	2.21711e-43	6.11264e-45
augustus_masked-Harm_Chr11-processed-gene-14.3	0.663	0.11	-2.60426	0.0142282	0.00425477
maker-Harm_Chr3-augustus-gene-64.33	113.9	30.12	-2.60021	1.85046e-42	5.1948e-44
maker-Harm_Un001-augustus-gene-11.22	126.336	34.306	-2.59868	6.58926e-35	2.34655e-36
augustus_masked-Harm_Chr19-processed-gene-103.9	5.573	1.41	-2.58839	4.77654e-06	8.36786e-07
maker-Harm_Chr13-augustus-gene-79.34	1.056	0.143	-2.5871	0.0258358	0.00831574
augustus_masked-Harm_Chr19-processed-gene-58.2	45.883	12.173	-2.58652	7.19445e-42	2.08168e-43
augustus_masked-Harm_Chr10-processed-gene-9.9	2.296	0.516	-2.57641	0.00111162	0.000264656
maker-Harm_Chr14-augustus-gene-14.44	897.43	247.903	-2.56896	3.8254e-33	1.46666e-34
maker-Harm_Chr10-augustus-gene-18.46	0.68	0.093	-2.56377	0.0298538	0.00977193
genemark-Harm_Chr5-processed-gene-53.15	863.256	240.79	-2.56274	3.92397e-70	5.77551e-72
genemark-Harm_Chr18-processed-gene-78.39	105.23	29.183	-2.56225	2.54745e-30	1.07546e-31
genemark-Harm_Chr18-processed-gene-78.32	33.93	9.5	-2.56149	1.96728e-26	9.61888e-28
maker-Harm_Chr13-augustus-gene-84.53	18.586	5.03	-2.55263	1.11311e-17	7.92796e-19
maker-Harm_Chr27-augustus-gene-75.25	143.126	40.2	-2.5526	1.23229e-69	1.83144e-71
maker-Harm_Chr1-augustus-gene-164.21	1.206	0.29	-2.54915	0.000103055	2.11468e-05
maker-Harm_Chr9-augustus-gene-80.15	21.846	5.963	-2.54735	5.28462e-31	2.18928e-32
genemark-Harm_Chr1-processed-gene-65.10	200.29	56.82	-2.54695	1.49777e-61	2.72067e-63
maker-Harm_Chr6-augustus-gene-18.29	23.49	6.47	-2.54615	3.46368e-18	2.40229e-19
genemark-Harm_Chr22-processed-gene-118.15	86.82	24.066	-2.54245	1.39964e-34	5.05472e-36
genemark-Harm_Chr31-processed-gene-68.7	183.31	51.856	-2.54164	1.67199e-46	4.27361e-48
maker-Harm_Chr9-augustus-gene-41.21	141.39	39.9	-2.53602	1.977e-66	3.16536e-68
maker-Harm_Chr24-augustus-gene-38.34	299.85	84.723	-2.53566	1.58016e-43	4.32252e-45
genemark-Harm_Chr7-processed-gene-97.12	10.79	2.973	-2.53267	1.02495e-16	7.67535e-18
maker-Harm_Chr19-augustus-gene-51.27	147.226	42.356	-2.53227	8.76786e-36	3.05944e-37
maker-Harm_Chr13-augustus-gene-15.32	0.45	0.066	-2.52714	0.0319451	0.0105459
maker-Harm_Chr19-augustus-gene-4.37	171.373	49.1	-2.52514	1.00095e-45	2.61591e-47
maker-Harm_Chr11-augustus-gene-47.22	10.806	3.043	-2.52373	1.67558e-21	1.00453e-22
genemark-Harm_Chr20-processed-gene-40.10	31.893	9.07	-2.51735	5.72954e-33	2.22139e-34
augustus_masked-Harm_Chr22-processed-gene-22.0	126.876	36.276	-2.51709	2.5791e-48	6.3885e-50
maker-Harm_Chr4-augustus-gene-101.52	11.4	3.156	-2.51517	9.41094e-13	8.95282e-14
augustus_masked-Harm_Chr7-processed-gene-74.25	2146.81	620.83	-2.5131	4.52834e-81	4.90939e-83
maker-Harm_Chr4-augustus-gene-132.25	313.773	91.233	-2.51227	4.35596e-60	8.35038e-62
augustus_masked-Harm_Chr7-processed-gene-74.27	407.336	117.493	-2.51125	6.86241e-63	1.2022e-64
genemark-Harm_Chr3-processed-gene-59.11	713.4	207.37	-2.51015	3.91483e-59	7.7577e-61
genemark-Harm_Chr21-processed-gene-71.19	47.326	12.16	-2.50973	5.96837e-05	1.19256e-05
genemark-Harm_Chr4-processed-gene-61.13	55.743	15.873	-2.50927	2.51196e-54	5.62702e-56
augustus_masked-Harm_Chr20-processed-gene-3.5	100.483	29.233	-2.49763	1.26252e-57	2.58341e-59
genemark-Harm_Chr1-processed-gene-96.27	13.956	4.066	-2.49437	1.91614e-33	7.2777e-35
genemark-Harm_Chr17-processed-gene-97.10	1.8	0.5	-2.48575	1.58073e-08	2.10756e-09
genemark-Harm_Chr1-processed-gene-75.8	240.026	69.606	-2.4845	2.8464e-31	1.16079e-32
genemark-Harm_Chr6-processed-gene-114.27	152.436	44.596	-2.48442	3.84634e-30	1.6321e-31
genemark-Harm_Chr27-processed-gene-22.7	3.4	0.886	-2.48355	4.9844e-05	9.83783e-06
maker-Harm_Chr25-augustus-gene-56.14	0.62	0.096	-2.48274	0.0343537	0.0114496
genemark-Harm_Chr19-processed-gene-6.23	490.263	146.04	-2.48116	1.28038e-48	3.14395e-50
genemark-Harm_Chr11-processed-gene-52.9	1434.44	425.71	-2.47622	4.38229e-59	8.7155e-61
genemark-Harm_Chr5-processed-gene-29.9	156.386	46.15	-2.47451	6.68e-68	1.03596e-69
maker-Harm_Chr4-augustus-gene-81.20	0.706	0.176	-2.47045	8.15428e-05	1.65509e-05
maker-Harm_Chr18-augustus-gene-28.27	195.323	58.3	-2.46886	2.94415e-32	1.1605e-33
maker-Harm_Chr18-augustus-gene-21.21	2019.89	604.25	-2.46729	5.64177e-47	1.42989e-48
genemark-Harm_Chr23-processed-gene-31.9	1230.5	369.04	-2.46598	2.84863e-65	4.72453e-67
maker-Harm_Chr19-augustus-gene-6.39	5.866	1.666	-2.46574	3.31768e-09	4.14233e-10
augustus_masked-Harm_Chr21-processed-gene-11.4	171.593	51.633	-2.46508	4.32541e-46	1.11179e-47
augustus_masked-Harm_Chr6-processed-gene-114.9	144.473	43.24	-2.45758	1.093e-44	2.91927e-46
genemark-Harm_Chr5-processed-gene-138.9	46.92	13.9	-2.45217	9.99016e-39	3.13448e-40
genemark-Harm_Chr17-processed-gene-59.17	114.456	34.706	-2.45213	1.06517e-37	3.48736e-39
maker-Harm_Chr19-augustus-gene-51.26	200.186	60.866	-2.44937	1.30246e-42	3.64704e-44
genemark-Harm_Chr6-processed-gene-17.24	16.15	4.803	-2.44913	3.65825e-20	2.31661e-21
genemark-Harm_Chr17-processed-gene-39.18	18.72	5.42	-2.44783	1.84691e-20	1.151e-21
augustus_masked-Harm_Chr10-processed-gene-33.17	8.593	2.536	-2.44257	1.29759e-14	1.09189e-15
genemark-Harm_Chr18-processed-gene-22.12	8.433	1.55	-2.43478	0.0265537	0.00856588
maker-Harm_Chr3-augustus-gene-2.34	146.91	44.306	-2.43068	5.06721e-23	2.77591e-24
genemark-Harm_Chr9-processed-gene-19.3	1055.67	324.86	-2.43051	3.27606e-56	6.93881e-58
genemark-Harm_Chr3-processed-gene-113.39	0.343	0.083	-2.42694	0.0038746	0.00102123
genemark-Harm_Chr2-processed-gene-18.117	3.666	0.933	-2.42526	0.0013316	0.000321715
genemark-Harm_Chr23-processed-gene-77.16	0.426	0.08	-2.42005	0.0269327	0.00871241
genemark-Harm_Chr22-processed-gene-11.3	1640.94	509.876	-2.41533	1.0461e-65	1.71245e-67
genemark-Harm_Chr28-processed-gene-88.19	1.67	0.516	-2.41448	8.6959e-10	1.02705e-10
genemark-Harm_Chr19-processed-gene-45.17	5.23	1.49	-2.41201	3.1748e-06	5.47976e-07
genemark-Harm_Chr9-processed-gene-74.2	74.62	23.243	-2.40797	3.43589e-30	1.453e-31
maker-Harm_Chr1-augustus-gene-150.27	553.153	172.253	-2.40685	2.4776e-69	3.71782e-71
genemark-Harm_Chr16-processed-gene-26.15	278.566	87.19	-2.40194	2.22188e-41	6.47675e-43
augustus_masked-Harm_Chr9-processed-gene-38.4	0.736	0.19	-2.40018	0.000510547	0.000115238
maker-Harm_Chr9-augustus-gene-0.48	395.806	125.31	-2.3927	1.7841e-49	4.31679e-51
augustus_masked-Harm_Chr15-processed-gene-78.5	268.203	84.073	-2.39257	4.56337e-28	2.10017e-29
maker-Harm_Chr16-augustus-gene-36.28	2.256	0.65	-2.38981	1.20938e-05	2.2003e-06
maker-Harm_Chr9-augustus-gene-88.31	1.83	0.523	-2.38613	9.31127e-05	1.89996e-05
maker-Harm_Chr29-augustus-gene-67.40	38.906	12.14	-2.3829	3.91015e-32	1.54688e-33
maker-Harm_Chr28-augustus-gene-26.24	459.8	146.993	-2.38097	4.7294e-32	1.87437e-33
maker-Harm_Chr4-augustus-gene-62.27	388.136	122.27	-2.37776	7.38647e-36	2.5562e-37
maker-Harm_Chr29-augustus-gene-49.19	408.646	126	-2.37507	7.52114e-38	2.4354e-39
genemark-Harm_Chr7-processed-gene-56.13	39.466	12.11	-2.3725	4.85563e-26	2.39156e-27
maker-Harm_Chr5-augustus-gene-99.42	475.583	149.656	-2.37174	4.3816e-68	6.76367e-70
augustus_masked-Harm_Chr6-processed-gene-57.1	883.89	283.816	-2.36782	3.55955e-57	7.41146e-59
genemark-Harm_Chr27-processed-gene-78.27	22.876	7.34	-2.36615	1.06509e-23	5.65886e-25
genemark-Harm_Chr23-processed-gene-99.13	110.64	34.673	-2.3644	5.67272e-41	1.69025e-42
genemark-Harm_Chr26-processed-gene-53.3	65.773	20.706	-2.35757	1.23538e-23	6.57248e-25
augustus_masked-Harm_Chr17-processed-gene-39.0	3.346	0.713	-2.35475	0.0298663	0.0097803
maker-Harm_Chr29-augustus-gene-81.25	9.053	2.76	-2.35255	2.42546e-08	3.29652e-09
maker-Harm_Chr18-augustus-gene-65.21	113.946	36.043	-2.35232	2.85214e-31	1.16518e-32
genemark-Harm_Chr23-processed-gene-2.29	22.946	7.343	-2.35194	1.21528e-34	4.38016e-36
genemark-Harm_Chr28-processed-gene-30.11	4.91	1.54	-2.35076	2.71019e-14	2.33503e-15
augustus_masked-Harm_Chr29-processed-gene-69.21	2.296	0.503	-2.34919	0.0239707	0.00765005
genemark-Harm_Chr1-processed-gene-166.23	19.52	6.28	-2.34567	1.65362e-36	5.60388e-38
maker-Harm_Chr3-augustus-gene-0.54	2.726	0.83	-2.34541	0.00413729	0.00109759
genemark-Harm_Chr31-processed-gene-77.6	0.356	0.09	-2.34125	0.0156289	0.00472861
maker-Harm_Chr21-augustus-gene-56.45	538.843	170.233	-2.33812	1.60843e-05	2.96904e-06
maker-Harm_Chr5-augustus-gene-33.29	1.776	0.363	-2.33609	0.0356437	0.0119358
maker-Harm_Chr2-augustus-gene-14.21	5.186	1.266	-2.33599	0.00885854	0.00252438
augustus_masked-Harm_Chr11-processed-gene-60.6	66.286	21.766	-2.33192	7.12547e-39	2.23054e-40
genemark-Harm_Chr22-processed-gene-118.14	23.496	7.243	-2.3298	5.91522e-07	9.35189e-08
augustus_masked-Harm_Chr17-processed-gene-88.9	47.12	12.656	-2.32758	0.00618865	0.00170757
maker-Harm_Chr10-augustus-gene-18.44	95.246	30.99	-2.32699	9.04853e-46	2.35828e-47
genemark-Harm_Chr20-processed-gene-39.18	38.11	12.37	-2.32697	1.47015e-38	4.62324e-40
maker-Harm_Chr9-augustus-gene-39.11	0.34	0.07	-2.3259	0.0405245	0.0138036
genemark-Harm_Chr19-processed-gene-55.4	5.473	1.76	-2.32184	2.47417e-11	2.59709e-12
genemark-Harm_Chr18-processed-gene-38.4	3.286	1.006	-2.32067	1.70544e-05	3.15912e-06
genemark-Harm_Chr5-processed-gene-115.13	4.1	1.223	-2.31411	2.63666e-05	5.00716e-06
genemark-Harm_Chr23-processed-gene-106.7	4.193	1.26	-2.31225	1.72278e-05	3.19373e-06
maker-Harm_Chr1-augustus-gene-63.29	11.676	3.786	-2.31179	4.65718e-16	3.60791e-17
augustus_masked-Harm_Chr9-processed-gene-15.3	358.006	119.89	-2.31098	3.98536e-48	9.90044e-50
genemark-Harm_Chr20-processed-gene-66.1	4.866	1.44	-2.31095	1.12674e-05	2.0459e-06
maker-Harm_Chr1-augustus-gene-93.22	3.216	0.696	-2.30724	0.0296169	0.00968377
genemark-Harm_Chr7-processed-gene-66.18	35.916	10.953	-2.30425	4.52133e-07	7.05728e-08
maker-Harm_Chr6-augustus-gene-60.27	99.876	33.24	-2.30305	4.25302e-39	1.31304e-40
maker-Harm_Chr3-augustus-gene-4.23	174.973	58.04	-2.30186	2.45357e-41	7.20497e-43
genemark-Harm_Chr26-processed-gene-31.27	37.68	12.143	-2.29698	4.52953e-19	3.0082e-20
genemark-Harm_Chr3-processed-gene-74.16	55.67	18.32	-2.29535	4.11744e-37	1.36282e-38
augustus_masked-Harm_Chr27-processed-gene-72.3	4.276	1.4	-2.29478	7.18084e-14	6.34665e-15
maker-Harm_Chr29-augustus-gene-67.39	453.97	152.846	-2.2944	6.48078e-56	1.39127e-57
genemark-Harm_Chr21-processed-gene-131.20	6389.05	2164.14	-2.29233	2.68613e-53	6.09433e-55
genemark-Harm_Chr18-processed-gene-78.36	31.09	10.47	-2.29054	4.83491e-10	5.59931e-11
maker-Harm_Chr29-augustus-gene-30.36	46.916	15.616	-2.28805	6.58075e-26	3.26486e-27
augustus_masked-Harm_Chr15-processed-gene-82.5	59.366	19.806	-2.28467	8.31244e-36	2.89455e-37
maker-Harm_Chr14-augustus-gene-101.21	83.2	28.123	-2.28287	5.34428e-51	1.25856e-52
augustus_masked-Harm_Chr7-processed-gene-74.26	8.706	2.79	-2.28258	3.71518e-07	5.73495e-08
genemark-Harm_Chr8-processed-gene-49.17	98.176	33.666	-2.28074	1.57426e-33	5.96791e-35
augustus_masked-Harm_Chr21-processed-gene-6.15	1.83	0.4	-2.28029	0.0348316	0.0116189
genemark-Harm_Chr1-processed-gene-137.13	2.11	0.62	-2.27971	0.000212578	4.56658e-05
augustus_masked-Harm_Chr12-processed-gene-35.14	1662.4	571.01	-2.27742	5.35541e-43	1.48804e-44
genemark-Harm_Chr18-processed-gene-78.27	127.82	43.806	-2.27574	1.53754e-25	7.69433e-27
augustus_masked-Harm_Chr15-processed-gene-78.8	264.48	90.55	-2.2739	5.11152e-34	1.91939e-35
maker-Harm_Chr10-augustus-gene-22.45	306.233	103.97	-2.27354	2.32427e-47	5.84071e-49
genemark-Harm_Chr3-processed-gene-89.14	0.536	0.14	-2.27333	0.0136527	0.00406308
genemark-Harm_Chr15-processed-gene-97.40	41.386	14.37	-2.26803	6.99028e-14	6.17321e-15
maker-Harm_Chr1-augustus-gene-138.27	799.206	276.173	-2.26711	2.68685e-45	7.09909e-47
maker-Harm_Chr18-augustus-gene-11.18	3596.74	1237.27	-2.26519	2.73032e-22	1.57217e-23
maker-Harm_Chr26-augustus-gene-42.32	0.46	0.15	-2.26331	1.57581e-06	2.6271e-07
genemark-Harm_Chr29-processed-gene-81.20	4.276	1.38	-2.26277	4.78101e-06	8.38257e-07
maker-Harm_Chr22-augustus-gene-82.16	184.066	62.786	-2.2623	1.25254e-26	6.08824e-28
maker-Harm_Un001-augustus-gene-13.30	376.84	128.893	-2.26085	1.95696e-42	5.5078e-44
augustus_masked-Harm_Chr20-processed-gene-63.19	24.683	7.37	-2.25965	0.00310753	0.000801201
maker-Harm_Chr22-augustus-gene-35.30	60.623	19.793	-2.25459	6.91775e-16	5.41877e-17
maker-Harm_Chr15-augustus-gene-35.39	51.88	18.133	-2.24936	6.57174e-18	4.63343e-19
maker-Harm_Chr1-augustus-gene-0.46	49.67	17.176	-2.24484	1.54384e-32	6.00774e-34
genemark-Harm_Chr8-processed-gene-104.7	2.406	0.816	-2.24376	3.01304e-17	2.19359e-18
augustus_masked-Harm_Chr25-processed-gene-20.10	438.54	152.52	-2.24318	7.20694e-76	9.15874e-78
maker-Harm_Chr17-augustus-gene-123.63	56.116	19.476	-2.24007	2.4788e-36	8.47149e-38
genemark-Harm_Chr26-processed-gene-71.4	17.983	6.223	-2.2392	6.95714e-25	3.57146e-26
genemark-Harm_Chr1-processed-gene-1.22	149.593	51.88	-2.23838	1.73887e-40	5.24358e-42
augustus_masked-Harm_Chr8-processed-gene-3.5	5.21	1.74	-2.23688	2.72644e-08	3.73692e-09
genemark-Harm_Chr16-processed-gene-25.12	9608.28	3405.44	-2.2351	1.86194e-18	1.27534e-19
maker-Harm_Chr17-augustus-gene-123.62	40.586	14.103	-2.23441	2.25824e-30	9.485e-32
genemark-Harm_Chr27-processed-gene-73.4	6.023	2.07	-2.22804	2.83657e-26	1.39303e-27
augustus_masked-Harm_Chr9-processed-gene-43.10	2.97	1.006	-2.22656	6.56698e-10	7.68537e-11
maker-Harm_Chr29-augustus-gene-16.42	1.906	0.61	-2.22612	0.00172081	0.000422666
maker-Harm_Chr4-augustus-gene-42.28	1.906	0.61	-2.22612	0.00172081	0.000422666
maker-Harm_Chr28-augustus-gene-6.14	28.863	9.57	-2.2212	9.99829e-07	1.6281e-07
maker-Harm_Chr15-augustus-gene-114.15	3.236	0.943	-2.2209	0.0039731	0.00105033
genemark-Harm_Chr28-processed-gene-68.8	21.16	7.536	-2.21866	1.48326e-14	1.25664e-15
genemark-Harm_Chr9-processed-gene-32.8	17.683	6.19	-2.21558	2.60951e-16	1.9991e-17
augustus_masked-Harm_Chr23-processed-gene-1.7	1.753	0.56	-2.21446	0.000174551	3.71961e-05
genemark-Harm_Chr21-processed-gene-124.6	32336.7	11592.5	-2.206	9.79755e-51	2.3284e-52
augustus_masked-Harm_Chr13-processed-gene-57.13	17.416	6	-2.20188	2.3944e-12	2.34661e-13
genemark-Harm_Chr26-processed-gene-40.8	46.996	16.516	-2.20127	1.32278e-18	8.98439e-20
augustus_masked-Harm_Chr27-processed-gene-34.5	39.71	13.953	-2.20106	9.10533e-15	7.61322e-16
genemark-Harm_Chr3-processed-gene-83.6	1.333	0.43	-2.19986	0.000931971	0.00021874
augustus_masked-Harm_Chr8-processed-gene-21.4	80.173	28.52	-2.19937	4.30827e-36	1.48476e-37
augustus_masked-Harm_Chr1-processed-gene-98.4	31.853	11.22	-2.19881	1.68564e-28	7.57617e-30
genemark-Harm_Chr16-processed-gene-70.19	133.4	47.493	-2.1985	8.58108e-49	2.09475e-50
maker-Harm_Chr1-augustus-gene-153.24	2.06	0.71	-2.19783	2.65244e-08	3.62749e-09
maker-Harm_Chr25-augustus-gene-58.49	265.373	95.396	-2.19373	5.8995e-59	1.17753e-60
genemark-Harm_Chr31-processed-gene-21.18	1.193	0.393	-2.19261	0.000380541	8.43977e-05
maker-Harm_Chr5-augustus-gene-104.33	15.386	5.49	-2.19164	3.11506e-14	2.69727e-15
maker-Harm_Chr26-augustus-gene-7.30	85.363	30.483	-2.18678	2.84893e-27	1.34797e-28
genemark-Harm_Chr12-processed-gene-86.19	25.33	9.186	-2.18444	2.9118e-22	1.67876e-23
maker-Harm_Chr5-augustus-gene-29.22	69.203	25.25	-2.1821	2.7474e-32	1.08097e-33
maker-Harm_Chr1-augustus-gene-102.17	259.583	93.953	-2.18128	7.83305e-51	1.85028e-52
genemark-Harm_Chr15-processed-gene-35.18	116.24	42.91	-2.17549	1.23676e-21	7.32574e-23
genemark-Harm_Chr16-processed-gene-46.11	76.996	27.79	-2.17206	2.80049e-12	2.76269e-13
genemark-Harm_Chr17-processed-gene-32.21	106.206	38.7	-2.17131	7.2056e-46	1.86762e-47
maker-Harm_Chr18-augustus-gene-1.57	5.103	1.72	-2.17129	0.000285321	6.20504e-05
maker-Harm_Chr3-augustus-gene-32.12	243.65	90.033	-2.17127	2.482e-25	1.25276e-26
genemark-Harm_Chr22-processed-gene-13.19	3.99	1.206	-2.16909	0.00610709	0.00168375
genemark-Harm_Chr18-processed-gene-73.19	223.103	82.136	-2.16617	2.27178e-34	8.30225e-36
augustus_masked-Harm_Chr6-processed-gene-99.9	17.733	6.353	-2.16594	1.23488e-19	8.03278e-21
genemark-Harm_Chr19-processed-gene-52.21	37.706	13.756	-2.16246	4.35869e-22	2.54111e-23
maker-Harm_Chr29-augustus-gene-120.14	104.496	38.433	-2.16157	4.70997e-34	1.76522e-35
genemark-Harm_Chr16-processed-gene-100.14	2.053	0.686	-2.15858	0.000133377	2.78284e-05
genemark-Harm_Chr3-processed-gene-97.11	17.196	5.933	-2.15702	7.73566e-10	9.10862e-11
genemark-Harm_Chr20-processed-gene-75.5	59.476	21.713	-2.15639	7.08102e-35	2.53693e-36
maker-Harm_Chr5-augustus-gene-170.27	2.64	0.956	-2.15621	3.69696e-05	7.17732e-06
maker-Harm_Chr5-augustus-gene-92.17	2.316	0.753	-2.15566	0.00184785	0.000456788
genemark-Harm_Chr18-processed-gene-38.2	80.28	29.6	-2.15452	7.26798e-32	2.89613e-33
augustus_masked-Harm_Chr17-processed-gene-120.4	421.953	155.246	-2.15418	1.91297e-38	6.057e-40
genemark-Harm_Chr12-processed-gene-102.4	138.936	51.62	-2.1485	8.21764e-58	1.66973e-59
genemark-Harm_Chr19-processed-gene-7.25	8.103	2.883	-2.14623	1.51117e-10	1.69041e-11
genemark-Harm_Chr23-processed-gene-2.28	210.05	78.743	-2.14469	1.99728e-42	5.63564e-44
augustus_masked-Harm_Chr13-processed-gene-2.3	2.02	0.623	-2.1426	0.0026291	0.000666525
maker-Harm_Un001-augustus-gene-11.25	12.806	4.73	-2.14231	1.35977e-14	1.15007e-15
maker-Harm_Chr16-augustus-gene-62.22	82.976	30.556	-2.13984	6.69204e-21	4.13208e-22
augustus_masked-Harm_Chr10-processed-gene-71.12	23.536	8.853	-2.1379	2.4871e-32	9.76768e-34
genemark-Harm_Chr16-processed-gene-56.12	188.513	70.673	-2.13747	3.83957e-38	1.23226e-39
genemark-Harm_Chr29-processed-gene-3.17	91.42	34.306	-2.13396	3.50441e-29	1.52475e-30
augustus_masked-Harm_Chr12-processed-gene-61.6	288.156	108.186	-2.13143	1.00307e-28	4.47951e-30
genemark-Harm_Chr29-processed-gene-72.18	67.453	25.116	-2.12952	5.83735e-29	2.56914e-30
genemark-Harm_Chr31-processed-gene-34.7	8.246	3.02	-2.12424	9.08936e-06	1.62888e-06
genemark-Harm_Chr7-processed-gene-66.19	47.91	17.146	-2.12417	9.34692e-10	1.10695e-10
maker-Harm_Chr26-augustus-gene-53.24	4.286	1.506	-2.12291	0.000239575	5.17578e-05
maker-Harm_Chr25-augustus-gene-9.28	387.5	148.036	-2.12279	2.26132e-29	9.80641e-31
maker-Harm_Chr23-augustus-gene-118.34	221.58	84.49	-2.12097	2.5027e-39	7.69068e-41
maker-Harm_Chr24-augustus-gene-17.27	39.056	14.936	-2.12071	3.54982e-23	1.92681e-24
maker-Harm_Chr9-augustus-gene-37.25	63.703	24.216	-2.12041	3.54507e-28	1.61625e-29
maker-Harm_Chr13-augustus-gene-36.14	173.226	65.496	-2.12023	2.63102e-45	6.93269e-47
genemark-Harm_Chr8-processed-gene-35.2	315.77	118.81	-2.11909	6.89136e-35	2.46403e-36
maker-Harm_Chr15-augustus-gene-89.31	167.543	63.46	-2.11813	1.98057e-28	8.93021e-30
genemark-Harm_Chr26-processed-gene-80.6	548.163	208.79	-2.116	3.41264e-59	6.73804e-61
genemark-Harm_Chr21-processed-gene-127.3	122.213	45.92	-2.11261	1.54764e-40	4.65581e-42
maker-Harm_Chr27-augustus-gene-81.41	10.42	3.843	-2.11178	1.08665e-13	9.74463e-15
augustus_masked-Harm_Chr19-processed-gene-6.2	45.78	17.343	-2.10715	4.74669e-16	3.68407e-17
augustus_masked-Harm_Chr17-processed-gene-121.11	2.443	0.743	-2.10641	0.0224475	0.00711587
genemark-Harm_Chr15-processed-gene-83.5	206.946	79.066	-2.10633	1.20585e-25	6.01712e-27
maker-Harm_Chr9-augustus-gene-102.17	176.463	68.406	-2.10252	6.28318e-34	2.36386e-35
genemark-Harm_Chr6-processed-gene-71.16	730.563	275.533	-2.10164	6.57617e-31	2.73377e-32
genemark-Harm_Chr15-processed-gene-42.7	1.416	0.48	-2.09872	0.00272738	0.000693203
maker-Harm_Chr26-augustus-gene-74.24	17.98	6.786	-2.09833	3.20974e-20	2.02798e-21
genemark-Harm_Chr15-processed-gene-97.23	78.346	30.24	-2.09827	1.6043e-30	6.71529e-32
augustus_masked-Harm_Chr29-processed-gene-73.11	2.916	0.983	-2.09703	0.00807742	0.00227975
maker-Harm_Chr16-augustus-gene-56.28	9276.93	3601.34	-2.09461	1.99434e-43	5.48415e-45
maker-Harm_Chr9-augustus-gene-121.34	14.953	5.69	-2.09454	1.8001e-09	2.19714e-10
maker-Harm_Chr4-augustus-gene-96.43	131.336	50.793	-2.09348	1.93749e-36	6.60762e-38
genemark-Harm_Chr19-processed-gene-46.17	295.926	113.543	-2.09247	2.27433e-38	7.23385e-40
genemark-Harm_Chr24-processed-gene-32.3	0.966	0.28	-2.09167	0.0450159	0.0155095
maker-Harm_Chr23-augustus-gene-39.32	287.59	110.67	-2.09078	1.26252e-57	2.58302e-59
maker-Harm_Chr24-augustus-gene-17.28	390.973	151.89	-2.08839	1.13308e-14	9.51012e-16
maker-Harm_Chr18-augustus-gene-65.19	101.16	39.443	-2.08738	8.78656e-25	4.53585e-26
maker-Harm_Chr22-augustus-gene-82.18	29.22	11.163	-2.08536	1.84021e-10	2.07036e-11
genemark-Harm_Chr15-processed-gene-97.22	468.503	183.423	-2.08516	1.56294e-36	5.28535e-38
maker-Harm_Chr2-augustus-gene-10.20	163.03	62.23	-2.08473	3.0863e-28	1.40045e-29
augustus_masked-Harm_Chr17-processed-gene-88.12	1588.45	623.5	-2.0845	1.50725e-34	5.45415e-36
augustus_masked-Harm_Chr15-processed-gene-20.2	252.106	98.146	-2.08412	3.32931e-45	8.82047e-47
genemark-Harm_Chr18-processed-gene-17.21	307.203	120.476	-2.08161	4.78513e-37	1.58726e-38
genemark-Harm_Chr18-processed-gene-78.28	22548.3	8860.55	-2.08014	3.87743e-42	1.10521e-43
maker-Harm_Chr15-augustus-gene-18.35	11.41	4.373	-2.0787	2.5688e-12	2.52859e-13
genemark-Harm_Chr12-processed-gene-63.10	198.76	77.366	-2.07781	5.74449e-57	1.20021e-58
genemark-Harm_Chr12-processed-gene-84.12	57.576	21.973	-2.07762	8.94367e-24	4.74538e-25
augustus_masked-Harm_Chr1-processed-gene-0.3	11.896	4.403	-2.07743	1.54576e-06	2.57368e-07
genemark-Harm_Chr15-processed-gene-111.9	2.373	0.906	-2.07537	4.49219e-07	7.00857e-08
genemark-Harm_Chr2-processed-gene-48.22	56.976	22.093	-2.07138	4.72439e-29	2.06573e-30
genemark-Harm_Chr19-processed-gene-46.11	884.43	348.246	-2.06644	8.61258e-46	2.23848e-47
maker-Harm_Chr10-augustus-gene-95.39	102.64	40.77	-2.06517	6.84834e-36	2.36506e-37
maker-Harm_Chr13-augustus-gene-68.18	34.89	12.666	-2.06487	3.55387e-05	6.88167e-06
genemark-Harm_Chr12-processed-gene-122.36	0.653	0.22	-2.06426	0.00511203	0.00138188
genemark-Harm_Chr29-processed-gene-72.24	4.003	1.306	-2.06391	0.0212712	0.00669843
genemark-Harm_Chr4-processed-gene-56.12	780.556	309.696	-2.06288	5.03189e-41	1.49569e-42
maker-Harm_Chr23-augustus-gene-53.29	1.65	0.586	-2.06051	0.00119625	0.00028641
genemark-Harm_Chr16-processed-gene-26.8	34.53	13.613	-2.06034	2.47222e-22	1.42e-23
genemark-Harm_Chr29-processed-gene-3.19	141.276	56.133	-2.05974	7.56497e-30	3.23716e-31
genemark-Harm_Chr24-processed-gene-32.5	16.883	6.536	-2.0587	2.81051e-10	3.19835e-11
genemark-Harm_Chr7-processed-gene-71.6	123.63	48.916	-2.05723	6.09522e-54	1.37414e-55
maker-Harm_Chr5-augustus-gene-0.39	1043.23	418.02	-2.05687	4.74593e-28	2.19101e-29
maker-Harm_Chr15-augustus-gene-57.22	14.81	5.723	-2.05676	1.6556e-12	1.5964e-13
genemark-Harm_Chr12-processed-gene-15.40	0.496	0.16	-2.05402	0.0301293	0.00987725
maker-Harm_Chr28-augustus-gene-87.13	4.84	1.81	-2.05398	0.005214	0.00141393
maker-Harm_Chr13-augustus-gene-52.37	197.906	78.893	-2.04706	4.83513e-46	1.24628e-47
maker-Harm_Chr4-augustus-gene-74.45	32.39	12.646	-2.04467	5.82435e-10	6.79953e-11
augustus_masked-Harm_Chr17-processed-gene-97.0	19.96	7.973	-2.04351	6.23863e-14	5.50046e-15
maker-Harm_Chr2-augustus-gene-39.16	81.136	31.563	-2.04348	1.92807e-19	1.26111e-20
maker-Harm_Chr29-augustus-gene-45.20	56.166	22.393	-2.04306	5.12167e-33	1.97836e-34
maker-Harm_Chr15-augustus-gene-105.18	0.56	0.203	-2.04058	0.000950374	0.000223264
maker-Harm_Chr8-augustus-gene-54.21	6.056	2.326	-2.03995	1.0319e-07	1.50548e-08
genemark-Harm_Chr15-processed-gene-91.19	14.446	5.756	-2.03918	2.08707e-25	1.05043e-26
maker-Harm_Chr10-augustus-gene-90.15	26.686	10.63	-2.03823	3.29653e-15	2.68162e-16
genemark-Harm_Chr25-processed-gene-3.15	2.483	0.943	-2.03699	3.51773e-05	6.80159e-06
genemark-Harm_Chr30-processed-gene-16.12	19.32	7.656	-2.0364	6.44407e-17	4.78863e-18
augustus_masked-Harm_Chr1-processed-gene-146.6	71.52	28.126	-2.03622	1.87936e-27	8.78421e-29
augustus_masked-Harm_Chr8-processed-gene-86.5	6.263	2.233	-2.03622	0.00255996	0.000647709
genemark-Harm_Chr15-processed-gene-62.14	29.67	11.733	-2.03613	2.01868e-24	1.04934e-25
maker-Harm_Chr5-augustus-gene-128.27	6602.67	2702.29	-2.0268	1.87365e-32	7.31812e-34
maker-Harm_Chr3-augustus-gene-60.18	1.45	0.523	-2.02185	0.00147079	0.000357032
maker-Harm_Chr5-augustus-gene-63.37	75.293	30.583	-2.01896	2.05443e-31	8.3192e-33
augustus_masked-Harm_Chr24-processed-gene-17.1	293.286	120.49	-2.01893	3.58113e-33	1.37043e-34
augustus_masked-Harm_Chr3-processed-gene-15.3	3.276	1.276	-2.01576	4.31289e-05	8.43812e-06
genemark-Harm_Chr4-processed-gene-56.11	550.23	225.833	-2.01197	1.03999e-48	2.54621e-50
genemark-Harm_Chr15-processed-gene-6.20	2.013	0.76	-2.00916	0.00110399	0.000262608
maker-Harm_Chr18-augustus-gene-73.28	321.2	130.35	-2.00737	1.34745e-36	4.53731e-38
maker-Harm_Chr15-augustus-gene-11.35	4.653	1.77	-2.00509	0.00092247	0.000216311
maker-Harm_Chr4-augustus-gene-61.20	27.873	11.29	-2.00203	8.4539e-22	4.9711e-23
genemark-Harm_Chr1-processed-gene-67.17	0.91	0.286	-2.00087	0.0450038	0.0154999
maker-Harm_Chr17-augustus-gene-109.46	1.74	0.563	-1.99992	0.0337241	0.011218
maker-Harm_Chr19-augustus-gene-24.9	40.196	16.16	-1.99903	5.59324e-23	3.07211e-24
genemark-Harm_Chr22-processed-gene-15.10	10.1	4.073	-1.99716	1.82807e-12	1.77189e-13
maker-Harm_Chr14-augustus-gene-43.14	91.106	37.216	-1.99528	2.70828e-41	7.97239e-43
augustus_masked-Harm_Chr11-processed-gene-62.2	35.02	14.44	-1.99337	9.84646e-29	4.39018e-30
maker-Harm_Chr3-augustus-gene-83.47	38.44	15.663	-1.99059	8.8886e-24	4.70978e-25
maker-Harm_Chr15-augustus-gene-120.34	18.61	7.54	-1.98626	2.85463e-11	3.019e-12
genemark-Harm_Chr19-processed-gene-31.17	249.983	103.66	-1.98624	1.00101e-44	2.66638e-46
maker-Harm_Chr24-augustus-gene-17.25	48.056	20.11	-1.9849	7.33445e-25	3.77044e-26
maker-Harm_Chr6-augustus-gene-37.29	290.49	122.726	-1.97597	1.43021e-28	6.41789e-30
augustus_masked-Harm_Chr25-processed-gene-35.23	14.976	6.133	-1.97513	1.03928e-19	6.74544e-21
genemark-Harm_Chr4-processed-gene-61.10	30.313	12.323	-1.9739	1.7958e-12	1.73932e-13
maker-Harm_Chr9-augustus-gene-122.15	81.933	33.453	-1.97382	4.80089e-14	4.19492e-15
maker-Harm_Chr7-augustus-gene-74.33	55.056	22.94	-1.97305	1.45037e-17	1.03821e-18
maker-Harm_Chr1-augustus-gene-65.30	106.603	44.946	-1.97123	2.26695e-42	6.41284e-44
maker-Harm_Chr18-augustus-gene-73.29	38.746	16.163	-1.96913	2.60529e-27	1.22894e-28
genemark-Harm_Chr3-processed-gene-8.21	347.966	148.423	-1.96736	4.91499e-31	2.02909e-32
genemark-Harm_Chr18-processed-gene-95.8	105.9	44.916	-1.96618	5.66459e-37	1.88305e-38
maker-Harm_Chr1-augustus-gene-133.32	0.233	0.083	-1.96506	0.016609	0.00507048
genemark-Harm_Chr30-processed-gene-27.13	4.396	1.803	-1.96431	4.85809e-10	5.63661e-11
maker-Harm_Chr15-augustus-gene-2.38	9.383	3.916	-1.96347	1.40352e-15	1.11955e-16
genemark-Harm_Chr3-processed-gene-29.18	92.12	39.313	-1.95879	1.48228e-33	5.60855e-35
maker-Harm_Chr25-augustus-gene-41.50	141.666	60.123	-1.95594	2.66122e-23	1.43685e-24
augustus_masked-Harm_Chr13-processed-gene-122.24	5.31	2.236	-1.95526	1.12737e-05	2.04785e-06
maker-Harm_Chr29-augustus-gene-72.54	31.973	12.856	-1.95403	0.000172046	3.66004e-05
genemark-Harm_Chr10-processed-gene-119.19	76.7	33.443	-1.95274	1.20263e-11	1.23993e-12
genemark-Harm_Chr10-processed-gene-71.1	7.473	2.833	-1.95236	0.00642433	0.00177536
maker-Harm_Chr26-augustus-gene-42.37	5.023	2.123	-1.94355	3.41668e-10	3.92252e-11
augustus_masked-Harm_Chr10-processed-gene-112.10	17.193	7.04	-1.94333	1.56815e-12	1.51095e-13
genemark-Harm_Chr3-processed-gene-96.3	20.23	8.58	-1.94288	2.80524e-13	2.56798e-14
genemark-Harm_Chr20-processed-gene-23.14	6.763	2.743	-1.94018	2.36826e-05	4.47023e-06
maker-Harm_Chr28-augustus-gene-80.30	29.086	12.156	-1.93676	1.91502e-05	3.57209e-06
maker-Harm_Chr17-augustus-gene-17.23	20.623	8.866	-1.93419	3.06654e-18	2.11584e-19
augustus_masked-Harm_Chr8-processed-gene-63.5	6.97	3.016	-1.9311	4.56509e-13	4.25437e-14
augustus_masked-Harm_Chr29-processed-gene-73.10	8.333	3.636	-1.92976	1.50339e-06	2.4999e-07
maker-Harm_Chr12-augustus-gene-35.21	104.05	44.31	-1.92772	7.16108e-31	2.98207e-32
maker-Harm_Chr23-augustus-gene-53.28	38.38	15.886	-1.9253	1.38077e-14	1.16881e-15
maker-Harm_Chr12-augustus-gene-108.23	20.846	9.01	-1.91918	5.98616e-11	6.48558e-12
maker-Harm_Chr14-augustus-gene-51.42	199.386	87.26	-1.91875	3.26143e-39	1.00456e-40
genemark-Harm_Chr17-processed-gene-97.16	267.13	117.496	-1.91767	6.95562e-38	2.24729e-39
genemark-Harm_Chr10-processed-gene-61.2	208.11	90.103	-1.91712	2.97663e-47	7.52279e-49
genemark-Harm_Chr17-processed-gene-32.23	64.006	27.856	-1.91688	4.16167e-29	1.8167e-30
maker-Harm_Chr8-augustus-gene-98.16	14.563	6.34	-1.90988	7.10539e-11	7.74921e-12
maker-Harm_Chr3-augustus-gene-2.37	1.313	0.463	-1.90944	0.0433581	0.014874
maker-Harm_Chr1-augustus-gene-76.26	140.15	61.416	-1.90881	6.00383e-26	2.97002e-27
genemark-Harm_Chr19-processed-gene-5.21	460.016	199.39	-1.90656	7.2489e-30	3.0915e-31
maker-Harm_Chr30-augustus-gene-1.19	1449.4	643.296	-1.90613	2.30492e-30	9.69762e-32
maker-Harm_Chr10-augustus-gene-63.34	79.13	34.346	-1.90492	1.06135e-24	5.49423e-26
maker-Harm_Chr23-augustus-gene-78.34	4.746	2.033	-1.90147	0.0011572	0.000276421
maker-Harm_Chr3-augustus-gene-113.60	218.673	97.19	-1.89848	9.68109e-38	3.15567e-39
genemark-Harm_Chr8-processed-gene-82.21	219.62	97.27	-1.89517	1.06738e-26	5.16524e-28
genemark-Harm_Chr17-processed-gene-103.3	88.483	39.19	-1.89427	6.89545e-20	4.44085e-21
maker-Harm_Chr28-augustus-gene-83.14	32.713	14.456	-1.89101	5.57618e-30	2.37012e-31
genemark-Harm_Chr7-processed-gene-74.8	26.64	11.63	-1.89099	9.83706e-11	1.08202e-11
maker-Harm_Chr21-augustus-gene-10.19	4.876	2.1	-1.88906	1.0514e-10	1.16176e-11
genemark-Harm_Chr12-processed-gene-123.17	1.583	0.633	-1.88811	0.00721321	0.00201512
maker-Harm_Chr3-augustus-gene-34.35	9.146	3.903	-1.88682	4.38977e-07	6.83932e-08
maker-Harm_Chr19-augustus-gene-97.34	46.533	20.613	-1.88654	5.94561e-32	2.36066e-33
maker-Harm_Chr5-augustus-gene-68.17	75.503	32.613	-1.88529	1.93875e-20	1.21241e-21
genemark-Harm_Chr1-processed-gene-94.22	226.73	101.29	-1.88355	2.38144e-41	6.97608e-43
maker-Harm_Chr6-augustus-gene-17.37	1545.33	698.97	-1.88351	2.45206e-26	1.20244e-27
maker-Harm_Chr13-augustus-gene-63.26	63.556	28.393	-1.88249	9.38262e-38	3.05164e-39
augustus_masked-Harm_Chr23-processed-gene-74.28	7.9	3.45	-1.88206	1.75701e-08	2.35521e-09
genemark-Harm_Chr16-processed-gene-25.18	548.53	241.496	-1.88077	3.77227e-13	3.48843e-14
maker-Harm_Chr10-augustus-gene-22.43	79.693	35.29	-1.87385	6.65055e-16	5.19992e-17
genemark-Harm_Chr19-processed-gene-23.12	49.146	22.06	-1.87273	2.99368e-18	2.06127e-19
genemark-Harm_Chr29-processed-gene-99.9	7.753	3.406	-1.87072	2.17735e-12	2.12294e-13
augustus_masked-Harm_Chr11-processed-gene-28.0	26.793	12.146	-1.86719	2.92105e-20	1.84348e-21
maker-Harm_Chr29-augustus-gene-72.52	10.253	4.42	-1.86597	0.0312448	0.0102766
genemark-Harm_Chr10-processed-gene-118.28	265.86	119.006	-1.86536	1.0351e-34	3.72332e-36
maker-Harm_Chr16-augustus-gene-64.28	137.13	62.3	-1.86528	7.30418e-30	3.12033e-31
genemark-Harm_Chr26-processed-gene-7.17	322.006	145.733	-1.86369	3.50776e-31	1.43554e-32
maker-Harm_Chr28-augustus-gene-93.14	9.42	4.226	-1.86016	2.69255e-09	3.3425e-10
maker-Harm_Chr15-augustus-gene-94.37	146.933	67.086	-1.85776	1.06255e-22	5.95817e-24
maker-Harm_Chr12-augustus-gene-61.34	1.286	0.503	-1.85358	0.0154492	0.00466982
maker-Harm_Chr1-augustus-gene-115.8	3.313	1.38	-1.85321	0.000523071	0.000118149
genemark-Harm_Chr9-processed-gene-27.2	216.12	98.943	-1.85116	8.44119e-28	3.91514e-29
genemark-Harm_Chr9-processed-gene-49.8	1.383	0.593	-1.84968	2.80378e-05	5.35875e-06
maker-Harm_Chr13-augustus-gene-11.25	260.6	114.786	-1.84751	1.00307e-10	1.10404e-11
maker-Harm_Chr22-augustus-gene-11.23	18.426	8.3	-1.84513	7.83518e-17	5.8357e-18
maker-Harm_Chr16-augustus-gene-84.27	8.513	3.706	-1.84305	4.9844e-05	9.83203e-06
genemark-Harm_Chr26-processed-gene-19.16	183.886	86.033	-1.835	1.99225e-23	1.06994e-24
genemark-Harm_Chr3-processed-gene-67.8	319.71	148.746	-1.83467	6.20586e-37	2.06743e-38
genemark-Harm_Chr26-processed-gene-15.13	12.426	5.583	-1.83174	1.20532e-09	1.4478e-10
genemark-Harm_Chr22-processed-gene-34.24	3.35	1.39	-1.82955	0.000781815	0.000181028
maker-Harm_Chr15-augustus-gene-136.17	17.853	8.11	-1.82857	9.52679e-12	9.71968e-13
genemark-Harm_Chr8-processed-gene-73.33	1030.73	482.206	-1.82677	1.81815e-38	5.74374e-40
maker-Harm_Chr18-augustus-gene-80.35	312.856	145.85	-1.82523	2.3196e-21	1.40229e-22
maker-Harm_Chr22-augustus-gene-113.20	55.466	25.13	-1.82506	3.21886e-18	2.22556e-19
augustus_masked-Harm_Chr3-processed-gene-96.22	129.003	59.956	-1.82122	2.1888e-29	9.47622e-31
maker-Harm_Chr10-augustus-gene-81.23	0.36	0.15	-1.81902	0.0152603	0.00460399
genemark-Harm_Chr9-processed-gene-11.7	195.376	91.983	-1.81891	4.03325e-23	2.19211e-24
maker-Harm_Chr28-augustus-gene-81.20	2016.97	953.863	-1.8185	2.19627e-19	1.43811e-20
maker-Harm_Chr12-augustus-gene-64.25	84.363	39.006	-1.8167	1.53398e-21	9.13032e-23
augustus_masked-Harm_Chr1-processed-gene-75.2	31.34	13.9	-1.81202	0.000130478	2.72047e-05
maker-Harm_Chr5-augustus-gene-48.16	309.513	144.853	-1.81105	1.93236e-32	7.5613e-34
maker-Harm_Chr4-augustus-gene-80.31	0.553	0.236	-1.81094	0.0139506	0.00416275
genemark-Harm_Chr31-processed-gene-22.8	1.693	0.78	-1.81069	1.74866e-06	2.93159e-07
maker-Harm_Chr10-augustus-gene-99.22	76.026	35.94	-1.80875	1.16363e-16	8.73055e-18
genemark-Harm_Chr15-processed-gene-45.5	152.73	72.35	-1.80517	7.40184e-36	2.56684e-37
genemark-Harm_Un002-processed-gene-0.21	5.256	2.466	-1.7999	1.0071e-09	1.20175e-10
genemark-Harm_Chr1-processed-gene-148.7	1000.1	474.306	-1.79921	4.81287e-28	2.22536e-29
augustus_masked-Harm_Chr13-processed-gene-31.4	330.573	155.296	-1.7988	2.81751e-37	9.28516e-39
augustus_masked-Harm_Chr9-processed-gene-120.1	7.25	3.333	-1.79641	4.84884e-09	6.14112e-10
genemark-Harm_Chr4-processed-gene-103.21	728.686	349.383	-1.79577	1.05097e-29	4.51991e-31
maker-Harm_Chr19-augustus-gene-79.19	26.876	12.456	-1.79552	4.65781e-11	5.00293e-12
genemark-Harm_Chr5-processed-gene-33.3	19.37	8.963	-1.7953	8.2181e-09	1.06857e-09
maker-Harm_Chr2-augustus-gene-42.10	3.53	1.656	-1.79506	1.99931e-10	2.26085e-11
maker-Harm_Chr29-augustus-gene-72.42	47.97	21.856	-1.79292	9.30703e-06	1.67056e-06
genemark-Harm_Chr25-processed-gene-6.21	7.713	3.666	-1.78723	1.75345e-14	1.49436e-15
maker-Harm_Chr23-augustus-gene-88.18	16.343	7.716	-1.78708	5.54879e-13	5.20299e-14
maker-Harm_Chr13-augustus-gene-6.17	5395.26	2598.23	-1.78298	6.5017e-39	2.03061e-40
augustus_masked-Harm_Chr17-processed-gene-120.2	299.813	141.666	-1.77864	1.40381e-22	7.94231e-24
maker-Harm_Chr4-augustus-gene-58.40	34.783	16.35	-1.77756	4.37088e-22	2.55135e-23
maker-Harm_Chr6-augustus-gene-111.26	6.926	3.163	-1.77324	0.000404239	8.98567e-05
maker-Harm_Chr15-augustus-gene-77.41	40.453	19.36	-1.77172	2.43925e-20	1.53417e-21
genemark-Harm_Chr6-processed-gene-92.2	75.486	36.16	-1.76903	6.04957e-19	4.03073e-20
maker-Harm_Chr25-augustus-gene-26.27	1.376	0.636	-1.76782	0.000458681	0.00010265
genemark-Harm_Chr23-processed-gene-85.7	27.35	12.883	-1.76665	2.19561e-16	1.67098e-17
maker-Harm_Chr15-augustus-gene-78.27	4.523	2.11	-1.764	1.35937e-05	2.49199e-06
maker-Harm_Chr16-augustus-gene-88.27	20.653	9.596	-1.76005	4.52926e-10	5.22907e-11
maker-Harm_Chr25-augustus-gene-9.38	28.453	13.75	-1.75925	1.20162e-16	9.05015e-18
genemark-Harm_Chr7-processed-gene-61.33	161.676	78.826	-1.75737	1.01664e-32	3.94888e-34
augustus_masked-Harm_Chr4-processed-gene-19.2	10.58	4.936	-1.75607	0.000989666	0.000233632
maker-Harm_Chr15-augustus-gene-42.20	14.936	7.193	-1.75554	1.22828e-08	1.62177e-09
maker-Harm_Chr17-augustus-gene-17.19	1.033	0.44	-1.75353	0.0136981	0.00407854
genemark-Harm_Chr6-processed-gene-115.9	457.58	225.736	-1.7521	1.37168e-31	5.52495e-33
maker-Harm_Chr25-augustus-gene-39.61	24.74	12.06	-1.74968	7.29379e-26	3.62385e-27
augustus_masked-Harm_Chr19-processed-gene-75.18	8.233	3.87	-1.74696	7.63601e-08	1.10308e-08
maker-Harm_Chr13-augustus-gene-95.25	483.403	235.933	-1.7462	1.67513e-21	1.00306e-22
maker-Harm_Chr27-augustus-gene-17.13	146.753	72.106	-1.74229	4.61375e-25	2.35524e-26
augustus_masked-Harm_Chr9-processed-gene-15.5	32.816	16.196	-1.74188	2.9323e-13	2.68639e-14
augustus_masked-Harm_Chr23-processed-gene-13.1	3.57	1.663	-1.74176	0.000213457	4.587e-05
maker-Harm_Chr15-augustus-gene-124.13	7.5	3.59	-1.74092	8.39056e-10	9.89783e-11
genemark-Harm_Chr20-processed-gene-1.4	189.4	93.45	-1.74066	2.18249e-38	6.92604e-40
maker-Harm_Chr18-augustus-gene-117.15	204.893	101.41	-1.74024	7.6842e-38	2.49372e-39
genemark-Harm_Chr4-processed-gene-128.30	1.643	0.746	-1.73984	0.00523251	0.00142046
maker-Harm_Chr17-augustus-gene-63.15	10.236	4.823	-1.73788	1.48794e-07	2.20499e-08
genemark-Harm_Chr6-processed-gene-17.14	6.353	3.113	-1.73569	2.70183e-06	4.62461e-07
genemark-Harm_Chr15-processed-gene-36.17	93.296	46.283	-1.73565	1.70386e-15	1.36647e-16
maker-Harm_Chr26-augustus-gene-70.17	71.72	35.74	-1.73247	1.90252e-27	8.90612e-29
augustus_masked-Harm_Chr10-processed-gene-75.0	1.453	0.616	-1.73079	0.0318842	0.0105189
maker-Harm_Chr3-augustus-gene-74.27	151.606	75.656	-1.73033	7.97551e-32	3.18379e-33
genemark-Harm_Chr16-processed-gene-65.27	2.78	1.33	-1.72783	5.83867e-05	1.16245e-05
augustus_masked-Harm_Chr3-processed-gene-22.2	1.3	0.59	-1.72535	0.00658511	0.00182452
maker-Harm_Chr25-augustus-gene-59.34	3.616	1.76	-1.72508	9.90088e-05	2.02524e-05
genemark-Harm_Chr30-processed-gene-7.4	1.146	0.526	-1.72404	0.000876108	0.000204418
augustus_masked-Harm_Chr13-processed-gene-122.26	112.536	56.336	-1.72265	1.19442e-31	4.80237e-33
genemark-Harm_Chr7-processed-gene-91.6	1.103	0.51	-1.72228	0.00470204	0.00126126
genemark-Harm_Chr26-processed-gene-80.8	3156.68	1592.44	-1.72021	1.64589e-31	6.64124e-33
maker-Harm_Chr25-augustus-gene-17.21	182.49	90.823	-1.71943	1.53545e-34	5.56721e-36
maker-Harm_Chr10-augustus-gene-66.26	15.336	7.556	-1.71609	2.22858e-11	2.32971e-12
genemark-Harm_Chr24-processed-gene-5.21	11.72	5.78	-1.71527	4.80639e-06	8.4305e-07
maker-Harm_Chr7-augustus-gene-70.17	10.896	5.403	-1.71421	2.34379e-17	1.69625e-18
genemark-Harm_Chr21-processed-gene-96.7	129.096	63.496	-1.71287	2.03186e-09	2.49752e-10
maker-Harm_Chr3-augustus-gene-93.23	47.416	23.556	-1.71152	5.19015e-13	4.85552e-14
maker-Harm_Chr8-augustus-gene-68.21	87.66	43.536	-1.71014	3.36834e-18	2.33133e-19
genemark-Harm_Chr9-processed-gene-47.11	143.98	71.84	-1.70924	3.48992e-30	1.47836e-31
genemark-Harm_Chr12-processed-gene-54.10	2.973	1.493	-1.70875	3.116e-08	4.28875e-09
augustus_masked-Harm_Chr15-processed-gene-53.5	64.186	32.67	-1.70851	1.00194e-13	8.95616e-15
maker-Harm_Chr12-augustus-gene-65.27	259.67	131.693	-1.70477	8.52398e-13	8.09068e-14
genemark-Harm_Chr13-processed-gene-118.8	12.87	6.403	-1.70447	1.58143e-08	2.10963e-09
augustus_masked-Harm_Chr31-processed-gene-41.9	75.82	38.003	-1.70148	6.57946e-21	4.05784e-22
maker-Harm_Chr22-augustus-gene-13.29	1012.72	518.166	-1.70049	1.87992e-23	1.00556e-24
genemark-Harm_Chr3-processed-gene-36.7	0.693	0.336	-1.69997	0.00106242	0.000251797
genemark-Harm_Chr1-processed-gene-101.4	0.523	0.23	-1.69838	0.0431582	0.0147961
genemark-Harm_Chr25-processed-gene-96.4	1.763	0.836	-1.69688	0.00869488	0.002474
maker-Harm_Chr12-augustus-gene-123.47	27.893	14.14	-1.69682	5.23317e-14	4.58766e-15
maker-Harm_Chr5-augustus-gene-80.29	2.433	1.183	-1.6956	8.41354e-07	1.35917e-07
maker-Harm_Chr10-augustus-gene-73.18	24.756	12.693	-1.69306	4.65389e-16	3.60202e-17
genemark-Harm_Chr20-processed-gene-13.6	390.936	196.693	-1.69243	6.04738e-24	3.19563e-25
maker-Harm_Chr15-augustus-gene-19.25	115.35	59.663	-1.69203	2.65075e-20	1.66909e-21
augustus_masked-Harm_Chr20-processed-gene-86.20	4.35	2.026	-1.69147	0.017148	0.0052584
maker-Harm_Chr21-augustus-gene-128.16	14.403	7.19	-1.69125	5.95006e-12	6.01072e-13
maker-Harm_Chr8-augustus-gene-94.11	1.933	0.936	-1.69075	0.00409111	0.00108417
maker-Harm_Chr29-augustus-gene-53.41	91.116	46.623	-1.68973	2.02485e-14	1.73002e-15
genemark-Harm_Chr30-processed-gene-7.3	4.903	2.343	-1.68899	0.000194596	4.16074e-05
genemark-Harm_Chr18-processed-gene-26.8	5.116	2.263	-1.68889	0.0313553	0.0103152
genemark-Harm_Chr8-processed-gene-43.2	6.286	2.996	-1.68606	0.00158347	0.000386205
maker-Harm_Chr15-augustus-gene-61.34	1.6	0.773	-1.68481	0.00107781	0.00025591
maker-Harm_Chr26-augustus-gene-85.20	281.49	144.81	-1.6848	5.95932e-24	3.14481e-25
maker-Harm_Chr1-augustus-gene-112.41	9	4.496	-1.68436	1.66216e-06	2.77703e-07
maker-Harm_Chr2-augustus-gene-14.25	19.883	9.786	-1.68201	1.67378e-08	2.23884e-09
augustus_masked-Harm_Chr17-processed-gene-67.4	0.6	0.286	-1.68156	0.00685421	0.00190449
genemark-Harm_Chr19-processed-gene-78.6	14471.3	7508.83	-1.68142	3.92284e-24	2.0645e-25
genemark-Harm_Chr11-processed-gene-35.7	49.033	25.043	-1.68091	6.6551e-23	3.66967e-24
maker-Harm_Chr23-augustus-gene-70.14	16.163	8.173	-1.68077	4.22936e-09	5.33528e-10
maker-Harm_Chr4-augustus-gene-97.26	36.103	18.27	-1.68061	8.92257e-19	5.99621e-20
maker-Harm_Chr21-augustus-gene-96.24	22.25	10.716	-1.68043	0.00673081	0.00186779
genemark-Harm_Chr26-processed-gene-33.7	3.086	1.59	-1.67908	1.53717e-15	1.23058e-16
maker-Harm_Chr10-augustus-gene-69.29	13.186	6.726	-1.67623	1.56774e-08	2.08912e-09
genemark-Harm_Chr15-processed-gene-12.32	2.943	1.53	-1.67501	1.09801e-12	1.04851e-13
augustus_masked-Harm_Chr29-processed-gene-88.4	349.18	181.273	-1.67441	3.39749e-19	2.24418e-20
maker-Harm_Chr22-augustus-gene-52.35	506.82	258.056	-1.67228	1.33738e-18	9.09319e-20
maker-Harm_Chr17-augustus-gene-3.25	121.746	63.123	-1.67126	2.12667e-22	1.21694e-23
genemark-Harm_Chr17-processed-gene-20.4	517.226	270.826	-1.66883	1.88121e-25	9.45467e-27
maker-Harm_Chr12-augustus-gene-13.26	110.9	57.153	-1.66768	1.54823e-13	1.39839e-14
maker-Harm_Chr19-augustus-gene-78.29	160.926	83.843	-1.66763	1.36716e-33	5.16315e-35
genemark-Harm_Chr24-processed-gene-16.3	81.93	41.816	-1.66666	4.28925e-20	2.72544e-21
genemark-Harm_Chr22-processed-gene-119.34	15.286	7.883	-1.66662	1.62999e-07	2.42954e-08
maker-Harm_Chr5-augustus-gene-80.35	55.09	28.766	-1.66491	9.31814e-29	4.14794e-30
augustus_masked-Harm_Chr3-processed-gene-65.3	31.34	16.23	-1.6648	6.70858e-16	5.25011e-17
maker-Harm_Chr28-augustus-gene-40.28	72.33	37.383	-1.66392	9.10776e-18	6.46071e-19
maker-Harm_Chr25-augustus-gene-13.25	144.396	75.756	-1.6639	9.75454e-20	6.3242e-21
genemark-Harm_Chr2-processed-gene-13.9	7.6	3.813	-1.66292	3.33586e-06	5.76735e-07
maker-Harm_Chr15-augustus-gene-108.62	49.143	25.37	-1.66183	3.7618e-10	4.32412e-11
augustus_masked-Harm_Chr10-processed-gene-123.15	13.903	6.99	-1.66089	1.77545e-07	2.65145e-08
maker-Harm_Chr15-augustus-gene-115.25	710.18	351.783	-1.6587	0.014415	0.0043241
genemark-Harm_Chr13-processed-gene-6.6	2.323	1.15	-1.65684	0.0021231	0.000530624
augustus_masked-Harm_Chr9-processed-gene-22.2	2824.75	1493.55	-1.65111	5.61647e-26	2.77436e-27
maker-Harm_Chr8-augustus-gene-55.10	149.966	79.076	-1.65056	1.02532e-18	6.91249e-20
maker-Harm_Chr4-augustus-gene-84.33	21.873	11.23	-1.65056	2.44061e-07	3.70087e-08
augustus_masked-Harm_Chr29-processed-gene-109.1	4.943	2.48	-1.64998	3.11774e-05	5.99463e-06
maker-Harm_Chr17-augustus-gene-102.26	206.366	108.57	-1.64854	3.46368e-18	2.40053e-19
maker-Harm_Chr17-augustus-gene-120.29	61.633	32.073	-1.64845	1.42787e-09	1.72742e-10
maker-Harm_Chr15-augustus-gene-116.24	52.16	27.7	-1.64774	4.50089e-06	7.86233e-07
maker-Harm_Chr21-augustus-gene-94.24	7.426	3.7	-1.64739	5.36664e-05	1.06385e-05
genemark-Harm_Chr22-processed-gene-92.13	13.223	6.933	-1.64399	2.41078e-24	1.25489e-25
maker-Harm_Chr17-augustus-gene-20.41	121.976	64.953	-1.64239	1.77447e-23	9.47877e-25
maker-Harm_Chr19-augustus-gene-30.26	2412.9	1294.98	-1.64036	2.47419e-18	1.69825e-19
maker-Harm_Chr8-augustus-gene-54.22	1.913	0.94	-1.63843	0.00762035	0.00213816
maker-Harm_Chr23-augustus-gene-61.27	1.033	0.516	-1.6379	0.00638221	0.00176281
genemark-Harm_Chr6-processed-gene-92.1	537.57	287.196	-1.63506	3.33665e-19	2.1992e-20
genemark-Harm_Chr13-processed-gene-2.18	0.65	0.34	-1.63325	0.00211536	0.000527928
maker-Harm_Chr17-augustus-gene-56.27	8.066	4.03	-1.633	0.000431336	9.62516e-05
genemark-Harm_Chr10-processed-gene-65.15	35.036	18.633	-1.63246	1.09322e-22	6.138e-24
augustus_masked-Harm_Chr29-processed-gene-112.0	7.573	3.836	-1.63085	2.21328e-06	3.74548e-07
maker-Harm_Chr19-augustus-gene-7.39	527.326	282.306	-1.63082	4.46016e-25	2.27363e-26
genemark-Harm_Chr17-processed-gene-20.3	269.486	144.046	-1.63077	5.52561e-17	4.08629e-18
maker-Harm_Chr27-augustus-gene-68.19	15.17	8.146	-1.62912	1.21844e-08	1.60791e-09
maker-Harm_Chr17-augustus-gene-47.16	17.46	9.113	-1.62861	3.0727e-06	5.29251e-07
maker-Harm_Chr12-augustus-gene-86.40	2.39	1.23	-1.62829	0.00745578	0.00208984
augustus_masked-Harm_Chr3-processed-gene-10.26	580.736	311.103	-1.62265	3.71215e-24	1.94829e-25
genemark-Harm_Chr8-processed-gene-100.16	4.843	2.43	-1.62234	0.00459866	0.00122957
augustus_masked-Harm_Chr22-processed-gene-46.6	2.16	1.153	-1.62136	3.46502e-05	6.69469e-06
maker-Harm_Chr15-augustus-gene-136.18	9.416	4.963	-1.62012	3.33924e-09	4.17165e-10
genemark-Harm_Chr9-processed-gene-98.21	9.706	5.17	-1.61913	4.68552e-11	5.03605e-12
augustus_masked-Harm_Chr10-processed-gene-77.6	91.873	49.78	-1.61876	1.48449e-21	8.8251e-23
augustus_masked-Harm_Chr12-processed-gene-13.0	167.116	89.893	-1.61173	1.52901e-19	9.97894e-21
maker-Harm_Chr5-augustus-gene-11.21	101.14	52.853	-1.60996	1.39813e-12	1.34212e-13
maker-Harm_Chr5-augustus-gene-18.21	101.14	52.853	-1.60996	1.39813e-12	1.34212e-13
genemark-Harm_Chr5-processed-gene-43.10	498.37	271.9	-1.60819	7.73901e-25	3.98397e-26
maker-Harm_Chr25-augustus-gene-4.20	11.693	6.256	-1.60681	5.19859e-09	6.61439e-10
maker-Harm_Chr16-augustus-gene-39.11	4.21	2.23	-1.6038	1.09912e-06	1.79608e-07
maker-Harm_Chr4-augustus-gene-20.35	64.65	33.856	-1.60288	1.32367e-10	1.47497e-11
maker-Harm_Chr29-augustus-gene-129.47	6.346	3.36	-1.60244	1.14084e-06	1.87246e-07
genemark-Harm_Chr19-processed-gene-38.17	57.86	31.59	-1.60075	2.80543e-20	1.7685e-21
genemark-Harm_Chr10-processed-gene-33.20	20.646	11.153	-1.60026	1.51041e-15	1.20699e-16
maker-Harm_Chr21-augustus-gene-48.20	24.15	13.193	-1.5962	1.0071e-09	1.20072e-10
genemark-Harm_Chr25-processed-gene-17.15	20.72	11.02	-1.59617	2.98028e-13	2.73464e-14
augustus_masked-Harm_Chr26-processed-gene-42.27	16.72	8.793	-1.596	4.8712e-08	6.86192e-09
maker-Harm_Chr25-augustus-gene-27.33	3.983	2.113	-1.59402	2.56172e-05	4.85564e-06
maker-Harm_Chr12-augustus-gene-60.21	27.01	14.636	-1.59348	3.81628e-21	2.33449e-22
maker-Harm_Chr8-augustus-gene-35.11	195.236	107.05	-1.59037	7.29541e-15	6.08649e-16
maker-Harm_Chr24-augustus-gene-29.16	474.746	259.976	-1.58881	5.05991e-31	2.09255e-32
maker-Harm_Chr8-augustus-gene-90.26	43.18	23.553	-1.58842	2.67337e-13	2.44151e-14
maker-Harm_Chr14-augustus-gene-0.50	5.56	3.003	-1.58715	6.91619e-05	1.3889e-05
genemark-Harm_Chr10-processed-gene-18.30	95.233	52.186	-1.58502	8.67949e-30	3.72031e-31
genemark-Harm_Chr30-processed-gene-60.43	50.97	28.26	-1.58431	8.55922e-19	5.74589e-20
maker-Harm_Chr14-augustus-gene-51.40	42.343	23.226	-1.58274	7.27391e-19	4.86216e-20
maker-Harm_Chr16-augustus-gene-46.23	9.266	4.886	-1.58206	0.00121041	0.000290341
genemark-Harm_Chr5-processed-gene-52.9	133.756	74.05	-1.57798	4.92671e-20	3.15878e-21
maker-Harm_Chr19-augustus-gene-0.52	45.576	25.273	-1.57636	1.67564e-15	1.34263e-16
genemark-Harm_Chr28-processed-gene-41.3	147.12	81.24	-1.57571	6.86143e-18	4.84754e-19
maker-Harm_Chr22-augustus-gene-113.19	6.76	3.426	-1.57311	0.0106751	0.00309953
augustus_masked-Harm_Chr16-processed-gene-56.19	27.236	13.93	-1.57156	0.0111446	0.00325585
genemark-Harm_Chr18-processed-gene-66.12	4.966	2.706	-1.57146	2.00161e-11	2.08525e-12
augustus_masked-Harm_Chr10-processed-gene-2.16	9.29	5.073	-1.57017	9.00866e-08	1.30783e-08
augustus_masked-Harm_Chr7-processed-gene-3.1	219.766	123.88	-1.56986	5.76094e-14	5.06688e-15
genemark-Harm_Chr1-processed-gene-152.12	17.066	9.356	-1.56838	2.93267e-13	2.68884e-14
genemark-Harm_Chr15-processed-gene-115.9	13.873	7.626	-1.56692	3.72408e-12	3.71392e-13
maker-Harm_Chr16-augustus-gene-23.10	138.186	77.663	-1.56653	7.50378e-18	5.31212e-19
genemark-Harm_Chr20-processed-gene-27.14	13.363	7.49	-1.56559	6.81241e-21	4.21129e-22
maker-Harm_Chr17-augustus-gene-109.37	408.446	229.656	-1.5637	3.04658e-22	1.76521e-23
augustus_masked-Harm_Chr30-processed-gene-1.14	3.01	1.636	-1.56273	0.000706533	0.000162582
genemark-Harm_Chr13-processed-gene-52.17	31.216	17.453	-1.56198	1.69043e-17	1.2137e-18
genemark-Harm_Chr16-processed-gene-86.2	33.09	18.306	-1.56035	1.20203e-08	1.5828e-09
genemark-Harm_Chr21-processed-gene-67.13	26.183	14.543	-1.56014	1.45559e-08	1.9313e-09
maker-Harm_Chr13-augustus-gene-70.36	24.16	13.466	-1.55777	5.19859e-09	6.61767e-10
maker-Harm_Chr3-augustus-gene-73.23	19.526	10.86	-1.55723	1.04432e-13	9.35745e-15
maker-Harm_Chr15-augustus-gene-102.47	30.416	16.63	-1.5571	1.91582e-05	3.57772e-06
genemark-Harm_Chr19-processed-gene-36.20	1.143	0.616	-1.5525	7.63992e-05	1.54137e-05
augustus_masked-Harm_Chr14-processed-gene-80.25	217.44	120.693	-1.55201	2.61571e-24	1.36344e-25
maker-Harm_Chr12-augustus-gene-36.20	29.916	16.863	-1.55146	1.49689e-16	1.13277e-17
augustus_masked-Harm_Chr2-processed-gene-62.10	114.033	64.696	-1.55089	2.95731e-22	1.71137e-23
augustus_masked-Harm_Chr16-processed-gene-79.14	816.783	462.006	-1.55012	1.95465e-23	1.04834e-24
augustus_masked-Harm_Chr4-processed-gene-51.3	16.003	8.713	-1.54983	7.02136e-08	1.00723e-08
augustus_masked-Harm_Chr29-processed-gene-8.2	16.003	8.713	-1.54983	7.02136e-08	1.00723e-08
genemark-Harm_Chr15-processed-gene-35.27	138.193	79.656	-1.54983	2.08625e-07	3.13956e-08
maker-Harm_Chr29-augustus-gene-100.20	6.73	3.633	-1.54894	0.000295653	6.44672e-05
genemark-Harm_Chr25-processed-gene-27.17	268.686	152.916	-1.54717	2.12984e-23	1.14536e-24
maker-Harm_Chr1-augustus-gene-62.25	1001.65	570.506	-1.54695	2.94728e-22	1.70344e-23
maker-Harm_Chr29-augustus-gene-56.28	76.836	43.99	-1.54434	3.29711e-12	3.26444e-13
genemark-Harm_Chr14-processed-gene-72.7	0.863	0.463	-1.54236	0.0404543	0.0137762
maker-Harm_Chr2-augustus-gene-25.11	65.123	36.916	-1.54041	7.42404e-16	5.83668e-17
genemark-Harm_Chr6-processed-gene-16.17	2.486	1.4	-1.53898	6.0417e-06	1.06667e-06
maker-Harm_Chr6-augustus-gene-27.127	292.786	168.396	-1.53802	4.3735e-13	4.06954e-14
genemark-Harm_Chr2-processed-gene-44.6	7.763	4.35	-1.538	4.28372e-07	6.66487e-08
genemark-Harm_Chr10-processed-gene-117.25	253.12	144.58	-1.53758	1.3938e-26	6.79486e-28
maker-Harm_Chr21-augustus-gene-11.33	2.886	1.556	-1.53748	0.0169838	0.00519707
augustus_masked-Harm_Chr20-processed-gene-63.20	13.69	7.58	-1.53703	0.00529746	0.00143847
genemark-Harm_Chr28-processed-gene-39.16	27.353	15.376	-1.53575	5.87721e-09	7.52374e-10
augustus_masked-Harm_Chr16-processed-gene-87.14	2.063	1.126	-1.53572	0.0129013	0.00382184
maker-Harm_Chr7-augustus-gene-62.27	4151.74	2367.25	-1.53558	6.07658e-31	2.52173e-32
maker-Harm_Chr18-augustus-gene-25.20	66.823	38.443	-1.5353	8.86299e-09	1.15369e-09
maker-Harm_Chr1-augustus-gene-153.25	45.536	26.08	-1.53231	1.33723e-13	1.20397e-14
augustus_masked-Harm_Chr8-processed-gene-48.16	7.226	4.126	-1.53149	5.65912e-07	8.93887e-08
maker-Harm_Chr5-augustus-gene-112.19	95.22	53.986	-1.53093	2.0769e-21	1.25258e-22
genemark-Harm_Chr4-processed-gene-82.27	311.636	179.266	-1.53023	7.89454e-25	4.0697e-26
maker-Harm_Chr18-augustus-gene-123.44	2022.95	1161.61	-1.52856	4.89115e-29	2.14567e-30
genemark-Harm_Chr12-processed-gene-51.16	12.616	7.16	-1.52756	8.8348e-16	6.97752e-17
maker-Harm_Chr12-augustus-gene-5.33	166.94	95.89	-1.52649	4.76866e-21	2.92392e-22
augustus_masked-Harm_Chr3-processed-gene-33.3	70.21	40.613	-1.52593	1.44947e-17	1.03652e-18
maker-Harm_Chr19-augustus-gene-1.29	2.566	1.453	-1.52321	0.00286372	0.000730938
genemark-Harm_Chr16-processed-gene-10.22	1.39	0.763	-1.52178	0.017107	0.00524091
maker-Harm_Chr25-augustus-gene-84.25	29.996	17.103	-1.52062	1.50082e-10	1.67775e-11
maker-Harm_Chr13-augustus-gene-7.20	121.306	70.163	-1.51928	1.44458e-23	7.70624e-25
maker-Harm_Chr24-augustus-gene-10.29	27.353	15.596	-1.51897	5.25467e-20	3.37283e-21
genemark-Harm_Chr29-processed-gene-88.10	165.19	95.846	-1.51789	1.91362e-18	1.31211e-19
genemark-Harm_Chr25-processed-gene-35.12	12.893	7.406	-1.5165	1.25499e-16	9.47007e-18
maker-Harm_Chr15-augustus-gene-75.20	46.55	26.816	-1.51623	1.78715e-13	1.61803e-14
maker-Harm_Chr10-augustus-gene-115.26	5722.32	3324.83	-1.51178	5.0083e-25	2.56384e-26
genemark-Harm_Chr25-processed-gene-8.17	35.233	20.34	-1.50978	1.91455e-09	2.3437e-10
augustus_masked-Harm_Chr6-processed-gene-64.4	121.653	69.353	-1.50977	6.10645e-22	3.58636e-23
augustus_masked-Harm_Chr16-processed-gene-56.23	16.78	9.633	-1.50907	1.27444e-09	1.53266e-10
genemark-Harm_Chr2-processed-gene-59.10	1.926	1.026	-1.50905	0.0301828	0.00989697
genemark-Harm_Chr8-processed-gene-57.25	13.55	7.706	-1.5075	4.45546e-07	6.94806e-08
maker-Harm_Chr21-augustus-gene-96.21	7.926	4.663	-1.50734	0.000167238	3.54816e-05
maker-Harm_Chr1-augustus-gene-117.21	20.6	11.68	-1.50659	1.81497e-08	2.43682e-09
genemark-Harm_Chr8-processed-gene-81.7	17.346	10.03	-1.50605	2.18375e-12	2.13076e-13
genemark-Harm_Chr8-processed-gene-44.22	89.786	52.22	-1.50528	4.92714e-19	3.2758e-20
genemark-Harm_Chr31-processed-gene-38.4	5.08	2.78	-1.5045	0.00020871	4.47299e-05
maker-Harm_Chr1-augustus-gene-94.26	12.09	6.993	-1.50358	3.16331e-08	4.35841e-09
maker-Harm_Chr9-augustus-gene-30.11	280.003	165.166	-1.50289	2.37199e-16	1.81203e-17
genemark-Harm_Chr2-processed-gene-59.6	2454.27	1438.26	-1.50226	4.16959e-28	1.91296e-29
maker-Harm_Chr26-augustus-gene-85.23	282.326	162.426	-1.50032	3.44393e-19	2.27733e-20
maker-Harm_Chr25-augustus-gene-28.51	198.566	116.143	-1.49903	6.59438e-27	3.17693e-28
maker-Harm_Chr3-augustus-gene-0.48	19.093	10.903	-1.49882	7.97566e-06	1.42243e-06
genemark-Harm_Chr11-processed-gene-28.10	48.08	28.123	-1.49811	4.24997e-11	4.55877e-12
maker-Harm_Chr22-augustus-gene-64.48	27.11	15.293	-1.49704	0.000120719	2.4988e-05
augustus_masked-Harm_Chr10-processed-gene-0.0	8.176	4.686	-1.49577	0.00077494	0.000179301
maker-Harm_Chr21-augustus-gene-28.34	335.94	198.34	-1.49556	1.93875e-20	1.21121e-21
genemark-Harm_Chr16-processed-gene-4.27	7.76	4.5	-1.49529	6.02524e-06	1.06333e-06
maker-Harm_Chr1-augustus-gene-147.15	137.66	80.64	-1.49476	9.10533e-15	7.6161e-16
maker-Harm_Chr12-augustus-gene-37.24	2.723	1.43	-1.49473	0.0173721	0.00533961
augustus_masked-Harm_Chr8-processed-gene-65.6	23.38	13.503	-1.49459	3.95917e-18	2.75447e-19
genemark-Harm_Chr20-processed-gene-92.28	4.59	2.696	-1.49387	3.17757e-07	4.88682e-08
maker-Harm_Chr4-augustus-gene-65.24	23.303	13.363	-1.49223	1.73836e-06	2.91308e-07
maker-Harm_Chr30-augustus-gene-51.13	41.753	23.933	-1.49048	1.50019e-06	2.49027e-07
augustus_masked-Harm_Chr28-processed-gene-23.17	447.25	263.94	-1.48898	2.14049e-26	1.04812e-27
genemark-Harm_Chr18-processed-gene-78.38	129.906	75.286	-1.48886	1.87136e-15	1.50348e-16
maker-Harm_Chr19-augustus-gene-74.32	23.95	13.963	-1.48828	1.92734e-05	3.60061e-06
genemark-Harm_Chr16-processed-gene-25.22	2.973	1.66	-1.48816	0.0188513	0.00584703
genemark-Harm_Chr10-processed-gene-31.10	8.99	5.29	-1.48811	9.99764e-09	1.31072e-09
genemark-Harm_Chr3-processed-gene-16.14	342.986	204.02	-1.48666	1.32278e-18	8.98041e-20
maker-Harm_Chr5-augustus-gene-93.35	30.11	17.34	-1.4863	4.34367e-08	6.07515e-09
genemark-Harm_Chr6-processed-gene-52.24	1611.16	953.55	-1.48594	6.67863e-29	2.95379e-30
maker-Harm_Chr13-augustus-gene-123.48	12.333	7.253	-1.48568	2.26335e-11	2.37255e-12
genemark-Harm_Chr3-processed-gene-68.9	59.093	34.866	-1.48442	2.64964e-13	2.41793e-14
genemark-Harm_Chr12-processed-gene-37.17	3.1	1.766	-1.48354	0.000400816	8.90671e-05
augustus_masked-Harm_Chr17-processed-gene-2.13	22.693	13.336	-1.48076	6.86968e-21	4.25163e-22
maker-Harm_Chr5-augustus-gene-84.33	216.63	128.976	-1.48062	2.36947e-21	1.43583e-22
maker-Harm_Chr9-augustus-gene-84.11	59.61	35.086	-1.47928	1.41485e-13	1.27588e-14
maker-Harm_Chr5-augustus-gene-13.40	69.82	41.42	-1.47872	4.45731e-20	2.84182e-21
maker-Harm_Chr5-augustus-gene-20.41	69.82	41.42	-1.47872	4.45731e-20	2.84182e-21
genemark-Harm_Chr13-processed-gene-122.9	18.68	11.136	-1.47557	1.33723e-13	1.20393e-14
genemark-Harm_Chr5-processed-gene-33.1	10.28	5.983	-1.47537	0.00122642	0.000294366
maker-Harm_Chr19-augustus-gene-20.27	14.836	8.726	-1.47525	9.35999e-11	1.02618e-11
augustus_masked-Harm_Chr16-processed-gene-3.18	464.15	279.52	-1.47481	1.36612e-16	1.03185e-17
genemark-Harm_Chr21-processed-gene-138.4	8.98	5.353	-1.47218	0.003447	0.000897951
maker-Harm_Chr12-augustus-gene-47.30	64.9	38.743	-1.47118	6.16184e-21	3.79585e-22
genemark-Harm_Chr8-processed-gene-78.13	20.106	11.67	-1.47074	3.29951e-12	3.26919e-13
maker-Harm_Chr5-augustus-gene-121.21	98.423	59.363	-1.46955	1.39152e-12	1.33377e-13
genemark-Harm_Chr7-processed-gene-11.11	1.083	0.616	-1.46858	2.36629e-05	4.46483e-06
genemark-Harm_Chr3-processed-gene-99.8	3.13	1.803	-1.46773	0.00332173	0.000861676
maker-Harm_Chr13-augustus-gene-76.29	9.963	5.906	-1.46701	6.6778e-11	7.27328e-12
augustus_masked-Harm_Chr28-processed-gene-31.14	1.623	0.91	-1.46601	0.0331376	0.0110038
maker-Harm_Chr14-augustus-gene-100.15	31.753	18.853	-1.46505	4.33078e-09	5.46633e-10
augustus_masked-Harm_Chr9-processed-gene-20.5	1881.79	1138.57	-1.46392	4.47884e-20	2.85877e-21
genemark-Harm_Chr24-processed-gene-45.8	106.97	63.82	-1.46349	4.18332e-15	3.41802e-16
maker-Harm_Chr29-augustus-gene-71.38	45.213	27.1	-1.46261	1.59077e-14	1.35115e-15
genemark-Harm_Chr12-processed-gene-2.9	72.313	43.453	-1.46191	1.70258e-14	1.44979e-15
genemark-Harm_Chr20-processed-gene-45.9	20.093	12.02	-1.4614	4.83876e-10	5.60723e-11
maker-Harm_Chr16-augustus-gene-38.14	3.143	1.866	-1.46007	0.000592661	0.000135017
genemark-Harm_Chr30-processed-gene-46.24	382.343	232.28	-1.45725	9.21239e-19	6.19759e-20
augustus_masked-Harm_Chr5-processed-gene-28.5	406.95	245.353	-1.45714	4.56746e-27	2.1742e-28
maker-Harm_Chr9-augustus-gene-51.27	8.043	4.62	-1.45666	0.00349102	0.000911605
genemark-Harm_Chr1-processed-gene-10.11	4.983	2.943	-1.45647	2.12096e-05	3.98061e-06
augustus_masked-Harm_Chr23-processed-gene-54.2	2.12	1.183	-1.4563	0.0214938	0.00677932
augustus_masked-Harm_Chr7-processed-gene-70.2	3.003	1.79	-1.45622	0.000781815	0.000181005
maker-Harm_Chr5-augustus-gene-101.41	36.766	22.006	-1.45598	6.39523e-08	9.10981e-09
genemark-Harm_Chr3-processed-gene-81.4	1.623	0.946	-1.45452	7.9136e-05	1.59942e-05
maker-Harm_Chr18-augustus-gene-57.30	47.583	28.046	-1.45211	3.25194e-12	3.21739e-13
maker-Harm_Chr15-augustus-gene-133.27	17.54	10.506	-1.45203	7.25952e-13	6.85922e-14
augustus_masked-Harm_Chr3-processed-gene-34.6	2.736	1.546	-1.44992	0.0140937	0.0042105
maker-Harm_Chr25-augustus-gene-8.34	22.453	13.51	-1.44884	6.90449e-08	9.8848e-09
genemark-Harm_Chr3-processed-gene-83.10	194.946	118.6	-1.44817	1.1858e-24	6.14694e-26
genemark-Harm_Chr7-processed-gene-57.11	0.783	0.453	-1.44378	0.00611198	0.00168553
maker-Harm_Chr6-augustus-gene-37.33	136.676	81.873	-1.44332	1.8e-17	1.29624e-18
maker-Harm_Chr26-augustus-gene-0.49	1.293	0.76	-1.44264	0.00834977	0.00236381
genemark-Harm_Chr1-processed-gene-94.13	72.26	43.29	-1.44071	9.26839e-14	8.24493e-15
genemark-Harm_Chr5-processed-gene-61.1	56.55	34.486	-1.4402	3.28345e-14	2.85487e-15
maker-Harm_Chr3-augustus-gene-16.27	14.17	8.563	-1.43984	5.3109e-08	7.50039e-09
augustus_masked-Harm_Chr17-processed-gene-2.5	83.453	50.723	-1.43952	2.98355e-13	2.73978e-14
maker-Harm_Chr1-augustus-gene-142.18	4.136	2.423	-1.43818	0.000362449	7.99949e-05
augustus_masked-Harm_Chr9-processed-gene-47.25	694.706	432.923	-1.43611	2.58048e-09	3.19781e-10
genemark-Harm_Chr26-processed-gene-53.8	67.953	41.44	-1.43601	1.62334e-22	9.24257e-24
maker-Harm_Chr4-augustus-gene-73.30	22.166	13.513	-1.4359	4.38314e-17	3.22253e-18
genemark-Harm_Chr8-processed-gene-105.19	17.27	10.586	-1.43319	2.76738e-11	2.92292e-12
maker-Harm_Chr17-augustus-gene-40.30	11.92	7.216	-1.43309	1.68727e-09	2.05458e-10
maker-Harm_Chr3-augustus-gene-58.45	58.846	35.85	-1.43248	5.27937e-12	5.31045e-13
genemark-Harm_Chr10-processed-gene-103.12	24.786	15.226	-1.43207	5.88492e-11	6.36744e-12
maker-Harm_Chr4-augustus-gene-14.21	157.85	96.446	-1.43082	8.10414e-16	6.39464e-17
genemark-Harm_Chr2-processed-gene-21.22	231.826	142.646	-1.4308	3.28041e-17	2.3953e-18
augustus_masked-Harm_Chr3-processed-gene-94.31	155.646	95.396	-1.42987	3.22194e-23	1.74653e-24
maker-Harm_Chr10-augustus-gene-74.17	14.203	8.653	-1.42914	1.85962e-06	3.12429e-07
maker-Harm_Chr6-augustus-gene-0.30	52.27	31.67	-1.42869	1.72423e-12	1.6663e-13
genemark-Harm_Chr22-processed-gene-118.16	17.353	10.476	-1.42575	4.64155e-12	4.65221e-13
genemark-Harm_Un001-processed-gene-8.4	50.253	30.96	-1.42528	9.84152e-08	1.43298e-08
maker-Harm_Chr13-augustus-gene-83.31	26.883	16.043	-1.42445	1.08783e-10	1.20358e-11
maker-Harm_Chr24-augustus-gene-16.45	6.55	3.993	-1.424	2.54284e-07	3.86684e-08
maker-Harm_Chr20-augustus-gene-42.24	43.3	26.973	-1.42338	1.5179e-09	1.83962e-10
augustus_masked-Harm_Chr9-processed-gene-0.11	55.806	34.063	-1.41985	0.000535775	0.000121173
maker-Harm_Chr1-augustus-gene-153.28	27.963	16.643	-1.41982	0.000529908	0.000119732
genemark-Harm_Chr17-processed-gene-70.6	3.253	1.94	-1.41871	4.42383e-06	7.72137e-07
maker-Harm_Chr5-augustus-gene-40.10	5.103	3.036	-1.41818	0.000167192	3.54598e-05
genemark-Harm_Chr2-processed-gene-60.8	16.1	10.036	-1.41665	4.76572e-16	3.70226e-17
genemark-Harm_Chr26-processed-gene-4.14	12.973	7.936	-1.41661	1.17986e-06	1.94159e-07
genemark-Harm_Chr18-processed-gene-91.6	66.563	41.536	-1.4161	2.6415e-19	1.73344e-20
genemark-Harm_Chr18-processed-gene-78.42	29911.9	18591	-1.41463	8.86861e-17	6.62853e-18
genemark-Harm_Chr30-processed-gene-21.8	6.653	4.06	-1.41403	0.000363294	8.02336e-05
genemark-Harm_Chr13-processed-gene-83.20	33.143	20.59	-1.41316	1.1932e-16	8.96653e-18
genemark-Harm_Chr4-processed-gene-26.3	1.83	1.043	-1.4129	0.0397171	0.0134881
genemark-Harm_Chr14-processed-gene-1.15	6.11	3.756	-1.41263	5.52563e-05	1.09656e-05
maker-Harm_Chr1-augustus-gene-111.34	99.43	62.283	-1.41148	3.08816e-13	2.84693e-14
genemark-Harm_Chr26-processed-gene-105.53	14.393	8.736	-1.41102	2.80195e-05	5.35323e-06
maker-Harm_Chr22-augustus-gene-47.17	33.943	20.803	-1.4099	2.60504e-08	3.55743e-09
maker-Harm_Chr8-augustus-gene-73.40	127.813	78.556	-1.40915	7.98939e-09	1.03539e-09
maker-Harm_Chr22-augustus-gene-45.37	69.853	41.86	-1.40854	1.65472e-10	1.85336e-11
genemark-Harm_Chr24-processed-gene-39.4	2.593	1.58	-1.40512	1.93491e-05	3.61614e-06
maker-Harm_Chr25-augustus-gene-28.44	106.92	66.606	-1.40489	2.37199e-16	1.81112e-17
genemark-Harm_Chr13-processed-gene-50.11	2.83	1.766	-1.40413	3.77177e-08	5.23196e-09
genemark-Harm_Chr28-processed-gene-62.15	68.833	43.276	-1.40396	1.1942e-16	8.98565e-18
maker-Harm_Chr27-augustus-gene-62.13	87.896	55.23	-1.40392	1.91629e-17	1.38549e-18
maker-Harm_Chr23-augustus-gene-50.17	3.516	2.096	-1.40384	0.00697163	0.00194263
augustus_masked-Harm_Chr25-processed-gene-70.4	38.496	23.97	-1.403	2.50085e-12	2.45453e-13
genemark-Harm_Chr16-processed-gene-83.20	38.01	23.71	-1.40227	5.95347e-13	5.59099e-14
genemark-Harm_Chr15-processed-gene-88.18	34.17	21.343	-1.40122	2.91211e-22	1.68103e-23
genemark-Harm_Chr17-processed-gene-87.7	1.486	0.913	-1.40119	0.000465832	0.000104418
genemark-Harm_Chr19-processed-gene-8.5	9.32	5.736	-1.39976	2.283e-08	3.09306e-09
genemark-Harm_Chr27-processed-gene-7.17	19.863	12.223	-1.39944	2.26427e-05	4.26588e-06
genemark-Harm_Chr14-processed-gene-79.5	149.42	92.743	-1.39936	6.69586e-23	3.69695e-24
maker-Harm_Chr15-augustus-gene-159.68	94.153	59.423	-1.39931	3.64089e-18	2.52782e-19
maker-Harm_Chr10-augustus-gene-40.25	21.91	13.58	-1.39834	9.54689e-11	1.04805e-11
maker-Harm_Chr16-augustus-gene-74.50	57.04	35.633	-1.39818	3.28216e-16	2.52619e-17
genemark-Harm_Chr15-processed-gene-103.20	123.01	76.44	-1.39557	2.69452e-08	3.6893e-09
maker-Harm_Chr14-augustus-gene-106.28	11.5	7.24	-1.39474	5.55319e-09	7.08502e-10
genemark-Harm_Chr23-processed-gene-21.5	60.263	37.83	-1.39393	1.20776e-12	1.15504e-13
maker-Harm_Chr20-augustus-gene-9.27	28.986	18.33	-1.3935	4.93215e-10	5.72608e-11
genemark-Harm_Chr9-processed-gene-106.8	0.453	0.276	-1.39345	0.0404065	0.0137541
maker-Harm_Chr3-augustus-gene-84.31	1.373	0.833	-1.39156	0.0190114	0.00590081
genemark-Harm_Chr31-processed-gene-9.13	33.03	20.806	-1.39024	4.28637e-18	2.9975e-19
augustus_masked-Harm_Chr17-processed-gene-76.0	28.87	18.26	-1.38639	5.09854e-12	5.11758e-13
maker-Harm_Chr25-augustus-gene-7.24	19.086	12.003	-1.38578	6.87547e-08	9.83832e-09
genemark-Harm_Chr17-processed-gene-39.17	6.606	4.116	-1.38566	5.94347e-06	1.04804e-06
genemark-Harm_Chr12-processed-gene-51.20	21.136	13.006	-1.38563	1.24535e-10	1.38412e-11
genemark-Harm_Chr2-processed-gene-44.7	2.433	1.423	-1.3854	0.0270267	0.00874758
maker-Harm_Chr8-augustus-gene-46.38	24.696	15.096	-1.385	0.00798089	0.00224964
augustus_masked-Harm_Chr3-processed-gene-34.2	3308.02	2110.71	-1.3849	6.72727e-18	4.74792e-19
maker-Harm_Chr22-augustus-gene-59.23	6.016	3.743	-1.38345	1.01242e-05	1.82596e-06
genemark-Harm_Chr22-processed-gene-47.13	1.973	1.233	-1.38294	5.43096e-08	7.68581e-09
genemark-Harm_Chr3-processed-gene-95.9	54.22	34.316	-1.3819	4.8236e-16	3.75069e-17
maker-Harm_Chr13-augustus-gene-85.14	0.68	0.413	-1.38097	0.0192711	0.00598833
genemark-Harm_Chr19-processed-gene-67.8	5.5	3.473	-1.38093	6.3519e-07	1.01016e-07
maker-Harm_Chr25-augustus-gene-2.32	5.026	3.026	-1.38057	0.0224475	0.00711646
augustus_masked-Harm_Chr30-processed-gene-1.15	1.126	0.683	-1.37892	0.000240348	5.19419e-05
maker-Harm_Chr11-augustus-gene-24.26	24.503	15.616	-1.3787	2.15076e-05	4.04117e-06
maker-Harm_Chr14-augustus-gene-107.53	2.053	1.306	-1.37473	8.09903e-05	1.64155e-05
maker-Harm_Chr10-augustus-gene-129.72	5.276	3.293	-1.37466	9.13567e-06	1.63783e-06
augustus_masked-Harm_Chr25-processed-gene-12.0	30.17	18.953	-1.37422	2.12049e-07	3.19262e-08
genemark-Harm_Chr15-processed-gene-67.14	55.32	34.356	-1.37368	1.35891e-11	1.40496e-12
maker-Harm_Chr14-augustus-gene-79.11	84.343	53.846	-1.37349	2.2096e-12	2.15916e-13
maker-Harm_Chr13-augustus-gene-28.11	711.703	458.53	-1.37303	1.13779e-14	9.55783e-16
maker-Harm_Chr2-augustus-gene-20.27	6.64	4.196	-1.37232	0.000370648	8.19129e-05
genemark-Harm_Chr28-processed-gene-66.10	1.003	0.626	-1.37222	0.00011535	2.38435e-05
augustus_masked-Harm_Chr27-processed-gene-71.1	17.676	11.223	-1.37145	6.317e-16	4.93005e-17
maker-Harm_Chr23-augustus-gene-69.25	67.096	42.16	-1.37092	5.92991e-14	5.22401e-15
genemark-Harm_Chr27-processed-gene-79.23	1.92	1.196	-1.37019	0.00548681	0.00149382
maker-Harm_Chr26-augustus-gene-105.101	116.263	74.7	-1.36773	1.08384e-12	1.03264e-13
augustus_masked-Harm_Chr4-processed-gene-93.2	28.88	18.403	-1.36721	2.41145e-10	2.73209e-11
augustus_masked-Harm_Chr1-processed-gene-150.2	35.986	22.92	-1.3656	1.38654e-09	1.67643e-10
maker-Harm_Chr21-augustus-gene-134.28	5.513	3.393	-1.36018	3.9224e-05	7.63189e-06
genemark-Harm_Chr10-processed-gene-118.17	24.153	15.67	-1.35821	5.30143e-13	4.96724e-14
genemark-Harm_Chr6-processed-gene-31.5	2470.42	1604.08	-1.3582	8.04361e-19	5.3882e-20
augustus_masked-Harm_Chr22-processed-gene-18.0	528.723	339.936	-1.35807	4.78169e-25	2.4444e-26
maker-Harm_Chr9-augustus-gene-91.23	42.296	27.473	-1.35703	4.08717e-11	4.37827e-12
augustus_masked-Harm_Chr22-processed-gene-2.1	28.55	18.26	-1.35676	1.47671e-08	1.9604e-09
maker-Harm_Chr15-augustus-gene-91.46	50.403	32.703	-1.35647	1.29357e-15	1.02999e-16
genemark-Harm_Chr23-processed-gene-3.2	11.156	7.163	-1.35546	6.88753e-07	1.10259e-07
genemark-Harm_Chr25-processed-gene-53.14	9296.12	6123.99	-1.35344	1.57265e-09	1.90823e-10
genemark-Harm_Chr21-processed-gene-80.6	2.983	1.903	-1.35332	0.000141307	2.96249e-05
maker-Harm_Chr3-augustus-gene-62.17	1029.64	665.143	-1.35288	9.31434e-23	5.20287e-24
maker-Harm_Chr14-augustus-gene-24.17	26.636	17.05	-1.35264	1.17611e-06	1.93457e-07
maker-Harm_Chr26-augustus-gene-105.90	16.77	10.84	-1.35201	4.95979e-10	5.76173e-11
augustus_masked-Harm_Chr30-processed-gene-28.8	12.906	8.356	-1.35131	1.82577e-07	2.73184e-08
genemark-Harm_Chr17-processed-gene-47.5	26.5	16.92	-1.34957	1.06802e-11	1.09502e-12
maker-Harm_Chr20-augustus-gene-37.34	4.686	2.943	-1.3495	0.000938542	0.00022035
maker-Harm_Chr21-augustus-gene-14.24	12.56	8.023	-1.34894	2.07013e-06	3.49282e-07
maker-Harm_Chr13-augustus-gene-30.37	11.22	7.183	-1.3489	5.68598e-06	1.00142e-06
genemark-Harm_Chr25-processed-gene-25.21	211.146	137.126	-1.34885	4.0506e-18	2.82099e-19
genemark-Harm_Chr25-processed-gene-28.31	711.97	464.24	-1.34696	5.40656e-21	3.32281e-22
maker-Harm_Chr9-augustus-gene-15.27	940.583	611.46	-1.34649	2.16426e-22	1.24001e-23
genemark-Harm_Chr3-processed-gene-83.14	3119.24	2036.17	-1.34593	1.29639e-22	7.31595e-24
maker-Harm_Chr28-augustus-gene-101.36	57.696	37.403	-1.34547	1.03602e-08	1.35899e-09
genemark-Harm_Chr5-processed-gene-123.10	9.193	5.87	-1.34499	0.000209909	4.50321e-05
maker-Harm_Chr3-augustus-gene-62.15	249.25	160.07	-1.34307	1.75985e-18	1.20036e-19
maker-Harm_Chr31-augustus-gene-53.23	4.95	3.166	-1.34288	7.54388e-08	1.0876e-08
genemark-Harm_Chr4-processed-gene-93.22	4.253	2.756	-1.34052	1.81008e-07	2.70576e-08
genemark-Harm_Chr5-processed-gene-44.10	2.983	1.88	-1.33958	0.000567451	0.000129007
genemark-Harm_Chr9-processed-gene-57.9	122.296	79.223	-1.33869	1.68426e-16	1.27698e-17
genemark-Harm_Chr15-processed-gene-18.25	25.816	16.823	-1.33844	9.63087e-10	1.14301e-10
maker-Harm_Chr3-augustus-gene-98.27	10.086	6.35	-1.3384	0.010566	0.00306252
augustus_masked-Harm_Chr15-processed-gene-35.8	11.77	7.406	-1.33826	0.00329715	0.000854826
maker-Harm_Chr4-augustus-gene-16.14	1.45	0.893	-1.33787	0.0090438	0.00258432
maker-Harm_Chr8-augustus-gene-110.25	2.153	1.346	-1.33778	0.013152	0.00390272
augustus_masked-Harm_Chr4-processed-gene-34.2	40.463	26.506	-1.33647	1.01161e-16	7.56821e-18
maker-Harm_Chr9-augustus-gene-89.23	870.923	573.003	-1.33458	1.60473e-22	9.1251e-24
maker-Harm_Chr8-augustus-gene-72.41	16.683	10.76	-1.33433	7.45931e-08	1.07487e-08
maker-Harm_Chr13-augustus-gene-11.22	61.013	40.406	-1.33416	2.99135e-08	4.11074e-09
augustus_masked-Harm_Chr21-processed-gene-131.0	95.816	62.816	-1.33302	3.68771e-17	2.698e-18
genemark-Harm_Chr17-processed-gene-28.5	1.863	1.213	-1.33166	0.00328537	0.000850828
augustus_masked-Harm_Chr28-processed-gene-103.6	95.92	62.94	-1.33126	3.28041e-17	2.39476e-18
genemark-Harm_Chr22-processed-gene-11.9	3.663	2.343	-1.3309	0.000198596	4.25196e-05
genemark-Harm_Chr15-processed-gene-36.16	4.94	2.99	-1.33087	0.0297638	0.0097382
maker-Harm_Chr7-augustus-gene-0.62	45.226	29.8	-1.33054	2.79174e-16	2.14471e-17
maker-Harm_Chr10-augustus-gene-31.31	9.236	6.066	-1.32696	9.8068e-10	1.16741e-10
genemark-Harm_Chr14-processed-gene-101.5	102.333	67.7	-1.32625	6.28537e-15	5.23029e-16
maker-Harm_Chr17-augustus-gene-24.47	15.086	9.95	-1.32522	3.05915e-13	2.81579e-14
maker-Harm_Chr5-augustus-gene-109.18	10.05	6.536	-1.32505	4.68219e-10	5.41571e-11
maker-Harm_Chr21-augustus-gene-102.18	4.053	2.52	-1.32441	0.0321147	0.0106042
genemark-Harm_Un001-processed-gene-20.13	513.346	341.82	-1.3243	9.54711e-16	7.55378e-17
augustus_masked-Harm_Chr29-processed-gene-118.18	26.603	17.473	-1.32423	1.48875e-06	2.46914e-07
genemark-Harm_Chr1-processed-gene-133.15	9.52	6.293	-1.32203	9.55745e-07	1.55288e-07
genemark-Harm_Chr1-processed-gene-87.19	10.223	6.606	-1.31989	1.27614e-05	2.32908e-06
maker-Harm_Chr13-augustus-gene-84.44	53.406	35.463	-1.31832	8.84648e-11	9.67345e-12
genemark-Harm_Chr5-processed-gene-100.24	18.806	12.063	-1.31822	3.99951e-08	5.57083e-09
genemark-Harm_Chr1-processed-gene-162.22	23.513	15.653	-1.31616	2.9478e-08	4.04878e-09
maker-Harm_Chr9-augustus-gene-81.7	0.503	0.323	-1.31541	0.00108582	0.000257967
genemark-Harm_Chr26-processed-gene-78.1	22.073	14.496	-1.31238	3.05545e-10	3.48806e-11
genemark-Harm_Chr2-processed-gene-45.15	2.156	1.423	-1.31205	0.000286638	6.2378e-05
maker-Harm_Chr10-augustus-gene-68.28	6.513	4.196	-1.31045	0.00827251	0.00234075
maker-Harm_Chr16-augustus-gene-87.19	16.49	10.88	-1.3101	0.0470015	0.016323
maker-Harm_Chr8-augustus-gene-57.32	29.013	19.203	-1.31001	2.76209e-07	4.2181e-08
maker-Harm_Chr12-augustus-gene-68.21	57.873	38.603	-1.30846	4.21953e-14	3.68088e-15
genemark-Harm_Chr10-processed-gene-32.22	1066.53	714.906	-1.30828	7.04396e-16	5.52269e-17
genemark-Harm_Chr19-processed-gene-65.5	4.303	2.823	-1.3069	0.000332902	7.31391e-05
genemark-Harm_Chr30-processed-gene-45.2	36.573	24.11	-1.30645	2.08091e-14	1.7824e-15
genemark-Harm_Chr18-processed-gene-92.7	1068.71	715.353	-1.30576	1.11628e-22	6.27546e-24
genemark-Harm_Chr14-processed-gene-0.45	18.97	12.623	-1.305	1.91588e-08	2.5778e-09
augustus_masked-Harm_Chr13-processed-gene-58.0	46.9	31.146	-1.30348	2.7016e-16	2.07353e-17
maker-Harm_Chr9-augustus-gene-92.26	54.706	36.9	-1.30231	1.00547e-10	1.1074e-11
maker-Harm_Chr14-augustus-gene-14.53	35.866	24.433	-1.30134	0.000147152	3.09561e-05
genemark-Harm_Chr25-processed-gene-48.23	8.546	5.63	-1.29913	5.14285e-07	8.0754e-08
genemark-Harm_Chr24-processed-gene-45.6	1414.32	959.64	-1.29873	7.76448e-15	6.48341e-16
augustus_masked-Harm_Chr9-processed-gene-47.19	3024.99	2046.12	-1.29814	1.83572e-18	1.25606e-19
maker-Harm_Chr26-augustus-gene-105.92	21.77	14.563	-1.29654	8.09783e-05	1.64073e-05
maker-Harm_Chr4-augustus-gene-63.34	63.5	42.386	-1.29652	2.24284e-12	2.19485e-13
genemark-Harm_Chr14-processed-gene-77.3	10.556	7.17	-1.29628	1.30264e-09	1.56938e-10
augustus_masked-Harm_Chr19-processed-gene-74.9	5.813	3.856	-1.29412	0.00146595	0.000355753
genemark-Harm_Chr9-processed-gene-120.5	307.093	206.046	-1.29404	2.87045e-25	1.45295e-26
maker-Harm_Chr5-augustus-gene-108.43	620.423	423.483	-1.29308	7.70991e-14	6.83086e-15
maker-Harm_Chr22-augustus-gene-52.36	48.333	31.766	-1.29285	5.72127e-05	1.13867e-05
genemark-Harm_Chr5-processed-gene-7.22	37.216	25.21	-1.29217	3.82297e-12	3.81803e-13
augustus_masked-Harm_Chr21-processed-gene-68.18	58.733	39.753	-1.29117	4.08504e-12	4.08269e-13
genemark-Harm_Chr5-processed-gene-74.20	52.45	35.406	-1.29108	1.12712e-15	8.94219e-17
maker-Harm_Chr3-augustus-gene-73.22	25.48	17.11	-1.28972	0.0009014	0.000210853
maker-Harm_Chr10-augustus-gene-39.28	199.556	133.946	-1.28881	1.38305e-22	7.81491e-24
augustus_masked-Harm_Chr1-processed-gene-62.1	12.356	8.136	-1.28767	7.55559e-07	1.21569e-07
maker-Harm_Chr29-augustus-gene-57.18	125.203	84.12	-1.28615	2.54755e-12	2.50585e-13
genemark-Harm_Chr21-processed-gene-118.19	75.74	51.406	-1.28583	4.51763e-16	3.49332e-17
maker-Harm_Chr6-augustus-gene-1.61	12.403	8.583	-1.2855	1.72713e-05	3.2042e-06
genemark-Harm_Chr14-processed-gene-24.8	33.136	22.446	-1.28502	6.63776e-14	5.85713e-15
maker-Harm_Chr25-augustus-gene-40.42	78.6	53.003	-1.28422	3.50857e-11	3.74082e-12
genemark-Harm_Chr3-processed-gene-16.15	157.886	107.496	-1.28411	5.16261e-19	3.43606e-20
maker-Harm_Chr4-augustus-gene-8.26	167.32	111.583	-1.28397	2.42035e-07	3.66667e-08
maker-Harm_Chr14-augustus-gene-107.55	12.5	8.486	-1.28258	4.59862e-07	7.18782e-08
genemark-Harm_Chr13-processed-gene-101.5	20.413	13.686	-1.28245	0.000210198	4.51093e-05
genemark-Harm_Chr2-processed-gene-8.3	52.383	34.826	-1.28144	1.9597e-09	2.4019e-10
maker-Harm_Chr18-augustus-gene-96.29	3.22	2.04	-1.28116	0.0142323	0.00425701
genemark-Harm_Chr17-processed-gene-39.14	86.173	58.883	-1.28112	4.90223e-17	3.61824e-18
genemark-Harm_Chr25-processed-gene-27.6	95.62	63.523	-1.27832	6.64471e-10	7.78111e-11
genemark-Harm_Chr3-processed-gene-108.15	7.903	5.393	-1.27773	4.06439e-16	3.13408e-17
maker-Harm_Chr4-augustus-gene-125.30	4.03	2.683	-1.27718	0.0251848	0.00808453
maker-Harm_Chr1-augustus-gene-83.16	5.046	3.416	-1.27667	2.53971e-07	3.86026e-08
genemark-Harm_Chr4-processed-gene-109.5	910.626	620.023	-1.27525	7.88443e-20	5.10043e-21
augustus_masked-Harm_Chr19-processed-gene-61.20	85.336	58.48	-1.27478	9.22319e-15	7.72131e-16
genemark-Harm_Chr25-processed-gene-92.12	13.89	9.523	-1.27365	8.45942e-10	9.98513e-11
augustus_masked-Harm_Chr13-processed-gene-91.4	21.39	14.416	-1.27214	1.2156e-08	1.60329e-09
genemark-Harm_Chr1-processed-gene-153.16	8.943	5.973	-1.27177	7.90663e-06	1.40955e-06
genemark-Harm_Chr23-processed-gene-64.17	1.276	0.823	-1.27164	0.029738	0.00972763
genemark-Harm_Chr24-processed-gene-34.12	1688.87	1163.08	-1.26828	1.9229e-15	1.54627e-16
maker-Harm_Chr21-augustus-gene-131.26	60.686	40.84	-1.26799	0.000329289	7.22506e-05
genemark-Harm_Chr2-processed-gene-44.5	6.913	4.666	-1.26554	0.00891279	0.00254176
maker-Harm_Chr27-augustus-gene-40.8	46.426	31.313	-1.26462	2.1991e-08	2.97308e-09
augustus_masked-Harm_Chr14-processed-gene-78.3	51.81	35.326	-1.26451	1.02499e-13	9.17688e-15
maker-Harm_Chr4-augustus-gene-58.33	31.59	21.186	-1.26443	7.93954e-05	1.60524e-05
maker-Harm_Chr16-augustus-gene-79.17	24.953	17.076	-1.26358	0.000381719	8.46865e-05
maker-Harm_Chr3-augustus-gene-9.25	31.133	21.353	-1.26342	2.7262e-11	2.87339e-12
maker-Harm_Chr23-augustus-gene-65.24	67.026	45.563	-1.26206	5.87196e-16	4.57429e-17
maker-Harm_Chr7-augustus-gene-93.23	40.136	27.623	-1.26114	1.9819e-07	2.97257e-08
maker-Harm_Chr25-augustus-gene-40.43	46.956	32.256	-1.2607	2.89331e-11	3.06199e-12
maker-Harm_Chr7-augustus-gene-8.24	16763.2	11687.9	-1.25949	3.50172e-12	3.47457e-13
augustus_masked-Harm_Chr15-processed-gene-71.7	177.453	122.67	-1.25842	2.52542e-16	1.93105e-17
genemark-Harm_Chr3-processed-gene-10.6	10.913	7.293	-1.25661	9.74718e-05	1.99241e-05
genemark-Harm_Chr27-processed-gene-34.9	7.826	5.273	-1.25653	0.000465932	0.000104473
genemark-Harm_Chr24-processed-gene-22.9	1400.76	976.756	-1.25576	4.73576e-16	3.67219e-17
genemark-Harm_Chr12-processed-gene-76.15	145.793	101.03	-1.25566	4.10353e-18	2.86375e-19
genemark-Harm_Chr9-processed-gene-82.3	6.1	4.213	-1.25549	2.84725e-06	4.89193e-07
maker-Harm_Chr25-augustus-gene-9.34	9.526	6.586	-1.25534	8.03026e-05	1.62416e-05
genemark-Harm_Chr21-processed-gene-48.9	20.866	14.323	-1.25522	3.03508e-08	4.1752e-09
maker-Harm_Chr10-augustus-gene-129.73	22.696	15.633	-1.25331	1.85122e-07	2.7739e-08
augustus_masked-Harm_Chr23-processed-gene-10.26	106.27	74.886	-1.25329	1.79951e-06	3.02071e-07
augustus_masked-Harm_Chr6-processed-gene-27.37	46.723	32.733	-1.25308	1.02729e-09	1.22732e-10
genemark-Harm_Chr19-processed-gene-7.26	2.533	1.753	-1.25264	6.79984e-06	1.20292e-06
maker-Harm_Chr29-augustus-gene-80.9	125.43	86.97	-1.25221	5.96947e-17	4.4231e-18
maker-Harm_Chr29-augustus-gene-77.39	19.763	13.61	-1.25206	3.65516e-09	4.58207e-10
maker-Harm_Chr21-augustus-gene-22.15	144.65	98.09	-1.2519	4.04817e-07	6.27804e-08
maker-Harm_Chr12-augustus-gene-72.37	102.983	71.396	-1.25043	1.78701e-19	1.16756e-20
genemark-Harm_Chr25-processed-gene-24.13	150.123	104.31	-1.24876	2.34641e-13	2.13785e-14
maker-Harm_Chr8-augustus-gene-101.22	333.55	233.913	-1.24692	2.71492e-15	2.20071e-16
maker-Harm_Chr4-augustus-gene-105.24	272.346	189.103	-1.24673	3.01936e-18	2.08112e-19
maker-Harm_Chr25-augustus-gene-57.31	35.016	24.313	-1.24634	1.27649e-07	1.88156e-08
genemark-Harm_Chr4-processed-gene-68.17	13.993	9.91	-1.24543	4.68885e-05	9.20399e-06
genemark-Harm_Chr7-processed-gene-56.4	312.26	218.366	-1.24372	1.81637e-18	1.24021e-19
genemark-Harm_Chr20-processed-gene-9.2	22.873	16.046	-1.24361	5.2385e-11	5.64922e-12
genemark-Harm_Chr16-processed-gene-25.11	13254.9	9250.79	-1.24302	2.28505e-16	1.7407e-17
maker-Harm_Chr28-augustus-gene-41.17	911.28	645.266	-1.24008	4.08881e-12	4.0894e-13
maker-Harm_Chr13-augustus-gene-47.32	42.4	29.05	-1.23999	1.05717e-11	1.08313e-12
genemark-Harm_Chr12-processed-gene-22.19	71.373	49.713	-1.23736	8.12337e-18	5.75658e-19
genemark-Harm_Chr8-processed-gene-28.9	30.823	21.566	-1.2366	2.49214e-09	3.08297e-10
maker-Harm_Chr15-augustus-gene-3.51	12.976	9.063	-1.2361	1.56057e-05	2.87733e-06
maker-Harm_Chr5-augustus-gene-122.15	25.28	17.693	-1.23538	2.17706e-09	2.67912e-10
genemark-Harm_Chr23-processed-gene-60.35	55.25	38.87	-1.23294	4.206e-12	4.20962e-13
maker-Harm_Un001-augustus-gene-16.33	3246.65	2302.22	-1.23264	4.32952e-15	3.54369e-16
maker-Harm_Chr24-augustus-gene-13.23	3.573	2.463	-1.23089	0.00551093	0.00150197
augustus_masked-Harm_Chr11-processed-gene-25.0	9.133	6.326	-1.22902	0.00225737	0.000566451
genemark-Harm_Chr7-processed-gene-94.13	1691.45	1200.12	-1.22894	6.20529e-17	4.60228e-18
maker-Harm_Chr6-augustus-gene-99.30	64.806	45.386	-1.22823	3.02838e-10	3.4528e-11
genemark-Harm_Chr13-processed-gene-60.18	2.61	1.773	-1.22782	0.0247951	0.00794341
maker-Harm_Chr15-augustus-gene-87.30	245.11	172.646	-1.22747	1.76258e-17	1.26802e-18
genemark-Harm_Chr15-processed-gene-115.7	70.45	48.886	-1.22565	7.66292e-05	1.54656e-05
maker-Harm_Chr25-augustus-gene-42.37	58.01	40.54	-1.22483	2.30377e-14	1.9766e-15
genemark-Harm_Chr7-processed-gene-95.2	0.866	0.583	-1.22368	0.0152612	0.00460641
maker-Harm_Chr23-augustus-gene-66.40	54.833	38.313	-1.22294	1.72713e-05	3.20517e-06
genemark-Harm_Chr2-processed-gene-19.1	1.23	0.86	-1.22277	0.021944	0.0069418
maker-Harm_Chr4-augustus-gene-63.33	49.606	34.98	-1.22237	5.36885e-09	6.84212e-10
augustus_masked-Harm_Chr19-processed-gene-44.18	40.606	28.74	-1.22131	1.38066e-09	1.66734e-10
maker-Harm_Chr9-augustus-gene-62.19	2.953	2.003	-1.2194	0.0396176	0.0134458
genemark-Harm_Chr19-processed-gene-36.18	140.056	99.806	-1.21597	5.85587e-14	5.15458e-15
genemark-Harm_Chr25-processed-gene-24.14	6354.3	4579.92	-1.21582	1.95324e-10	2.20455e-11
augustus_masked-Harm_Chr4-processed-gene-82.10	60.676	42.51	-1.21506	0.000664981	0.000152304
genemark-Harm_Chr15-processed-gene-108.26	13.04	9.286	-1.21429	9.76146e-09	1.27744e-09
genemark-Harm_Chr20-processed-gene-54.4	4.696	3.216	-1.2139	0.00387311	0.00102056
maker-Harm_Chr8-augustus-gene-49.25	15.503	11.153	-1.21347	5.953e-07	9.42018e-08
genemark-Harm_Chr19-processed-gene-28.29	3.45	2.473	-1.21341	0.00122731	0.000294756
genemark-Harm_Chr24-processed-gene-1.18	2.213	1.51	-1.21333	0.0125532	0.00370883
genemark-Harm_Chr24-processed-gene-44.13	0.556	0.386	-1.213	0.0143195	0.00428927
genemark-Harm_Chr20-processed-gene-45.11	19.673	13.756	-1.21289	5.32641e-08	7.52994e-09
maker-Harm_Chr15-augustus-gene-134.25	33.886	24.11	-1.21284	6.99731e-09	9.01793e-10
maker-Harm_Chr29-augustus-gene-14.24	1.72	1.143	-1.21262	0.0418592	0.0143057
maker-Harm_Chr14-augustus-gene-1.31	30.3	21.493	-1.21213	3.24809e-05	6.25691e-06
genemark-Harm_Chr23-processed-gene-13.22	186.613	132.803	-1.21162	4.08106e-20	2.59022e-21
maker-Harm_Chr19-augustus-gene-31.28	272.866	191.263	-1.21076	2.48703e-11	2.61238e-12
maker-Harm_Chr21-augustus-gene-108.49	47.096	33.616	-1.20766	1.50612e-12	1.45011e-13
genemark-Harm_Chr9-processed-gene-51.17	8.606	6.103	-1.20733	0.000195023	4.17267e-05
augustus_masked-Harm_Chr16-processed-gene-50.6	9.463	6.443	-1.20716	0.0348635	0.0116345
maker-Harm_Chr26-augustus-gene-41.3	48.76	35.136	-1.20579	1.60467e-09	1.94824e-10
genemark-Harm_Chr8-processed-gene-77.13	126.9	90.146	-1.20572	1.17495e-13	1.05533e-14
maker-Harm_Chr19-augustus-gene-106.47	165.303	117.526	-1.20548	2.53018e-11	2.65952e-12
maker-Harm_Chr20-augustus-gene-66.34	80.59	57.886	-1.20431	1.70707e-12	1.64725e-13
maker-Harm_Chr9-augustus-gene-33.15	1.89	1.346	-1.20383	1.21356e-05	2.20877e-06
maker-Harm_Chr19-augustus-gene-57.30	225.466	161.236	-1.20315	4.02581e-14	3.509e-15
genemark-Harm_Chr24-processed-gene-21.7	315.256	223.696	-1.20177	1.72312e-10	1.93369e-11
genemark-Harm_Chr15-processed-gene-2.24	21.49	15.69	-1.2011	3.54695e-05	6.86573e-06
maker-Harm_Chr29-augustus-gene-43.22	25.746	18.246	-1.20104	9.21167e-09	1.20106e-09
maker-Harm_Chr18-augustus-gene-91.13	43.3	30.976	-1.20092	7.44314e-12	7.56177e-13
maker-Harm_Chr15-augustus-gene-71.41	38.633	27.136	-1.19977	0.00180763	0.000445806
maker-Harm_Chr5-augustus-gene-108.35	4.376	3.113	-1.19866	0.00606791	0.00167164
genemark-Harm_Chr24-processed-gene-22.15	19.7	14.456	-1.19796	2.22284e-06	3.76484e-07
maker-Harm_Chr9-augustus-gene-47.37	131.816	94.333	-1.19724	3.9767e-13	3.68033e-14
genemark-Harm_Chr4-processed-gene-68.13	13.01	9.536	-1.19677	0.000134104	2.8009e-05
maker-Harm_Chr6-augustus-gene-111.22	85.206	61.76	-1.19672	2.25489e-11	2.36206e-12
maker-Harm_Chr5-augustus-gene-115.22	9.11	6.393	-1.1963	3.58016e-05	6.93515e-06
genemark-Harm_Chr26-processed-gene-19.6	132.916	96.046	-1.19612	1.30491e-14	1.09991e-15
maker-Harm_Chr28-augustus-gene-81.19	6983.21	5127.91	-1.19586	3.17689e-09	3.96199e-10
augustus_masked-Harm_Chr7-processed-gene-47.21	23.64	16.666	-1.19579	0.000104193	2.13952e-05
maker-Harm_Chr23-augustus-gene-1.33	4	2.886	-1.19503	0.000165228	3.50196e-05
maker-Harm_Chr23-augustus-gene-5.27	490.163	357.516	-1.19122	4.09629e-11	4.39098e-12
genemark-Harm_Chr16-processed-gene-32.8	782.383	570.886	-1.19105	1.10772e-13	9.94145e-15
genemark-Harm_Chr26-processed-gene-65.6	396.923	286.953	-1.1908	2.02693e-14	1.73325e-15
genemark-Harm_Chr6-processed-gene-14.18	58.95	43.37	-1.19079	5.52437e-07	8.71412e-08
maker-Harm_Chr22-augustus-gene-49.18	20.983	15.01	-1.19018	2.56107e-09	3.17007e-10
genemark-Harm_Chr20-processed-gene-65.12	6.086	4.29	-1.18878	0.0103545	0.00299604
genemark-Harm_Chr8-processed-gene-29.1	14.05	10.186	-1.1885	2.9453e-06	5.06884e-07
genemark-Harm_Chr28-processed-gene-23.7	1354.23	986.953	-1.18843	2.52538e-17	1.8313e-18
maker-Harm_Chr16-augustus-gene-88.24	98.456	72.506	-1.18809	1.13281e-07	1.66083e-08
genemark-Harm_Chr18-processed-gene-80.17	239.083	173.423	-1.18799	6.96016e-13	6.55638e-14
maker-Harm_Chr25-augustus-gene-67.17	19.276	13.843	-1.18789	2.36116e-06	4.01268e-07
maker-Harm_Chr10-augustus-gene-80.23	188.34	136.59	-1.18695	1.94902e-10	2.19838e-11
maker-Harm_Chr21-augustus-gene-125.43	27.47	20.08	-1.18585	2.56623e-09	3.17831e-10
maker-Harm_Chr29-augustus-gene-72.46	190.953	137.313	-1.18578	4.26501e-07	6.63268e-08
genemark-Harm_Chr23-processed-gene-118.25	93.81	68.433	-1.18554	2.69718e-13	2.46712e-14
augustus_masked-Harm_Chr7-processed-gene-79.3	4.84	3.476	-1.18374	8.16491e-06	1.45794e-06
genemark-Harm_Chr22-processed-gene-59.10	40.39	29.473	-1.17766	1.30867e-09	1.57758e-10
genemark-Harm_Chr10-processed-gene-63.23	253.943	184.723	-1.17747	2.59615e-21	1.57506e-22
genemark-Harm_Chr24-processed-gene-10.26	22.636	16.503	-1.1753	1.68515e-11	1.75073e-12
genemark-Harm_Chr27-processed-gene-7.18	22.916	16.713	-1.17488	7.20511e-07	1.15619e-07
maker-Harm_Chr10-augustus-gene-125.29	3.056	2.21	-1.17307	2.67558e-06	4.57585e-07
genemark-Harm_Chr5-processed-gene-145.13	8.176	5.963	-1.17245	2.7847e-06	4.77646e-07
genemark-Harm_Chr5-processed-gene-153.28	8.176	5.963	-1.17245	2.7847e-06	4.77646e-07
augustus_masked-Harm_Chr26-processed-gene-7.0	244.066	178.896	-1.17243	1.33788e-17	9.54805e-19
maker-Harm_Chr9-augustus-gene-20.19	141.226	103.79	-1.17115	1.66173e-09	2.02228e-10
genemark-Harm_Chr18-processed-gene-3.2	47.106	34.426	-1.17112	6.65242e-07	1.06129e-07
genemark-Harm_Chr22-processed-gene-69.4	28.003	20.34	-1.17111	7.37025e-06	1.31075e-06
genemark-Harm_Chr14-processed-gene-1.13	8.63	6.356	-1.1704	6.79984e-06	1.20296e-06
genemark-Harm_Chr30-processed-gene-17.7	8.516	6.153	-1.17018	1.83941e-05	3.42313e-06
maker-Harm_Chr4-augustus-gene-64.27	79.533	57.25	-1.16932	4.05389e-05	7.9023e-06
genemark-Harm_Chr6-processed-gene-101.21	86.123	62.42	-1.1692	7.81612e-12	7.95192e-13
genemark-Harm_Chr3-processed-gene-33.19	14.053	10.236	-1.16866	6.75171e-05	1.3549e-05
maker-Harm_Chr29-augustus-gene-36.19	26.436	19.283	-1.16756	1.59768e-06	2.66587e-07
genemark-Harm_Chr24-processed-gene-56.15	44.546	32.426	-1.16715	0.00487619	0.00131428
augustus_masked-Harm_Chr21-processed-gene-5.7	4.413	3.116	-1.16701	0.0152289	0.00459339
genemark-Harm_Chr30-processed-gene-24.6	8.226	5.986	-1.16698	1.50164e-07	2.22637e-08
maker-Harm_Chr17-augustus-gene-85.35	4.376	3.18	-1.16667	9.68649e-06	1.74145e-06
genemark-Harm_Chr24-processed-gene-39.8	20.176	14.866	-1.16634	2.35045e-08	3.18782e-09
augustus_masked-Harm_Chr26-processed-gene-37.1	58.773	43.136	-1.16436	1.95678e-09	2.3968e-10
genemark-Harm_Chr12-processed-gene-87.10	4.65	3.383	-1.16398	1.89588e-05	3.53504e-06
genemark-Harm_Chr28-processed-gene-102.27	54.346	40.08	-1.16354	1.09772e-08	1.44309e-09
maker-Harm_Chr10-augustus-gene-33.39	12.203	8.616	-1.16315	0.008949	0.00255273
genemark-Harm_Chr9-processed-gene-63.5	33.11	24.163	-1.16257	2.74039e-11	2.89032e-12
maker-Harm_Chr16-augustus-gene-70.33	190.62	141.31	-1.16246	5.01065e-09	6.35325e-10
genemark-Harm_Chr25-processed-gene-82.8	73.573	54.803	-1.16227	1.19565e-11	1.23187e-12
maker-Harm_Chr12-augustus-gene-86.41	170.596	126.053	-1.16111	3.40369e-15	2.77124e-16
genemark-Harm_Chr25-processed-gene-46.7	8.736	6.453	-1.16102	0.000679573	0.000155939
genemark-Harm_Chr1-processed-gene-129.10	74.593	54.07	-1.16057	8.11374e-12	8.26054e-13
maker-Harm_Chr3-augustus-gene-8.32	519.62	385.406	-1.15974	7.67479e-14	6.79424e-15
genemark-Harm_Chr4-processed-gene-96.29	4.663	3.446	-1.15955	0.000145726	3.06245e-05
genemark-Harm_Chr22-processed-gene-52.20	72.526	52.696	-1.15808	4.36968e-05	8.5573e-06
genemark-Harm_Chr20-processed-gene-12.9	19.993	14.566	-1.15681	3.13442e-09	3.90678e-10
maker-Harm_Chr25-augustus-gene-35.35	90.593	66.83	-1.15561	3.56717e-15	2.9069e-16
augustus_masked-Harm_Chr18-processed-gene-95.4	3.32	2.426	-1.15322	0.00417721	0.00110938
genemark-Harm_Chr20-processed-gene-65.13	22.856	16.82	-1.15296	2.64747e-07	4.03165e-08
maker-Harm_Chr15-augustus-gene-86.26	6.55	4.763	-1.15291	0.00064261	0.000146811
maker-Harm_Chr5-augustus-gene-46.22	5.773	4.02	-1.15289	0.048302	0.0168128
augustus_masked-Harm_Chr16-processed-gene-83.0	95.046	71.293	-1.15283	1.32914e-10	1.48202e-11
augustus_masked-Harm_Chr12-processed-gene-123.10	115.88	86.473	-1.15238	3.32849e-10	3.8141e-11
genemark-Harm_Chr19-processed-gene-7.20	186.22	138.966	-1.15237	4.67285e-15	3.83477e-16
maker-Harm_Chr13-augustus-gene-46.38	440.346	328.313	-1.15205	2.5027e-17	1.81306e-18
genemark-Harm_Chr28-processed-gene-10.25	18.55	13.866	-1.15113	3.41424e-05	6.58923e-06
maker-Harm_Chr6-augustus-gene-4.33	1.396	1.01	-1.15099	0.017276	0.00530137
genemark-Harm_Chr1-processed-gene-63.19	10.296	7.416	-1.15065	0.00729206	0.00204029
maker-Harm_Chr23-augustus-gene-11.23	23.053	16.776	-1.15016	2.3277e-07	3.5213e-08
genemark-Harm_Chr28-processed-gene-35.5	11.35	8.353	-1.14983	9.54454e-08	1.38837e-08
augustus_masked-Harm_Chr12-processed-gene-54.5	6.62	4.906	-1.14966	2.38403e-07	3.60993e-08
maker-Harm_Chr15-augustus-gene-155.13	610.123	459.993	-1.14937	9.31014e-10	1.1016e-10
genemark-Harm_Chr19-processed-gene-0.31	483.096	361.91	-1.1485	3.64739e-14	3.17392e-15
genemark-Harm_Chr5-processed-gene-123.11	539.04	404.433	-1.1468	1.42859e-15	1.14057e-16
maker-Harm_Chr29-augustus-gene-72.53	76.35	56.196	-1.14551	0.000802479	0.000186219
augustus_masked-Harm_Chr7-processed-gene-3.6	18.203	13.33	-1.14532	0.000132932	2.7726e-05
maker-Harm_Chr19-augustus-gene-39.23	15.49	11.563	-1.14512	9.57885e-11	1.05293e-11
maker-Harm_Chr16-augustus-gene-56.25	1.723	1.256	-1.14509	0.00952604	0.00273511
genemark-Harm_Chr16-processed-gene-25.16	6090.5	4556.13	-1.14489	5.5554e-14	4.88211e-15
genemark-Harm_Chr13-processed-gene-101.4	81.71	61.38	-1.14463	2.63902e-11	2.77583e-12
genemark-Harm_Chr14-processed-gene-28.11	93.983	70.9	-1.14377	6.78252e-10	7.95222e-11
maker-Harm_Chr21-augustus-gene-48.21	3.42	2.49	-1.14235	9.49336e-05	1.93848e-05
genemark-Harm_Un002-processed-gene-1.23	12.27	9.253	-1.14198	8.07015e-07	1.30195e-07
augustus_masked-Harm_Chr10-processed-gene-81.5	998.256	755.816	-1.14015	3.98549e-10	4.58698e-11
genemark-Harm_Chr20-processed-gene-65.15	457.603	345.133	-1.13984	1.54685e-14	1.31274e-15
maker-Harm_Chr26-augustus-gene-87.10	2.52	1.81	-1.13879	0.0283676	0.0092264
genemark-Harm_Chr22-processed-gene-113.8	121.11	91.9	-1.13868	1.13114e-10	1.25231e-11
maker-Harm_Chr28-augustus-gene-102.46	4.396	3.256	-1.13816	0.00947189	0.00271412
maker-Harm_Chr29-augustus-gene-71.41	635.06	481.353	-1.13758	3.19787e-13	2.95036e-14
maker-Harm_Chr1-augustus-gene-81.17	6.74	4.97	-1.13708	0.000109662	2.2589e-05
genemark-Harm_Chr1-processed-gene-99.6	1372.92	1034.9	-1.13644	2.24304e-15	1.81015e-16
genemark-Harm_Chr26-processed-gene-7.9	44.116	32.71	-1.13625	1.74621e-05	3.24343e-06
maker-Harm_Chr26-augustus-gene-19.27	269.803	202.626	-1.13576	1.91768e-16	1.45671e-17
genemark-Harm_Chr2-processed-gene-20.22	3.55	2.623	-1.13441	0.0142731	0.00427229
maker-Harm_Chr9-augustus-gene-47.43	206.493	152.68	-1.13373	7.89835e-09	1.02245e-09
augustus_masked-Harm_Chr3-processed-gene-51.2	7.393	5.44	-1.13201	0.00694463	0.00193361
maker-Harm_Chr4-augustus-gene-83.41	940.976	703.663	-1.13142	2.68465e-16	2.05859e-17
maker-Harm_Chr22-augustus-gene-56.39	33.276	25.173	-1.12941	2.65879e-07	4.0527e-08
genemark-Harm_Chr22-processed-gene-21.8	47.143	35.69	-1.12737	2.84751e-10	3.2425e-11
maker-Harm_Chr10-augustus-gene-124.32	126.006	95.766	-1.12617	4.40416e-08	6.16608e-09
genemark-Harm_Chr16-processed-gene-86.1	12.486	9.426	-1.12582	0.000100555	2.05832e-05
maker-Harm_Chr14-augustus-gene-13.13	3.196	2.396	-1.12478	0.0299548	0.00981574
augustus_masked-Harm_Chr21-processed-gene-48.2	9.583	7.123	-1.12383	0.0206692	0.00647618
maker-Harm_Chr19-augustus-gene-4.42	81.69	61.98	-1.12374	1.96715e-10	2.22166e-11
maker-Harm_Chr16-augustus-gene-3.65	15.103	11.43	-1.1231	0.000116891	2.41704e-05
augustus_masked-Harm_Un001-processed-gene-20.31	2.05	1.51	-1.12268	0.045572	0.0157545
genemark-Harm_Chr25-processed-gene-43.30	7.15	5.366	-1.12021	0.00290448	0.000742844
maker-Harm_Chr3-augustus-gene-84.28	672.156	512.1	-1.11959	2.23917e-13	2.03692e-14
genemark-Harm_Chr28-processed-gene-23.4	97.873	73.386	-1.11932	3.4444e-11	3.66994e-12
genemark-Harm_Chr6-processed-gene-60.19	6883.02	5278.21	-1.11868	7.33998e-11	8.01031e-12
genemark-Harm_Chr14-processed-gene-22.11	20.036	14.98	-1.11858	7.42574e-08	1.06897e-08
genemark-Harm_Chr29-processed-gene-53.29	1186.1	901.983	-1.11792	4.15618e-17	3.04969e-18
maker-Harm_Chr25-augustus-gene-8.33	1184.7	902.94	-1.11606	1.88973e-13	1.71362e-14
maker-Harm_Chr25-augustus-gene-58.60	11.97	9.063	-1.11557	0.000170676	3.62723e-05
genemark-Harm_Chr8-processed-gene-73.15	15.513	11.523	-1.11555	0.00928435	0.00265638
maker-Harm_Chr5-augustus-gene-111.53	7.366	5.556	-1.11555	0.0077235	0.00217099
maker-Harm_Chr12-augustus-gene-89.31	49.756	38.01	-1.11553	1.727e-08	2.31127e-09
genemark-Harm_Chr6-processed-gene-13.12	30.29	23.163	-1.11334	6.09599e-11	6.61333e-12
genemark-Harm_Chr22-processed-gene-52.13	28.026	20.936	-1.1126	0.0029448	0.000754575
maker-Harm_Chr23-augustus-gene-97.20	587.493	450.546	-1.11256	3.01692e-13	2.77476e-14
genemark-Harm_Chr9-processed-gene-6.3	1309.92	1006.09	-1.11146	2.39493e-12	2.34884e-13
augustus_masked-Harm_Chr1-processed-gene-25.14	7.776	5.83	-1.11049	0.00328598	0.000851457
maker-Harm_Chr10-augustus-gene-58.36	16.116	12.17	-1.10956	2.10421e-06	3.55335e-07
maker-Harm_Chr25-augustus-gene-92.29	39.47	29.686	-1.10885	1.87343e-06	3.14883e-07
augustus_masked-Harm_Chr22-processed-gene-39.3	41.5	31.33	-1.10834	5.06413e-08	7.13735e-09
maker-Harm_Chr20-augustus-gene-48.24	6.576	5.013	-1.10679	1.50904e-05	2.78123e-06
genemark-Harm_Chr3-processed-gene-94.1	216.773	167.436	-1.10671	1.86133e-11	1.93644e-12
genemark-Harm_Chr25-processed-gene-14.20	34.03	26.006	-1.10431	5.07064e-09	6.43295e-10
maker-Harm_Chr12-augustus-gene-72.32	56.02	43.043	-1.1035	1.35269e-06	2.23862e-07
augustus_masked-Harm_Chr10-processed-gene-70.11	54.75	42.493	-1.10311	5.21093e-11	5.61575e-12
genemark-Harm_Chr27-processed-gene-5.2	12.82	10.056	-1.10298	2.46362e-05	4.66263e-06
augustus_masked-Harm_Chr23-processed-gene-1.2	2.13	1.62	-1.10293	0.0128154	0.00379455
genemark-Harm_Chr21-processed-gene-107.9	3.366	2.523	-1.10277	0.00768125	0.00215691
genemark-Harm_Chr8-processed-gene-106.16	7.06	5.386	-1.10276	6.80989e-06	1.20523e-06
maker-Harm_Chr10-augustus-gene-58.29	229.36	176.86	-1.10228	1.29276e-07	1.90832e-08
augustus_masked-Harm_Chr9-processed-gene-107.2	3.16	2.296	-1.10193	0.0220963	0.00699315
maker-Harm_Chr4-augustus-gene-39.24	154.883	118.38	-1.10029	1.15084e-10	1.27743e-11
maker-Harm_Chr29-augustus-gene-20.22	154.883	118.38	-1.10029	1.15084e-10	1.27743e-11
genemark-Harm_Chr21-processed-gene-135.14	29.043	22.473	-1.0985	5.02341e-10	5.83925e-11
maker-Harm_Chr26-augustus-gene-34.21	83.476	64.436	-1.09846	9.88312e-09	1.29499e-09
augustus_masked-Harm_Chr21-processed-gene-40.2	25.266	19.436	-1.09845	8.43747e-06	1.50842e-06
genemark-Harm_Chr3-processed-gene-83.13	2.48	1.876	-1.09763	0.00131451	0.000316925
genemark-Harm_Chr1-processed-gene-64.10	13.013	9.74	-1.09681	0.020373	0.00637606
maker-Harm_Chr24-augustus-gene-56.33	3.98	3.043	-1.09666	1.31627e-06	2.17717e-07
augustus_masked-Harm_Chr5-processed-gene-33.17	1079.25	840.926	-1.09664	5.91808e-12	5.97417e-13
maker-Harm_Chr19-augustus-gene-76.25	411.77	320.42	-1.09538	4.00037e-11	4.27954e-12
maker-Harm_Chr17-augustus-gene-96.29	473.47	369.46	-1.09446	1.15461e-11	1.18794e-12
maker-Harm_Chr25-augustus-gene-58.53	7.5	5.66	-1.09335	0.00466109	0.0012486
genemark-Harm_Chr30-processed-gene-6.2	10.433	7.95	-1.09276	0.000140766	2.95015e-05
maker-Harm_Chr17-augustus-gene-67.16	12.213	9.363	-1.09202	0.000102033	2.09077e-05
maker-Harm_Chr3-augustus-gene-52.11	19.756	15.313	-1.0916	1.98628e-10	2.24469e-11
maker-Harm_Chr9-augustus-gene-74.24	5.796	4.386	-1.0911	0.00457797	0.00122338
genemark-Harm_Chr25-processed-gene-14.19	5.786	4.47	-1.09094	2.65348e-06	4.53042e-07
augustus_masked-Harm_Chr4-processed-gene-20.7	3.623	2.726	-1.09082	0.0087851	0.00250219
maker-Harm_Chr29-augustus-gene-42.23	1500.37	1174.96	-1.08986	1.6066e-11	1.66566e-12
maker-Harm_Chr9-augustus-gene-34.21	2.42	1.79	-1.08976	0.0287462	0.00936397
augustus_masked-Harm_Chr22-processed-gene-35.2	4.503	3.37	-1.08969	0.00783231	0.00220382
genemark-Harm_Chr20-processed-gene-4.12	2460.71	1930.73	-1.08834	1.67238e-11	1.73505e-12
genemark-Harm_Chr6-processed-gene-6.16	9.043	7	-1.08554	0.000250428	5.41562e-05
genemark-Harm_Chr10-processed-gene-68.16	17.79	13.766	-1.08512	2.92814e-14	2.52912e-15
augustus_masked-Harm_Chr18-processed-gene-96.2	560.55	440.516	-1.08486	2.72411e-11	2.86923e-12
genemark-Harm_Chr10-processed-gene-126.14	152.41	118.766	-1.08436	1.39561e-07	2.06215e-08
maker-Harm_Chr16-augustus-gene-16.21	66.85	51.56	-1.08389	1.43579e-08	1.90298e-09
genemark-Harm_Chr24-processed-gene-41.7	0.9	0.69	-1.08384	0.0179599	0.00553831
maker-Harm_Chr5-augustus-gene-26.41	470.47	364.23	-1.08298	7.64242e-09	9.88225e-10
augustus_masked-Harm_Chr29-processed-gene-98.10	222.2	174.703	-1.0821	5.25321e-11	5.66885e-12
genemark-Harm_Chr25-processed-gene-14.15	18.836	14.7	-1.08138	3.2607e-11	3.46484e-12
maker-Harm_Chr4-augustus-gene-58.42	5.596	4.26	-1.08119	0.00306416	0.0007898
maker-Harm_Chr10-augustus-gene-77.30	18.296	13.8	-1.08087	0.00953223	0.00273757
augustus_masked-Harm_Chr10-processed-gene-77.3	14227	11218.3	-1.08072	6.52663e-08	9.31103e-09
maker-Harm_Chr5-augustus-gene-4.25	34.833	27.413	-1.07913	1.07528e-10	1.18893e-11
maker-Harm_Chr23-augustus-gene-18.27	30.806	23.496	-1.07829	0.0166654	0.00509007
augustus_masked-Harm_Chr24-processed-gene-21.3	8751.07	6908.29	-1.07825	2.01737e-12	1.96117e-13
genemark-Harm_Chr28-processed-gene-68.9	5.543	4.253	-1.0779	3.03868e-07	4.65794e-08
augustus_masked-Harm_Chr9-processed-gene-40.2	9.756	7.423	-1.07775	0.00322101	0.000833698
genemark-Harm_Chr13-processed-gene-101.3	23.096	17.863	-1.07712	0.000336572	7.39937e-05
augustus_masked-Harm_Chr16-processed-gene-65.9	13.74	10.78	-1.07693	0.00272156	0.00069098
genemark-Harm_Chr17-processed-gene-2.31	5.36	4.23	-1.07635	0.00219443	0.00054971
maker-Harm_Chr5-augustus-gene-104.34	533.403	419.756	-1.07623	1.80403e-09	2.20322e-10
genemark-Harm_Chr16-processed-gene-9.6	9.003	6.896	-1.07617	0.00137012	0.000331513
genemark-Harm_Chr1-processed-gene-34.10	6.943	5.423	-1.07606	0.000274556	5.94924e-05
genemark-Harm_Chr8-processed-gene-70.4	42.32	33.283	-1.07467	1.0071e-09	1.20148e-10
maker-Harm_Chr18-augustus-gene-43.17	9.223	7.09	-1.07443	0.00364689	0.000954665
augustus_masked-Harm_Chr4-processed-gene-63.1	29.806	22.883	-1.07411	0.0103198	0.00298451
maker-Harm_Chr13-augustus-gene-123.47	5.853	4.5	-1.07359	0.00869488	0.00247391
maker-Harm_Chr25-augustus-gene-43.41	51.783	40.36	-1.07226	8.82859e-11	9.64755e-12
genemark-Harm_Chr20-processed-gene-55.10	175.166	138.013	-1.07211	2.49214e-09	3.08151e-10
genemark-Harm_Chr6-processed-gene-60.13	48.763	37.763	-1.07163	0.00452904	0.00120965
genemark-Harm_Chr24-processed-gene-24.9	17.536	13.8	-1.07151	5.7713e-08	8.18788e-09
maker-Harm_Chr28-augustus-gene-52.16	6.576	5.073	-1.0708	0.00583988	0.00159959
genemark-Harm_Chr8-processed-gene-83.14	2.133	1.636	-1.07012	0.0423102	0.014475
maker-Harm_Chr7-augustus-gene-65.36	15.323	11.933	-1.06927	6.35932e-07	1.01179e-07
genemark-Harm_Chr21-processed-gene-56.16	789.31	640.11	-1.06623	2.45155e-05	4.63801e-06
genemark-Harm_Chr4-processed-gene-114.4	1388.47	1105.3	-1.0661	2.0604e-11	2.15094e-12
maker-Harm_Chr16-augustus-gene-65.35	87.116	68.95	-1.06504	4.72191e-09	5.97697e-10
maker-Harm_Chr18-augustus-gene-32.27	36.146	28.256	-1.06317	9.62027e-10	1.14106e-10
maker-Harm_Chr16-augustus-gene-79.19	46.43	36.656	-1.0611	6.94694e-08	9.95555e-09
genemark-Harm_Chr5-processed-gene-28.14	79.853	63.486	-1.06102	1.02729e-09	1.22667e-10
maker-Harm_Chr17-augustus-gene-89.22	45.7	36.3	-1.06049	1.25258e-07	1.84451e-08
genemark-Harm_Chr19-processed-gene-4.25	10.9	8.606	-1.06038	3.06732e-07	4.71065e-08
genemark-Harm_Chr31-processed-gene-52.18	13.466	10.376	-1.06015	9.8772e-06	1.77858e-06
maker-Harm_Chr20-augustus-gene-70.21	71.933	57.47	-1.05836	1.43038e-09	1.73149e-10
augustus_masked-Harm_Chr20-processed-gene-34.5	24.653	19.656	-1.05821	3.49026e-05	6.74596e-06
genemark-Harm_Chr15-processed-gene-117.1	11.236	8.81	-1.0579	0.000911477	0.000213472
genemark-Harm_Chr29-processed-gene-45.4	8.446	6.64	-1.0575	8.02146e-07	1.29295e-07
maker-Harm_Chr3-augustus-gene-15.22	10.893	8.68	-1.05498	5.81288e-11	6.28533e-12
maker-Harm_Chr5-augustus-gene-20.48	2.72	2.166	-1.05487	3.62032e-06	6.27214e-07
maker-Harm_Chr5-augustus-gene-13.46	2.72	2.166	-1.05487	3.62032e-06	6.27214e-07
maker-Harm_Chr18-augustus-gene-124.24	53.986	42.943	-1.05457	9.18596e-07	1.48988e-07
augustus_masked-Harm_Chr18-processed-gene-66.7	15.596	12.203	-1.0545	1.09488e-06	1.78838e-07
genemark-Harm_Chr3-processed-gene-34.24	10.57	8.366	-1.0543	4.054e-05	7.90542e-06
genemark-Harm_Chr15-processed-gene-76.8	287.113	230.943	-1.05414	1.44324e-07	2.13599e-08
maker-Harm_Chr26-augustus-gene-73.9	3.9	3.043	-1.05411	0.013551	0.0040289
genemark-Harm_Chr13-processed-gene-12.18	41.69	33.543	-1.05168	2.29488e-10	2.59674e-11
genemark-Harm_Chr15-processed-gene-35.26	229.76	188.013	-1.05102	0.000303887	6.6328e-05
maker-Harm_Chr14-augustus-gene-107.57	6.746	5.303	-1.0505	0.000356206	7.85147e-05
genemark-Harm_Chr1-processed-gene-35.12	7.79	6.066	-1.05004	0.0331908	0.0110239
maker-Harm_Chr14-augustus-gene-14.50	10.43	8.473	-1.04927	0.00198379	0.000493526
augustus_masked-Harm_Chr6-processed-gene-103.5	63.21	50.123	-1.04872	1.0371e-09	1.23978e-10
maker-Harm_Chr5-augustus-gene-57.16	4.666	3.606	-1.04769	0.0332282	0.0110387
maker-Harm_Chr24-augustus-gene-17.23	305.536	247.1	-1.04721	1.79603e-09	2.19088e-10
maker-Harm_Chr29-augustus-gene-86.38	154.69	124.19	-1.04645	1.49426e-12	1.43761e-13
augustus_masked-Harm_Chr20-processed-gene-85.2	1486.59	1206.03	-1.04591	2.55621e-08	3.4834e-09
genemark-Harm_Chr3-processed-gene-0.40	1.886	1.496	-1.04551	0.0365166	0.0122596
maker-Harm_Chr27-augustus-gene-7.28	21.18	17.053	-1.04491	6.00983e-09	7.69783e-10
genemark-Harm_Chr25-processed-gene-36.3	22.366	17.676	-1.04411	4.70358e-08	6.60217e-09
genemark-Harm_Chr19-processed-gene-106.38	323.48	255.51	-1.04406	1.68393e-11	1.74825e-12
genemark-Harm_Chr13-processed-gene-51.15	4.396	3.466	-1.04297	0.0185394	0.00573565
maker-Harm_Chr29-augustus-gene-87.44	134.38	106.533	-1.04249	7.13276e-12	7.24133e-13
genemark-Harm_Chr25-processed-gene-5.19	47.046	37.756	-1.04249	3.60165e-08	4.98562e-09
genemark-Harm_Chr25-processed-gene-3.29	14.14	11.306	-1.04161	1.40959e-05	2.58783e-06
maker-Harm_Chr21-augustus-gene-72.28	79.483	63.753	-1.04161	1.06136e-09	1.27087e-10
maker-Harm_Chr4-augustus-gene-19.21	16.91	13.343	-1.04089	9.04127e-06	1.61961e-06
maker-Harm_Chr22-augustus-gene-38.17	574.956	463.533	-1.04085	5.29498e-13	4.95739e-14
augustus_masked-Harm_Chr28-processed-gene-31.15	17.05	13.886	-1.04041	0.00186804	0.000462717
genemark-Harm_Chr15-processed-gene-32.9	36.926	29.703	-1.0395	3.61864e-09	4.52849e-10
genemark-Harm_Chr29-processed-gene-60.11	36.82	29.596	-1.03935	2.22288e-12	2.17373e-13
maker-Harm_Chr10-augustus-gene-65.28	112.793	91.16	-1.0387	5.28385e-12	5.31875e-13
maker-Harm_Chr25-augustus-gene-24.18	21.166	16.39	-1.03839	0.00181506	0.000448161
maker-Harm_Chr4-augustus-gene-1.14	3.343	2.64	-1.03802	0.000135238	2.82846e-05
augustus_masked-Harm_Chr19-processed-gene-72.6	16.57	13.466	-1.03692	0.003447	0.000898378
genemark-Harm_Chr22-processed-gene-85.0	4.606	3.65	-1.03636	0.0465659	0.0161583
augustus_masked-Harm_Chr1-processed-gene-45.12	45.386	35.653	-1.03626	6.4428e-05	1.29198e-05
augustus_masked-Harm_Chr25-processed-gene-50.3	22.836	18.283	-1.0361	7.36457e-08	1.05964e-08
maker-Harm_Chr21-augustus-gene-22.14	2.39	1.866	-1.03565	0.00263815	0.000669007
maker-Harm_Chr29-augustus-gene-67.44	29.15	22.42	-1.03501	0.00106974	0.000253611
genemark-Harm_Chr24-processed-gene-34.7	712.996	573.17	-1.03465	1.72793e-12	1.67111e-13
maker-Harm_Chr26-augustus-gene-18.25	8.026	6.44	-1.0342	0.00110399	0.000262682
maker-Harm_Chr17-augustus-gene-122.43	12.14	9.823	-1.03409	2.92212e-05	5.60172e-06
genemark-Harm_Chr22-processed-gene-1.25	60.31	48.726	-1.03406	3.17957e-09	3.96761e-10
maker-Harm_Chr4-augustus-gene-83.45	59.053	47.146	-1.03349	2.27386e-08	3.07741e-09
maker-Harm_Chr29-augustus-gene-100.18	10.446	8.4	-1.02983	2.05368e-07	3.08317e-08
maker-Harm_Chr9-augustus-gene-53.39	64.86	51.656	-1.02951	6.1571e-06	1.08748e-06
maker-Harm_Chr10-augustus-gene-72.46	36.44	29.37	-1.02936	6.56794e-08	9.37468e-09
maker-Harm_Chr5-augustus-gene-111.65	51.846	41.273	-1.02902	2.86503e-05	5.48403e-06
maker-Harm_Chr19-augustus-gene-7.44	31.686	25.7	-1.02899	1.14028e-06	1.87072e-07
augustus_masked-Harm_Chr18-processed-gene-96.0	229.09	186.303	-1.02819	1.49308e-06	2.47739e-07
genemark-Harm_Chr30-processed-gene-52.3	1.95	1.52	-1.02753	0.0405245	0.0138059
maker-Harm_Chr16-augustus-gene-27.19	189.523	154.383	-1.02646	3.09945e-10	3.54497e-11
genemark-Harm_Chr13-processed-gene-102.27	32.03	25.426	-1.02624	1.12935e-06	1.84954e-07
maker-Harm_Un003-augustus-gene-1.46	2.866	2.343	-1.02591	1.8095e-05	3.36359e-06
maker-Harm_Chr15-augustus-gene-97.77	63.633	51.753	-1.02565	0.000126266	2.62687e-05
maker-Harm_Chr15-augustus-gene-96.12	63.633	51.753	-1.02565	0.000126266	2.62687e-05
augustus_masked-Harm_Chr29-processed-gene-73.19	56.896	46.24	-1.0256	2.85238e-06	4.90279e-07
genemark-Harm_Chr21-processed-gene-10.18	48.553	39.646	-1.02523	6.6406e-08	9.48317e-09
maker-Harm_Chr5-augustus-gene-21.36	70.45	56.676	-1.02522	2.17264e-07	3.27736e-08
maker-Harm_Chr5-augustus-gene-14.37	70.45	56.676	-1.02522	2.17264e-07	3.27736e-08
maker-Harm_Chr22-augustus-gene-119.54	60.523	49.44	-1.02465	1.13412e-07	1.66356e-08
maker-Harm_Chr17-augustus-gene-77.28	9.42	7.463	-1.02392	0.00153312	0.000373153
maker-Harm_Chr20-augustus-gene-68.17	2561.08	2102.68	-1.02142	3.94195e-10	4.53403e-11
genemark-Harm_Chr5-processed-gene-50.6	93.27	75.616	-1.02131	4.16233e-13	3.86408e-14
maker-Harm_Chr29-augustus-gene-72.41	862.63	702.413	-1.01975	1.08992e-07	1.59325e-08
genemark-Harm_Chr12-processed-gene-83.2	3.616	2.923	-1.01924	0.000654293	0.000149715
maker-Harm_Chr16-augustus-gene-28.27	73.92	59.45	-1.01908	1.30283e-06	2.1533e-07
maker-Harm_Chr17-augustus-gene-16.5	39.273	31.95	-1.01907	1.75407e-05	3.25928e-06
maker-Harm_Chr5-augustus-gene-13.34	21	16.776	-1.01891	0.00226338	0.000568609
maker-Harm_Chr5-augustus-gene-20.35	21	16.776	-1.01891	0.00226338	0.000568609
maker-Harm_Chr16-augustus-gene-37.18	4469.47	3633.08	-1.0188	3.16672e-11	3.36271e-12
maker-Harm_Chr2-augustus-gene-34.29	6.726	5.333	-1.01646	0.0193616	0.00601923
maker-Harm_Chr7-augustus-gene-8.29	4378	3627.25	-1.01508	8.31952e-09	1.08235e-09
genemark-Harm_Chr7-processed-gene-78.6	17.753	14.473	-1.01356	0.000142029	2.97865e-05
genemark-Harm_Chr27-processed-gene-61.16	13.723	10.976	-1.01182	0.00991562	0.00285693
maker-Harm_Chr14-augustus-gene-107.52	10.08	8.31	-1.01175	0.00190027	0.000471247
genemark-Harm_Chr17-processed-gene-103.4	11.423	9.32	-1.01032	0.00299838	0.000770261
genemark-Harm_Chr11-processed-gene-13.15	30.166	24.77	-1.00984	1.43221e-05	2.63142e-06
maker-Harm_Chr9-augustus-gene-94.26	163.52	134.316	-1.00956	1.06233e-08	1.39427e-09
maker-Harm_Chr22-augustus-gene-15.17	7.52	6.166	-1.00924	0.00130992	0.000315725
genemark-Harm_Chr31-processed-gene-23.12	27.126	22.2	-1.00836	2.99727e-06	5.16043e-07
maker-Harm_Chr12-augustus-gene-89.25	719.57	594.64	-1.00823	9.68752e-10	1.15137e-10
genemark-Harm_Chr6-processed-gene-102.5	38.44	31.636	-1.00659	6.34133e-08	9.02391e-09
maker-Harm_Chr10-augustus-gene-21.32	12.29	10.126	-1.00626	3.03028e-05	5.81992e-06
augustus_masked-Harm_Chr3-processed-gene-33.5	39.483	32.513	-1.00622	6.16487e-05	1.23334e-05
genemark-Harm_Chr16-processed-gene-26.14	30.433	24.563	-1.00555	0.00111836	0.00026634
maker-Harm_Chr19-augustus-gene-61.59	35.263	28.853	-1.00457	0.000175607	3.74338e-05
maker-Harm_Chr19-augustus-gene-5.32	127.303	105.12	-1.00452	9.67705e-12	9.87993e-13
maker-Harm_Chr5-augustus-gene-145.30	77.833	63.226	-1.00376	0.00377626	0.000993411
maker-Harm_Chr5-augustus-gene-153.43	77.833	63.226	-1.00376	0.00377626	0.000993411
genemark-Harm_Chr1-processed-gene-149.14	16.5	13.603	-1.00358	8.53774e-05	1.73599e-05
maker-Harm_Chr3-augustus-gene-33.25	11.19	9.053	-1.00307	0.000497592	0.000111965
maker-Harm_Chr7-augustus-gene-78.19	1.48	1.183	-1.00273	0.0238133	0.00759468
maker-Harm_Chr9-augustus-gene-121.28	265.566	220.59	-1.00183	4.99255e-11	5.37323e-12
augustus_masked-Harm_Chr19-processed-gene-26.7	11.866	9.836	-1.00071	4.40769e-07	6.87041e-08

## Sheet: Up_KEGG
Pathway ID	Pathway Name	Level 1	Level 2	Term Candidate Gene Num	Total Candidate Gene Num	Term Gene Num	Total Gene Num	Rich Ratio	P value	Q value
ko04144	Endocytosis	Cellular Processes	Transport and catabolism	54	744	264	7779	0.204545	4.0016e-08	9.20368e-06
ko04624	Toll and Imd signaling pathway	Organismal Systems	Immune system	35	744	146	7779	0.239726	2.04444e-07	2.35111e-05
ko04621	NOD-like receptor signaling pathway	Organismal Systems	Immune system	28	744	111	7779	0.252252	1.14009e-06	7.93965e-05
ko04210	Apoptosis	Cellular Processes	Cell growth and death	35	744	158	7779	0.221519	1.52556e-06	7.93965e-05
ko04668	TNF signaling pathway	Environmental Information Processing	Signal transduction	22	744	77	7779	0.285714	1.72601e-06	7.93965e-05
ko04137	Mitophagy - animal	Cellular Processes	Transport and catabolism	17	744	51	7779	0.333333	2.54401e-06	9.75204e-05
ko04620	Toll-like receptor signaling pathway	Organismal Systems	Immune system	20	744	70	7779	0.285714	5.09291e-06	0.000167339
ko04140	Autophagy - animal	Cellular Processes	Transport and catabolism	49	744	276	7779	0.177536	1.24859e-05	0.000358969
ko04380	Osteoclast differentiation	Organismal Systems	Development	21	744	85	7779	0.247059	3.47128e-05	0.000887104
ko04064	NF-kappa B signaling pathway	Environmental Information Processing	Signal transduction	12	744	36	7779	0.333333	7.71514e-05	0.00161316
ko03450	Non-homologous end-joining	Genetic Information Processing	Replication and repair	9	744	23	7779	0.391304	0.000151815	0.00288678
ko04623	Cytosolic DNA-sensing pathway	Organismal Systems	Immune system	17	744	68	7779	0.25	0.000163166	0.00288678
ko04722	Neurotrophin signaling pathway	Organismal Systems	Nervous system	26	744	130	7779	0.2	0.000203432	0.00334209
ko04622	RIG-I-like receptor signaling pathway	Organismal Systems	Immune system	10	744	29	7779	0.344828	0.000223037	0.00341989
ko04214	Apoptosis - fly	Cellular Processes	Cell growth and death	21	744	101	7779	0.207921	0.000472064	0.00678591
ko04013	MAPK signaling pathway - fly	Environmental Information Processing	Signal transduction	32	744	185	7779	0.172973	0.000640382	0.00866399
ko03008	Ribosome biogenesis in eukaryotes	Genetic Information Processing	Translation	27	744	149	7779	0.181208	0.000802209	0.0102504
ko04666	Fc gamma R-mediated phagocytosis	Organismal Systems	Immune system	24	744	129	7779	0.186047	0.00105055	0.0127172
ko04658	Th1 and Th2 cell differentiation	Organismal Systems	Immune system	16	744	73	7779	0.219178	0.00120388	0.0135575
ko04217	Necroptosis	Cellular Processes	Cell growth and death	19	744	94	7779	0.202128	0.00123786	0.0135575
ko04071	Sphingolipid signaling pathway	Environmental Information Processing	Signal transduction	26	744	147	7779	0.176871	0.0014365	0.0150179
ko04390	Hippo signaling pathway	Environmental Information Processing	Signal transduction	24	744	133	7779	0.180451	0.00162791	0.0162791
ko04659	Th17 cell differentiation	Organismal Systems	Immune system	12	744	49	7779	0.244898	0.00177897	0.0170485
ko04650	Natural killer cell mediated cytotoxicity	Organismal Systems	Immune system	16	744	77	7779	0.207792	0.00217404	0.0195224
ko04062	Chemokine signaling pathway	Organismal Systems	Immune system	28	744	167	7779	0.167665	0.00220688	0.0195224
ko04120	Ubiquitin mediated proteolysis	Genetic Information Processing	Folding, sorting and degradation	25	744	145	7779	0.172414	0.00252665	0.0215233
ko04060	Cytokine-cytokine receptor interaction	Environmental Information Processing	Signaling molecules and interaction	8	744	27	7779	0.296296	0.00287621	0.023626
ko04917	Prolactin signaling pathway	Organismal Systems	Endocrine system	18	744	94	7779	0.191489	0.00308534	0.02447
ko04660	T cell receptor signaling pathway	Organismal Systems	Immune system	17	744	87	7779	0.195402	0.00319177	0.0244702
ko04066	HIF-1 signaling pathway	Environmental Information Processing	Signal transduction	20	744	110	7779	0.181818	0.00351768	0.0260989
ko04371	Apelin signaling pathway	Environmental Information Processing	Signal transduction	28	744	173	7779	0.16185	0.0037224	0.0267548
ko04012	ErbB signaling pathway	Environmental Information Processing	Signal transduction	18	744	96	7779	0.1875	0.00390773	0.0271837
ko04530	Tight junction	Cellular Processes	Cellular community - eukaryotes	34	744	223	7779	0.152466	0.00401846	0.0271837
ko04150	mTOR signaling pathway	Environmental Information Processing	Signal transduction	28	744	176	7779	0.159091	0.00476311	0.0313004
ko03013	RNA transport	Genetic Information Processing	Translation	47	744	341	7779	0.13783	0.00617912	0.0394777
ko04670	Leukocyte transendothelial migration	Organismal Systems	Immune system	17	744	94	7779	0.180851	0.00721938	0.0448772
ko04391	Hippo signaling pathway - fly	Environmental Information Processing	Signal transduction	25	744	158	7779	0.158228	0.00793307	0.048016
ko04130	SNARE interactions in vesicular transport	Genetic Information Processing	Folding, sorting and degradation	7	744	26	7779	0.269231	0.00925926	0.0546059
ko04625	C-type lectin receptor signaling pathway	Organismal Systems	Immune system	14	744	75	7779	0.186667	0.0106914	0.0614753
ko04662	B cell receptor signaling pathway	Organismal Systems	Immune system	13	744	68	7779	0.191176	0.0112027	0.0628446
ko03040	Spliceosome	Genetic Information Processing	Transcription	31	744	216	7779	0.143519	0.0137807	0.0754657
ko04072	Phospholipase D signaling pathway	Environmental Information Processing	Signal transduction	22	744	143	7779	0.153846	0.0167209	0.0879599
ko04664	Fc epsilon RI signaling pathway	Organismal Systems	Immune system	12	744	64	7779	0.1875	0.0168271	0.0879599
ko04725	Cholinergic synapse	Organismal Systems	Nervous system	21	744	136	7779	0.154412	0.0183898	0.0939922
ko04910	Insulin signaling pathway	Organismal Systems	Endocrine system	29	744	204	7779	0.142157	0.0189824	0.094912
ko04810	Regulation of actin cytoskeleton	Cellular Processes	Cell motility	34	744	253	7779	0.134387	0.0255415	0.121624
ko04070	Phosphatidylinositol signaling system	Environmental Information Processing	Signal transduction	22	744	149	7779	0.147651	0.025768	0.121624
ko04014	Ras signaling pathway	Environmental Information Processing	Signal transduction	30	744	218	7779	0.137615	0.0259111	0.121624
ko04630	Jak-STAT signaling pathway	Environmental Information Processing	Signal transduction	14	744	85	7779	0.164706	0.0298851	0.135553
ko04370	VEGF signaling pathway	Environmental Information Processing	Signal transduction	10	744	54	7779	0.185185	0.0300574	0.135553
ko04145	Phagosome	Cellular Processes	Transport and catabolism	24	744	170	7779	0.141176	0.0331739	0.146731
ko04122	Sulfur relay system	Genetic Information Processing	Folding, sorting and degradation	3	744	9	7779	0.333333	0.0472058	0.203401
ko04068	FoxO signaling pathway	Environmental Information Processing	Signal transduction	21	744	150	7779	0.14	0.0477551	0.203401
ko04657	IL-17 signaling pathway	Organismal Systems	Immune system	14	744	91	7779	0.153846	0.0495801	0.207335
ko04218	Cellular senescence	Cellular Processes	Cell growth and death	22	744	160	7779	0.1375	0.0514646	0.209115
ko04320	Dorso-ventral axis formation	Organismal Systems	Development	19	744	134	7779	0.141791	0.0518241	0.209115
ko04960	Aldosterone-regulated sodium reabsorption	Organismal Systems	Excretory system	8	744	44	7779	0.181818	0.0543934	0.215698
ko04015	Rap1 signaling pathway	Environmental Information Processing	Signal transduction	30	744	234	7779	0.128205	0.0583538	0.224732
ko04211	Longevity regulating pathway	Organismal Systems	Aging	17	744	119	7779	0.142857	0.0598161	0.224732
ko04920	Adipocytokine signaling pathway	Organismal Systems	Endocrine system	8	744	45	7779	0.177778	0.060865	0.224732
ko04010	MAPK signaling pathway	Environmental Information Processing	Signal transduction	29	744	226	7779	0.128319	0.0613405	0.224732
ko04921	Oxytocin signaling pathway	Organismal Systems	Endocrine system	24	744	181	7779	0.132597	0.0615569	0.224732
ko04110	Cell cycle	Cellular Processes	Cell growth and death	19	744	138	7779	0.137681	0.0660784	0.237469
ko04919	Thyroid hormone signaling pathway	Organismal Systems	Endocrine system	26	744	201	7779	0.129353	0.0680165	0.240674
ko04520	Adherens junction	Cellular Processes	Cellular community - eukaryotes	18	744	130	7779	0.138462	0.0691151	0.240856
ko04721	Synaptic vesicle cycle	Organismal Systems	Nervous system	14	744	96	7779	0.145833	0.0717417	0.246278
ko00640	Propanoate metabolism	Metabolism	Carbohydrate metabolism	7	744	39	7779	0.179487	0.0736789	0.249208
ko04360	Axon guidance	Organismal Systems	Development	22	744	167	7779	0.131737	0.0752503	0.250834
ko04115	p53 signaling pathway	Cellular Processes	Cell growth and death	11	744	73	7779	0.150685	0.0855388	0.281056
ko04392	Hippo signaling pathway - multiple species	Environmental Information Processing	Signal transduction	6	744	34	7779	0.176471	0.100433	0.325346
ko04550	Signaling pathways regulating pluripotency of stem cells	Cellular Processes	Cellular community - eukaryotes	17	744	128	7779	0.132812	0.102029	0.325927
ko04136	Autophagy - other	Cellular Processes	Transport and catabolism	20	744	158	7779	0.126582	0.117487	0.370165
ko04350	TGF-beta signaling pathway	Environmental Information Processing	Signal transduction	8	744	53	7779	0.150943	0.129309	0.401908
ko04152	AMPK signaling pathway	Environmental Information Processing	Signal transduction	20	744	161	7779	0.124224	0.134522	0.412534
ko02010	ABC transporters	Environmental Information Processing	Membrane transport	11	744	80	7779	0.1375	0.139115	0.421006
ko04914	Progesterone-mediated oocyte maturation	Organismal Systems	Endocrine system	14	744	108	7779	0.12963	0.148253	0.432832
ko04915	Estrogen signaling pathway	Organismal Systems	Endocrine system	19	744	154	7779	0.123377	0.148542	0.432832
ko04745	Phototransduction - fly	Organismal Systems	Sensory system	13	744	99	7779	0.131313	0.148668	0.432832
ko03410	Base excision repair	Genetic Information Processing	Replication and repair	6	744	39	7779	0.153846	0.164191	0.472049
ko04340	Hedgehog signaling pathway	Environmental Information Processing	Signal transduction	7	744	49	7779	0.142857	0.183675	0.521547
ko04142	Lysosome	Cellular Processes	Transport and catabolism	25	744	218	7779	0.114679	0.194534	0.545645
ko04923	Regulation of lipolysis in adipocytes	Organismal Systems	Endocrine system	10	744	77	7779	0.12987	0.197897	0.548389
ko00562	Inositol phosphate metabolism	Metabolism	Carbohydrate metabolism	13	744	105	7779	0.12381	0.201457	0.551607
ko04730	Long-term depression	Organismal Systems	Nervous system	11	744	87	7779	0.126437	0.206817	0.559623
ko03430	Mismatch repair	Genetic Information Processing	Replication and repair	4	744	25	7779	0.16	0.212409	0.568071
ko00532	Glycosaminoglycan biosynthesis - chondroitin sulfate / dermatan sulfate	Metabolism	Glycan biosynthesis and metabolism	3	744	17	7779	0.176471	0.217937	0.576155
ko04962	Vasopressin-regulated water reabsorption	Organismal Systems	Excretory system	5	744	34	7779	0.147059	0.221208	0.578158
ko00524	Neomycin, kanamycin and gentamicin biosynthesis	Metabolism	Biosynthesis of other secondary metabolites	1	744	3	7779	0.333333	0.260389	0.672916
ko00565	Ether lipid metabolism	Metabolism	Lipid metabolism	5	744	37	7779	0.135135	0.276937	0.707728
ko04341	Hedgehog signaling pathway - fly	Environmental Information Processing	Signal transduction	6	744	47	7779	0.12766	0.29132	0.736304
ko00534	Glycosaminoglycan biosynthesis - heparan sulfate / heparin	Metabolism	Glycan biosynthesis and metabolism	3	744	20	7779	0.15	0.298229	0.745571
ko00564	Glycerophospholipid metabolism	Metabolism	Lipid metabolism	17	744	156	7779	0.108974	0.321642	0.788539
ko04710	Circadian rhythm	Organismal Systems	Environmental adaptation	3	744	21	7779	0.142857	0.325478	0.788539
ko04961	Endocrine and other factor-regulated calcium reabsorption	Organismal Systems	Excretory system	6	744	49	7779	0.122449	0.32601	0.788539
ko00785	Lipoic acid metabolism	Metabolism	Metabolism of cofactors and vitamins	1	744	4	7779	0.25	0.331154	0.788539
ko03440	Homologous recombination	Genetic Information Processing	Replication and repair	5	744	40	7779	0.125	0.335088	0.788539
ko04750	Inflammatory mediator regulation of TRP channels	Organismal Systems	Sensory system	12	744	108	7779	0.111111	0.33643	0.788539
ko04310	Wnt signaling pathway	Environmental Information Processing	Signal transduction	26	744	248	7779	0.104839	0.339414	0.788539
ko00533	Glycosaminoglycan biosynthesis - keratan sulfate	Metabolism	Glycan biosynthesis and metabolism	2	744	13	7779	0.153846	0.357272	0.821726
ko04912	GnRH signaling pathway	Organismal Systems	Endocrine system	13	744	121	7779	0.107438	0.3722	0.847585
ko00450	Selenocompound metabolism	Metabolism	Metabolism of other amino acids	2	744	14	7779	0.142857	0.392897	0.880246
ko04330	Notch signaling pathway	Environmental Information Processing	Signal transduction	14	744	133	7779	0.105263	0.394197	0.880246
ko04726	Serotonergic synapse	Organismal Systems	Nervous system	9	744	84	7779	0.107143	0.412266	0.911743
ko04720	Long-term potentiation	Organismal Systems	Nervous system	9	744	85	7779	0.105882	0.426376	0.933967
ko04540	Gap junction	Cellular Processes	Cellular community - eukaryotes	12	744	116	7779	0.103448	0.43249	0.937308
ko04114	Oocyte meiosis	Cellular Processes	Cell growth and death	15	744	147	7779	0.102041	0.436052	0.937308
ko00510	N-Glycan biosynthesis	Metabolism	Glycan biosynthesis and metabolism	7	744	66	7779	0.106061	0.446332	0.950521
ko04213	Longevity regulating pathway - multiple species	Organismal Systems	Aging	13	744	129	7779	0.100775	0.464741	0.979957
ko00600	Sphingolipid metabolism	Metabolism	Lipid metabolism	12	744	119	7779	0.10084	0.468675	0.979957
ko04510	Focal adhesion	Cellular Processes	Cellular community - eukaryotes	35	744	359	7779	0.097493	0.478967	0.992455
ko04610	Complement and coagulation cascades	Organismal Systems	Immune system	6	744	58	7779	0.103448	0.484139	0.992753
ko03015	mRNA surveillance pathway	Genetic Information Processing	Translation	25	744	256	7779	0.0976562	0.487744	0.992753
ko04640	Hematopoietic cell lineage	Organismal Systems	Immune system	3	744	28	7779	0.107143	0.50964	1
ko04024	cAMP signaling pathway	Environmental Information Processing	Signal transduction	29	744	303	7779	0.0957096	0.528226	1
ko00270	Cysteine and methionine metabolism	Metabolism	Amino acid metabolism	6	744	61	7779	0.0983607	0.534773	1
ko04973	Carbohydrate digestion and absorption	Organismal Systems	Digestive system	6	744	62	7779	0.0967742	0.551185	1
ko00531	Glycosaminoglycan degradation	Metabolism	Glycan biosynthesis and metabolism	2	744	19	7779	0.105263	0.554677	1
ko00500	Starch and sucrose metabolism	Metabolism	Carbohydrate metabolism	4	744	41	7779	0.097561	0.560727	1
ko03030	DNA replication	Genetic Information Processing	Replication and repair	5	744	52	7779	0.0961538	0.564046	1
ko04151	PI3K-Akt signaling pathway	Environmental Information Processing	Signal transduction	35	744	375	7779	0.0933333	0.588996	1
ko00430	Taurine and hypotaurine metabolism	Metabolism	Metabolism of other amino acids	1	744	9	7779	0.111111	0.595564	1
ko00601	Glycosphingolipid biosynthesis - lacto and neolacto series	Metabolism	Glycan biosynthesis and metabolism	3	744	32	7779	0.09375	0.602428	1
ko04711	Circadian rhythm - fly	Organismal Systems	Environmental adaptation	3	744	33	7779	0.0909091	0.623735	1
ko00400	Phenylalanine, tyrosine and tryptophan biosynthesis	Metabolism	Amino acid metabolism	1	744	10	7779	0.1	0.634289	1
ko00760	Nicotinate and nicotinamide metabolism	Metabolism	Metabolism of cofactors and vitamins	2	744	22	7779	0.0909091	0.636054	1
ko00140	Steroid hormone biosynthesis	Metabolism	Lipid metabolism	10	744	112	7779	0.0892857	0.63872	1
ko00520	Amino sugar and nucleotide sugar metabolism	Metabolism	Carbohydrate metabolism	7	744	81	7779	0.0864198	0.667388	1
ko00062	Fatty acid elongation	Metabolism	Lipid metabolism	4	744	47	7779	0.0851064	0.670366	1
ko04713	Circadian entrainment	Organismal Systems	Environmental adaptation	12	744	139	7779	0.0863309	0.689238	1
ko03420	Nucleotide excision repair	Genetic Information Processing	Replication and repair	20	744	229	7779	0.0873362	0.700942	1
ko04927	Cortisol synthesis and secretion	Organismal Systems	Endocrine system	6	744	73	7779	0.0821918	0.710973	1
ko03460	Fanconi anemia pathway	Genetic Information Processing	Replication and repair	18	744	211	7779	0.0853081	0.731622	1
ko04020	Calcium signaling pathway	Environmental Information Processing	Signal transduction	18	744	211	7779	0.0853081	0.731622	1
ko00350	Tyrosine metabolism	Metabolism	Amino acid metabolism	4	744	51	7779	0.0784314	0.732155	1
ko04979	Cholesterol metabolism	Organismal Systems	Digestive system	9	744	110	7779	0.0818182	0.737208	1
ko00740	Riboflavin metabolism	Metabolism	Metabolism of cofactors and vitamins	1	744	14	7779	0.0714286	0.755529	1
ko04918	Thyroid hormone synthesis	Organismal Systems	Endocrine system	7	744	89	7779	0.0786517	0.760027	1
ko00670	One carbon pool by folate	Metabolism	Metabolism of cofactors and vitamins	1	744	15	7779	0.0666667	0.778953	1
ko01040	Biosynthesis of unsaturated fatty acids	Metabolism	Lipid metabolism	5	744	67	7779	0.0746269	0.780983	1
ko04922	Glucagon signaling pathway	Organismal Systems	Endocrine system	9	744	115	7779	0.0782609	0.783232	1
ko04928	Parathyroid hormone synthesis, secretion and action	Organismal Systems	Endocrine system	9	744	116	7779	0.0775862	0.791694	1
ko04612	Antigen processing and presentation	Organismal Systems	Immune system	3	744	43	7779	0.0697674	0.793264	1
ko00310	Lysine degradation	Metabolism	Amino acid metabolism	14	744	175	7779	0.08	0.797362	1
ko04611	Platelet activation	Organismal Systems	Immune system	23	744	278	7779	0.0827338	0.800134	1
ko04916	Melanogenesis	Organismal Systems	Endocrine system	9	744	119	7779	0.0756303	0.815619	1
ko00051	Fructose and mannose metabolism	Metabolism	Carbohydrate metabolism	3	744	45	7779	0.0666667	0.818236	1
ko00061	Fatty acid biosynthesis	Metabolism	Lipid metabolism	3	744	46	7779	0.0652174	0.829731	1
ko04724	Glutamatergic synapse	Organismal Systems	Nervous system	7	744	97	7779	0.0721649	0.832482	1
ko00052	Galactose metabolism	Metabolism	Carbohydrate metabolism	6	744	86	7779	0.0697674	0.843436	1
ko00040	Pentose and glucuronate interconversions	Metabolism	Carbohydrate metabolism	10	744	135	7779	0.0740741	0.843744	1
ko00900	Terpenoid backbone biosynthesis	Metabolism	Metabolism of terpenoids and polyketides	2	744	34	7779	0.0588235	0.849962	1
ko04212	Longevity regulating pathway - worm	Organismal Systems	Aging	12	744	160	7779	0.075	0.850226	1
ko03022	Basal transcription factors	Genetic Information Processing	Transcription	5	744	75	7779	0.0666667	0.856745	1
ko04925	Aldosterone synthesis and secretion	Organismal Systems	Endocrine system	10	744	138	7779	0.0724638	0.862086	1
ko04022	cGMP-PKG signaling pathway	Environmental Information Processing	Signal transduction	14	744	187	7779	0.0748663	0.867218	1
ko03020	RNA polymerase	Genetic Information Processing	Transcription	10	744	141	7779	0.070922	0.878672	1
ko00515	Mannose type O-glycan biosynthesis	Metabolism	Glycan biosynthesis and metabolism	1	744	21	7779	0.047619	0.879245	1
ko00860	Porphyrin and chlorophyll metabolism	Metabolism	Metabolism of cofactors and vitamins	8	744	117	7779	0.0683761	0.882924	1
ko04514	Cell adhesion molecules (CAMs)	Environmental Information Processing	Signaling molecules and interaction	6	744	92	7779	0.0652174	0.885364	1
ko00053	Ascorbate and aldarate metabolism	Metabolism	Carbohydrate metabolism	8	744	118	7779	0.0677966	0.888382	1
ko00100	Steroid biosynthesis	Metabolism	Lipid metabolism	2	744	38	7779	0.0526316	0.890554	1
ko00260	Glycine, serine and threonine metabolism	Metabolism	Amino acid metabolism	11	744	157	7779	0.0700637	0.896582	1
ko00910	Nitrogen metabolism	Metabolism	Energy metabolism	1	744	23	7779	0.0434783	0.901297	1
ko04744	Phototransduction	Organismal Systems	Sensory system	1	744	23	7779	0.0434783	0.901297	1
ko04966	Collecting duct acid secretion	Organismal Systems	Excretory system	1	744	23	7779	0.0434783	0.901297	1
ko00561	Glycerolipid metabolism	Metabolism	Lipid metabolism	9	744	134	7779	0.0671642	0.905039	1
ko04270	Vascular smooth muscle contraction	Organismal Systems	Circulatory system	11	744	163	7779	0.0674847	0.920498	1
ko00563	Glycosylphosphatidylinositol (GPI)-anchor biosynthesis	Metabolism	Glycan biosynthesis and metabolism	2	744	42	7779	0.047619	0.920749	1
ko00590	Arachidonic acid metabolism	Metabolism	Lipid metabolism	2	744	42	7779	0.047619	0.920749	1
ko04728	Dopaminergic synapse	Organismal Systems	Nervous system	7	744	113	7779	0.0619469	0.925055	1
ko00514	Other types of O-glycan biosynthesis	Metabolism	Glycan biosynthesis and metabolism	2	744	43	7779	0.0465116	0.926968	1
ko00592	alpha-Linolenic acid metabolism	Metabolism	Lipid metabolism	1	744	26	7779	0.0384615	0.927067	1
ko03018	RNA degradation	Genetic Information Processing	Folding, sorting and degradation	15	744	215	7779	0.0697674	0.928351	1
ko04926	Relaxin signaling pathway	Organismal Systems	Endocrine system	21	744	289	7779	0.0726644	0.931787	1
ko00511	Other glycan degradation	Metabolism	Glycan biosynthesis and metabolism	2	744	44	7779	0.0454545	0.932724	1
ko00770	Pantothenate and CoA biosynthesis	Metabolism	Metabolism of cofactors and vitamins	2	744	44	7779	0.0454545	0.932724	1
ko00730	Thiamine metabolism	Metabolism	Metabolism of cofactors and vitamins	1	744	27	7779	0.037037	0.934066	1
ko04971	Gastric acid secretion	Organismal Systems	Digestive system	5	744	89	7779	0.0561798	0.936793	1
ko00250	Alanine, aspartate and glutamate metabolism	Metabolism	Amino acid metabolism	2	744	45	7779	0.0444444	0.938049	1
ko04970	Salivary secretion	Organismal Systems	Digestive system	9	744	147	7779	0.0612245	0.949921	1
ko00790	Folate biosynthesis	Metabolism	Metabolism of cofactors and vitamins	3	744	64	7779	0.046875	0.95195	1
ko03320	PPAR signaling pathway	Organismal Systems	Endocrine system	4	744	79	7779	0.0506329	0.951967	1
ko04978	Mineral absorption	Organismal Systems	Digestive system	1	744	31	7779	0.0322581	0.955965	1
ko04924	Renin secretion	Organismal Systems	Endocrine system	5	744	95	7779	0.0526316	0.956575	1
ko00010	Glycolysis / Gluconeogenesis	Metabolism	Carbohydrate metabolism	3	744	67	7779	0.0447761	0.961602	1
ko04260	Cardiac muscle contraction	Organismal Systems	Circulatory system	3	744	67	7779	0.0447761	0.961602	1
ko04740	Olfactory transduction	Organismal Systems	Sensory system	2	744	52	7779	0.0384615	0.965535	1
ko04216	Ferroptosis	Cellular Processes	Cell growth and death	7	744	127	7779	0.0551181	0.965738	1
ko01212	Fatty acid metabolism	Metabolism	Global and overview maps	8	744	141	7779	0.0567376	0.966253	1
ko04080	Neuroactive ligand-receptor interaction	Environmental Information Processing	Signaling molecules and interaction	20	744	297	7779	0.0673401	0.968426	1
ko04742	Taste transduction	Organismal Systems	Sensory system	1	744	35	7779	0.0285714	0.970597	1
ko04913	Ovarian steroidogenesis	Organismal Systems	Endocrine system	2	744	54	7779	0.037037	0.970929	1
ko04976	Bile secretion	Organismal Systems	Digestive system	5	744	102	7779	0.0490196	0.972421	1
ko00073	Cutin, suberine and wax biosynthesis	Metabolism	Lipid metabolism	1	744	36	7779	0.0277778	0.973422	1
ko04977	Vitamin digestion and absorption	Organismal Systems	Digestive system	3	744	72	7779	0.0416667	0.973754	1
ko04512	ECM-receptor interaction	Environmental Information Processing	Signaling molecules and interaction	19	744	291	7779	0.0652921	0.975902	1
ko04972	Pancreatic secretion	Organismal Systems	Digestive system	15	744	241	7779	0.0622407	0.976916	1
ko04261	Adrenergic signaling in cardiomyocytes	Organismal Systems	Circulatory system	7	744	134	7779	0.0522388	0.977373	1
ko00830	Retinol metabolism	Metabolism	Metabolism of cofactors and vitamins	7	744	135	7779	0.0518519	0.9787	1
ko00030	Pentose phosphate pathway	Metabolism	Carbohydrate metabolism	2	744	58	7779	0.0344828	0.97938	1
ko03050	Proteasome	Genetic Information Processing	Folding, sorting and degradation	2	744	58	7779	0.0344828	0.97938	1
ko00360	Phenylalanine metabolism	Metabolism	Amino acid metabolism	1	744	39	7779	0.025641	0.980372	1
ko04911	Insulin secretion	Organismal Systems	Endocrine system	5	744	108	7779	0.0462963	0.981541	1
ko00220	Arginine biosynthesis	Metabolism	Amino acid metabolism	1	744	40	7779	0.025	0.982259	1
ko04614	Renin-angiotensin system	Organismal Systems	Endocrine system	1	744	41	7779	0.0243902	0.983964	1
ko00280	Valine, leucine and isoleucine degradation	Metabolism	Amino acid metabolism	2	744	62	7779	0.0322581	0.985429	1
ko04141	Protein processing in endoplasmic reticulum	Genetic Information Processing	Folding, sorting and degradation	13	744	227	7779	0.0572687	0.987388	1
ko00240	Pyrimidine metabolism	Metabolism	Nucleotide metabolism	2	744	65	7779	0.0307692	0.988794	1
ko00980	Metabolism of xenobiotics by cytochrome P450	Metabolism	Xenobiotics biodegradation and metabolism	8	744	165	7779	0.0484848	0.991816	1
ko01210	2-Oxocarboxylic acid metabolism	Metabolism	Global and overview maps	3	744	90	7779	0.0333333	0.993705	1
ko00982	Drug metabolism - cytochrome P450	Metabolism	Xenobiotics biodegradation and metabolism	7	744	156	7779	0.0448718	0.994365	1
ko00071	Fatty acid degradation	Metabolism	Lipid metabolism	1	744	53	7779	0.0188679	0.995237	1
ko04723	Retrograde endocannabinoid signaling	Organismal Systems	Nervous system	7	744	160	7779	0.04375	0.995677	1
ko00970	Aminoacyl-tRNA biosynthesis	Genetic Information Processing	Translation	1	744	54	7779	0.0185185	0.995696	1
ko04727	GABAergic synapse	Organismal Systems	Nervous system	3	744	100	7779	0.03	0.99724	1
ko04975	Fat digestion and absorption	Organismal Systems	Digestive system	2	744	83	7779	0.0240964	0.997757	1
ko00620	Pyruvate metabolism	Metabolism	Carbohydrate metabolism	1	744	64	7779	0.015625	0.998437	1
ko01230	Biosynthesis of amino acids	Metabolism	Global and overview maps	6	744	159	7779	0.0377358	0.998454	1
ko00020	Citrate cycle (TCA cycle)	Metabolism	Carbohydrate metabolism	8	744	203	7779	0.0394089	0.999333	1
ko04974	Protein digestion and absorption	Organismal Systems	Digestive system	20	744	386	7779	0.0518135	0.999569	1
ko04146	Peroxisome	Cellular Processes	Transport and catabolism	11	744	262	7779	0.0419847	0.999708	1
ko00480	Glutathione metabolism	Metabolism	Metabolism of other amino acids	2	744	107	7779	0.0186916	0.999754	1
ko04714	Thermogenesis	Organismal Systems	Environmental adaptation	15	744	340	7779	0.0441176	0.999906	1
ko00983	Drug metabolism - other enzymes	Metabolism	Xenobiotics biodegradation and metabolism	11	744	290	7779	0.037931	0.999956	1
ko00230	Purine metabolism	Metabolism	Nucleotide metabolism	5	744	201	7779	0.0248756	0.999986	1
ko00190	Oxidative phosphorylation	Metabolism	Energy metabolism	5	744	219	7779	0.0228311	0.999997	1
ko01200	Carbon metabolism	Metabolism	Global and overview maps	9	744	331	7779	0.0271903	1	1
ko03010	Ribosome	Genetic Information Processing	Translation	1	744	166	7779	0.0060241	1	1

## Sheet: Down_KEGG
Pathway ID	Pathway Name	Level 1	Level 2	Term Candidate Gene Num	Total Candidate Gene Num	Term Gene Num	Total Gene Num	Rich Ratio	P value	Q value
ko00280	Valine, leucine and isoleucine degradation	Metabolism	Amino acid metabolism	41	1027	62	7779	0.66129	4.94403e-22	6.08115e-20
ko00071	Fatty acid degradation	Metabolism	Lipid metabolism	32	1027	53	7779	0.603774	9.24681e-16	7.58238e-14
ko00010	Glycolysis / Gluconeogenesis	Metabolism	Carbohydrate metabolism	33	1027	67	7779	0.492537	9.42974e-13	5.79929e-11
ko00410	beta-Alanine metabolism	Metabolism	Metabolism of other amino acids	21	1027	36	7779	0.583333	2.19791e-10	1.08137e-08
ko00620	Pyruvate metabolism	Metabolism	Carbohydrate metabolism	29	1027	64	7779	0.453125	2.96463e-10	1.18417e-08
ko01200	Carbon metabolism	Metabolism	Global and overview maps	85	1027	331	7779	0.256798	3.36959e-10	1.18417e-08
ko00980	Metabolism of xenobiotics by cytochrome P450	Metabolism	Xenobiotics biodegradation and metabolism	52	1027	165	7779	0.315152	5.57175e-10	1.71331e-08
ko00480	Glutathione metabolism	Metabolism	Metabolism of other amino acids	39	1027	107	7779	0.364486	7.69052e-10	2.10207e-08
ko00360	Phenylalanine metabolism	Metabolism	Amino acid metabolism	21	1027	39	7779	0.538462	1.65823e-09	4.07924e-08
ko03320	PPAR signaling pathway	Organismal Systems	Endocrine system	31	1027	79	7779	0.392405	5.49734e-09	1.22941e-07
ko00982	Drug metabolism - cytochrome P450	Metabolism	Xenobiotics biodegradation and metabolism	46	1027	156	7779	0.294872	5.56927e-08	1.1417e-06
ko03030	DNA replication	Genetic Information Processing	Replication and repair	22	1027	52	7779	0.423077	1.91387e-07	3.62162e-06
ko00500	Starch and sucrose metabolism	Metabolism	Carbohydrate metabolism	19	1027	41	7779	0.463415	2.30668e-07	4.05317e-06
ko00650	Butanoate metabolism	Metabolism	Carbohydrate metabolism	15	1027	28	7779	0.535714	4.07963e-07	6.6906e-06
ko00052	Galactose metabolism	Metabolism	Carbohydrate metabolism	29	1027	86	7779	0.337209	7.82997e-07	1.20386e-05
ko00640	Propanoate metabolism	Metabolism	Carbohydrate metabolism	17	1027	39	7779	0.435897	2.88861e-06	4.17999e-05
ko00053	Ascorbate and aldarate metabolism	Metabolism	Carbohydrate metabolism	34	1027	118	7779	0.288136	5.32411e-06	7.0866e-05
ko00190	Oxidative phosphorylation	Metabolism	Energy metabolism	53	1027	219	7779	0.242009	5.47339e-06	7.0866e-05
ko01212	Fatty acid metabolism	Metabolism	Global and overview maps	38	1027	141	7779	0.269504	8.70217e-06	0.000102678
ko04966	Collecting duct acid secretion	Organismal Systems	Excretory system	12	1027	23	7779	0.521739	8.76517e-06	0.000102678
ko03060	Protein export	Genetic Information Processing	Folding, sorting and degradation	15	1027	34	7779	0.441176	9.31044e-06	0.000104108
ko00860	Porphyrin and chlorophyll metabolism	Metabolism	Metabolism of cofactors and vitamins	33	1027	117	7779	0.282051	1.20133e-05	0.00012849
ko00380	Tryptophan metabolism	Metabolism	Amino acid metabolism	23	1027	70	7779	0.328571	1.74706e-05	0.000179074
ko00340	Histidine metabolism	Metabolism	Amino acid metabolism	8	1027	12	7779	0.666667	2.72094e-05	0.000267741
ko00983	Drug metabolism - other enzymes	Metabolism	Xenobiotics biodegradation and metabolism	63	1027	290	7779	0.217241	3.05489e-05	0.00028904
ko00760	Nicotinate and nicotinamide metabolism	Metabolism	Metabolism of cofactors and vitamins	11	1027	22	7779	0.5	3.5325e-05	0.00032185
ko00561	Glycerolipid metabolism	Metabolism	Lipid metabolism	35	1027	134	7779	0.261194	4.02372e-05	0.000353513
ko00830	Retinol metabolism	Metabolism	Metabolism of cofactors and vitamins	35	1027	135	7779	0.259259	4.75874e-05	0.000403672
ko00270	Cysteine and methionine metabolism	Metabolism	Amino acid metabolism	20	1027	61	7779	0.327869	6.32872e-05	0.000518955
ko01230	Biosynthesis of amino acids	Metabolism	Global and overview maps	39	1027	159	7779	0.245283	6.85678e-05	0.000544119
ko00040	Pentose and glucuronate interconversions	Metabolism	Carbohydrate metabolism	34	1027	135	7779	0.251852	0.0001134	0.000856972
ko00330	Arginine and proline metabolism	Metabolism	Amino acid metabolism	16	1027	45	7779	0.355556	0.00011496	0.000856972
ko00130	Ubiquinone and other terpenoid-quinone biosynthesis	Metabolism	Metabolism of cofactors and vitamins	19	1027	59	7779	0.322034	0.000126063	0.000912101
ko00790	Folate biosynthesis	Metabolism	Metabolism of cofactors and vitamins	20	1027	64	7779	0.3125	0.000134731	0.000946969
ko04141	Protein processing in endoplasmic reticulum	Genetic Information Processing	Folding, sorting and degradation	50	1027	227	7779	0.220264	0.000139253	0.000951565
ko00140	Steroid hormone biosynthesis	Metabolism	Lipid metabolism	29	1027	112	7779	0.258929	0.000212314	0.0014116
ko00030	Pentose phosphate pathway	Metabolism	Carbohydrate metabolism	18	1027	58	7779	0.310345	0.000317279	0.00205397
ko00062	Fatty acid elongation	Metabolism	Lipid metabolism	15	1027	47	7779	0.319149	0.000709931	0.00447803
ko04979	Cholesterol metabolism	Organismal Systems	Digestive system	27	1027	110	7779	0.245455	0.000855871	0.00526361
ko00750	Vitamin B6 metabolism	Metabolism	Metabolism of cofactors and vitamins	4	1027	5	7779	0.8	0.00135222	0.00811334
ko00630	Glyoxylate and dicarboxylate metabolism	Metabolism	Carbohydrate metabolism	20	1027	76	7779	0.263158	0.00157915	0.00924929
ko01040	Biosynthesis of unsaturated fatty acids	Metabolism	Lipid metabolism	18	1027	67	7779	0.268657	0.00207005	0.0118426
ko00981	Insect hormone biosynthesis	Metabolism	Metabolism of terpenoids and polyketides	14	1027	48	7779	0.291667	0.00277084	0.0154915
ko03430	Mismatch repair	Genetic Information Processing	Replication and repair	9	1027	25	7779	0.36	0.00331543	0.0181243
ko00520	Amino sugar and nucleotide sugar metabolism	Metabolism	Carbohydrate metabolism	20	1027	81	7779	0.246914	0.00356749	0.0190783
ko00260	Glycine, serine and threonine metabolism	Metabolism	Amino acid metabolism	33	1027	157	7779	0.210191	0.00400885	0.0209825
ko04973	Carbohydrate digestion and absorption	Organismal Systems	Digestive system	16	1027	62	7779	0.258065	0.00551104	0.028244
ko00730	Thiamine metabolism	Metabolism	Metabolism of cofactors and vitamins	9	1027	27	7779	0.333333	0.00595645	0.0299038
ko00920	Sulfur metabolism	Metabolism	Energy metabolism	6	1027	14	7779	0.428571	0.0060957	0.0299908
ko04146	Peroxisome	Cellular Processes	Transport and catabolism	49	1027	262	7779	0.187023	0.00654551	0.0315725
ko00120	Primary bile acid biosynthesis	Metabolism	Lipid metabolism	4	1027	7	7779	0.571429	0.00759068	0.0359098
ko00100	Steroid biosynthesis	Metabolism	Lipid metabolism	11	1027	38	7779	0.289474	0.00813593	0.037763
ko01210	2-Oxocarboxylic acid metabolism	Metabolism	Global and overview maps	20	1027	90	7779	0.222222	0.0121946	0.0555531
ko00072	Synthesis and degradation of ketone bodies	Metabolism	Lipid metabolism	4	1027	8	7779	0.5	0.0136069	0.0608602
ko00592	alpha-Linolenic acid metabolism	Metabolism	Lipid metabolism	8	1027	26	7779	0.307692	0.0156691	0.0680119
ko04978	Mineral absorption	Organismal Systems	Digestive system	9	1027	31	7779	0.290323	0.0157589	0.0680119
ko00590	Arachidonic acid metabolism	Metabolism	Lipid metabolism	11	1027	42	7779	0.261905	0.0176699	0.0749445
ko00780	Biotin metabolism	Metabolism	Metabolism of cofactors and vitamins	3	1027	5	7779	0.6	0.0186576	0.0777928
ko03008	Ribosome biogenesis in eukaryotes	Genetic Information Processing	Translation	29	1027	149	7779	0.194631	0.0191733	0.0786104
ko00430	Taurine and hypotaurine metabolism	Metabolism	Metabolism of other amino acids	4	1027	9	7779	0.444444	0.0219658	0.0885833
ko00051	Fructose and mannose metabolism	Metabolism	Carbohydrate metabolism	11	1027	45	7779	0.244444	0.0290037	0.113253
ko00250	Alanine, aspartate and glutamate metabolism	Metabolism	Amino acid metabolism	11	1027	45	7779	0.244444	0.0290037	0.113253
ko00564	Glycerophospholipid metabolism	Metabolism	Lipid metabolism	29	1027	156	7779	0.185897	0.0337402	0.129689
ko00020	Citrate cycle (TCA cycle)	Metabolism	Carbohydrate metabolism	36	1027	203	7779	0.17734	0.0376205	0.142341
ko00670	One carbon pool by folate	Metabolism	Metabolism of cofactors and vitamins	5	1027	15	7779	0.333333	0.038189	0.142341
ko00240	Pyrimidine metabolism	Metabolism	Nucleotide metabolism	14	1027	65	7779	0.215385	0.0415824	0.152676
ko00310	Lysine degradation	Metabolism	Amino acid metabolism	31	1027	175	7779	0.177143	0.0515072	0.186335
ko02010	ABC transporters	Environmental Information Processing	Membrane transport	16	1027	80	7779	0.2	0.0563131	0.200768
ko00220	Arginine biosynthesis	Metabolism	Amino acid metabolism	9	1027	40	7779	0.225	0.0727439	0.255643
ko04714	Thermogenesis	Organismal Systems	Environmental adaptation	54	1027	340	7779	0.158824	0.0815271	0.282474
ko04145	Phagosome	Cellular Processes	Transport and catabolism	29	1027	170	7779	0.170588	0.085889	0.292993
ko00471	D-Glutamine and D-glutamate metabolism	Metabolism	Metabolism of other amino acids	2	1027	4	7779	0.5	0.0870351	0.292993
ko00510	N-Glycan biosynthesis	Metabolism	Glycan biosynthesis and metabolism	13	1027	66	7779	0.19697	0.0881361	0.292993
ko00740	Riboflavin metabolism	Metabolism	Metabolism of cofactors and vitamins	4	1027	14	7779	0.285714	0.102222	0.335288
ko04721	Synaptic vesicle cycle	Organismal Systems	Nervous system	17	1027	96	7779	0.177083	0.124727	0.403721
ko00350	Tyrosine metabolism	Metabolism	Amino acid metabolism	10	1027	51	7779	0.196078	0.12743	0.407114
ko00261	Monobactam biosynthesis	Metabolism	Biosynthesis of other secondary metabolites	1	1027	1	7779	1	0.132022	0.411107
ko00300	Lysine biosynthesis	Metabolism	Amino acid metabolism	1	1027	1	7779	1	0.132022	0.411107
ko00400	Phenylalanine, tyrosine and tryptophan biosynthesis	Metabolism	Amino acid metabolism	3	1027	10	7779	0.3	0.135318	0.416102
ko04977	Vitamin digestion and absorption	Organismal Systems	Digestive system	13	1027	72	7779	0.180556	0.147687	0.448531
ko04142	Lysosome	Cellular Processes	Transport and catabolism	34	1027	218	7779	0.155963	0.168447	0.505341
ko04975	Fat digestion and absorption	Organismal Systems	Digestive system	14	1027	83	7779	0.168675	0.199935	0.592578
ko00531	Glycosaminoglycan degradation	Metabolism	Glycan biosynthesis and metabolism	4	1027	19	7779	0.210526	0.235909	0.684863
ko04920	Adipocytokine signaling pathway	Organismal Systems	Endocrine system	8	1027	45	7779	0.177778	0.23664	0.684863
ko03410	Base excision repair	Genetic Information Processing	Replication and repair	7	1027	39	7779	0.179487	0.249856	0.714705
ko04964	Proximal tubule bicarbonate reclamation	Organismal Systems	Excretory system	5	1027	26	7779	0.192308	0.253524	0.716862
ko00600	Sphingolipid metabolism	Metabolism	Lipid metabolism	18	1027	119	7779	0.151261	0.304047	0.849951
ko04122	Sulfur relay system	Genetic Information Processing	Folding, sorting and degradation	2	1027	9	7779	0.222222	0.337598	0.923027
ko04612	Antigen processing and presentation	Organismal Systems	Immune system	7	1027	43	7779	0.162791	0.337693	0.923027
ko00524	Neomycin, kanamycin and gentamicin biosynthesis	Metabolism	Biosynthesis of other secondary metabolites	1	1027	3	7779	0.333333	0.346116	0.935655
ko00511	Other glycan degradation	Metabolism	Glycan biosynthesis and metabolism	7	1027	44	7779	0.159091	0.360366	0.955282
ko00910	Nitrogen metabolism	Metabolism	Energy metabolism	4	1027	23	7779	0.173913	0.361143	0.955282
ko00532	Glycosaminoglycan biosynthesis - chondroitin sulfate / dermatan sulfate	Metabolism	Glycan biosynthesis and metabolism	3	1027	17	7779	0.176471	0.393576	1
ko00970	Aminoacyl-tRNA biosynthesis	Genetic Information Processing	Translation	8	1027	54	7779	0.148148	0.421693	1
ko00785	Lipoic acid metabolism	Metabolism	Metabolism of cofactors and vitamins	1	1027	4	7779	0.25	0.432477	1
ko04614	Renin-angiotensin system	Organismal Systems	Endocrine system	6	1027	41	7779	0.146341	0.461189	1
ko00900	Terpenoid backbone biosynthesis	Metabolism	Metabolism of terpenoids and polyketides	5	1027	34	7779	0.147059	0.472431	1
ko04060	Cytokine-cytokine receptor interaction	Environmental Information Processing	Signaling molecules and interaction	4	1027	27	7779	0.148148	0.485922	1
ko03010	Ribosome	Genetic Information Processing	Translation	22	1027	166	7779	0.13253	0.527539	1
ko00450	Selenocompound metabolism	Metabolism	Metabolism of other amino acids	2	1027	14	7779	0.142857	0.569092	1
ko00604	Glycosphingolipid biosynthesis - ganglio series	Metabolism	Glycan biosynthesis and metabolism	1	1027	6	7779	0.166667	0.572511	1
ko00290	Valine, leucine and isoleucine biosynthesis	Metabolism	Amino acid metabolism	1	1027	7	7779	0.142857	0.628993	1
ko04972	Pancreatic secretion	Organismal Systems	Digestive system	30	1027	241	7779	0.124481	0.666337	1
ko00563	Glycosylphosphatidylinositol (GPI)-anchor biosynthesis	Metabolism	Glycan biosynthesis and metabolism	5	1027	42	7779	0.119048	0.666993	1
ko04922	Glucagon signaling pathway	Organismal Systems	Endocrine system	14	1027	115	7779	0.121739	0.670124	1
ko04260	Cardiac muscle contraction	Organismal Systems	Circulatory system	8	1027	67	7779	0.119403	0.674612	1
ko00770	Pantothenate and CoA biosynthesis	Metabolism	Metabolism of cofactors and vitamins	5	1027	44	7779	0.113636	0.707549	1
ko00440	Phosphonate and phosphinate metabolism	Metabolism	Metabolism of other amino acids	1	1027	9	7779	0.111111	0.720571	1
ko00230	Purine metabolism	Metabolism	Nucleotide metabolism	24	1027	201	7779	0.119403	0.734426	1
ko04640	Hematopoietic cell lineage	Organismal Systems	Immune system	3	1027	28	7779	0.107143	0.734737	1
ko04974	Protein digestion and absorption	Organismal Systems	Digestive system	47	1027	386	7779	0.121762	0.751396	1
ko03440	Homologous recombination	Genetic Information Processing	Replication and repair	4	1027	40	7779	0.1	0.792861	1
ko04723	Retrograde endocannabinoid signaling	Organismal Systems	Nervous system	18	1027	160	7779	0.1125	0.80175	1
ko04976	Bile secretion	Organismal Systems	Digestive system	11	1027	102	7779	0.107843	0.806626	1
ko04152	AMPK signaling pathway	Environmental Information Processing	Signal transduction	18	1027	161	7779	0.111801	0.809994	1
ko04923	Regulation of lipolysis in adipocytes	Organismal Systems	Endocrine system	8	1027	77	7779	0.103896	0.814663	1
ko04110	Cell cycle	Cellular Processes	Cell growth and death	15	1027	138	7779	0.108696	0.826698	1
ko03450	Non-homologous end-joining	Genetic Information Processing	Replication and repair	2	1027	23	7779	0.0869565	0.827136	1
ko04740	Olfactory transduction	Organismal Systems	Sensory system	5	1027	52	7779	0.0961538	0.834484	1
ko00562	Inositol phosphate metabolism	Metabolism	Carbohydrate metabolism	11	1027	105	7779	0.104762	0.835398	1
ko00533	Glycosaminoglycan biosynthesis - keratan sulfate	Metabolism	Glycan biosynthesis and metabolism	1	1027	13	7779	0.0769231	0.841529	1
ko04150	mTOR signaling pathway	Environmental Information Processing	Signal transduction	19	1027	176	7779	0.107955	0.858093	1
ko00591	Linoleic acid metabolism	Metabolism	Lipid metabolism	1	1027	14	7779	0.0714286	0.862486	1
ko00073	Cutin, suberine and wax biosynthesis	Metabolism	Lipid metabolism	3	1027	36	7779	0.0833333	0.871887	1
ko00061	Fatty acid biosynthesis	Metabolism	Lipid metabolism	4	1027	46	7779	0.0869565	0.87408	1
ko00565	Ether lipid metabolism	Metabolism	Lipid metabolism	3	1027	37	7779	0.0810811	0.883647	1
ko04217	Necroptosis	Cellular Processes	Cell growth and death	9	1027	94	7779	0.0957447	0.88874	1
ko04071	Sphingolipid signaling pathway	Environmental Information Processing	Signal transduction	15	1027	147	7779	0.102041	0.889464	1
ko04137	Mitophagy - animal	Cellular Processes	Transport and catabolism	4	1027	51	7779	0.0784314	0.919148	1
ko04216	Ferroptosis	Cellular Processes	Cell growth and death	12	1027	127	7779	0.0944882	0.923447	1
ko04725	Cholinergic synapse	Organismal Systems	Nervous system	13	1027	136	7779	0.0955882	0.923544	1
ko04066	HIF-1 signaling pathway	Environmental Information Processing	Signal transduction	10	1027	110	7779	0.0909091	0.929072	1
ko04350	TGF-beta signaling pathway	Environmental Information Processing	Signal transduction	4	1027	53	7779	0.0754717	0.932699	1
ko04370	VEGF signaling pathway	Environmental Information Processing	Signal transduction	4	1027	54	7779	0.0740741	0.938674	1
ko00534	Glycosaminoglycan biosynthesis - heparan sulfate / heparin	Metabolism	Glycan biosynthesis and metabolism	1	1027	20	7779	0.05	0.941311	1
ko04742	Taste transduction	Organismal Systems	Sensory system	2	1027	35	7779	0.0571429	0.955787	1
ko04744	Phototransduction	Organismal Systems	Sensory system	1	1027	23	7779	0.0434783	0.961669	1
ko04213	Longevity regulating pathway - multiple species	Organismal Systems	Aging	11	1027	129	7779	0.0852713	0.963205	1
ko04215	Apoptosis - multiple species	Cellular Processes	Cell growth and death	1	1027	25	7779	0.04	0.971149	1
ko04115	p53 signaling pathway	Cellular Processes	Cell growth and death	5	1027	73	7779	0.0684932	0.972164	1
ko04120	Ubiquitin mediated proteolysis	Genetic Information Processing	Folding, sorting and degradation	12	1027	145	7779	0.0827586	0.976633	1
ko04918	Thyroid hormone synthesis	Organismal Systems	Endocrine system	6	1027	89	7779	0.0674157	0.982988	1
ko00603	Glycosphingolipid biosynthesis - globo and isoglobo series	Metabolism	Glycan biosynthesis and metabolism	1	1027	29	7779	0.0344828	0.983658	1
ko04727	GABAergic synapse	Organismal Systems	Nervous system	7	1027	100	7779	0.07	0.983709	1
ko04212	Longevity regulating pathway - worm	Organismal Systems	Aging	13	1027	160	7779	0.08125	0.984057	1
ko04610	Complement and coagulation cascades	Organismal Systems	Immune system	3	1027	58	7779	0.0517241	0.987195	1
ko04917	Prolactin signaling pathway	Organismal Systems	Endocrine system	6	1027	94	7779	0.0638298	0.989257	1
ko04711	Circadian rhythm - fly	Organismal Systems	Environmental adaptation	1	1027	33	7779	0.030303	0.990747	1
ko04340	Hedgehog signaling pathway	Environmental Information Processing	Signal transduction	2	1027	49	7779	0.0408163	0.991934	1
ko04659	Th17 cell differentiation	Organismal Systems	Immune system	2	1027	49	7779	0.0408163	0.991934	1
ko04392	Hippo signaling pathway - multiple species	Environmental Information Processing	Signal transduction	1	1027	34	7779	0.0294118	0.991974	1
ko04962	Vasopressin-regulated water reabsorption	Organismal Systems	Excretory system	1	1027	34	7779	0.0294118	0.991974	1
ko03420	Nucleotide excision repair	Genetic Information Processing	Replication and repair	19	1027	229	7779	0.0829694	0.992866	1
ko04664	Fc epsilon RI signaling pathway	Organismal Systems	Immune system	3	1027	64	7779	0.046875	0.993499	1
ko04330	Notch signaling pathway	Environmental Information Processing	Signal transduction	9	1027	133	7779	0.0676692	0.994253	1
ko04214	Apoptosis - fly	Cellular Processes	Cell growth and death	6	1027	101	7779	0.0594059	0.99447	1
ko04657	IL-17 signaling pathway	Organismal Systems	Immune system	5	1027	91	7779	0.0549451	0.995191	1
ko00232	Caffeine metabolism	Metabolism	Biosynthesis of other secondary metabolites	1	1027	38	7779	0.0263158	0.995457	1
ko04913	Ovarian steroidogenesis	Organismal Systems	Endocrine system	2	1027	54	7779	0.037037	0.995687	1
ko04970	Salivary secretion	Organismal Systems	Digestive system	10	1027	147	7779	0.0680272	0.995746	1
ko04662	B cell receptor signaling pathway	Organismal Systems	Immune system	3	1027	68	7779	0.0441176	0.995898	1
ko04540	Gap junction	Cellular Processes	Cellular community - eukaryotes	7	1027	116	7779	0.0603448	0.996173	1
ko04070	Phosphatidylinositol signaling system	Environmental Information Processing	Signal transduction	10	1027	149	7779	0.0671141	0.99641	1
ko04218	Cellular senescence	Cellular Processes	Cell growth and death	11	1027	160	7779	0.06875	0.996576	1
ko04068	FoxO signaling pathway	Environmental Information Processing	Signal transduction	10	1027	150	7779	0.0666667	0.996704	1
ko04620	Toll-like receptor signaling pathway	Organismal Systems	Immune system	3	1027	70	7779	0.0428571	0.996749	1
ko04211	Longevity regulating pathway	Organismal Systems	Aging	7	1027	119	7779	0.0588235	0.997119	1
ko04726	Serotonergic synapse	Organismal Systems	Nervous system	4	1027	84	7779	0.047619	0.997171	1
ko04512	ECM-receptor interaction	Environmental Information Processing	Signaling molecules and interaction	24	1027	291	7779	0.0824742	0.997287	1
ko03050	Proteasome	Genetic Information Processing	Folding, sorting and degradation	2	1027	58	7779	0.0344828	0.997401	1
ko04724	Glutamatergic synapse	Organismal Systems	Nervous system	5	1027	97	7779	0.0515464	0.99741	1
ko04658	Th1 and Th2 cell differentiation	Organismal Systems	Immune system	3	1027	73	7779	0.0410959	0.997712	1
ko00514	Other types of O-glycan biosynthesis	Metabolism	Glycan biosynthesis and metabolism	1	1027	43	7779	0.0232558	0.997771	1
ko04730	Long-term depression	Organismal Systems	Nervous system	4	1027	87	7779	0.045977	0.997968	1
ko04960	Aldosterone-regulated sodium reabsorption	Organismal Systems	Excretory system	1	1027	44	7779	0.0227273	0.998067	1
ko04625	C-type lectin receptor signaling pathway	Organismal Systems	Immune system	3	1027	75	7779	0.04	0.998193	1
ko04650	Natural killer cell mediated cytotoxicity	Organismal Systems	Immune system	3	1027	77	7779	0.038961	0.998574	1
ko04341	Hedgehog signaling pathway - fly	Environmental Information Processing	Signal transduction	1	1027	47	7779	0.0212766	0.998739	1
ko04550	Signaling pathways regulating pluripotency of stem cells	Cellular Processes	Cellular community - eukaryotes	7	1027	128	7779	0.0546875	0.998796	1
ko04666	Fc gamma R-mediated phagocytosis	Organismal Systems	Immune system	7	1027	129	7779	0.0542636	0.998909	1
ko04013	MAPK signaling pathway - fly	Environmental Information Processing	Signal transduction	12	1027	185	7779	0.0648649	0.998995	1
ko04750	Inflammatory mediator regulation of TRP channels	Organismal Systems	Sensory system	5	1027	108	7779	0.0462963	0.999196	1
ko04914	Progesterone-mediated oocyte maturation	Organismal Systems	Endocrine system	5	1027	108	7779	0.0462963	0.999196	1
ko04390	Hippo signaling pathway	Environmental Information Processing	Signal transduction	7	1027	133	7779	0.0526316	0.999268	1
ko04360	Axon guidance	Organismal Systems	Development	10	1027	167	7779	0.0598802	0.999269	1
ko04623	Cytosolic DNA-sensing pathway	Organismal Systems	Immune system	2	1027	68	7779	0.0294118	0.999279	1
ko03460	Fanconi anemia pathway	Genetic Information Processing	Replication and repair	14	1027	211	7779	0.0663507	0.999338	1
ko04320	Dorso-ventral axis formation	Organismal Systems	Development	7	1027	134	7779	0.0522388	0.999338	1
ko04380	Osteoclast differentiation	Organismal Systems	Development	3	1027	85	7779	0.0352941	0.999454	1
ko04630	Jak-STAT signaling pathway	Environmental Information Processing	Signal transduction	3	1027	85	7779	0.0352941	0.999454	1
ko04910	Insulin signaling pathway	Organismal Systems	Endocrine system	13	1027	204	7779	0.0637255	0.999511	1
ko04080	Neuroactive ligand-receptor interaction	Environmental Information Processing	Signaling molecules and interaction	22	1027	297	7779	0.0740741	0.999541	1
ko04713	Circadian entrainment	Organismal Systems	Environmental adaptation	7	1027	139	7779	0.0503597	0.999601	1
ko04927	Cortisol synthesis and secretion	Organismal Systems	Endocrine system	2	1027	73	7779	0.0273973	0.999623	1
ko04971	Gastric acid secretion	Organismal Systems	Digestive system	3	1027	89	7779	0.0337079	0.999664	1
ko04520	Adherens junction	Cellular Processes	Cellular community - eukaryotes	6	1027	130	7779	0.0461538	0.999713	1
ko04072	Phospholipase D signaling pathway	Environmental Information Processing	Signal transduction	7	1027	143	7779	0.048951	0.999735	1
ko04916	Melanogenesis	Organismal Systems	Endocrine system	5	1027	119	7779	0.0420168	0.99976	1
ko04668	TNF signaling pathway	Environmental Information Processing	Signal transduction	2	1027	77	7779	0.025974	0.999777	1
ko04012	ErbB signaling pathway	Environmental Information Processing	Signal transduction	3	1027	96	7779	0.03125	0.999858	1
ko04621	NOD-like receptor signaling pathway	Organismal Systems	Immune system	4	1027	111	7779	0.036036	0.99987	1
ko04151	PI3K-Akt signaling pathway	Environmental Information Processing	Signal transduction	28	1027	375	7779	0.0746667	0.999884	1
ko04919	Thyroid hormone signaling pathway	Organismal Systems	Endocrine system	11	1027	201	7779	0.0547264	0.999914	1
ko04062	Chemokine signaling pathway	Organismal Systems	Immune system	8	1027	167	7779	0.0479042	0.999923	1
ko04722	Neurotrophin signaling pathway	Organismal Systems	Nervous system	5	1027	130	7779	0.0384615	0.999931	1
ko04310	Wnt signaling pathway	Environmental Information Processing	Signal transduction	15	1027	248	7779	0.0604839	0.999932	1
ko04210	Apoptosis	Cellular Processes	Cell growth and death	7	1027	158	7779	0.0443038	0.999946	1
ko04020	Calcium signaling pathway	Environmental Information Processing	Signal transduction	11	1027	211	7779	0.0521327	0.999967	1
ko04670	Leukocyte transendothelial migration	Organismal Systems	Immune system	2	1027	94	7779	0.0212766	0.999976	1
ko04915	Estrogen signaling pathway	Organismal Systems	Endocrine system	6	1027	154	7779	0.038961	0.999979	1
ko04924	Renin secretion	Organismal Systems	Endocrine system	2	1027	95	7779	0.0210526	0.999979	1
ko03020	RNA polymerase	Genetic Information Processing	Transcription	5	1027	141	7779	0.035461	0.999981	1
ko04728	Dopaminergic synapse	Organismal Systems	Nervous system	3	1027	113	7779	0.0265487	0.999983	1
ko04745	Phototransduction - fly	Organismal Systems	Sensory system	2	1027	99	7779	0.020202	0.999988	1
ko04114	Oocyte meiosis	Cellular Processes	Cell growth and death	5	1027	147	7779	0.0340136	0.99999	1
ko04022	cGMP-PKG signaling pathway	Environmental Information Processing	Signal transduction	8	1027	187	7779	0.0427807	0.999991	1
ko04270	Vascular smooth muscle contraction	Organismal Systems	Circulatory system	6	1027	163	7779	0.0368098	0.999993	1
ko03018	RNA degradation	Genetic Information Processing	Folding, sorting and degradation	10	1027	215	7779	0.0465116	0.999993	1
ko04912	GnRH signaling pathway	Organismal Systems	Endocrine system	3	1027	121	7779	0.0247934	0.999994	1
ko04720	Long-term potentiation	Organismal Systems	Nervous system	1	1027	85	7779	0.0117647	0.999995	1
ko04926	Relaxin signaling pathway	Organismal Systems	Endocrine system	16	1027	289	7779	0.0553633	0.999996	1
ko04660	T cell receptor signaling pathway	Organismal Systems	Immune system	1	1027	87	7779	0.0114943	0.999996	1
ko03015	mRNA surveillance pathway	Genetic Information Processing	Translation	13	1027	256	7779	0.0507812	0.999996	1
ko04911	Insulin secretion	Organismal Systems	Endocrine system	2	1027	108	7779	0.0185185	0.999996	1
ko04024	cAMP signaling pathway	Environmental Information Processing	Signal transduction	17	1027	303	7779	0.0561056	0.999997	1
ko04136	Autophagy - other	Cellular Processes	Transport and catabolism	5	1027	158	7779	0.0316456	0.999997	1
ko04371	Apelin signaling pathway	Environmental Information Processing	Signal transduction	6	1027	173	7779	0.0346821	0.999998	1
ko04514	Cell adhesion molecules (CAMs)	Environmental Information Processing	Signaling molecules and interaction	1	1027	92	7779	0.0108696	0.999998	1
ko04611	Platelet activation	Organismal Systems	Immune system	14	1027	278	7779	0.0503597	0.999999	1
ko04928	Parathyroid hormone synthesis, secretion and action	Organismal Systems	Endocrine system	2	1027	116	7779	0.0172414	0.999999	1
ko04261	Adrenergic signaling in cardiomyocytes	Organismal Systems	Circulatory system	3	1027	134	7779	0.0223881	0.999999	1
ko04510	Focal adhesion	Cellular Processes	Cellular community - eukaryotes	21	1027	359	7779	0.0584958	0.999999	1
ko04921	Oxytocin signaling pathway	Organismal Systems	Endocrine system	6	1027	181	7779	0.0331492	0.999999	1
ko04925	Aldosterone synthesis and secretion	Organismal Systems	Endocrine system	3	1027	138	7779	0.0217391	0.999999	1
ko03040	Spliceosome	Genetic Information Processing	Transcription	8	1027	216	7779	0.037037	1	1
ko04391	Hippo signaling pathway - fly	Environmental Information Processing	Signal transduction	4	1027	158	7779	0.0253165	1	1
ko04010	MAPK signaling pathway	Environmental Information Processing	Signal transduction	8	1027	226	7779	0.0353982	1	1
ko04810	Regulation of actin cytoskeleton	Cellular Processes	Cell motility	10	1027	253	7779	0.0395257	1	1
ko03013	RNA transport	Genetic Information Processing	Translation	10	1027	341	7779	0.0293255	1	1
ko04014	Ras signaling pathway	Environmental Information Processing	Signal transduction	6	1027	218	7779	0.0275229	1	1
ko04015	Rap1 signaling pathway	Environmental Information Processing	Signal transduction	6	1027	234	7779	0.025641	1	1
ko04140	Autophagy - animal	Cellular Processes	Transport and catabolism	8	1027	276	7779	0.0289855	1	1
ko04144	Endocytosis	Cellular Processes	Transport and catabolism	10	1027	264	7779	0.0378788	1	1
ko04530	Tight junction	Cellular Processes	Cellular community - eukaryotes	5	1027	223	7779	0.0224215	1	1
ko04624	Toll and Imd signaling pathway	Organismal Systems	Immune system	2	1027	146	7779	0.0136986	1	1

## Sheet: GO
GO Term ID	GO Term	Level 1	Level 2	Term Candidate Gene Num	Total Candidate Gene Num	Term Gene Num	Total Gene Num	Rich Ratio	P value	Q value
GO:0003824	catalytic activity	molecular_function	catalytic activity	1094	1774	3823	7766	0.286163	3.50417e-33	8.60975e-30
GO:0044281	small molecule metabolic process	biological_process	metabolic process	157	928	423	4181	0.371158	1.15902e-13	1.42386e-10
GO:0005737	cytoplasm	cellular_component	cell	262	1140	960	5891	0.272917	3.18866e-11	2.61151e-08
GO:0005975	carbohydrate metabolic process	biological_process	metabolic process	89	928	220	4181	0.404545	2.92075e-10	1.43526e-07
GO:0016491	oxidoreductase activity	molecular_function	catalytic activity	222	1774	676	7766	0.328402	2.90049e-10	1.43526e-07
GO:0043436	oxoacid metabolic process	biological_process	cellular process	87	928	219	4181	0.39726	1.40809e-09	5.76612e-07
GO:0008152	metabolic process	biological_process	metabolic process	556	928	2146	4181	0.259087	1.6782e-09	5.89049e-07
GO:0006082	organic acid metabolic process	biological_process	cellular process	87	928	221	4181	0.393665	2.40834e-09	7.09839e-07
GO:0017144	drug metabolic process	biological_process	cellular process	77	928	188	4181	0.409574	2.60014e-09	7.09839e-07
GO:0019752	carboxylic acid metabolic process	biological_process	cellular process	84	928	216	4181	0.388889	9.2189e-09	2.26508e-06
GO:0071704	organic substance metabolic process	biological_process	metabolic process	521	928	2028	4181	0.256903	7.92113e-08	1.76929e-05
GO:0006091	generation of precursor metabolites and energy	biological_process	cellular process	32	928	60	4181	0.533333	1.14304e-07	2.09616e-05
GO:0016616	oxidoreductase activity, acting on the CH-OH group of donors, NAD or NADP as acceptor	molecular_function	catalytic activity	24	1774	38	7766	0.631579	1.14752e-07	2.09616e-05
GO:0051186	cofactor metabolic process	biological_process	cellular process	40	928	83	4181	0.481928	1.19439e-07	2.09616e-05
GO:0055085	transmembrane transport	biological_process	localization	73	928	192	4181	0.380208	2.67925e-07	4.38862e-05
GO:0016627	oxidoreductase activity, acting on the CH-CH group of donors	molecular_function	catalytic activity	25	1774	42	7766	0.595238	3.27281e-07	5.02581e-05
GO:0006810	transport	biological_process	localization	161	928	519	4181	0.310212	3.72028e-07	5.26017e-05
GO:0044444	cytoplasmic part	cellular_component	cell	187	1140	704	5891	0.265625	3.85361e-07	5.26017e-05
GO:0016999	antibiotic metabolic process	biological_process	cellular process	20	928	31	4181	0.645161	4.70905e-07	6.03756e-05
GO:0051234	establishment of localization	biological_process	localization	161	928	521	4181	0.309021	4.91458e-07	6.03756e-05
GO:0046434	organophosphate catabolic process	biological_process	cellular process	16	928	22	4181	0.727273	5.87414e-07	6.56035e-05
GO:0055114	oxidation-reduction process	biological_process	metabolic process	35	928	72	4181	0.486111	5.73754e-07	6.56035e-05
GO:0009166	nucleotide catabolic process	biological_process	cellular process	13	928	16	4181	0.8125	8.40363e-07	8.97727e-05
GO:0015020	glucuronosyltransferase activity	molecular_function	catalytic activity	22	1774	36	7766	0.611111	8.91969e-07	9.13153e-05
GO:0050662	coenzyme binding	molecular_function	binding	80	1774	216	7766	0.37037	1.26663e-06	0.000124484
GO:0042175	nuclear outer membrane-endoplasmic reticulum membrane network	cellular_component	cell	31	1140	71	5891	0.43662	2.16858e-06	0.000204603
GO:0051188	cofactor biosynthetic process	biological_process	cellular process	27	928	52	4181	0.519231	2.27411e-06	0.000204603
GO:0051287	NAD binding	molecular_function	binding	19	1774	30	7766	0.633333	2.33166e-06	0.000204603
GO:0015988	energy coupled proton transmembrane transport, against electrochemical gradient	biological_process	localization	13	928	17	4181	0.764706	2.84596e-06	0.000211895
GO:0015991	ATP hydrolysis coupled proton transport	biological_process	localization	13	928	17	4181	0.764706	2.84596e-06	0.000211895
GO:0090662	ATP hydrolysis coupled transmembrane transport	biological_process	localization	13	928	17	4181	0.764706	2.84596e-06	0.000211895
GO:0099131	ATP hydrolysis coupled ion transmembrane transport	biological_process	localization	13	928	17	4181	0.764706	2.84596e-06	0.000211895
GO:0099132	ATP hydrolysis coupled cation transmembrane transport	biological_process	localization	13	928	17	4181	0.764706	2.84596e-06	0.000211895
GO:0051179	localization	biological_process	localization	163	928	543	4181	0.300184	3.16409e-06	0.000228652
GO:0005789	endoplasmic reticulum membrane	cellular_component	organelle part	30	1140	70	5891	0.428571	5.03017e-06	0.000343309
GO:0098827	endoplasmic reticulum subcompartment	cellular_component	organelle part	30	1140	70	5891	0.428571	5.03017e-06	0.000343309
GO:0006732	coenzyme metabolic process	biological_process	cellular process	27	928	54	4181	0.5	5.81428e-06	0.000378919
GO:0098805	whole membrane	cellular_component	membrane	25	1140	54	5891	0.462963	5.86036e-06	0.000378919
GO:0005777	peroxisome	cellular_component	cell	14	1140	22	5891	0.636364	6.43512e-06	0.000395277
GO:0042579	microbody	cellular_component	cell	14	1140	22	5891	0.636364	6.43512e-06	0.000395277
GO:0031090	organelle membrane	cellular_component	organelle part	66	1140	206	5891	0.320388	7.16014e-06	0.000418868
GO:0044432	endoplasmic reticulum part	cellular_component	organelle part	30	1140	71	5891	0.422535	7.12402e-06	0.000418868
GO:0009056	catabolic process	biological_process	metabolic process	88	928	262	4181	0.335878	7.96317e-06	0.000455012
GO:1901292	nucleoside phosphate catabolic process	biological_process	cellular process	13	928	18	4181	0.722222	8.16658e-06	0.000456029
GO:0006260	DNA replication	biological_process	cellular process	28	928	58	4181	0.482759	9.2939e-06	0.000507447
GO:0048037	cofactor binding	molecular_function	binding	142	1774	452	7766	0.314159	9.66619e-06	0.0005163
GO:0005783	endoplasmic reticulum	cellular_component	cell	37	1140	97	5891	0.381443	1.12273e-05	0.000586923
GO:0016787	hydrolase activity	molecular_function	catalytic activity	461	1774	1731	7766	0.26632	1.47737e-05	0.000756226
GO:0055086	nucleobase-containing small molecule metabolic process	biological_process	cellular process	56	928	151	4181	0.370861	1.65585e-05	0.00083029
GO:0016469	proton-transporting two-sector ATPase complex	cellular_component	protein-containing complex	19	1140	38	5891	0.5	1.99271e-05	0.000979217
GO:0033176	proton-transporting V-type ATPase complex	cellular_component	protein-containing complex	11	1140	16	5891	0.6875	2.28086e-05	0.00109884
GO:0005739	mitochondrion	cellular_component	cell	67	1140	217	5891	0.308756	2.39692e-05	0.00113254
GO:0008194	UDP-glycosyltransferase activity	molecular_function	catalytic activity	27	1774	56	7766	0.482143	2.57659e-05	0.00119447
GO:0006099	tricarboxylic acid cycle	biological_process	cellular process	16	928	27	4181	0.592593	3.26346e-05	0.00138247
GO:0006101	citrate metabolic process	biological_process	cellular process	16	928	27	4181	0.592593	3.26346e-05	0.00138247
GO:0009060	aerobic respiration	biological_process	cellular process	16	928	27	4181	0.592593	3.26346e-05	0.00138247
GO:0072350	tricarboxylic acid metabolic process	biological_process	cellular process	16	928	27	4181	0.592593	3.26346e-05	0.00138247
GO:0072524	pyridine-containing compound metabolic process	biological_process	cellular process	16	928	27	4181	0.592593	3.26346e-05	0.00138247
GO:0044248	cellular catabolic process	biological_process	cellular process	69	928	203	4181	0.339901	5.17814e-05	0.00215639
GO:0015980	energy derivation by oxidation of organic compounds	biological_process	cellular process	23	928	48	4181	0.479167	6.80449e-05	0.00278644
GO:0072521	purine-containing compound metabolic process	biological_process	cellular process	36	928	89	4181	0.404494	6.99138e-05	0.00281604
GO:0044433	cytoplasmic vesicle part	cellular_component	organelle part	18	1140	38	5891	0.473684	8.22743e-05	0.00326045
GO:0032787	monocarboxylic acid metabolic process	biological_process	cellular process	29	928	67	4181	0.432836	8.40425e-05	0.00327766
GO:0012505	endomembrane system	cellular_component	cell	70	1140	238	5891	0.294118	9.03398e-05	0.00341395
GO:0031410	cytoplasmic vesicle	cellular_component	cell	21	1140	48	5891	0.4375	9.17056e-05	0.00341395
GO:0097708	intracellular vesicle	cellular_component	cell	21	1140	48	5891	0.4375	9.17056e-05	0.00341395
GO:0016758	transferase activity, transferring hexosyl groups	molecular_function	catalytic activity	42	1774	107	7766	0.392523	9.3443e-05	0.00342671
GO:0006793	phosphorus metabolic process	biological_process	cellular process	78	928	240	4181	0.325	9.6721e-05	0.00349476
GO:0045333	cellular respiration	biological_process	cellular process	21	928	43	4181	0.488372	9.94935e-05	0.00354283
GO:0008289	lipid binding	molecular_function	binding	30	1774	69	7766	0.434783	0.000107957	0.00378929
GO:0006753	nucleoside phosphate metabolic process	biological_process	cellular process	46	928	125	4181	0.368	0.000117304	0.00389481
GO:0009117	nucleotide metabolic process	biological_process	cellular process	46	928	125	4181	0.368	0.000117304	0.00389481
GO:0033178	proton-transporting two-sector ATPase complex, catalytic domain	cellular_component	protein-containing complex	11	1140	18	5891	0.611111	0.00011321	0.00389481
GO:0044238	primary metabolic process	biological_process	metabolic process	470	928	1893	4181	0.248283	0.000115238	0.00389481
GO:0098796	membrane protein complex	cellular_component	protein-containing complex	54	1140	174	5891	0.310345	0.000126426	0.0041417
GO:0031982	vesicle	cellular_component	organelle	21	1140	49	5891	0.428571	0.000131626	0.00425533
GO:0000287	magnesium ion binding	molecular_function	binding	19	1774	37	7766	0.513514	0.000140891	0.00449571
GO:0044283	small molecule biosynthetic process	biological_process	metabolic process	44	928	119	4181	0.369748	0.000145017	0.00456803
GO:1902600	proton transmembrane transport	biological_process	localization	20	928	41	4181	0.487805	0.000148584	0.00462115
GO:0019693	ribose phosphate metabolic process	biological_process	cellular process	33	928	82	4181	0.402439	0.000156577	0.00480888
GO:0006081	cellular aldehyde metabolic process	biological_process	cellular process	8	928	10	4181	0.8	0.000167483	0.00508033
GO:0006796	phosphate-containing compound metabolic process	biological_process	cellular process	76	928	237	4181	0.320675	0.00019331	0.00579222
GO:1901575	organic substance catabolic process	biological_process	metabolic process	73	928	226	4181	0.323009	0.000201681	0.00597025
GO:0044282	small molecule catabolic process	biological_process	metabolic process	19	928	39	4181	0.487179	0.000222034	0.00636478
GO:0046034	ATP metabolic process	biological_process	cellular process	22	928	48	4181	0.458333	0.000221746	0.00636478
GO:0098660	inorganic ion transmembrane transport	biological_process	localization	20	928	42	4181	0.47619	0.000225371	0.00636478
GO:0098662	inorganic cation transmembrane transport	biological_process	localization	20	928	42	4181	0.47619	0.000225371	0.00636478
GO:0019362	pyridine nucleotide metabolic process	biological_process	cellular process	14	928	25	4181	0.56	0.000237455	0.00655537
GO:0046496	nicotinamide nucleotide metabolic process	biological_process	cellular process	14	928	25	4181	0.56	0.000237455	0.00655537
GO:0012507	ER to Golgi transport vesicle membrane	cellular_component	organelle part	5	1140	5	5891	1	0.000269465	0.00719073
GO:0030127	COPII vesicle coat	cellular_component	organelle part	5	1140	5	5891	1	0.000269465	0.00719073
GO:0030134	COPII-coated ER to Golgi transport vesicle	cellular_component	cell	5	1140	5	5891	1	0.000269465	0.00719073
GO:1901135	carbohydrate derivative metabolic process	biological_process	metabolic process	89	928	289	4181	0.307958	0.000272176	0.00719073
GO:0098655	cation transmembrane transport	biological_process	localization	20	928	43	4181	0.465116	0.000334829	0.00875187
GO:0005768	endosome	cellular_component	cell	11	1140	20	5891	0.55	0.000407613	0.0104505
GO:0072525	pyridine-containing compound biosynthetic process	biological_process	cellular process	11	928	18	4181	0.611111	0.000408323	0.0104505
GO:0009144	purine nucleoside triphosphate metabolic process	biological_process	cellular process	23	928	53	4181	0.433962	0.000431307	0.0108135
GO:0009205	purine ribonucleoside triphosphate metabolic process	biological_process	cellular process	23	928	53	4181	0.433962	0.000431307	0.0108135
GO:0016740	transferase activity	molecular_function	catalytic activity	302	1774	1128	7766	0.26773	0.000456967	0.0113411
GO:0034220	ion transmembrane transport	biological_process	localization	21	928	47	4181	0.446809	0.000472387	0.0116066
GO:0006733	oxidoreduction coenzyme metabolic process	biological_process	cellular process	16	928	32	4181	0.5	0.000481327	0.0117091
GO:0006163	purine nucleotide metabolic process	biological_process	cellular process	29	928	73	4181	0.39726	0.000501761	0.0119735
GO:0009108	coenzyme biosynthetic process	biological_process	cellular process	18	928	38	4181	0.473684	0.00050194	0.0119735
GO:0044429	mitochondrial part	cellular_component	organelle part	43	1140	138	5891	0.311594	0.000547725	0.0128168
GO:0098588	bounding membrane of organelle	cellular_component	organelle part	35	1140	106	5891	0.330189	0.000542737	0.0128168
GO:0006006	glucose metabolic process	biological_process	metabolic process	7	928	9	4181	0.777778	0.000611721	0.0136784
GO:0006261	DNA-dependent DNA replication	biological_process	cellular process	13	928	24	4181	0.541667	0.00061462	0.0136784
GO:0006812	cation transport	biological_process	localization	27	928	67	4181	0.402985	0.000596275	0.0136784
GO:0009199	ribonucleoside triphosphate metabolic process	biological_process	cellular process	23	928	54	4181	0.425926	0.000596523	0.0136784
GO:0036094	small molecule binding	molecular_function	binding	314	1774	1182	7766	0.265651	0.000617951	0.0136784
GO:0044242	cellular lipid catabolic process	biological_process	cellular process	7	928	9	4181	0.777778	0.000611721	0.0136784
GO:0019637	organophosphate metabolic process	biological_process	cellular process	72	928	230	4181	0.313043	0.000630083	0.0138224
GO:1901605	alpha-amino acid metabolic process	biological_process	cellular process	20	928	45	4181	0.444444	0.000698197	0.0151811
GO:0009150	purine ribonucleotide metabolic process	biological_process	cellular process	28	928	71	4181	0.394366	0.000716935	0.0154518
GO:0031984	organelle subcompartment	cellular_component	organelle part	43	1140	140	5891	0.307143	0.000764975	0.0163439
GO:0004035	alkaline phosphatase activity	molecular_function	catalytic activity	6	1774	7	7766	0.857143	0.000795132	0.0168417
GO:0006270	DNA replication initiation	biological_process	cellular process	9	928	14	4181	0.642857	0.000846182	0.0177698
GO:0016810	hydrolase activity, acting on carbon-nitrogen (but not peptide) bonds	molecular_function	catalytic activity	25	1774	60	7766	0.416667	0.000856324	0.0178304
GO:0016054	organic acid catabolic process	biological_process	cellular process	12	928	22	4181	0.545455	0.000921364	0.0188649
GO:0046395	carboxylic acid catabolic process	biological_process	cellular process	12	928	22	4181	0.545455	0.000921364	0.0188649
GO:0016614	oxidoreductase activity, acting on CH-OH group of donors	molecular_function	catalytic activity	34	1774	90	7766	0.377778	0.000948507	0.0192602
GO:0005778	peroxisomal membrane	cellular_component	organelle part	6	1140	8	5891	0.75	0.00101479	0.019512
GO:0016651	oxidoreductase activity, acting on NAD(P)H	molecular_function	catalytic activity	15	1774	30	7766	0.5	0.0010165	0.019512
GO:0031903	microbody membrane	cellular_component	organelle part	6	1140	8	5891	0.75	0.00101479	0.019512
GO:0033180	proton-transporting V-type ATPase, V1 domain	cellular_component	protein-containing complex	6	1140	8	5891	0.75	0.00101479	0.019512
GO:0042555	MCM complex	cellular_component	protein-containing complex	6	1140	8	5891	0.75	0.00101479	0.019512
GO:0044438	microbody part	cellular_component	organelle part	6	1140	8	5891	0.75	0.00101479	0.019512
GO:0044439	peroxisomal part	cellular_component	organelle part	6	1140	8	5891	0.75	0.00101479	0.019512
GO:0016628	oxidoreductase activity, acting on the CH-CH group of donors, NAD or NADP as acceptor	molecular_function	catalytic activity	9	1774	14	7766	0.642857	0.0010685	0.0200406
GO:0032440	2-alkenal reductase [NAD(P)] activity	molecular_function	catalytic activity	9	1774	14	7766	0.642857	0.0010685	0.0200406
GO:0047522	15-oxoprostaglandin 13-oxidase activity	molecular_function	catalytic activity	9	1774	14	7766	0.642857	0.0010685	0.0200406
GO:0016052	carbohydrate catabolic process	biological_process	metabolic process	10	928	17	4181	0.588235	0.0011507	0.0212577
GO:0042737	drug catabolic process	biological_process	cellular process	10	928	17	4181	0.588235	0.0011507	0.0212577
GO:0006090	pyruvate metabolic process	biological_process	cellular process	8	928	12	4181	0.666667	0.00119526	0.0217537
GO:0009069	serine family amino acid metabolic process	biological_process	cellular process	8	928	12	4181	0.666667	0.00119526	0.0217537
GO:0006629	lipid metabolic process	biological_process	metabolic process	83	928	278	4181	0.298561	0.00127145	0.0229703
GO:0019439	aromatic compound catabolic process	biological_process	cellular process	27	928	70	4181	0.385714	0.00132026	0.023678
GO:0005779	integral component of peroxisomal membrane	cellular_component	organelle part	5	1140	6	5891	0.833333	0.00135698	0.0239864
GO:0031231	intrinsic component of peroxisomal membrane	cellular_component	organelle part	5	1140	6	5891	0.833333	0.00135698	0.0239864
GO:0009126	purine nucleoside monophosphate metabolic process	biological_process	cellular process	23	928	57	4181	0.403509	0.0014615	0.0252881
GO:0009141	nucleoside triphosphate metabolic process	biological_process	cellular process	23	928	57	4181	0.403509	0.0014615	0.0252881
GO:0009167	purine ribonucleoside monophosphate metabolic process	biological_process	cellular process	23	928	57	4181	0.403509	0.0014615	0.0252881
GO:0016798	hydrolase activity, acting on glycosyl bonds	molecular_function	catalytic activity	40	1774	113	7766	0.353982	0.00155281	0.0266801
GO:0006779	porphyrin-containing compound biosynthetic process	biological_process	cellular process	7	928	10	4181	0.7	0.00164828	0.0271799
GO:0007031	peroxisome organization	biological_process	cellular component organization or biogenesis	7	928	10	4181	0.7	0.00164828	0.0271799
GO:0009135	purine nucleoside diphosphate metabolic process	biological_process	cellular process	7	928	10	4181	0.7	0.00164828	0.0271799
GO:0009179	purine ribonucleoside diphosphate metabolic process	biological_process	cellular process	7	928	10	4181	0.7	0.00164828	0.0271799
GO:0009185	ribonucleoside diphosphate metabolic process	biological_process	cellular process	7	928	10	4181	0.7	0.00164828	0.0271799
GO:0046031	ADP metabolic process	biological_process	cellular process	7	928	10	4181	0.7	0.00164828	0.0271799
GO:0034404	nucleobase-containing small molecule biosynthetic process	biological_process	cellular process	14	928	29	4181	0.482759	0.00167732	0.0274745
GO:0004553	hydrolase activity, hydrolyzing O-glycosyl compounds	molecular_function	catalytic activity	38	1774	107	7766	0.35514	0.00187889	0.0305724
GO:0009259	ribonucleotide metabolic process	biological_process	cellular process	28	928	75	4181	0.373333	0.00193386	0.0312598
GO:0006096	glycolytic process	biological_process	cellular process	6	928	8	4181	0.75	0.00217517	0.0340408
GO:0006165	nucleoside diphosphate phosphorylation	biological_process	cellular process	6	928	8	4181	0.75	0.00217517	0.0340408
GO:0006757	ATP generation from ADP	biological_process	cellular process	6	928	8	4181	0.75	0.00217517	0.0340408
GO:0042866	pyruvate biosynthetic process	biological_process	cellular process	6	928	8	4181	0.75	0.00217517	0.0340408
GO:0046939	nucleotide phosphorylation	biological_process	cellular process	6	928	8	4181	0.75	0.00217517	0.0340408
GO:0006520	cellular amino acid metabolic process	biological_process	cellular process	39	928	115	4181	0.33913	0.00232071	0.0360886
GO:0009110	vitamin biosynthetic process	biological_process	cellular process	4	928	4	4181	1	0.00241481	0.0370824
GO:0042364	water-soluble vitamin biosynthetic process	biological_process	cellular process	4	928	4	4181	1	0.00241481	0.0370824
GO:0016634	oxidoreductase activity, acting on the CH-CH group of donors, oxygen as acceptor	molecular_function	catalytic activity	6	1774	8	7766	0.75	0.00256249	0.0391058
GO:0006783	heme biosynthetic process	biological_process	cellular process	5	928	6	4181	0.833333	0.00261476	0.0396572
GO:0016053	organic acid biosynthetic process	biological_process	cellular process	27	928	73	4181	0.369863	0.00270389	0.0405088
GO:0046394	carboxylic acid biosynthetic process	biological_process	cellular process	27	928	73	4181	0.369863	0.00270389	0.0405088
GO:0009123	nucleoside monophosphate metabolic process	biological_process	cellular process	24	928	63	4181	0.380952	0.00292128	0.0435005
GO:0004448	isocitrate dehydrogenase activity	molecular_function	catalytic activity	5	1774	6	7766	0.833333	0.00300993	0.0440202
GO:0016757	transferase activity, transferring glycosyl groups	molecular_function	catalytic activity	49	1774	149	7766	0.328859	0.0029777	0.0440202
GO:0090482	vitamin transmembrane transporter activity	molecular_function	transporter activity	5	1774	6	7766	0.833333	0.00300993	0.0440202
GO:0019359	nicotinamide nucleotide biosynthetic process	biological_process	cellular process	9	928	16	4181	0.5625	0.00312937	0.0452286
GO:0019363	pyridine nucleotide biosynthetic process	biological_process	cellular process	9	928	16	4181	0.5625	0.00312937	0.0452286
GO:0005740	mitochondrial envelope	cellular_component	organelle part	35	1140	116	5891	0.301724	0.00317976	0.0454225
GO:0010008	endosome membrane	cellular_component	organelle part	7	1140	12	5891	0.583333	0.00317258	0.0454225
GO:0016811	hydrolase activity, acting on carbon-nitrogen (but not peptide) bonds, in linear amides	molecular_function	catalytic activity	16	1774	36	7766	0.444444	0.00329263	0.046763
GO:0030135	coated vesicle	cellular_component	cell	9	1140	18	5891	0.5	0.00331437	0.0468012
GO:0000166	nucleotide binding	molecular_function	binding	290	1774	1112	7766	0.260791	0.00338256	0.0472213
GO:1901265	nucleoside phosphate binding	molecular_function	binding	290	1774	1112	7766	0.260791	0.00338256	0.0472213
GO:0006778	porphyrin-containing compound metabolic process	biological_process	cellular process	7	928	11	4181	0.636364	0.00366746	0.0497842
GO:0006888	ER to Golgi vesicle-mediated transport	biological_process	localization	7	928	11	4181	0.636364	0.00366746	0.0497842
GO:0009132	nucleoside diphosphate metabolic process	biological_process	cellular process	7	928	11	4181	0.636364	0.00366746	0.0497842
GO:0033014	tetrapyrrole biosynthetic process	biological_process	cellular process	7	928	11	4181	0.636364	0.00366746	0.0497842
GO:0043094	cellular metabolic compound salvage	biological_process	cellular process	7	928	11	4181	0.636364	0.00366746	0.0497842
GO:1901361	organic cyclic compound catabolic process	biological_process	metabolic process	24	928	64	4181	0.375	0.00371438	0.0501441
GO:0008652	cellular amino acid biosynthetic process	biological_process	cellular process	11	928	22	4181	0.5	0.00373516	0.0501491
GO:0016860	intramolecular oxidoreductase activity	molecular_function	catalytic activity	9	1774	16	7766	0.5625	0.00389089	0.0519561
GO:0015672	monovalent inorganic cation transport	biological_process	localization	21	928	54	4181	0.388889	0.00393541	0.0522665
GO:0030658	transport vesicle membrane	cellular_component	organelle part	5	1140	7	5891	0.714286	0.00399031	0.0524289
GO:0033179	proton-transporting V-type ATPase, V0 domain	cellular_component	protein-containing complex	5	1140	7	5891	0.714286	0.00399031	0.0524289
GO:0031967	organelle envelope	cellular_component	organelle part	38	1140	131	5891	0.290076	0.00459517	0.0597372
GO:0031975	envelope	cellular_component	cell	38	1140	131	5891	0.290076	0.00459517	0.0597372
GO:0009161	ribonucleoside monophosphate metabolic process	biological_process	cellular process	23	928	62	4181	0.370968	0.0052126	0.0674072
GO:0000096	sulfur amino acid metabolic process	biological_process	cellular process	6	928	9	4181	0.666667	0.00530207	0.0674984
GO:0009066	aspartate family amino acid metabolic process	biological_process	cellular process	6	928	9	4181	0.666667	0.00530207	0.0674984
GO:0046148	pigment biosynthetic process	biological_process	metabolic process	6	928	9	4181	0.666667	0.00530207	0.0674984
GO:0030120	vesicle coat	cellular_component	organelle part	8	1140	16	5891	0.5	0.00561671	0.0707705
GO:0044440	endosomal part	cellular_component	organelle part	8	1140	16	5891	0.5	0.00561671	0.0707705
GO:0008483	transaminase activity	molecular_function	catalytic activity	8	1774	14	7766	0.571429	0.00573501	0.0715155
GO:0015078	proton transmembrane transporter activity	molecular_function	transporter activity	21	1774	54	7766	0.388889	0.00576315	0.0715155
GO:0016769	transferase activity, transferring nitrogenous groups	molecular_function	catalytic activity	8	1774	14	7766	0.571429	0.00573501	0.0715155
GO:0000097	sulfur amino acid biosynthetic process	biological_process	cellular process	5	928	7	4181	0.714286	0.00747659	0.0866509
GO:0006098	pentose-phosphate shunt	biological_process	cellular process	5	928	7	4181	0.714286	0.00747659	0.0866509
GO:0006555	methionine metabolic process	biological_process	cellular process	5	928	7	4181	0.714286	0.00747659	0.0866509
GO:0006635	fatty acid beta-oxidation	biological_process	cellular process	5	928	7	4181	0.714286	0.00747659	0.0866509
GO:0006790	sulfur compound metabolic process	biological_process	cellular process	14	928	33	4181	0.424242	0.00723365	0.0866509
GO:0009062	fatty acid catabolic process	biological_process	cellular process	5	928	7	4181	0.714286	0.00747659	0.0866509
GO:0009067	aspartate family amino acid biosynthetic process	biological_process	cellular process	5	928	7	4181	0.714286	0.00747659	0.0866509
GO:0019395	fatty acid oxidation	biological_process	cellular process	5	928	7	4181	0.714286	0.00747659	0.0866509
GO:0019682	glyceraldehyde-3-phosphate metabolic process	biological_process	cellular process	5	928	7	4181	0.714286	0.00747659	0.0866509
GO:0033013	tetrapyrrole metabolic process	biological_process	cellular process	7	928	12	4181	0.583333	0.00712854	0.0866509
GO:0034440	lipid oxidation	biological_process	cellular process	5	928	7	4181	0.714286	0.00747659	0.0866509
GO:0042168	heme metabolic process	biological_process	cellular process	5	928	7	4181	0.714286	0.00747659	0.0866509
GO:0051156	glucose 6-phosphate metabolic process	biological_process	cellular process	5	928	7	4181	0.714286	0.00747659	0.0866509
GO:0072329	monocarboxylic acid catabolic process	biological_process	cellular process	5	928	7	4181	0.714286	0.00747659	0.0866509
GO:0006754	ATP biosynthetic process	biological_process	cellular process	13	928	30	4181	0.433333	0.00772822	0.0891466
GO:0044237	cellular metabolic process	biological_process	cellular process	430	928	1790	4181	0.240223	0.00781388	0.0897136
GO:0034655	nucleobase-containing compound catabolic process	biological_process	cellular process	19	928	50	4181	0.38	0.00796459	0.0910186
GO:1901136	carbohydrate derivative catabolic process	biological_process	metabolic process	9	928	18	4181	0.5	0.00863206	0.0981897
GO:1901564	organonitrogen compound metabolic process	biological_process	metabolic process	199	928	781	4181	0.254802	0.00872022	0.0982825
GO:1901607	alpha-amino acid biosynthetic process	biological_process	cellular process	10	928	21	4181	0.47619	0.00870374	0.0982825
GO:0030662	coated vesicle membrane	cellular_component	organelle part	8	1140	17	5891	0.470588	0.00883458	0.0991168
GO:0044270	cellular nitrogen compound catabolic process	biological_process	cellular process	22	928	61	4181	0.360656	0.00907704	0.101374
GO:0006544	glycine metabolic process	biological_process	biological regulation	4	928	5	4181	0.8	0.00993732	0.109982
GO:0009086	methionine biosynthetic process	biological_process	cellular process	4	928	5	4181	0.8	0.00993732	0.109982
GO:0008509	anion transmembrane transporter activity	molecular_function	transporter activity	12	1774	27	7766	0.444444	0.0104665	0.115319
GO:0001817	regulation of cytokine production	biological_process	biological regulation	3	928	3	4181	1	0.0109071	0.115512
GO:0006026	aminoglycan catabolic process	biological_process	metabolic process	6	928	10	4181	0.6	0.0107828	0.115512
GO:0006782	protoporphyrinogen IX biosynthetic process	biological_process	cellular process	3	928	3	4181	1	0.0109071	0.115512
GO:0009081	branched-chain amino acid metabolic process	biological_process	cellular process	3	928	3	4181	1	0.0109071	0.115512
GO:0042126	nitrate metabolic process	biological_process	cellular process	3	928	3	4181	1	0.0109071	0.115512
GO:0042128	nitrate assimilation	biological_process	cellular process	3	928	3	4181	1	0.0109071	0.115512
GO:0042440	pigment metabolic process	biological_process	metabolic process	6	928	10	4181	0.6	0.0107828	0.115512
GO:0046501	protoporphyrinogen IX metabolic process	biological_process	cellular process	3	928	3	4181	1	0.0109071	0.115512
GO:0071941	nitrogen cycle metabolic process	biological_process	metabolic process	3	928	3	4181	1	0.0109071	0.115512
GO:0003995	acyl-CoA dehydrogenase activity	molecular_function	catalytic activity	4	1774	5	7766	0.8	0.0111016	0.115579
GO:0005375	copper ion transmembrane transporter activity	molecular_function	transporter activity	4	1774	5	7766	0.8	0.0111016	0.115579
GO:0016868	intramolecular transferase activity, phosphotransferases	molecular_function	catalytic activity	4	1774	5	7766	0.8	0.0111016	0.115579
GO:0046915	transition metal ion transmembrane transporter activity	molecular_function	transporter activity	4	1774	5	7766	0.8	0.0111016	0.115579
GO:0046700	heterocycle catabolic process	biological_process	cellular process	22	928	62	4181	0.354839	0.0112025	0.116137
GO:0072522	purine-containing compound biosynthetic process	biological_process	cellular process	20	928	55	4181	0.363636	0.0113686	0.117364
GO:0003756	protein disulfide isomerase activity	molecular_function	catalytic activity	3	1774	3	7766	1	0.0119042	0.120862
GO:0004579	dolichyl-diphosphooligosaccharide-protein glycotransferase activity	molecular_function	catalytic activity	3	1774	3	7766	1	0.0119042	0.120862
GO:0016671	oxidoreductase activity, acting on a sulfur group of donors, disulfide as acceptor	molecular_function	catalytic activity	3	1774	3	7766	1	0.0119042	0.120862
GO:0016864	intramolecular oxidoreductase activity, transposing S-S bonds	molecular_function	catalytic activity	3	1774	3	7766	1	0.0119042	0.120862
GO:0031966	mitochondrial membrane	cellular_component	organelle part	30	1140	104	5891	0.288462	0.0119786	0.121117
GO:0060090	molecular adaptor activity	molecular_function	binding	6	1774	10	7766	0.6	0.0125228	0.1261
GO:0005543	phospholipid binding	molecular_function	binding	14	1774	34	7766	0.411765	0.0128836	0.129204
GO:0012506	vesicle membrane	cellular_component	organelle part	8	1140	18	5891	0.444444	0.0132508	0.130751
GO:0016310	phosphorylation	biological_process	cellular process	14	928	35	4181	0.4	0.0131337	0.130751
GO:0030659	cytoplasmic vesicle membrane	cellular_component	organelle part	8	1140	18	5891	0.444444	0.0132508	0.130751
GO:0033177	proton-transporting two-sector ATPase complex, proton-transporting domain	cellular_component	protein-containing complex	8	1140	18	5891	0.444444	0.0132508	0.130751
GO:0044425	membrane part	cellular_component	membrane part	707	1140	3483	5891	0.202986	0.0144638	0.142151
GO:0043168	anion binding	molecular_function	binding	288	1774	1133	7766	0.254192	0.0146684	0.143586
GO:0000813	ESCRT I complex	cellular_component	organelle part	4	1140	6	5891	0.666667	0.0149988	0.146239
GO:0071705	nitrogen compound transport	biological_process	localization	49	928	166	4181	0.295181	0.0151228	0.146865
GO:0042273	ribosomal large subunit biogenesis	biological_process	cellular component organization or biogenesis	5	928	8	4181	0.625	0.0163123	0.157793
GO:0036452	ESCRT complex	cellular_component	organelle part	5	1140	9	5891	0.555556	0.0169544	0.16336
GO:0009058	biosynthetic process	biological_process	metabolic process	185	928	733	4181	0.252387	0.0172226	0.165296
GO:0009152	purine ribonucleotide biosynthetic process	biological_process	cellular process	18	928	50	4181	0.36	0.0177542	0.169078
GO:0042254	ribosome biogenesis	biological_process	cellular component organization or biogenesis	18	928	50	4181	0.36	0.0177542	0.169078
GO:0008171	O-methyltransferase activity	molecular_function	catalytic activity	5	1774	8	7766	0.625	0.018521	0.17411
GO:0015833	peptide transport	biological_process	localization	46	928	156	4181	0.294872	0.018566	0.17411
GO:0030151	molybdenum ion binding	molecular_function	binding	5	1774	8	7766	0.625	0.018521	0.17411
GO:0042886	amide transport	biological_process	localization	46	928	156	4181	0.294872	0.018566	0.17411
GO:0009145	purine nucleoside triphosphate biosynthetic process	biological_process	cellular process	13	928	33	4181	0.393939	0.0190571	0.177361
GO:0009206	purine ribonucleoside triphosphate biosynthetic process	biological_process	cellular process	13	928	33	4181	0.393939	0.0190571	0.177361
GO:0006739	NADP metabolic process	biological_process	cellular process	6	928	11	4181	0.545455	0.0193211	0.178579
GO:1901576	organic substance biosynthetic process	biological_process	metabolic process	174	928	688	4181	0.252907	0.0193334	0.178579
GO:0006400	tRNA modification	biological_process	cellular process	9	928	20	4181	0.45	0.0194138	0.17865
GO:0009127	purine nucleoside monophosphate biosynthetic process	biological_process	cellular process	15	928	40	4181	0.375	0.0198797	0.180905
GO:0009168	purine ribonucleoside monophosphate biosynthetic process	biological_process	cellular process	15	928	40	4181	0.375	0.0198797	0.180905
GO:0035091	phosphatidylinositol binding	molecular_function	binding	12	1774	29	7766	0.413793	0.0198194	0.180905
GO:0044272	sulfur compound biosynthetic process	biological_process	cellular process	7	928	14	4181	0.5	0.0203238	0.183587
GO:1901606	alpha-amino acid catabolic process	biological_process	cellular process	7	928	14	4181	0.5	0.0203238	0.183587
GO:0016020	membrane	cellular_component	membrane	727	1140	3599	5891	0.202001	0.0208205	0.187384
GO:0006164	purine nucleotide biosynthetic process	biological_process	cellular process	18	928	51	4181	0.352941	0.0219177	0.19654
GO:0005759	mitochondrial matrix	cellular_component	organelle part	9	1140	23	5891	0.391304	0.0221275	0.197699
GO:0002682	regulation of immune system process	biological_process	biological regulation	4	928	6	4181	0.666667	0.0245824	0.209792
GO:0006094	gluconeogenesis	biological_process	metabolic process	4	928	6	4181	0.666667	0.0245824	0.209792
GO:0006144	purine nucleobase metabolic process	biological_process	cellular process	4	928	6	4181	0.666667	0.0245824	0.209792
GO:0006631	fatty acid metabolic process	biological_process	cellular process	17	928	48	4181	0.354167	0.0246691	0.209792
GO:0008250	oligosaccharyltransferase complex	cellular_component	organelle part	3	1140	4	5891	0.75	0.0247365	0.209792
GO:0009142	nucleoside triphosphate biosynthetic process	biological_process	cellular process	13	928	34	4181	0.382353	0.0247618	0.209792
GO:0009201	ribonucleoside triphosphate biosynthetic process	biological_process	cellular process	13	928	34	4181	0.382353	0.0247618	0.209792
GO:0019319	hexose biosynthetic process	biological_process	metabolic process	4	928	6	4181	0.666667	0.0245824	0.209792
GO:0031347	regulation of defense response	biological_process	biological regulation	4	928	6	4181	0.666667	0.0245824	0.209792
GO:0044249	cellular biosynthetic process	biological_process	cellular process	170	928	675	4181	0.251852	0.0242463	0.209792
GO:0044769	ATPase activity, coupled to transmembrane movement of ions, rotational mechanism	molecular_function	transporter activity	8	1774	17	7766	0.470588	0.0239998	0.209792
GO:0045088	regulation of innate immune response	biological_process	biological regulation	4	928	6	4181	0.666667	0.0245824	0.209792
GO:0046364	monosaccharide biosynthetic process	biological_process	metabolic process	4	928	6	4181	0.666667	0.0245824	0.209792
GO:0050776	regulation of immune response	biological_process	biological regulation	4	928	6	4181	0.666667	0.0245824	0.209792
GO:0072330	monocarboxylic acid biosynthetic process	biological_process	cellular process	17	928	48	4181	0.354167	0.0246691	0.209792
GO:0016042	lipid catabolic process	biological_process	metabolic process	15	928	41	4181	0.365854	0.0251071	0.211987
GO:0006811	ion transport	biological_process	localization	33	928	108	4181	0.305556	0.0256315	0.215673
GO:0015031	protein transport	biological_process	localization	45	928	155	4181	0.290323	0.0258332	0.216629
GO:0003997	acyl-CoA oxidase activity	molecular_function	catalytic activity	4	1774	6	7766	0.666667	0.0272851	0.226485
GO:0036442	proton-exporting ATPase activity	molecular_function	transporter activity	4	1774	6	7766	0.666667	0.0272851	0.226485
GO:0046961	proton-transporting ATPase activity, rotational mechanism	molecular_function	transporter activity	4	1774	6	7766	0.666667	0.0272851	0.226485
GO:0016853	isomerase activity	molecular_function	catalytic activity	28	1774	87	7766	0.321839	0.0283393	0.234443
GO:0044437	vacuolar part	cellular_component	organelle part	5	1140	10	5891	0.5	0.0285828	0.235664
GO:0030170	pyridoxal phosphate binding	molecular_function	binding	16	1774	44	7766	0.363636	0.029222	0.239328
GO:0070279	vitamin B6 binding	molecular_function	binding	16	1774	44	7766	0.363636	0.029222	0.239328
GO:0000270	peptidoglycan metabolic process	biological_process	metabolic process	5	928	9	4181	0.555556	0.0300751	0.243876
GO:0006027	glycosaminoglycan catabolic process	biological_process	metabolic process	5	928	9	4181	0.555556	0.0300751	0.243876
GO:0009253	peptidoglycan catabolic process	biological_process	metabolic process	5	928	9	4181	0.555556	0.0300751	0.243876
GO:0006302	double-strand break repair	biological_process	cellular process	7	928	15	4181	0.466667	0.0309601	0.247781
GO:0006575	cellular modified amino acid metabolic process	biological_process	cellular process	7	928	15	4181	0.466667	0.0309601	0.247781
GO:0009063	cellular amino acid catabolic process	biological_process	cellular process	7	928	15	4181	0.466667	0.0309601	0.247781
GO:0044262	cellular carbohydrate metabolic process	biological_process	cellular process	7	928	15	4181	0.466667	0.0309601	0.247781
GO:0071702	organic substance transport	biological_process	localization	58	928	209	4181	0.277512	0.0310956	0.248058
GO:0007034	vacuolar transport	biological_process	localization	6	928	12	4181	0.5	0.0315138	0.249772
GO:0045087	innate immune response	biological_process	response to stimulus	6	928	12	4181	0.5	0.0315138	0.249772
GO:0045184	establishment of protein localization	biological_process	localization	45	928	157	4181	0.286624	0.0319827	0.252673
GO:0016746	transferase activity, transferring acyl groups	molecular_function	catalytic activity	41	1774	137	7766	0.29927	0.032115	0.252906
GO:0005215	transporter activity	molecular_function	transporter activity	167	1774	646	7766	0.258514	0.0331506	0.260227
GO:0005743	mitochondrial inner membrane	cellular_component	organelle part	24	1140	86	5891	0.27907	0.0337073	0.260445
GO:0008271	secondary active sulfate transmembrane transporter activity	molecular_function	transporter activity	5	1774	9	7766	0.555556	0.0339204	0.260445
GO:0008374	O-acyltransferase activity	molecular_function	catalytic activity	5	1774	9	7766	0.555556	0.0339204	0.260445
GO:0008745	N-acetylmuramoyl-L-alanine amidase activity	molecular_function	catalytic activity	5	1774	9	7766	0.555556	0.0339204	0.260445
GO:0015116	sulfate transmembrane transporter activity	molecular_function	transporter activity	5	1774	9	7766	0.555556	0.0339204	0.260445
GO:0019866	organelle inner membrane	cellular_component	organelle part	24	1140	86	5891	0.27907	0.0337073	0.260445
GO:0031409	pigment binding	molecular_function	binding	5	1774	9	7766	0.555556	0.0339204	0.260445
GO:0009124	nucleoside monophosphate biosynthetic process	biological_process	cellular process	16	928	46	4181	0.347826	0.0341058	0.261053
GO:0002218	activation of innate immune response	biological_process	biological regulation	3	928	4	4181	0.75	0.036384	0.262432
GO:0002253	activation of immune response	biological_process	biological regulation	3	928	4	4181	0.75	0.036384	0.262432
GO:0002684	positive regulation of immune system process	biological_process	biological regulation	3	928	4	4181	0.75	0.036384	0.262432
GO:0006419	alanyl-tRNA aminoacylation	biological_process	cellular process	3	928	4	4181	0.75	0.036384	0.262432
GO:0006546	glycine catabolic process	biological_process	biological regulation	3	928	4	4181	0.75	0.036384	0.262432
GO:0006625	protein targeting to peroxisome	biological_process	cellular component organization or biogenesis	3	928	4	4181	0.75	0.036384	0.262432
GO:0006730	one-carbon metabolic process	biological_process	cellular process	3	928	4	4181	0.75	0.036384	0.262432
GO:0009055	electron transfer activity	molecular_function	catalytic activity	18	1774	52	7766	0.346154	0.0354629	0.262432
GO:0009071	serine family amino acid catabolic process	biological_process	cellular process	3	928	4	4181	0.75	0.036384	0.262432
GO:0010033	response to organic substance	biological_process	response to stimulus	12	928	32	4181	0.375	0.0354963	0.262432
GO:0016559	peroxisome fission	biological_process	cellular component organization or biogenesis	3	928	4	4181	0.75	0.036384	0.262432
GO:0016773	phosphotransferase activity, alcohol group as acceptor	molecular_function	catalytic activity	80	1774	292	7766	0.273973	0.0364222	0.262432
GO:0031349	positive regulation of defense response	biological_process	biological regulation	3	928	4	4181	0.75	0.036384	0.262432
GO:0043101	purine-containing compound salvage	biological_process	cellular process	3	928	4	4181	0.75	0.036384	0.262432
GO:0043574	peroxisomal transport	biological_process	localization	3	928	4	4181	0.75	0.036384	0.262432
GO:0045089	positive regulation of innate immune response	biological_process	biological regulation	3	928	4	4181	0.75	0.036384	0.262432
GO:0046500	S-adenosylmethionine metabolic process	biological_process	cellular process	3	928	4	4181	0.75	0.036384	0.262432
GO:0050778	positive regulation of immune response	biological_process	biological regulation	3	928	4	4181	0.75	0.036384	0.262432
GO:0072662	protein localization to peroxisome	biological_process	cellular component organization or biogenesis	3	928	4	4181	0.75	0.036384	0.262432
GO:0072663	establishment of protein localization to peroxisome	biological_process	cellular component organization or biogenesis	3	928	4	4181	0.75	0.036384	0.262432
GO:0072487	MSL complex	cellular_component	organelle part	2	1140	2	5891	1	0.0374218	0.268846
GO:0005798	Golgi-associated vesicle	cellular_component	cell	6	1140	14	5891	0.428571	0.0376983	0.269258
GO:0030660	Golgi-associated vesicle membrane	cellular_component	organelle part	6	1140	14	5891	0.428571	0.0376983	0.269258
GO:0016788	hydrolase activity, acting on ester bonds	molecular_function	catalytic activity	107	1774	402	7766	0.266169	0.0383738	0.273288
GO:0003857	3-hydroxyacyl-CoA dehydrogenase activity	molecular_function	catalytic activity	3	1774	4	7766	0.75	0.0394697	0.273946
GO:0004449	isocitrate dehydrogenase (NAD+) activity	molecular_function	catalytic activity	3	1774	4	7766	0.75	0.0394697	0.273946
GO:0004576	oligosaccharyl transferase activity	molecular_function	catalytic activity	3	1774	4	7766	0.75	0.0394697	0.273946
GO:0004813	alanine-tRNA ligase activity	molecular_function	catalytic activity	3	1774	4	7766	0.75	0.0394697	0.273946
GO:0004826	phenylalanine-tRNA ligase activity	molecular_function	catalytic activity	3	1774	4	7766	0.75	0.0394697	0.273946
GO:0009260	ribonucleotide biosynthetic process	biological_process	cellular process	18	928	54	4181	0.333333	0.0388996	0.273946
GO:0016411	acylglycerol O-acyltransferase activity	molecular_function	catalytic activity	3	1774	4	7766	0.75	0.0394697	0.273946
GO:0046390	ribose phosphate biosynthetic process	biological_process	cellular process	18	928	54	4181	0.333333	0.0388996	0.273946
GO:0072341	modified amino acid binding	molecular_function	binding	3	1774	4	7766	0.75	0.0394697	0.273946
GO:0019842	vitamin binding	molecular_function	binding	20	1774	60	7766	0.333333	0.0408959	0.283046
GO:0000314	organellar small ribosomal subunit	cellular_component	organelle part	3	1140	5	5891	0.6	0.0529848	0.287381
GO:0000340	RNA 7-methylguanosine cap binding	molecular_function	binding	2	1774	2	7766	1	0.0521583	0.287381
GO:0001819	positive regulation of cytokine production	biological_process	biological regulation	2	928	2	4181	1	0.0492234	0.287381
GO:0003909	DNA ligase activity	molecular_function	catalytic activity	2	1774	2	7766	1	0.0521583	0.287381
GO:0003910	DNA ligase (ATP) activity	molecular_function	catalytic activity	2	1774	2	7766	1	0.0521583	0.287381
GO:0004069	L-aspartate:2-oxoglutarate aminotransferase activity	molecular_function	catalytic activity	2	1774	2	7766	1	0.0521583	0.287381
GO:0004345	glucose-6-phosphate dehydrogenase activity	molecular_function	catalytic activity	2	1774	2	7766	1	0.0521583	0.287381
GO:0004450	isocitrate dehydrogenase (NADP+) activity	molecular_function	catalytic activity	2	1774	2	7766	1	0.0521583	0.287381
GO:0004556	alpha-amylase activity	molecular_function	catalytic activity	2	1774	2	7766	1	0.0521583	0.287381
GO:0004611	phosphoenolpyruvate carboxykinase activity	molecular_function	catalytic activity	2	1774	2	7766	1	0.0521583	0.287381
GO:0004613	phosphoenolpyruvate carboxykinase (GTP) activity	molecular_function	catalytic activity	2	1774	2	7766	1	0.0521583	0.287381
GO:0005763	mitochondrial small ribosomal subunit	cellular_component	organelle part	3	1140	5	5891	0.6	0.0529848	0.287381
GO:0005774	vacuolar membrane	cellular_component	organelle part	3	1140	5	5891	0.6	0.0529848	0.287381
GO:0006102	isocitrate metabolic process	biological_process	cellular process	2	928	2	4181	1	0.0492234	0.287381
GO:0006266	DNA ligation	biological_process	cellular process	2	928	2	4181	1	0.0492234	0.287381
GO:0006271	DNA strand elongation involved in DNA replication	biological_process	cellular process	2	928	2	4181	1	0.0492234	0.287381
GO:0006273	lagging strand elongation	biological_process	cellular process	2	928	2	4181	1	0.0492234	0.287381
GO:0006274	DNA replication termination	biological_process	cellular process	2	928	2	4181	1	0.0492234	0.287381
GO:0006558	L-phenylalanine metabolic process	biological_process	cellular process	2	928	2	4181	1	0.0492234	0.287381
GO:0006559	L-phenylalanine catabolic process	biological_process	cellular process	2	928	2	4181	1	0.0492234	0.287381
GO:0006573	valine metabolic process	biological_process	cellular process	2	928	2	4181	1	0.0492234	0.287381
GO:0006574	valine catabolic process	biological_process	cellular process	2	928	2	4181	1	0.0492234	0.287381
GO:0006605	protein targeting	biological_process	localization	10	928	26	4181	0.384615	0.0446174	0.287381
GO:0006766	vitamin metabolic process	biological_process	metabolic process	4	928	7	4181	0.571429	0.0473902	0.287381
GO:0006767	water-soluble vitamin metabolic process	biological_process	metabolic process	4	928	7	4181	0.571429	0.0473902	0.287381
GO:0006771	riboflavin metabolic process	biological_process	cellular process	2	928	2	4181	1	0.0492234	0.287381
GO:0006900	vesicle budding from membrane	biological_process	cellular component organization or biogenesis	2	928	2	4181	1	0.0492234	0.287381
GO:0007179	transforming growth factor beta receptor signaling pathway	biological_process	biological regulation	4	928	7	4181	0.571429	0.0473902	0.287381
GO:0008172	S-methyltransferase activity	molecular_function	catalytic activity	2	1774	2	7766	1	0.0521583	0.287381
GO:0008238	exopeptidase activity	molecular_function	catalytic activity	31	1774	103	7766	0.300971	0.0529312	0.287381
GO:0008242	omega peptidase activity	molecular_function	catalytic activity	4	1774	7	7766	0.571429	0.0522693	0.287381
GO:0008418	protein-N-terminal asparagine amidohydrolase activity	molecular_function	catalytic activity	2	1774	2	7766	1	0.0521583	0.287381
GO:0008484	sulfuric ester hydrolase activity	molecular_function	catalytic activity	4	1774	7	7766	0.571429	0.0522693	0.287381
GO:0008531	riboflavin kinase activity	molecular_function	catalytic activity	2	1774	2	7766	1	0.0521583	0.287381
GO:0008610	lipid biosynthetic process	biological_process	metabolic process	30	928	102	4181	0.294118	0.0522139	0.287381
GO:0009083	branched-chain amino acid catabolic process	biological_process	cellular process	2	928	2	4181	1	0.0492234	0.287381
GO:0009231	riboflavin biosynthetic process	biological_process	cellular process	2	928	2	4181	1	0.0492234	0.287381
GO:0009395	phospholipid catabolic process	biological_process	cellular process	2	928	2	4181	1	0.0492234	0.287381
GO:0015103	inorganic anion transmembrane transporter activity	molecular_function	transporter activity	9	1774	22	7766	0.409091	0.0446788	0.287381
GO:0015919	peroxisomal membrane transport	biological_process	localization	2	928	2	4181	1	0.0492234	0.287381
GO:0016160	amylase activity	molecular_function	catalytic activity	2	1774	2	7766	1	0.0521583	0.287381
GO:0016458	gene silencing	biological_process	biological regulation	7	928	16	4181	0.4375	0.0447681	0.287381
GO:0016558	protein import into peroxisome matrix	biological_process	cellular component organization or biogenesis	2	928	2	4181	1	0.0492234	0.287381
GO:0016653	oxidoreductase activity, acting on NAD(P)H, heme protein as acceptor	molecular_function	catalytic activity	2	1774	2	7766	1	0.0521583	0.287381
GO:0016712	oxidoreductase activity, acting on paired donors, with incorporation or reduction of molecular oxygen, reduced flavin or flavoprotein as one donor, and incorporation of one atom of oxygen	molecular_function	catalytic activity	2	1774	2	7766	1	0.0521583	0.287381
GO:0016774	phosphotransferase activity, carboxyl group as acceptor	molecular_function	catalytic activity	2	1774	2	7766	1	0.0521583	0.287381
GO:0016843	amine-lyase activity	molecular_function	catalytic activity	2	1774	2	7766	1	0.0521583	0.287381
GO:0016844	strictosidine synthase activity	molecular_function	catalytic activity	2	1774	2	7766	1	0.0521583	0.287381
GO:0017001	antibiotic catabolic process	biological_process	cellular process	2	928	2	4181	1	0.0492234	0.287381
GO:0019203	carbohydrate phosphatase activity	molecular_function	catalytic activity	2	1774	2	7766	1	0.0521583	0.287381
GO:0019284	L-methionine salvage from S-adenosylmethionine	biological_process	cellular process	2	928	2	4181	1	0.0492234	0.287381
GO:0022616	DNA strand elongation	biological_process	cellular process	2	928	2	4181	1	0.0492234	0.287381
GO:0030041	actin filament polymerization	biological_process	cellular component organization or biogenesis	2	928	2	4181	1	0.0492234	0.287381
GO:0030060	L-malate dehydrogenase activity	molecular_function	catalytic activity	2	1774	2	7766	1	0.0521583	0.287381
GO:0030133	transport vesicle	cellular_component	cell	5	1140	11	5891	0.454545	0.0442231	0.287381
GO:0030139	endocytic vesicle	cellular_component	cell	3	1140	5	5891	0.6	0.0529848	0.287381
GO:0030515	snoRNA binding	molecular_function	binding	2	1774	2	7766	1	0.0521583	0.287381
GO:0030674	protein binding, bridging	molecular_function	binding	4	1774	7	7766	0.571429	0.0522693	0.287381
GO:0030915	Smc5-Smc6 complex	cellular_component	organelle part	3	1140	5	5891	0.6	0.0529848	0.287381
GO:0031300	intrinsic component of organelle membrane	cellular_component	organelle part	6	1140	15	5891	0.4	0.0528288	0.287381
GO:0031301	integral component of organelle membrane	cellular_component	organelle part	6	1140	15	5891	0.4	0.0528288	0.287381
GO:0032217	riboflavin transmembrane transporter activity	molecular_function	transporter activity	2	1774	2	7766	1	0.0521583	0.287381
GO:0032479	regulation of type I interferon production	biological_process	biological regulation	2	928	2	4181	1	0.0492234	0.287381
GO:0032481	positive regulation of type I interferon production	biological_process	biological regulation	2	928	2	4181	1	0.0492234	0.287381
GO:0032977	membrane insertase activity	molecular_function	transporter activity	2	1774	2	7766	1	0.0521583	0.287381
GO:0033500	carbohydrate homeostasis	biological_process	biological regulation	2	928	2	4181	1	0.0492234	0.287381
GO:0033567	DNA replication, Okazaki fragment processing	biological_process	cellular process	2	928	2	4181	1	0.0492234	0.287381
GO:0034315	regulation of Arp2/3 complex-mediated actin nucleation	biological_process	cellular component organization or biogenesis	2	928	2	4181	1	0.0492234	0.287381
GO:0036374	glutathione hydrolase activity	molecular_function	catalytic activity	2	1774	2	7766	1	0.0521583	0.287381
GO:0042593	glucose homeostasis	biological_process	biological regulation	2	928	2	4181	1	0.0492234	0.287381
GO:0042726	flavin-containing compound metabolic process	biological_process	cellular process	2	928	2	4181	1	0.0492234	0.287381
GO:0042727	flavin-containing compound biosynthetic process	biological_process	cellular process	2	928	2	4181	1	0.0492234	0.287381
GO:0042743	hydrogen peroxide metabolic process	biological_process	cellular process	2	928	2	4181	1	0.0492234	0.287381
GO:0042802	identical protein binding	molecular_function	binding	4	1774	7	7766	0.571429	0.0522693	0.287381
[truncated: 2,028 more rows]
