# Supplementary material for: Transcriptional Analysis of Cotton Bollworm Strains with Different Genetic Mechanisms of Resistance and Their Response to Bacillus thuringiensis Cry1Ac Toxin
Source: Toxins (Basel). 2022 May 25;14(6):366. doi: 10.3390/toxins14060366 (PMC9228822; doi:10.3390/toxins14060366)
Supplement: Supplementary file 1 [file toxins-14-00366-s001.zip › manuscript supplementary/Table S8. Genes differentially expressed in Cry1Ac-treated SCD-r1 larvae when compared to control SCD-r1 larvae..xlsx]

## Sheet: Up
Gene ID	SCD-r1_CK	SCD-r1_Cry1Ac	log2(SCD-r1_Cry1Ac/SCD-r1_CK)	Qvalue	Pvalue
genemark-Harm_Chr12-processed-gene-34.0	0.57	434.966	8.68307	1.56231e-219	3.39239e-223
genemark-Harm_Chr12-processed-gene-47.20	0.123	146.263	8.10763	5.92235e-38	1.85609e-39
genemark-Harm_Chr12-processed-gene-15.27	0.043	62.426	7.76655	1.14363e-29	4.68513e-31
genemark-Harm_Chr27-processed-gene-31.2	0.04	15.166	7.27425	4.91728e-42	1.35958e-43
maker-Harm_Chr28-augustus-gene-43.21	1.786	626.506	7.2016	3.69392e-44	9.438e-46
genemark-Harm_Chr25-processed-gene-38.6	0.686	269.453	7.18457	2.16766e-38	6.69943e-40
augustus_masked-Harm_Chr31-processed-gene-8.7	0.623	171.46	7.07113	1.30934e-66	1.96173e-68
augustus_masked-Harm_Chr21-processed-gene-9.0	0.106	49.63	6.35734	9.46252e-18	6.29419e-19
genemark-Harm_Chr15-processed-gene-6.16	0.086	38.423	6.22349	1.2269e-16	8.69381e-18
augustus_masked-Harm_Chr12-processed-gene-15.0	3.973	493.986	6.21334	1.46255e-179	1.16445e-182
augustus_masked-Harm_Chr29-processed-gene-53.2	4.266	616.006	6.15134	6.08689e-39	1.86801e-40
genemark-Harm_Chr12-processed-gene-15.36	3.076	351.516	6.10658	7.03999e-115	2.70063e-117
genemark-Harm_Chr22-processed-gene-2.3	0.033	8.7	6.07831	1.24124e-17	8.30132e-19
augustus_masked-Harm_Chr12-processed-gene-15.9	0.25	40.186	5.94911	1.3882e-23	7.12388e-25
augustus_masked-Harm_Chr28-processed-gene-6.3	0	9.14	5.89292	1.11239e-11	1.04991e-12
genemark-Harm_Chr23-processed-gene-96.4	0.763	74.036	5.69303	1.66599e-58	2.9543e-60
genemark-Harm_Chr12-processed-gene-15.23	2.983	254.336	5.65842	1.49337e-142	3.02653e-145
maker-Harm_Chr12-augustus-gene-8.13	0	8.613	5.54163	5.47824e-10	5.86841e-11
genemark-Harm_Chr2-processed-gene-21.11	0.063	6.066	5.45422	8.52561e-26	4.03572e-27
maker-Harm_Chr16-augustus-gene-43.23	28.946	2045.86	5.43293	2.94392e-213	1.0654e-216
maker-Harm_Chr22-augustus-gene-51.31	0.09	20.153	5.40463	7.91799e-12	7.38729e-13
augustus_masked-Harm_Chr9-processed-gene-110.15	0	4.67	5.36789	4.63171e-09	5.32029e-10
maker-Harm_Chr14-augustus-gene-80.34	0.43	32.753	5.30117	6.0317e-37	1.97331e-38
genemark-Harm_Chr14-processed-gene-15.13	11.58	712.696	5.1848	1.86091e-152	2.69384e-155
maker-Harm_Chr7-augustus-gene-43.20	2.56	157.61	5.18064	2.45644e-137	6.04509e-140
maker-Harm_Chr15-augustus-gene-133.31	4.293	256.003	5.14469	3.71011e-200	2.1483e-203
augustus_masked-Harm_Chr12-processed-gene-15.11	13.583	790.56	5.14371	1.44627e-148	2.61702e-151
genemark-Harm_Chr25-processed-gene-38.7	1.696	109.656	5.01041	9.16772e-26	4.34631e-27
augustus_masked-Harm_Chr10-processed-gene-32.4	4.856	255.43	4.96205	9.07033e-109	4.33296e-111
augustus_masked-Harm_Chr12-processed-gene-47.7	3.716	193.9	4.92117	2.90877e-67	4.16862e-69
genemark-Harm_Chr20-processed-gene-0.27	0.176	12.616	4.90164	9.67668e-17	6.81486e-18
maker-Harm_Chr13-augustus-gene-59.19	0.06	9.223	4.8839	4.82639e-09	5.5509e-10
maker-Harm_Chr5-augustus-gene-74.28	0.636	31.54	4.81163	6.331e-54	1.24641e-55
genemark-Harm_Chr31-processed-gene-75.13	0.526	35.363	4.75233	2.58026e-13	2.16266e-14
augustus_masked-Harm_Chr19-processed-gene-59.0	0	17.86	4.72985	7.4905e-07	1.06914e-07
maker-Harm_Chr27-augustus-gene-64.15	0.083	10.906	4.68056	3.53023e-08	4.41279e-09
maker-Harm_Chr25-augustus-gene-42.34	0.023	2.813	4.66716	3.18102e-08	3.96016e-09
genemark-Harm_Chr12-processed-gene-15.20	0.39	16.706	4.63991	2.57077e-17	1.75466e-18
genemark-Harm_Chr24-processed-gene-5.22	0.02	1.236	4.61674	1.45533e-09	1.61059e-10
maker-Harm_Chr8-augustus-gene-93.13	0.716	34.456	4.46004	1.70912e-14	1.33973e-15
genemark-Harm_Chr12-processed-gene-15.18	0.363	16.47	4.45699	3.07742e-15	2.34549e-16
augustus_masked-Harm_Chr25-processed-gene-38.13	0.37	27.013	4.45543	1.06685e-08	1.27179e-09
genemark-Harm_Chr5-processed-gene-51.13	2.753	103.926	4.40841	3.43427e-33	1.28512e-34
maker-Harm_Chr20-augustus-gene-89.36	3.856	136.14	4.38674	6.28949e-96	4.18814e-98
genemark-Harm_Chr18-processed-gene-30.25	0	4.933	4.28644	1.74721e-05	2.93141e-06
augustus_masked-Harm_Chr12-processed-gene-15.5	18.446	581.63	4.25833	6.16697e-204	2.67819e-207
augustus_masked-Harm_Chr12-processed-gene-47.3	0.926	33.523	4.23775	8.0387e-20	4.88745e-21
maker-Harm_Chr12-augustus-gene-8.14	0.646	21.826	4.21534	5.1992e-28	2.2278e-29
augustus_masked-Harm_Chr26-processed-gene-75.0	0.77	25.5	4.163	1.8139e-24	9.07213e-26
genemark-Harm_Chr19-processed-gene-31.13	3.216	99.496	4.1527	1.30673e-38	4.01968e-40
genemark-Harm_Chr17-processed-gene-67.13	0	1.376	4.06753	6.88106e-05	1.24313e-05
maker-Harm_Chr5-augustus-gene-26.39	10.066	313.76	3.97472	8.74289e-12	8.16957e-13
maker-Harm_Chr5-augustus-gene-51.21	243.346	6087.82	3.91209	2.22526e-83	2.06162e-85
genemark-Harm_Chr31-processed-gene-6.4	2.806	69.483	3.89923	4.15078e-74	4.89706e-76
maker-Harm_Chr7-augustus-gene-43.21	0	1.25	3.89115	0.000183207	3.51801e-05
maker-Harm_Chr21-augustus-gene-107.35	0.186	5.856	3.88775	8.9085e-11	8.93687e-12
augustus_masked-Harm_Chr28-processed-gene-39.5	10.043	244.873	3.88445	9.59836e-67	1.43114e-68
augustus_masked-Harm_Chr28-processed-gene-114.17	0	4.913	3.88405	0.00041037	8.36719e-05
augustus_masked-Harm_Chr12-processed-gene-47.6	0.316	10.71	3.87128	8.12336e-09	9.59563e-10
genemark-Harm_Chr10-processed-gene-108.17	16.85	397.866	3.84324	5.42508e-93	3.96593e-95
genemark-Harm_Chr30-processed-gene-29.5	0.3	14.206	3.83946	4.58134e-06	7.21223e-07
genemark-Harm_Chr18-processed-gene-78.25	1.213	33.476	3.83446	2.4858e-17	1.68767e-18
augustus_masked-Harm_Chr14-processed-gene-35.8	0.556	13.46	3.81827	3.35748e-41	9.55044e-43
genemark-Harm_Chr6-processed-gene-5.2	0.716	18.01	3.81348	1.17694e-22	6.24417e-24
maker-Harm_Chr12-augustus-gene-122.54	0	7.733	3.81227	0.000282042	5.60573e-05
augustus_masked-Harm_Chr15-processed-gene-73.7	23.623	547.433	3.79073	2.63896e-133	7.06729e-136
maker-Harm_Chr23-augustus-gene-54.34	0.193	5.69	3.76633	1.88797e-09	2.11536e-10
augustus_masked-Harm_Chr10-processed-gene-39.14	1.096	27.973	3.76236	1.52315e-15	1.13994e-16
genemark-Harm_Chr1-processed-gene-168.8	5.473	123.773	3.76106	3.80612e-101	2.20389e-103
genemark-Harm_Chr18-processed-gene-28.16	24.623	537.906	3.75208	8.23932e-69	1.15694e-70
maker-Harm_Chr17-augustus-gene-65.24	0.053	2.41	3.71286	1.69811e-05	2.84411e-06
augustus_masked-Harm_Chr20-processed-gene-51.5	1.54	34.676	3.71018	2.77929e-33	1.036e-34
genemark-Harm_Chr8-processed-gene-79.6	3	65.496	3.69721	4.03442e-67	5.89862e-69
genemark-Harm_Chr12-processed-gene-48.6	0.55	14.883	3.69537	2.35085e-10	2.44682e-11
maker-Harm_Chr15-augustus-gene-46.12	4.786	102.056	3.66408	9.50222e-41	2.76483e-42
maker-Harm_Chr10-augustus-gene-108.32	2.24	47.916	3.66272	2.78098e-40	8.2125e-42
genemark-Harm_Chr18-processed-gene-20.17	0	1.45	3.65673	0.000632076	0.00013336
genemark-Harm_Chr19-processed-gene-35.14	0.023	1.48	3.64144	0.000154884	2.94835e-05
maker-Harm_Chr25-augustus-gene-30.17	1.526	35.186	3.61968	2.75007e-14	2.18556e-15
maker-Harm_Chr5-augustus-gene-26.38	13.426	302.326	3.61395	1.02563e-11	9.65057e-13
maker-Harm_Chr31-augustus-gene-62.10	0	0.796	3.60219	0.000808517	0.00017363
genemark-Harm_Chr6-processed-gene-60.18	12.26	236.806	3.55404	7.93371e-37	2.6128e-38
genemark-Harm_Chr20-processed-gene-67.2	1.03	20.696	3.54505	1.39945e-33	5.16589e-35
genemark-Harm_Chr24-processed-gene-6.11	0	0.596	3.52923	0.00120487	0.000268079
genemark-Harm_Chr8-processed-gene-29.6	2.033	39.563	3.52755	5.17922e-58	9.25931e-60
augustus_masked-Harm_Chr25-processed-gene-38.14	0.356	12.696	3.5251	4.30542e-05	7.59119e-06
maker-Harm_Chr23-augustus-gene-116.21	0.716	14.04	3.52042	8.56606e-35	3.00705e-36
genemark-Harm_Chr16-processed-gene-77.8	0.706	14.633	3.49829	2.22573e-15	1.68347e-16
genemark-Harm_Chr25-processed-gene-29.7	0.023	0.556	3.46896	2.0608e-06	3.12192e-07
genemark-Harm_Chr20-processed-gene-50.13	0.176	9.626	3.4552	0.000419779	8.58032e-05
genemark-Harm_Chr4-processed-gene-6.6	0.036	0.833	3.4505	5.02398e-08	6.34694e-09
genemark-Harm_Chr16-processed-gene-73.15	0.02	1.003	3.44284	0.000423067	8.66283e-05
maker-Harm_Chr4-augustus-gene-113.35	0.333	7.486	3.44124	4.81018e-09	5.52878e-10
maker-Harm_Chr13-augustus-gene-108.28	0	11.27	3.42722	0.0018048	0.000413447
maker-Harm_Chr21-augustus-gene-100.12	0.33	11.113	3.40748	0.00010548	1.95828e-05
augustus_masked-Harm_Chr9-processed-gene-40.5	0.266	6.05	3.40235	7.11247e-08	9.10166e-09
augustus_masked-Harm_Chr13-processed-gene-72.6	0.676	12.72	3.4013	1.21491e-16	8.60004e-18
genemark-Harm_Chr5-processed-gene-48.4	4.97	87.566	3.38495	9.34648e-63	1.50859e-64
maker-Harm_Chr1-augustus-gene-146.28	0.49	9.54	3.38436	8.37267e-12	7.81756e-13
genemark-Harm_Chr5-processed-gene-52.22	1.736	39.133	3.38419	4.3329e-08	5.4569e-09
maker-Harm_Chr25-augustus-gene-47.40	0.033	1.67	3.38083	0.000546705	0.000114319
genemark-Harm_Chr23-processed-gene-116.9	0.13	2.426	3.37867	1.03815e-21	5.7483e-23
augustus_masked-Harm_Chr18-processed-gene-2.23	0	0.506	3.35714	0.00237017	0.000555829
genemark-Harm_Chr22-processed-gene-104.1	0	0.41	3.35451	0.00239807	0.000563069
genemark-Harm_Chr15-processed-gene-68.12	0.336	6.043	3.29727	5.11548e-13	4.38015e-14
genemark-Harm_Chr12-processed-gene-46.19	2.78	46.013	3.28527	3.65861e-48	8.3415e-50
maker-Harm_Chr27-augustus-gene-21.21	15.066	240.556	3.28297	5.13318e-58	9.13986e-60
augustus_masked-Harm_Chr14-processed-gene-85.7	0.946	15.356	3.2818	2.86163e-32	1.09362e-33
maker-Harm_Chr29-augustus-gene-90.18	0.143	2.98	3.2764	3.2208e-07	4.41531e-08
maker-Harm_Chr29-augustus-gene-46.35	0.043	0.893	3.25885	0.00363097	0.000883827
augustus_masked-Harm_Chr14-processed-gene-15.4	17.446	279.703	3.24443	1.78664e-34	6.38825e-36
genemark-Harm_Chr14-processed-gene-51.30	16.733	261.98	3.24114	5.38906e-62	8.85435e-64
augustus_masked-Harm_Chr16-processed-gene-52.6	0.186	3.99	3.21928	7.43325e-06	1.19655e-06
augustus_masked-Harm_Chr23-processed-gene-28.1	0	7.446	3.20448	0.0044315	0.00109537
maker-Harm_Chr9-augustus-gene-52.21	0.07	2.183	3.19624	0.000480312	9.94276e-05
augustus_masked-Harm_Chr12-processed-gene-15.4	0.216	4.566	3.17977	8.9633e-06	1.45258e-06
genemark-Harm_Chr11-processed-gene-16.6	0.006	0.24	3.17352	0.00159789	0.000363041
genemark-Harm_Chr17-processed-gene-27.22	0	1.42	3.14857	0.00550387	0.00138792
maker-Harm_Chr22-augustus-gene-28.21	0.963	14.113	3.14371	1.72538e-34	6.14421e-36
maker-Harm_Chr10-augustus-gene-127.30	1.463	21.546	3.13087	2.68901e-37	8.60266e-39
genemark-Harm_Chr16-processed-gene-37.6	0	0.683	3.11826	0.00612496	0.00155784
genemark-Harm_Chr14-processed-gene-15.8	0.446	7.39	3.09987	1.69749e-07	2.25455e-08
augustus_masked-Harm_Chr17-processed-gene-8.16	0.14	2.706	3.07919	2.6053e-05	4.47291e-06
genemark-Harm_Chr17-processed-gene-11.10	0.076	2.1	3.07914	0.000918954	0.000199209
genemark-Harm_Chr3-processed-gene-21.12	1.573	22.616	3.07413	3.435e-22	1.85225e-23
maker-Harm_Chr21-augustus-gene-74.21	1.126	19.043	3.05226	2.93222e-06	4.52695e-07
genemark-Harm_Chr4-processed-gene-127.7	0.08	1.433	3.05115	0.000998891	0.000218273
genemark-Harm_Chr19-processed-gene-70.14	0	0.43	3.05014	0.00797516	0.00208442
maker-Harm_Chr17-augustus-gene-30.20	5.153	69.42	3.01949	1.09526e-34	3.87652e-36
maker-Harm_Chr14-augustus-gene-25.17	0.866	11.776	3.01159	6.6231e-42	1.83602e-43
maker-Harm_Chr28-augustus-gene-10.44	0.023	0.816	3.00829	0.00378731	0.000924898
genemark-Harm_Chr17-processed-gene-65.14	0.19	3.356	3.00724	2.65918e-05	4.56938e-06
maker-Harm_Chr14-augustus-gene-46.21	0.053	2.04	2.99678	0.00392533	0.000961729
maker-Harm_Chr4-augustus-gene-67.27	0	1.52	2.99421	0.00958851	0.0025535
genemark-Harm_Un006-processed-gene-0.14	43.106	560.706	2.98033	3.53784e-77	3.84103e-79
genemark-Harm_Chr3-processed-gene-106.13	1.026	13.726	2.97172	1.20298e-29	4.95436e-31
augustus_masked-Harm_Chr6-processed-gene-4.8	0.033	1.153	2.95984	0.00441646	0.00109133
genemark-Harm_Chr30-processed-gene-5.7	1.453	19.006	2.95831	1.62427e-47	3.77382e-49
genemark-Harm_Chr8-processed-gene-115.34	0.27	4.053	2.94301	1.04474e-06	1.51614e-07
genemark-Harm_Un006-processed-gene-0.16	35.456	454.033	2.93768	6.89768e-70	9.33603e-72
maker-Harm_Chr26-augustus-gene-31.38	0.383	6.33	2.93509	1.6754e-05	2.79886e-06
maker-Harm_Chr13-augustus-gene-73.32	0	1.83	2.93479	0.0117572	0.00319459
genemark-Harm_Chr2-processed-gene-46.16	0.08	1.856	2.90563	0.002174	0.000504948
genemark-Harm_Chr20-processed-gene-51.11	0	0.146	2.90178	0.0132079	0.00363083
maker-Harm_Chr22-augustus-gene-36.12	0.323	5.05	2.90045	1.45984e-05	2.42392e-06
genemark-Harm_Chr7-processed-gene-73.5	0.31	4.556	2.8965	1.81319e-06	2.71663e-07
genemark-Harm_Chr10-processed-gene-23.17	12.23	151.486	2.89354	3.27038e-67	4.72923e-69
maker-Harm_Chr3-augustus-gene-27.19	2.54	31.093	2.89065	2.52166e-32	9.61866e-34
augustus_masked-Harm_Chr29-processed-gene-132.4	4.62	58.083	2.88217	2.65824e-15	2.01831e-16
maker-Harm_Chr12-augustus-gene-12.21	4.52	55.023	2.87107	5.94244e-55	1.1441e-56
maker-Harm_Chr20-augustus-gene-55.14	0.096	3.18	2.86805	0.00672951	0.00173011
maker-Harm_Chr15-augustus-gene-50.25	0.44	5.746	2.86768	3.42347e-13	2.88428e-14
maker-Harm_Chr29-augustus-gene-101.16	2.176	28.693	2.85718	9.95138e-08	1.2893e-08
maker-Harm_Chr17-augustus-gene-108.15	8	96.146	2.8548	4.12402e-46	9.93991e-48
genemark-Harm_Chr7-processed-gene-22.9	2.123	26.046	2.84791	9.83914e-18	6.55895e-19
genemark-Harm_Chr27-processed-gene-39.7	0.576	7.106	2.84642	1.7613e-12	1.57058e-13
augustus_masked-Harm_Chr23-processed-gene-86.2	0.42	5.923	2.83247	1.61145e-05	2.68497e-06
maker-Harm_Chr30-augustus-gene-10.8	0.03	0.926	2.83042	0.00774779	0.00201494
genemark-Harm_Chr22-processed-gene-66.5	0.013	0.286	2.82856	0.00790733	0.0020644
maker-Harm_Chr14-augustus-gene-80.33	24.54	284.103	2.81607	1.0451e-49	2.30715e-51
augustus_masked-Harm_Chr25-processed-gene-74.14	0	12.57	2.8143	0.0199872	0.00574908
maker-Harm_Chr23-augustus-gene-93.19	1.236	16.416	2.7939	4.19082e-06	6.57925e-07
maker-Harm_Chr29-augustus-gene-12.33	0.06	2.44	2.78936	0.0187807	0.00538028
maker-Harm_Chr4-augustus-gene-46.30	0.06	2.44	2.78936	0.0187807	0.00538028
augustus_masked-Harm_Chr8-processed-gene-60.14	7.226	82.776	2.7883	1.16845e-53	2.30883e-55
genemark-Harm_Chr23-processed-gene-40.5	0.3	3.61	2.78802	4.59722e-15	3.52378e-16
maker-Harm_Chr21-augustus-gene-118.25	0.636	7.71	2.78399	7.90321e-11	7.89406e-12
maker-Harm_Chr5-augustus-gene-28.34	1.506	20.206	2.78354	1.647e-05	2.74659e-06
genemark-Harm_Un001-processed-gene-13.10	0	0.716	2.77766	0.0203194	0.00586081
maker-Harm_Chr13-augustus-gene-30.32	0.15	2.466	2.77694	0.000425236	8.71955e-05
genemark-Harm_Chr14-processed-gene-64.5	0.34	4.536	2.7748	5.80521e-06	9.26078e-07
maker-Harm_Chr10-augustus-gene-128.41	0.91	11.83	2.77028	7.08868e-07	1.00666e-07
augustus_masked-Harm_Chr1-processed-gene-85.12	0.646	8.536	2.76831	0.00036321	7.32676e-05
genemark-Harm_Chr1-processed-gene-108.6	0.123	1.796	2.76637	4.2508e-05	7.49183e-06
genemark-Harm_Chr19-processed-gene-60.39	2.943	35.253	2.76444	1.77973e-08	2.16927e-09
genemark-Harm_Chr5-processed-gene-120.3	0.003	0.086	2.76389	0.0103462	0.00276851
genemark-Harm_Chr30-processed-gene-24.9	0.066	1.25	2.76377	0.00196104	0.000451653
augustus_masked-Harm_Chr26-processed-gene-75.2	0.57	8.54	2.76004	0.000188843	3.6399e-05
maker-Harm_Chr2-augustus-gene-55.17	1.29	15.16	2.75263	4.99257e-13	4.27129e-14
maker-Harm_Chr23-augustus-gene-61.25	1.483	16.543	2.74968	1.73627e-34	6.19559e-36
maker-Harm_Chr14-augustus-gene-5.24	0.136	2.253	2.7454	0.00115547	0.000255917
maker-Harm_Chr7-augustus-gene-9.13	0	2.883	2.73552	0.0220938	0.00645016
maker-Harm_Chr16-augustus-gene-28.29	2.24	24.37	2.73153	9.29937e-21	5.39816e-22
genemark-Harm_Chr18-processed-gene-33.20	5.136	59.456	2.72999	1.4908e-09	1.65309e-10
maker-Harm_Chr15-augustus-gene-46.11	0.1	1.476	2.72721	0.000147892	2.8067e-05
genemark-Harm_Chr8-processed-gene-47.4	21.096	227.313	2.72607	1.19373e-50	2.55751e-52
augustus_masked-Harm_Chr23-processed-gene-40.3	1.233	13.473	2.70873	9.35064e-37	3.0862e-38
genemark-Harm_Chr23-processed-gene-84.8	0.816	9.14	2.70782	2.2583e-18	1.45312e-19
maker-Harm_Chr17-augustus-gene-57.28	0.226	2.556	2.70721	8.7461e-12	8.17889e-13
genemark-Harm_Chr15-processed-gene-82.8	2.66	29.446	2.70148	4.21249e-25	2.04893e-26
maker-Harm_Chr19-augustus-gene-17.16	6.353	68.996	2.69831	3.62941e-32	1.39229e-33
maker-Harm_Chr4-augustus-gene-98.19	0.036	0.743	2.69651	0.0065409	0.00167594
genemark-Harm_Chr11-processed-gene-24.8	6.063	64.63	2.69616	4.64404e-25	2.26555e-26
maker-Harm_Chr23-augustus-gene-5.24	0.71	8.51	2.68298	2.96365e-06	4.58397e-07
genemark-Harm_Chr8-processed-gene-43.9	0	0.64	2.6829	0.0257321	0.00764922
maker-Harm_Chr4-augustus-gene-85.36	5.086	54.42	2.68098	4.23892e-26	1.98201e-27
genemark-Harm_Chr4-processed-gene-112.2	0.046	0.71	2.67948	0.00325624	0.000784835
augustus_masked-Harm_Chr9-processed-gene-56.7	2.163	22.86	2.674	7.55723e-16	5.57931e-17
augustus_masked-Harm_Chr19-processed-gene-59.3	0	2.903	2.67256	0.0265599	0.00792605
genemark-Harm_Chr19-processed-gene-2.15	6.126	64.9	2.67088	1.25141e-32	4.74623e-34
maker-Harm_Chr19-augustus-gene-35.36	1.353	14.903	2.66249	2.48655e-08	3.0614e-09
augustus_masked-Harm_Chr17-processed-gene-19.4	0	0.93	2.66224	0.0274212	0.0082069
maker-Harm_Chr29-augustus-gene-74.24	10.47	110.026	2.66131	1.77852e-61	2.9479e-63
genemark-Harm_Chr10-processed-gene-41.21	44.57	460.723	2.65914	1.22458e-62	1.98542e-64
maker-Harm_Chr28-augustus-gene-13.13	9.273	95.943	2.65431	5.85753e-49	1.30158e-50
maker-Harm_Chr7-augustus-gene-52.11	17.376	189.643	2.6532	8.16465e-08	1.04836e-08
augustus_masked-Harm_Chr19-processed-gene-78.18	245.583	2455.17	2.64998	1.08973e-82	1.04114e-84
augustus_masked-Harm_Chr9-processed-gene-15.2	29.3	302.683	2.64289	4.51091e-54	8.81548e-56
maker-Harm_Chr20-augustus-gene-48.22	15.236	154.53	2.64267	3.95623e-22	2.13618e-23
genemark-Harm_Chr9-processed-gene-61.6	0.173	4.79	2.64104	0.0164257	0.0046172
maker-Harm_Chr20-augustus-gene-85.14	18.013	184.693	2.63905	3.28859e-59	5.68887e-61
genemark-Harm_Chr8-processed-gene-49.20	0.203	2.493	2.63793	5.38568e-05	9.58555e-06
maker-Harm_Chr10-augustus-gene-77.31	2.793	28.68	2.63464	1.75583e-25	8.42583e-27
genemark-Harm_Chr5-processed-gene-52.13	150.273	1560.59	2.6334	4.04394e-69	5.64911e-71
genemark-Harm_Chr29-processed-gene-33.11	0.163	1.776	2.63121	0.00265597	0.000629197
maker-Harm_Chr23-augustus-gene-5.26	0.05	1.513	2.62903	0.0187838	0.00538253
maker-Harm_Chr15-augustus-gene-20.41	6.976	69.836	2.61837	5.76252e-37	1.87274e-38
genemark-Harm_Chr25-processed-gene-50.28	0.086	1.216	2.6183	0.00100368	0.000219464
genemark-Harm_Chr19-processed-gene-35.8	0.123	1.806	2.61592	0.00295153	0.000704555
augustus_masked-Harm_Chr27-processed-gene-41.0	0	2.23	2.61333	0.0313965	0.00955574
genemark-Harm_Chr3-processed-gene-2.26	0	0.406	2.61298	0.0316597	0.00965284
genemark-Harm_Chr18-processed-gene-30.20	0.056	1.61	2.61272	0.018598	0.00531986
augustus_masked-Harm_Chr15-processed-gene-14.1	18.01	178.496	2.6082	5.86661e-37	1.91081e-38
genemark-Harm_Chr21-processed-gene-125.20	0.046	1.303	2.60053	0.0196773	0.00565424
genemark-Harm_Chr3-processed-gene-113.53	0.053	0.786	2.60038	0.0186684	0.00534405
augustus_masked-Harm_Chr9-processed-gene-61.10	62.14	602.63	2.58817	1.22859e-48	2.76557e-50
maker-Harm_Chr4-augustus-gene-128.59	0.036	0.673	2.58174	0.0109974	0.0029579
augustus_masked-Harm_Chr10-processed-gene-79.13	0	3.836	2.58037	0.0345217	0.0106244
genemark-Harm_Chr8-processed-gene-106.13	1.913	20.44	2.57748	1.02077e-07	1.32472e-08
genemark-Harm_Chr17-processed-gene-75.17	4.64	46.02	2.5687	1.40884e-42	3.85453e-44
maker-Harm_Chr14-augustus-gene-50.32	0.16	2.453	2.5668	0.00381479	0.000932347
maker-Harm_Chr5-augustus-gene-72.32	5.46	53.586	2.5646	9.88273e-44	2.57512e-45
maker-Harm_Chr28-augustus-gene-29.15	4.946	48.45	2.56101	1.65096e-15	1.23679e-16
maker-Harm_Chr27-augustus-gene-9.25	27.12	267.98	2.55817	3.4537e-24	1.73985e-25
maker-Harm_Un001-augustus-gene-13.27	0.123	1.543	2.55797	0.0113814	0.00307355
maker-Harm_Chr29-augustus-gene-29.22	0.123	1.543	2.55797	0.0113814	0.00307355
maker-Harm_Chr10-augustus-gene-54.34	17.706	171.91	2.55224	1.19302e-53	2.366e-55
maker-Harm_Chr12-augustus-gene-48.22	0.256	4.053	2.54581	0.00612095	0.00155638
maker-Harm_Chr22-augustus-gene-92.39	4.62	47.306	2.54308	1.08227e-06	1.57452e-07
maker-Harm_Chr25-augustus-gene-81.20	0.32	3.28	2.54142	2.61775e-07	3.54313e-08
maker-Harm_Chr19-augustus-gene-2.28	0	0.326	2.53514	0.0388985	0.01216
genemark-Harm_Chr28-processed-gene-26.19	0.09	1.606	2.53224	0.0150437	0.00417688
genemark-Harm_Chr4-processed-gene-111.9	0	0.816	2.53156	0.0392994	0.0122996
genemark-Harm_Chr22-processed-gene-82.3	0.07	0.88	2.53146	0.00116665	0.000258476
genemark-Harm_Chr12-processed-gene-6.11	0.373	3.85	2.53141	1.87879e-06	2.82444e-07
augustus_masked-Harm_Chr25-processed-gene-61.3	0.043	0.586	2.53025	0.0036983	0.000901019
genemark-Harm_Chr5-processed-gene-51.12	826.896	7800.97	2.5283	2.09771e-47	4.90418e-49
genemark-Harm_Chr7-processed-gene-84.16	0	0.23	2.52806	0.0396552	0.0124281
maker-Harm_Chr3-augustus-gene-23.14	0	3.536	2.52565	0.0399699	0.0125325
maker-Harm_Chr7-augustus-gene-97.20	0.083	1.513	2.52265	0.0155954	0.00435939
maker-Harm_Chr5-augustus-gene-47.34	11.826	111.75	2.51907	5.62525e-31	2.23935e-32
genemark-Harm_Chr11-processed-gene-14.6	0	1.323	2.51883	0.0406269	0.0127885
genemark-Harm_Chr4-processed-gene-33.5	0.066	0.88	2.51712	0.00333991	0.000807177
maker-Harm_Chr9-augustus-gene-123.26	1.19	14.076	2.51166	0.000291499	5.80635e-05
genemark-Harm_Chr7-processed-gene-79.16	3.096	29.34	2.51108	1.27247e-26	5.78396e-28
augustus_masked-Harm_Chr7-processed-gene-79.4	0	0.65	2.50942	0.0417266	0.01318
augustus_masked-Harm_Chr18-processed-gene-101.17	0.083	2.106	2.50871	0.0266162	0.00794671
maker-Harm_Chr13-augustus-gene-94.30	6.433	60.566	2.50746	9.25754e-41	2.68024e-42
maker-Harm_Chr15-augustus-gene-13.30	5.786	53.906	2.50691	1.29044e-32	4.90359e-34
genemark-Harm_Chr6-processed-gene-94.5	0.006	0.193	2.50641	0.0269095	0.00804403
augustus_masked-Harm_Chr5-processed-gene-83.6	2.043	21.01	2.50308	2.88784e-06	4.45425e-07
maker-Harm_Chr5-augustus-gene-56.10	0.246	3.743	2.4998	0.00814366	0.00213199
maker-Harm_Chr19-augustus-gene-62.18	2.806	26.316	2.49882	2.24976e-24	1.12846e-25
genemark-Harm_Chr19-processed-gene-28.17	2.053	19.223	2.4899	2.40569e-21	1.35468e-22
maker-Harm_Chr18-augustus-gene-19.24	0	1.733	2.48972	0.043942	0.0139943
genemark-Harm_Chr30-processed-gene-13.17	0.203	2.713	2.48641	0.00397752	0.000975379
genemark-Harm_Chr4-processed-gene-126.16	0.23	2.806	2.48308	0.00147873	0.000333934
augustus_masked-Harm_Chr31-processed-gene-17.9	0	0.326	2.48242	0.0447539	0.0142936
maker-Harm_Chr28-augustus-gene-49.14	0.04	0.713	2.48076	0.0199117	0.00572448
maker-Harm_Chr16-augustus-gene-90.10	2.646	24.556	2.47976	1.1447e-20	6.68625e-22
maker-Harm_Chr8-augustus-gene-102.25	2.673	25.406	2.47767	1.39678e-21	7.75425e-23
genemark-Harm_Chr4-processed-gene-67.17	2	18.46	2.46926	1.54058e-20	9.07666e-22
genemark-Harm_Chr26-processed-gene-31.15	0.373	3.616	2.46879	1.50735e-08	1.81873e-09
genemark-Harm_Chr9-processed-gene-78.10	675.596	6214.17	2.46377	5.13835e-55	9.85569e-57
maker-Harm_Chr10-augustus-gene-78.21	1.15	10.8	2.46232	1.10213e-13	9.07005e-15
maker-Harm_Chr22-augustus-gene-44.29	0	0.343	2.45023	0.0484008	0.0156315
maker-Harm_Chr28-augustus-gene-33.24	2.693	23.976	2.44827	4.19173e-08	5.26697e-09
maker-Harm_Un001-augustus-gene-17.21	0.886	8.936	2.44556	3.23235e-05	5.60795e-06
maker-Harm_Chr15-augustus-gene-18.29	0.376	3.776	2.4452	0.00444042	0.00109821
genemark-Harm_Chr15-processed-gene-0.11	0.163	1.653	2.44151	0.00278789	0.000662871
genemark-Harm_Chr15-processed-gene-0.12	0.163	1.653	2.44151	0.00278789	0.000662871
genemark-Harm_Chr5-processed-gene-46.14	21.86	194.293	2.44076	8.69013e-52	1.83665e-53
maker-Harm_Chr17-augustus-gene-57.37	1.06	9.653	2.43681	7.27011e-19	4.58329e-20
genemark-Harm_Chr31-processed-gene-77.3	2.186	20.04	2.4367	2.44549e-13	2.04617e-14
maker-Harm_Chr6-augustus-gene-71.17	0.636	6.626	2.43147	0.000228864	4.46763e-05
augustus_masked-Harm_Chr17-processed-gene-75.9	1.546	15.62	2.42662	0.000154568	2.94111e-05
genemark-Harm_Chr23-processed-gene-65.18	17.016	150.413	2.42104	3.17113e-60	5.3709e-62
genemark-Harm_Chr17-processed-gene-41.14	5.553	50.31	2.41782	4.91449e-25	2.4046e-26
augustus_masked-Harm_Chr14-processed-gene-56.4	0.19	1.763	2.41615	1.87661e-06	2.81981e-07
genemark-Harm_Chr20-processed-gene-66.6	0.36	4.163	2.41023	0.00440735	0.00108876
maker-Harm_Chr11-augustus-gene-36.18	0.296	3.033	2.40367	0.000124545	2.33747e-05
genemark-Harm_Chr2-processed-gene-39.10	2.406	21.24	2.40301	4.40107e-19	2.74271e-20
augustus_masked-Harm_Chr28-processed-gene-106.0	0.153	1.606	2.39573	0.000230094	4.49995e-05
augustus_masked-Harm_Chr16-processed-gene-90.2	1.823	17.13	2.3947	1.14472e-05	1.87335e-06
maker-Harm_Chr20-augustus-gene-47.28	17.556	150.21	2.39434	2.65288e-16	1.92015e-17
augustus_masked-Harm_Chr19-processed-gene-54.12	0.17	2.093	2.3941	0.00675236	0.00173785
genemark-Harm_Chr5-processed-gene-105.1	1.136	10.08	2.39053	2.29153e-23	1.18756e-24
maker-Harm_Chr15-augustus-gene-36.33	0.15	1.663	2.39029	0.0225756	0.00661286
maker-Harm_Chr15-augustus-gene-20.32	22.5	194.08	2.38536	1.85227e-56	3.43212e-58
maker-Harm_Chr1-augustus-gene-43.17	0.07	1.69	2.38353	0.0401498	0.0125975
genemark-Harm_Chr1-processed-gene-170.12	0.09	1.406	2.37839	0.0255965	0.00760151
maker-Harm_Chr17-augustus-gene-41.33	2.333	20.05	2.3783	5.20593e-37	1.68639e-38
maker-Harm_Chr5-augustus-gene-83.29	4.103	35.51	2.37738	4.39464e-39	1.34231e-40
genemark-Harm_Chr23-processed-gene-106.3	6.693	57.59	2.37474	1.3464e-47	3.10873e-49
augustus_masked-Harm_Chr2-processed-gene-10.0	5.253	45.073	2.37452	4.09491e-51	8.71384e-53
genemark-Harm_Chr19-processed-gene-68.6	118.12	1005.96	2.37248	3.0609e-74	3.58907e-76
genemark-Harm_Chr26-processed-gene-15.9	0.4	3.553	2.37067	5.22139e-09	6.02788e-10
maker-Harm_Chr25-augustus-gene-24.24	2.986	32.086	2.36967	0.00588905	0.00149272
genemark-Harm_Chr19-processed-gene-101.3	0.896	8.55	2.36963	2.86485e-05	4.94133e-06
genemark-Harm_Chr18-processed-gene-123.8	14.23	133.276	2.36754	0.00016961	3.24464e-05
genemark-Harm_Chr11-processed-gene-31.13	0.5	4.606	2.36577	5.36701e-08	6.79423e-09
genemark-Harm_Chr21-processed-gene-117.5	0.28	2.753	2.36389	9.73915e-05	1.7986e-05
maker-Harm_Chr9-augustus-gene-76.13	1.97	17.593	2.36382	3.05151e-07	4.17113e-08
maker-Harm_Chr29-augustus-gene-68.35	0.826	7.833	2.3606	6.09955e-05	1.094e-05
maker-Harm_Chr17-augustus-gene-60.31	11.43	96.27	2.36049	8.42156e-49	1.88351e-50
genemark-Harm_Chr27-processed-gene-32.13	0.586	5.2	2.35367	8.18135e-08	1.05109e-08
maker-Harm_Chr16-augustus-gene-53.18	0.03	0.666	2.35211	0.0434828	0.0138229
genemark-Harm_Chr31-processed-gene-74.4	2.236	18.846	2.33899	3.78107e-17	2.61358e-18
maker-Harm_Chr5-augustus-gene-108.36	0.22	2.6	2.33273	0.010778	0.0028942
maker-Harm_Chr29-augustus-gene-69.28	1.61	13.53	2.33134	9.20279e-14	7.53355e-15
maker-Harm_Chr11-augustus-gene-47.21	1.016	8.78	2.32383	1.92291e-06	2.9019e-07
maker-Harm_Chr18-augustus-gene-58.15	0.413	3.943	2.32028	0.000244631	4.79487e-05
genemark-Harm_Chr16-processed-gene-14.4	1.056	9.066	2.31551	5.52716e-11	5.45675e-12
maker-Harm_Chr31-augustus-gene-65.24	2.06	16.786	2.30999	7.9714e-25	3.91762e-26
maker-Harm_Chr31-augustus-gene-74.15	0.076	0.746	2.30757	0.00176143	0.000403002
augustus_masked-Harm_Chr28-processed-gene-116.22	0.706	6.17	2.30693	8.35839e-09	9.89141e-10
maker-Harm_Chr13-augustus-gene-117.23	4.96	40.806	2.30585	7.61102e-12	7.09539e-13
genemark-Harm_Chr29-processed-gene-101.14	6.853	55.833	2.30443	3.23295e-45	8.02621e-47
maker-Harm_Chr7-augustus-gene-68.21	23.98	194.293	2.30403	1.89858e-36	6.36248e-38
genemark-Harm_Chr14-processed-gene-16.2	2.603	21.256	2.30368	1.76012e-11	1.68419e-12
augustus_masked-Harm_Chr17-processed-gene-18.7	21.753	179.543	2.29783	3.64517e-39	1.10812e-40
maker-Harm_Chr22-augustus-gene-108.15	0.746	6.816	2.29755	7.95187e-05	1.44925e-05
maker-Harm_Chr4-augustus-gene-79.20	0.013	0.24	2.29498	0.0318062	0.00970578
genemark-Harm_Chr17-processed-gene-24.12	0.296	2.563	2.29436	2.90581e-08	3.60492e-09
augustus_masked-Harm_Chr10-processed-gene-102.12	0.856	9.45	2.28806	0.0109264	0.00293563
maker-Harm_Chr6-augustus-gene-70.19	3.49	28.42	2.28113	3.0281e-14	2.41091e-15
maker-Harm_Chr21-augustus-gene-29.39	3.023	24.13	2.27941	1.6337e-14	1.27943e-15
genemark-Harm_Chr20-processed-gene-50.1	0.37	3.183	2.27843	1.31733e-06	1.93938e-07
augustus_masked-Harm_Chr12-processed-gene-51.4	1.71	13.656	2.25908	1.34214e-21	7.44124e-23
maker-Harm_Chr26-augustus-gene-66.9	0.83	6.9	2.2576	1.24443e-06	1.82576e-07
maker-Harm_Chr27-augustus-gene-22.16	19.666	155.606	2.25688	1.32205e-43	3.45439e-45
genemark-Harm_Chr18-processed-gene-54.5	0.216	3.07	2.25615	0.0358177	0.0110829
maker-Harm_Chr16-augustus-gene-88.25	43.69	346.856	2.25285	5.99068e-45	1.49594e-46
genemark-Harm_Chr29-processed-gene-114.8	0.146	1.666	2.25216	0.018038	0.00513548
genemark-Harm_Chr4-processed-gene-107.2	0.033	0.48	2.24733	0.0381241	0.011882
augustus_masked-Harm_Chr17-processed-gene-57.10	0.143	1.783	2.24087	0.0253537	0.00752391
maker-Harm_Chr23-augustus-gene-74.32	1.453	12.083	2.2391	1.39505e-05	2.30725e-06
maker-Harm_Chr4-augustus-gene-104.19	2.863	22.24	2.23408	3.5244e-32	1.34946e-33
maker-Harm_Chr21-augustus-gene-136.19	5.233	41.316	2.23327	6.82383e-20	4.13401e-21
maker-Harm_Chr9-augustus-gene-59.20	3.573	27.746	2.23197	3.54636e-25	1.71297e-26
augustus_masked-Harm_Chr14-processed-gene-15.2	53.36	424.293	2.23004	8.89745e-19	5.64141e-20
augustus_masked-Harm_Chr13-processed-gene-54.0	0.573	4.66	2.22707	1.91719e-07	2.55562e-08
augustus_masked-Harm_Chr17-processed-gene-54.15	5.98	48.34	2.22606	1.30187e-05	2.14277e-06
maker-Harm_Chr17-augustus-gene-32.33	0.826	6.663	2.22388	9.98905e-10	1.08812e-10
maker-Harm_Chr27-augustus-gene-41.26	0.716	5.613	2.22231	5.97857e-10	6.42168e-11
maker-Harm_Chr9-augustus-gene-34.22	1.14	9.01	2.2203	1.37953e-05	2.27958e-06
maker-Harm_Chr20-augustus-gene-50.30	1.14	9.01	2.2203	1.37953e-05	2.27958e-06
maker-Harm_Chr25-augustus-gene-61.22	1.14	9.01	2.2203	1.37953e-05	2.27958e-06
maker-Harm_Chr26-augustus-gene-28.20	1.14	9.01	2.2203	1.37953e-05	2.27958e-06
maker-Harm_Chr20-augustus-gene-63.23	1.14	9.01	2.2203	1.37953e-05	2.27958e-06
genemark-Harm_Chr13-processed-gene-22.22	0.386	3.056	2.21371	2.8623e-12	2.58966e-13
genemark-Harm_Chr5-processed-gene-34.9	0.076	0.773	2.21306	0.0113971	0.00307944
augustus_masked-Harm_Chr3-processed-gene-92.3	0.03	0.346	2.20749	0.0287954	0.00867446
genemark-Harm_Chr29-processed-gene-90.12	2.276	17.45	2.20695	6.7743e-15	5.21703e-16
maker-Harm_Chr25-augustus-gene-24.19	2.003	15.986	2.20024	2.76225e-06	4.24454e-07
genemark-Harm_Chr18-processed-gene-18.20	78.18	580.44	2.2001	4.32829e-31	1.71678e-32
augustus_masked-Harm_Chr12-processed-gene-73.16	0.556	4.47	2.19457	3.45656e-06	5.37898e-07
augustus_masked-Harm_Chr17-processed-gene-79.25	0.496	4.196	2.19397	0.000119861	2.24001e-05
augustus_masked-Harm_Chr15-processed-gene-49.13	2.33	17.48	2.19183	2.01038e-15	1.51477e-16
genemark-Harm_Chr31-processed-gene-66.4	0.073	0.626	2.18978	0.00049495	0.000102601
genemark-Harm_Chr15-processed-gene-17.4	3.43	26.073	2.18748	1.07122e-08	1.27855e-09
maker-Harm_Chr15-augustus-gene-70.29	2.743	20.78	2.1835	1.15139e-16	8.14207e-18
genemark-Harm_Chr12-processed-gene-78.5	75.983	562.006	2.18346	3.40547e-46	8.18339e-48
genemark-Harm_Chr19-processed-gene-31.12	7.813	58.796	2.18324	1.1614e-08	1.39122e-09
augustus_masked-Harm_Chr4-processed-gene-92.6	3.46	26.166	2.18235	2.03814e-17	1.37784e-18
maker-Harm_Chr9-augustus-gene-66.6	0.06	0.646	2.173	0.0207133	0.00598791
maker-Harm_Chr8-augustus-gene-115.65	1.62	12.233	2.17222	1.87024e-14	1.47145e-15
maker-Harm_Chr12-augustus-gene-84.17	4.396	32.493	2.16552	4.42672e-39	1.35531e-40
maker-Harm_Chr29-augustus-gene-116.12	2.783	20.8	2.15791	8.83615e-19	5.59614e-20
maker-Harm_Chr30-augustus-gene-54.24	0.91	6.983	2.15753	1.44618e-07	1.90821e-08
maker-Harm_Chr26-augustus-gene-42.34	0.336	3.34	2.15321	0.023934	0.00705581
maker-Harm_Chr10-augustus-gene-73.15	37.443	276.05	2.15025	3.47685e-38	1.08714e-39
maker-Harm_Chr23-augustus-gene-82.20	5.603	40.856	2.14726	2.98773e-07	4.07202e-08
maker-Harm_Chr5-augustus-gene-46.23	6.51	47.59	2.14717	3.25138e-10	3.42177e-11
genemark-Harm_Chr25-processed-gene-82.6	1.206	9.083	2.14647	1.35515e-10	1.3781e-11
maker-Harm_Chr14-augustus-gene-60.13	0.403	3.9	2.13746	0.023346	0.00686038
maker-Harm_Chr17-augustus-gene-119.12	0.716	5.233	2.13706	0.000700396	0.000149194
maker-Harm_Chr10-augustus-gene-60.32	0.716	5.233	2.13706	0.000700396	0.000149194
maker-Harm_Chr1-augustus-gene-27.19	0.716	5.233	2.13706	0.000700396	0.000149194
maker-Harm_Chr20-augustus-gene-61.33	0.716	5.233	2.13706	0.000700396	0.000149194
maker-Harm_Chr14-augustus-gene-19.46	0.716	5.233	2.13706	0.000700396	0.000149194
maker-Harm_Chr28-augustus-gene-43.24	0.716	5.233	2.13706	0.000700396	0.000149194
maker-Harm_Chr5-augustus-gene-135.21	0.716	5.233	2.13706	0.000700396	0.000149194
maker-Harm_Chr20-augustus-gene-50.34	0.156	1.42	2.13637	0.00653465	0.00167387
augustus_masked-Harm_Chr9-processed-gene-40.4	6.743	48.996	2.13385	7.24021e-21	4.16616e-22
maker-Harm_Chr29-augustus-gene-59.26	0.19	1.49	2.13012	0.000245608	4.81582e-05
genemark-Harm_Chr17-processed-gene-89.15	0.976	7.073	2.12925	1.32548e-26	6.03452e-28
maker-Harm_Chr4-augustus-gene-74.47	1.686	12.37	2.12658	7.36757e-09	8.66554e-10
maker-Harm_Chr16-augustus-gene-69.17	0.363	3.266	2.12262	0.0112789	0.00304177
genemark-Harm_Chr31-processed-gene-53.18	1.563	11.236	2.11518	7.68678e-20	4.66793e-21
maker-Harm_Chr5-augustus-gene-104.26	1.103	8.056	2.11495	2.35108e-14	1.85657e-15
maker-Harm_Chr4-augustus-gene-62.30	6.9	49.566	2.11491	2.95571e-29	1.22584e-30
maker-Harm_Chr17-augustus-gene-120.33	4.923	36.693	2.11421	1.94128e-05	3.27949e-06
maker-Harm_Chr17-augustus-gene-89.26	1.096	7.856	2.11248	2.61039e-11	2.52612e-12
genemark-Harm_Chr16-processed-gene-28.7	1.64	11.65	2.11029	5.51203e-09	6.37139e-10
maker-Harm_Chr28-augustus-gene-64.22	0.43	4.006	2.10751	0.011658	0.00316257
genemark-Harm_Chr25-processed-gene-33.9	0.033	0.34	2.10378	0.0404114	0.012709
maker-Harm_Chr14-augustus-gene-75.22	2.3	16.34	2.10194	1.77579e-24	8.86868e-26
genemark-Harm_Chr2-processed-gene-9.14	0.613	4.456	2.10054	9.99758e-10	1.08978e-10
genemark-Harm_Chr29-processed-gene-0.7	0.096	0.84	2.09932	0.0361887	0.0112029
genemark-Harm_Chr21-processed-gene-72.8	2.19	15.6	2.09828	3.87331e-16	2.82312e-17
maker-Harm_Chr6-augustus-gene-109.12	22.9	158.586	2.09742	7.38955e-22	4.04885e-23
maker-Harm_Chr17-augustus-gene-60.26	2.41	17.11	2.09512	1.48193e-09	1.64218e-10
genemark-Harm_Chr17-processed-gene-24.8	4.123	29.166	2.09361	2.50465e-20	1.48655e-21
augustus_masked-Harm_Un001-processed-gene-17.6	1.723	12.203	2.09159	3.02412e-11	2.93744e-12
genemark-Harm_Chr8-processed-gene-106.15	2.526	18.196	2.09083	8.37331e-21	4.83635e-22
maker-Harm_Chr17-augustus-gene-81.18	26.876	186.66	2.09051	1.80534e-13	1.50532e-14
maker-Harm_Chr29-augustus-gene-128.37	8.45	59.85	2.08879	7.34372e-26	3.46562e-27
maker-Harm_Chr5-augustus-gene-111.67	2.916	20.56	2.08661	4.77558e-16	3.48767e-17
augustus_masked-Harm_Chr14-processed-gene-45.9	9.473	65.483	2.08301	9.06289e-15	7.00577e-16
maker-Harm_Chr23-augustus-gene-55.16	0.33	3.18	2.08225	0.0303027	0.00918117
maker-Harm_Chr12-augustus-gene-13.24	0.116	1.09	2.08225	0.0205352	0.00593345
maker-Harm_Chr17-augustus-gene-55.34	10.5	72.69	2.0796	5.31295e-24	2.68801e-25
genemark-Harm_Chr21-processed-gene-141.37	0.403	3.203	2.07867	0.00164962	0.000375749
maker-Harm_Chr23-augustus-gene-23.12	0.22	1.89	2.07834	0.00920295	0.00243862
genemark-Harm_Chr30-processed-gene-56.5	0.563	4.6	2.07425	0.0101105	0.0027032
genemark-Harm_Chr14-processed-gene-40.11	4.423	31.116	2.07318	5.75816e-21	3.30919e-22
genemark-Harm_Chr17-processed-gene-120.27	8.093	56.796	2.07254	5.67321e-20	3.42462e-21
genemark-Harm_Chr6-processed-gene-12.12	12.05	83.38	2.07153	2.93032e-37	9.41706e-39
maker-Harm_Chr13-augustus-gene-61.29	0.876	6.093	2.06782	6.11186e-09	7.12667e-10
augustus_masked-Harm_Chr14-processed-gene-48.12	8.27	56.816	2.06287	1.50902e-33	5.59218e-35
augustus_masked-Harm_Chr15-processed-gene-14.6	0.74	5.243	2.06248	0.0472438	0.0151997
maker-Harm_Chr9-augustus-gene-55.10	0.303	2.363	2.06188	0.00305329	0.000730837
maker-Harm_Chr4-augustus-gene-64.29	3.293	22.59	2.06083	1.13786e-08	1.36138e-09
maker-Harm_Chr31-augustus-gene-25.9	2.836	19.35	2.05905	3.79098e-21	2.16494e-22
genemark-Harm_Chr17-processed-gene-84.12	297.163	2017.88	2.0576	4.55052e-49	1.00786e-50
augustus_masked-Harm_Chr23-processed-gene-67.1	0.533	3.93	2.05592	0.00497212	0.00124104
genemark-Harm_Chr9-processed-gene-41.9	81.553	558.323	2.0491	4.46268e-52	9.33493e-54
maker-Harm_Chr22-augustus-gene-64.49	14.433	97.333	2.04343	3.0424e-30	1.23097e-31
augustus_masked-Harm_Chr9-processed-gene-110.12	0.826	5.956	2.03655	0.000524061	0.000109129
maker-Harm_Chr5-augustus-gene-20.38	1.323	8.93	2.03629	3.79967e-07	5.25013e-08
maker-Harm_Chr5-augustus-gene-13.37	1.323	8.93	2.03629	3.79967e-07	5.25013e-08
maker-Harm_Chr30-augustus-gene-9.13	0.116	1.183	2.03489	0.043018	0.0136315
maker-Harm_Chr16-augustus-gene-73.33	5.563	37.433	2.0332	1.14895e-37	3.63412e-39
maker-Harm_Chr5-augustus-gene-58.14	2.756	18.736	2.03097	3.82704e-14	3.06363e-15
maker-Harm_Chr4-augustus-gene-95.22	3.726	26.386	2.03045	1.45235e-05	2.40727e-06
maker-Harm_Chr6-augustus-gene-64.40	1.82	12.486	2.03015	1.67412e-09	1.86363e-10
genemark-Harm_Chr20-processed-gene-46.18	977.716	6639.01	2.0299	2.77658e-30	1.11939e-31
genemark-Harm_Chr11-processed-gene-14.10	3.776	26.233	2.02952	1.48193e-09	1.6416e-10
maker-Harm_Chr22-augustus-gene-118.22	18.09	120.653	2.0233	4.31585e-37	1.39322e-38
maker-Harm_Chr2-augustus-gene-21.28	0.363	2.49	2.02169	8.69925e-06	1.40916e-06
genemark-Harm_Chr26-processed-gene-17.16	19.963	132.84	2.01946	2.98601e-36	1.01147e-37
augustus_masked-Harm_Chr5-processed-gene-46.8	4.51	30.2	2.01413	1.31121e-15	9.77526e-17
maker-Harm_Chr25-augustus-gene-8.28	0.43	3.1	2.01245	0.000268008	5.28605e-05
genemark-Harm_Chr10-processed-gene-78.6	0.073	0.646	2.00685	0.0412171	0.0129952
maker-Harm_Chr5-augustus-gene-62.19	2.603	17.46	2.0048	1.04714e-06	1.52114e-07
augustus_masked-Harm_Chr19-processed-gene-57.1	3.57	23.406	2.00369	7.43076e-12	6.92197e-13
maker-Harm_Chr22-augustus-gene-1.31	5.676	37.53	2.0014	3.7294e-05	6.5108e-06
genemark-Harm_Chr22-processed-gene-36.7	42.126	276.35	2.00037	1.51089e-47	3.49947e-49
genemark-Harm_Chr5-processed-gene-90.4	3.41	22.66	1.99885	1.25663e-24	6.24857e-26
genemark-Harm_Chr28-processed-gene-101.10	2.273	15.38	1.9976	7.27597e-07	1.03694e-07
genemark-Harm_Chr16-processed-gene-50.12	2.323	15.43	1.99603	1.01846e-09	1.1109e-10
augustus_masked-Harm_Chr5-processed-gene-4.4	1.43	10.716	1.99579	0.00241868	0.000568956
maker-Harm_Chr29-augustus-gene-122.15	2.64	18.14	1.99406	4.18784e-08	5.25905e-09
genemark-Harm_Chr15-processed-gene-20.17	0.443	3.273	1.9938	0.00452579	0.00112096
augustus_masked-Harm_Chr20-processed-gene-46.26	132.73	860.32	1.99336	2.98942e-18	1.9452e-19
genemark-Harm_Chr12-processed-gene-89.18	2.786	18.766	1.98957	1.38381e-05	2.28766e-06
maker-Harm_Chr6-augustus-gene-54.11	0.23	1.693	1.98538	0.00182115	0.000417589
maker-Harm_Chr15-augustus-gene-67.31	11.973	78.226	1.97699	2.72151e-28	1.15826e-29
maker-Harm_Chr18-augustus-gene-19.26	0.586	4.616	1.97607	0.0141053	0.00389285
genemark-Harm_Chr2-processed-gene-46.17	0.323	2.23	1.9717	7.67318e-05	1.39568e-05
maker-Harm_Chr5-augustus-gene-60.11	51.93	337.716	1.97137	1.39646e-42	3.81056e-44
genemark-Harm_Chr16-processed-gene-59.22	2.746	17.746	1.97017	3.75489e-13	3.18525e-14
genemark-Harm_Chr9-processed-gene-118.19	1.586	10.373	1.96992	2.1927e-16	1.58231e-17
maker-Harm_Chr23-augustus-gene-66.38	0.32	2.336	1.96738	0.00789857	0.00206154
maker-Harm_Chr5-augustus-gene-98.22	0.883	5.81	1.96538	1.08793e-09	1.18983e-10
augustus_masked-Harm_Chr11-processed-gene-19.5	4.723	30.89	1.96401	3.12801e-12	2.83685e-13
maker-Harm_Chr15-augustus-gene-76.26	2.383	17.083	1.96342	0.00949783	0.00252845
maker-Harm_Chr24-augustus-gene-5.25	0.076	0.643	1.96106	0.031461	0.00958676
genemark-Harm_Chr5-processed-gene-131.10	10.286	66.393	1.96103	8.31632e-42	2.31744e-43
genemark-Harm_Chr22-processed-gene-56.24	4.22	27.173	1.9582	3.23045e-29	1.3468e-30
maker-Harm_Chr8-augustus-gene-18.17	0.626	4.25	1.95795	8.05726e-07	1.15529e-07
maker-Harm_Chr18-augustus-gene-12.22	1.633	10.33	1.95732	4.73146e-13	4.04106e-14
genemark-Harm_Chr26-processed-gene-85.6	1.736	11.236	1.95665	3.42533e-10	3.61227e-11
maker-Harm_Chr11-augustus-gene-31.17	0.71	5.01	1.95607	0.000416752	8.5094e-05
genemark-Harm_Chr7-processed-gene-64.8	0.026	0.213	1.95269	0.021316	0.00620224
maker-Harm_Chr22-augustus-gene-98.12	0.33	2.193	1.95206	4.72174e-06	7.45035e-07
genemark-Harm_Chr12-processed-gene-122.23	16	101.683	1.94722	1.14025e-36	3.80469e-38
genemark-Harm_Chr24-processed-gene-53.19	3.91	25.15	1.94593	5.20711e-17	3.62568e-18
augustus_masked-Harm_Chr23-processed-gene-5.3	0.62	4.31	1.93976	0.00121334	0.000270052
maker-Harm_Chr15-augustus-gene-87.34	0.756	5.163	1.9389	0.00106851	0.000235333
augustus_masked-Harm_Chr27-processed-gene-21.12	0.26	1.843	1.93841	0.00411915	0.0010125
genemark-Harm_Chr4-processed-gene-56.2	0.076	0.61	1.93732	0.0153351	0.00427776
maker-Harm_Chr31-augustus-gene-3.30	0.286	2.27	1.93682	0.0345217	0.0106231
genemark-Harm_Chr4-processed-gene-99.6	7.27	45.673	1.9368	3.64975e-30	1.48199e-31
genemark-Harm_Chr18-processed-gene-79.10	0.626	4.003	1.93507	6.89962e-08	8.80931e-09
maker-Harm_Chr10-augustus-gene-47.22	1.656	10.576	1.92898	3.31113e-07	4.54394e-08
augustus_masked-Harm_Chr23-processed-gene-25.1	10.723	66.44	1.92897	5.58779e-12	5.1785e-13
maker-Harm_Chr29-augustus-gene-71.42	4.953	30.75	1.92809	4.92148e-18	3.23801e-19
maker-Harm_Chr13-augustus-gene-71.24	24.886	174.423	1.92578	0.00031235	6.24203e-05
genemark-Harm_Chr10-processed-gene-16.5	13.926	88.996	1.92514	1.52878e-25	7.31416e-27
maker-Harm_Chr16-augustus-gene-63.11	22.36	137.943	1.92461	9.17911e-16	6.78999e-17
maker-Harm_Chr4-augustus-gene-82.33	1.186	7.586	1.92189	1.46181e-05	2.42824e-06
genemark-Harm_Chr11-processed-gene-48.2	0.406	2.713	1.92115	0.000535814	0.00011177
genemark-Harm_Chr9-processed-gene-69.12	23.13	142.106	1.92057	1.53565e-18	9.81453e-20
augustus_masked-Harm_Chr10-processed-gene-32.5	0.613	4.28	1.91979	0.00325088	0.000783307
maker-Harm_Chr4-augustus-gene-89.29	0.77	5.326	1.91862	0.00372199	0.00090733
maker-Harm_Chr8-augustus-gene-43.27	12.563	77.27	1.91843	3.75421e-20	2.25264e-21
genemark-Harm_Chr24-processed-gene-37.2	1.426	9.356	1.91748	9.75251e-08	1.26071e-08
maker-Harm_Chr22-augustus-gene-65.38	28.74	180.433	1.91649	1.56235e-41	4.41023e-43
augustus_masked-Harm_Chr17-processed-gene-39.9	20.613	128.586	1.91563	9.25801e-24	4.71746e-25
augustus_masked-Harm_Chr15-processed-gene-65.0	0.17	1.273	1.91558	0.0085418	0.00224859
augustus_masked-Harm_Chr22-processed-gene-1.0	1.53	10.146	1.91367	8.35735e-05	1.52859e-05
maker-Harm_Chr26-augustus-gene-42.35	9.286	57.203	1.91244	5.57174e-19	3.48435e-20
genemark-Harm_Chr14-processed-gene-106.9	17.133	106.77	1.91196	5.62525e-31	2.23667e-32
augustus_masked-Harm_Chr7-processed-gene-68.16	2.95	18.423	1.90791	7.53516e-08	9.66438e-09
augustus_masked-Harm_Chr3-processed-gene-75.4	2.263	13.973	1.9075	5.08184e-10	5.42538e-11
maker-Harm_Chr30-augustus-gene-59.20	2.6	16.306	1.90725	1.36928e-15	1.02181e-16
genemark-Harm_Chr15-processed-gene-24.4	17.633	108.446	1.90335	4.2539e-30	1.73038e-31
maker-Harm_Chr15-augustus-gene-35.50	4.57	28.176	1.903	1.37395e-11	1.30175e-12
augustus_masked-Harm_Chr20-processed-gene-91.21	0.206	1.653	1.9022	0.0452777	0.0144918
maker-Harm_Chr28-augustus-gene-42.10	0.186	1.323	1.90051	0.00794983	0.00207722
genemark-Harm_Chr19-processed-gene-79.14	38.61	237.573	1.90007	6.00909e-38	1.88763e-39
genemark-Harm_Chr21-processed-gene-28.19	1.646	10.166	1.89849	8.78054e-19	5.55457e-20
maker-Harm_Chr8-augustus-gene-60.25	1.906	12.856	1.89779	0.00300457	0.000718304
augustus_masked-Harm_Chr12-processed-gene-83.14	1.496	9.973	1.89292	0.000944102	0.000205139
genemark-Harm_Chr26-processed-gene-7.16	2.416	14.706	1.88696	4.59562e-12	4.2111e-13
augustus_masked-Harm_Chr9-processed-gene-40.3	6.63	40.42	1.88616	1.13824e-20	6.64031e-22
genemark-Harm_Chr25-processed-gene-47.25	1.05	6.683	1.88438	3.69905e-06	5.76972e-07
maker-Harm_Chr18-augustus-gene-96.28	0.543	3.353	1.88402	7.17599e-10	7.74421e-11
maker-Harm_Chr26-augustus-gene-95.33	0.176	1.203	1.88382	0.0278101	0.00833941
genemark-Harm_Chr16-processed-gene-14.8	1.41	10.136	1.8804	0.0171862	0.00486005
genemark-Harm_Chr15-processed-gene-36.12	101.4	709.416	1.87988	0.00294949	0.000703857
augustus_masked-Harm_Chr7-processed-gene-4.0	60.303	358.013	1.87961	4.22273e-27	1.8858e-28
maker-Harm_Chr21-augustus-gene-29.32	3.9	23.38	1.87452	2.01803e-10	2.08288e-11
augustus_masked-Harm_Chr4-processed-gene-91.23	3.443	20.966	1.87381	0.000143975	2.72818e-05
augustus_masked-Harm_Chr8-processed-gene-100.1	0.42	2.626	1.87342	3.92098e-05	6.87081e-06
genemark-Harm_Chr18-processed-gene-78.23	56.79	368.68	1.86899	0.000134682	2.54138e-05
genemark-Harm_Chr7-processed-gene-10.10	0.26	1.75	1.86715	0.00710477	0.00183636
genemark-Harm_Chr20-processed-gene-47.19	26.75	157.426	1.86608	6.24654e-09	7.29728e-10
genemark-Harm_Chr7-processed-gene-21.31	2.303	14.1	1.86596	2.00445e-12	1.79176e-13
genemark-Harm_Chr16-processed-gene-31.4	1.9	11.726	1.8653	2.56457e-08	3.16301e-09
genemark-Harm_Chr3-processed-gene-74.19	9.933	59.763	1.86528	4.21124e-10	4.4685e-11
maker-Harm_Chr20-augustus-gene-38.11	30.906	182.906	1.86379	4.54262e-25	2.21278e-26
genemark-Harm_Chr15-processed-gene-18.16	2.103	12.8	1.86375	1.53923e-12	1.36142e-13
augustus_masked-Harm_Chr18-processed-gene-29.14	0.54	3.693	1.86348	0.0156613	0.00438009
maker-Harm_Chr17-augustus-gene-44.28	14.29	85.01	1.86336	1.48098e-16	1.05478e-17
genemark-Harm_Chr24-processed-gene-7.13	3.403	20.326	1.86247	1.351e-09	1.48731e-10
maker-Harm_Chr10-augustus-gene-47.21	0.773	5.086	1.85936	0.00498332	0.00124439
genemark-Harm_Chr23-processed-gene-56.16	0.583	3.72	1.858	9.61558e-05	1.77359e-05
maker-Harm_Chr25-augustus-gene-69.13	0.216	1.55	1.85657	0.0207598	0.00600887
genemark-Harm_Chr1-processed-gene-117.13	0.533	3.206	1.85534	5.7456e-05	1.0276e-05
genemark-Harm_Chr8-processed-gene-6.15	3.046	18.836	1.85402	0.000163561	3.12301e-05
maker-Harm_Chr15-augustus-gene-76.32	4.32	26.186	1.85203	1.30211e-07	1.70493e-08
maker-Harm_Chr27-augustus-gene-5.12	0.253	1.753	1.8509	0.0431971	0.0137195
maker-Harm_Chr9-augustus-gene-83.24	0.253	1.753	1.8509	0.0431971	0.0137195
maker-Harm_Chr31-augustus-gene-11.33	0.253	1.753	1.8509	0.0431971	0.0137195
maker-Harm_Chr9-augustus-gene-42.15	0.253	1.753	1.8509	0.0431971	0.0137195
genemark-Harm_Chr29-processed-gene-108.11	4.043	24.113	1.85075	1.3119e-13	1.08344e-14
maker-Harm_Chr23-augustus-gene-66.34	0.6	3.623	1.85052	2.68252e-07	3.63662e-08
maker-Harm_Chr23-augustus-gene-19.30	10.09	58.936	1.84928	3.21089e-11	3.12583e-12
genemark-Harm_Chr29-processed-gene-33.13	1.213	7.243	1.8491	1.65868e-06	2.47794e-07
maker-Harm_Chr5-augustus-gene-63.34	4.433	26.106	1.84897	7.38101e-14	6.01016e-15
augustus_masked-Harm_Chr12-processed-gene-47.0	1.206	7.786	1.84865	0.00102868	0.000225452
augustus_masked-Harm_Chr14-processed-gene-22.0	5.08	30.753	1.84712	9.19917e-07	1.32368e-07
genemark-Harm_Chr16-processed-gene-26.12	2.453	15.37	1.8443	0.000439111	9.03586e-05
genemark-Harm_Chr10-processed-gene-49.13	0.273	1.826	1.84199	0.00532332	0.00133931
genemark-Harm_Chr23-processed-gene-116.11	1.673	10.74	1.83952	0.00324078	0.000780405
maker-Harm_Chr8-augustus-gene-100.23	0.423	2.66	1.83303	0.000965125	0.000210405
genemark-Harm_Chr8-processed-gene-11.13	3.71	22.096	1.83195	2.12728e-16	1.53202e-17
augustus_masked-Harm_Chr25-processed-gene-53.8	1.19	8.026	1.8315	0.0204599	0.00590873
genemark-Harm_Chr29-processed-gene-89.8	1.573	9.526	1.83111	2.72077e-06	4.17686e-07
genemark-Harm_Chr19-processed-gene-75.6	0.27	1.766	1.82978	0.00287836	0.00068575
maker-Harm_Chr21-augustus-gene-56.38	0.243	1.496	1.82956	0.000226737	4.42118e-05
genemark-Harm_Chr13-processed-gene-117.7	28.253	164.973	1.82845	2.13747e-37	6.82269e-39
genemark-Harm_Chr4-processed-gene-94.10	1.67	9.906	1.82844	6.68202e-11	6.6501e-12
maker-Harm_Chr1-augustus-gene-54.23	4.916	28.946	1.82786	1.08356e-15	8.05453e-17
maker-Harm_Chr16-augustus-gene-12.32	19.28	111.546	1.82315	2.4479e-23	1.27037e-24
genemark-Harm_Chr9-processed-gene-123.11	6.093	36.146	1.82235	4.08731e-06	6.40491e-07
genemark-Harm_Chr10-processed-gene-80.20	5.443	31.366	1.8223	5.69001e-07	7.99385e-08
maker-Harm_Chr26-augustus-gene-28.21	23.633	134.453	1.81389	3.1512e-12	2.86017e-13
maker-Harm_Chr15-augustus-gene-35.42	5.36	32.46	1.81386	8.7741e-08	1.13106e-08
genemark-Harm_Chr8-processed-gene-76.14	11.813	67.68	1.80821	1.12428e-27	4.91505e-29
genemark-Harm_Chr29-processed-gene-46.13	0.21	1.446	1.80798	0.0237427	0.00698911
maker-Harm_Chr4-augustus-gene-31.33	9.506	55.043	1.80479	4.50008e-12	4.1203e-13
genemark-Harm_Chr31-processed-gene-52.19	0.55	3.383	1.80199	0.000648699	0.000137243
maker-Harm_Chr4-augustus-gene-32.17	2.126	12.69	1.80157	4.66751e-06	7.35802e-07
maker-Harm_Chr18-augustus-gene-37.21	1.093	6.476	1.80142	4.3863e-05	7.74016e-06
genemark-Harm_Chr10-processed-gene-95.22	1.963	11.696	1.79805	0.000887753	0.000192124
genemark-Harm_Chr1-processed-gene-96.26	5.533	31.646	1.79646	1.78316e-13	1.48296e-14
genemark-Harm_Chr19-processed-gene-31.11	7.646	47.73	1.79576	0.0155445	0.00434292
genemark-Harm_Chr11-processed-gene-58.1	1.98	11.46	1.79494	3.16771e-09	3.61114e-10
genemark-Harm_Chr15-processed-gene-130.7	3.566	20.223	1.79477	1.17067e-15	8.71903e-17
maker-Harm_Chr17-augustus-gene-100.34	3.226	18.736	1.7945	2.01479e-06	3.04494e-07
genemark-Harm_Chr27-processed-gene-8.3	0.083	0.503	1.79441	0.00797772	0.00208566
genemark-Harm_Chr19-processed-gene-78.5	2.933	17.443	1.79355	1.76171e-08	2.14476e-09
maker-Harm_Chr23-augustus-gene-117.23	4.133	23.453	1.79302	6.12695e-19	3.84487e-20
genemark-Harm_Chr2-processed-gene-55.10	0.263	1.626	1.78358	0.0030017	0.000717402
maker-Harm_Chr4-augustus-gene-45.27	1.113	6.22	1.78243	0.00128886	0.000287606
maker-Harm_Chr29-augustus-gene-14.23	1.113	6.22	1.78243	0.00128886	0.000287606
maker-Harm_Chr12-augustus-gene-76.41	0.41	2.796	1.78145	0.0358098	0.0110778
genemark-Harm_Chr29-processed-gene-33.15	0.94	5.67	1.78137	0.00053277	0.000111097
maker-Harm_Chr5-augustus-gene-58.15	5.06	29.103	1.77824	4.24255e-08	5.33389e-09
maker-Harm_Chr5-augustus-gene-110.25	2.123	12.056	1.77694	1.09244e-11	1.03029e-12
augustus_masked-Harm_Chr9-processed-gene-49.5	1.483	8.63	1.77357	8.12851e-05	1.48379e-05
genemark-Harm_Chr30-processed-gene-13.9	0.653	3.936	1.77273	8.55079e-05	1.56645e-05
maker-Harm_Chr3-augustus-gene-95.20	11.283	63.853	1.77248	3.54996e-24	1.79091e-25
augustus_masked-Harm_Chr18-processed-gene-101.20	1.936	11.316	1.77029	0.00165641	0.000377708
augustus_masked-Harm_Chr9-processed-gene-1.5	1.486	9.093	1.76887	0.00829979	0.00217948
genemark-Harm_Chr31-processed-gene-54.6	0.88	5.246	1.76813	0.00224695	0.000523518
maker-Harm_Chr17-augustus-gene-41.26	2.393	15.67	1.76349	0.0333852	0.0102359
maker-Harm_Chr29-augustus-gene-77.34	343.806	1926.83	1.76179	1.4417e-44	3.65226e-46
genemark-Harm_Chr13-processed-gene-39.6	195.936	1037.35	1.758	9.86862e-26	4.70717e-27
genemark-Harm_Chr2-processed-gene-49.16	1.19	6.85	1.756	1.68448e-07	2.23484e-08
maker-Harm_Chr7-augustus-gene-96.18	0.606	4.186	1.75516	0.0391219	0.0122383
genemark-Harm_Chr27-processed-gene-69.2	4.483	25.226	1.75404	4.81211e-14	3.86961e-15
maker-Harm_Chr16-augustus-gene-75.36	0.906	5.4	1.75395	0.00269725	0.000639745
genemark-Harm_Chr11-processed-gene-27.5	0.97	5.48	1.75345	1.38921e-07	1.827e-08
maker-Harm_Chr22-augustus-gene-28.20	0.426	2.506	1.75327	0.00136419	0.0003057
genemark-Harm_Chr1-processed-gene-136.6	0.576	3.283	1.75255	5.63543e-06	8.96954e-07
augustus_masked-Harm_Chr13-processed-gene-39.12	62.283	343.53	1.74843	3.66908e-28	1.56685e-29
maker-Harm_Chr2-augustus-gene-5.17	0.933	5.353	1.74761	0.000214012	4.1622e-05
maker-Harm_Chr3-augustus-gene-8.37	20.526	115.003	1.74709	2.02574e-23	1.04542e-24
maker-Harm_Chr30-augustus-gene-21.17	1.39	7.813	1.74673	1.13433e-12	9.95082e-14
genemark-Harm_Chr11-processed-gene-22.10	0.706	4.353	1.74563	0.00768112	0.00199589
genemark-Harm_Chr29-processed-gene-65.27	1.886	10.643	1.74442	0.000223821	4.36108e-05
maker-Harm_Chr27-augustus-gene-41.22	0.116	0.743	1.74332	0.0201851	0.00581623
augustus_masked-Harm_Chr28-processed-gene-102.9	0.54	3.066	1.74309	0.00106851	0.000235342
genemark-Harm_Chr10-processed-gene-41.23	0.236	1.426	1.74305	0.00117466	0.000260421
genemark-Harm_Chr14-processed-gene-22.15	5.79	31.926	1.74168	5.99553e-26	2.81637e-27
genemark-Harm_Chr16-processed-gene-64.18	1.023	6.446	1.74063	0.0236022	0.00694093
genemark-Harm_Chr5-processed-gene-9.11	0.33	1.883	1.73819	2.65918e-05	4.57118e-06
maker-Harm_Chr18-augustus-gene-22.17	1.093	5.993	1.73797	2.61044e-07	3.53136e-08
maker-Harm_Chr12-augustus-gene-83.24	1.373	7.78	1.73735	1.26898e-06	1.86545e-07
genemark-Harm_Chr9-processed-gene-82.5	0.44	2.736	1.7362	0.0221286	0.00646468
genemark-Harm_Chr21-processed-gene-34.6	3.243	17.796	1.7322	6.25672e-08	7.96582e-09
genemark-Harm_Chr22-processed-gene-7.6	1.543	8.48	1.73121	4.0148e-18	2.63856e-19
genemark-Harm_Chr20-processed-gene-66.12	2.47	13.846	1.73015	8.50105e-11	8.50966e-12
maker-Harm_Chr10-augustus-gene-126.31	1.16	6.59	1.72989	3.37624e-05	5.86737e-06
maker-Harm_Chr13-augustus-gene-62.19	0.816	4.49	1.72961	3.57711e-07	4.92449e-08
genemark-Harm_Chr5-processed-gene-112.12	0.743	4.26	1.7289	1.27973e-05	2.10356e-06
maker-Harm_Chr6-augustus-gene-30.28	872.06	4717.44	1.7284	1.40141e-46	3.34731e-48
augustus_masked-Harm_Chr27-processed-gene-62.11	6.263	34.833	1.72832	5.87949e-10	6.31101e-11
genemark-Harm_Chr22-processed-gene-25.14	0.41	2.266	1.72763	4.04431e-07	5.60571e-08
augustus_masked-Harm_Chr22-processed-gene-28.2	9.756	53.966	1.72616	6.86527e-22	3.74171e-23
augustus_masked-Harm_Chr5-processed-gene-72.21	0.366	2.466	1.72512	0.0486149	0.0157088
maker-Harm_Chr2-augustus-gene-27.22	5.486	29.77	1.72327	1.91606e-11	1.84311e-12
genemark-Harm_Chr10-processed-gene-11.12	1.136	6.443	1.7219	0.00256059	0.000604193
genemark-Harm_Chr22-processed-gene-89.5	2.846	15.246	1.7204	4.49154e-09	5.14303e-10
maker-Harm_Chr15-augustus-gene-13.29	2.87	15.216	1.71965	5.38643e-06	8.55762e-07
maker-Harm_Chr16-augustus-gene-28.28	3.963	21.416	1.71769	0.000392802	7.97488e-05
maker-Harm_Chr4-augustus-gene-101.45	2.636	14.436	1.71712	3.50042e-13	2.95671e-14
genemark-Harm_Chr11-processed-gene-50.15	1.003	5.46	1.71625	1.17163e-05	1.91908e-06
maker-Harm_Chr22-augustus-gene-21.17	30.97	164.96	1.71585	2.4462e-09	2.7603e-10
genemark-Harm_Chr30-processed-gene-58.4	5.14	28.066	1.71528	9.77517e-18	6.50923e-19
genemark-Harm_Chr17-processed-gene-27.26	0.466	2.57	1.71395	6.7857e-09	7.93204e-10
augustus_masked-Harm_Chr15-processed-gene-61.8	0.786	4.513	1.7126	0.00153446	0.000347964
maker-Harm_Chr25-augustus-gene-62.36	43.606	234.776	1.71221	7.08627e-41	2.03623e-42
maker-Harm_Chr22-augustus-gene-100.39	14.793	79.803	1.71207	1.53419e-20	9.0279e-22
genemark-Harm_Chr7-processed-gene-87.4	0.836	4.756	1.7082	0.000410159	8.35993e-05
maker-Harm_Chr15-augustus-gene-108.64	2.79	14.68	1.70727	0.000196025	3.78684e-05
augustus_masked-Harm_Chr16-processed-gene-73.4	2.706	15.743	1.70515	0.0121415	0.00331118
maker-Harm_Chr12-augustus-gene-6.19	10.826	58.453	1.70273	8.41506e-07	1.20842e-07
genemark-Harm_Chr15-processed-gene-89.18	2.78	14.74	1.70137	1.56032e-12	1.3812e-13
maker-Harm_Chr25-augustus-gene-35.30	1.026	5.933	1.69794	0.00170106	0.000388451
maker-Harm_Chr3-augustus-gene-93.26	12.626	67.223	1.6976	9.5059e-29	3.99749e-30
genemark-Harm_Chr4-processed-gene-126.19	0.793	4.473	1.69743	0.0123062	0.00336069
augustus_masked-Harm_Chr15-processed-gene-4.6	1.743	9.526	1.69682	2.35889e-05	4.02938e-06
maker-Harm_Chr9-augustus-gene-72.31	8.28	44.206	1.69624	2.52978e-23	1.31469e-24
maker-Harm_Chr3-augustus-gene-44.17	3.9	21.09	1.69622	2.83171e-08	3.50396e-09
maker-Harm_Chr15-augustus-gene-58.24	1.066	5.903	1.6948	0.000343579	6.90342e-05
maker-Harm_Chr9-augustus-gene-53.36	0.87	5.173	1.69313	0.00923874	0.00244944
maker-Harm_Chr15-augustus-gene-56.23	1.356	7.22	1.69115	1.03145e-08	1.22809e-09
maker-Harm_Chr7-augustus-gene-80.14	5.16	27.663	1.69046	1.24589e-12	1.09385e-13
maker-Harm_Chr17-augustus-gene-51.27	0.87	4.83	1.68801	0.000266799	5.25836e-05
maker-Harm_Chr3-augustus-gene-6.26	2.116	11.206	1.68734	1.96141e-19	1.2053e-20
maker-Harm_Chr4-augustus-gene-57.34	0.28	1.536	1.68476	2.87021e-05	4.95266e-06
maker-Harm_Chr6-augustus-gene-19.27	15.066	79.503	1.68344	1.99022e-13	1.66092e-14
maker-Harm_Chr3-augustus-gene-83.46	5.083	26.78	1.68163	1.44211e-10	1.46862e-11
maker-Harm_Chr16-augustus-gene-57.26	5.096	27.213	1.68079	1.13265e-11	1.06985e-12
maker-Harm_Chr21-augustus-gene-90.40	2.943	15.5	1.68014	7.6269e-15	5.88468e-16
maker-Harm_Chr23-augustus-gene-65.23	3.436	18.433	1.67898	1.95422e-05	3.30277e-06
genemark-Harm_Chr19-processed-gene-6.33	5.92	31.6	1.67623	3.741e-20	2.23929e-21
augustus_masked-Harm_Chr3-processed-gene-93.22	4.993	26.296	1.67161	1.14456e-07	1.48952e-08
genemark-Harm_Chr13-processed-gene-21.6	8.18	43.28	1.66878	2.78493e-22	1.4997e-23
maker-Harm_Chr1-augustus-gene-109.25	1.846	9.773	1.66378	1.53777e-11	1.46475e-12
maker-Harm_Chr5-augustus-gene-78.40	3.293	17.16	1.66283	7.04195e-08	9.00632e-09
maker-Harm_Chr20-augustus-gene-47.29	7.466	38.453	1.66058	1.34871e-07	1.77082e-08
genemark-Harm_Chr27-processed-gene-32.10	0.106	0.616	1.65876	0.00481535	0.0012
augustus_masked-Harm_Chr31-processed-gene-22.10	6.873	35.86	1.65302	3.98081e-12	3.62756e-13
maker-Harm_Chr23-augustus-gene-114.11	0.35	1.86	1.65096	8.8421e-05	1.62237e-05
genemark-Harm_Chr4-processed-gene-5.14	22.436	114.613	1.64813	2.04372e-15	1.54285e-16
genemark-Harm_Chr30-processed-gene-8.5	1.04	5.51	1.64746	4.18684e-06	6.56996e-07
maker-Harm_Chr6-augustus-gene-28.26	32.703	168.006	1.6474	2.67392e-19	1.65088e-20
genemark-Harm_Chr25-processed-gene-47.23	1.863	9.636	1.64459	0.00021523	4.18746e-05
genemark-Harm_Chr19-processed-gene-93.4	6.716	34.713	1.64438	1.27157e-24	6.33206e-26
augustus_masked-Harm_Chr18-processed-gene-57.25	1.67	8.67	1.64435	3.8794e-05	6.79513e-06
maker-Harm_Chr3-augustus-gene-89.23	1.443	7.62	1.64351	3.92606e-05	6.88254e-06
maker-Harm_Chr9-augustus-gene-95.48	3.66	18.926	1.6422	4.55373e-09	5.22414e-10
genemark-Harm_Chr19-processed-gene-23.5	0.466	2.573	1.64177	0.00164703	0.000375041
maker-Harm_Chr27-augustus-gene-47.9	0.21	1.103	1.64167	0.010534	0.00282529
maker-Harm_Chr27-augustus-gene-48.16	0.21	1.103	1.64167	0.010534	0.00282529
genemark-Harm_Chr29-processed-gene-3.15	0.276	1.436	1.64069	1.84461e-09	2.06277e-10
genemark-Harm_Chr3-processed-gene-33.13	1.816	9.37	1.63877	1.06909e-08	1.27523e-09
genemark-Harm_Chr31-processed-gene-28.4	0.693	3.913	1.63721	0.0144586	0.00399871
maker-Harm_Chr5-augustus-gene-99.35	3.333	16.833	1.63525	1.56126e-08	1.88829e-09
augustus_masked-Harm_Chr20-processed-gene-47.9	0.296	1.596	1.63379	0.000844681	0.000182252
maker-Harm_Chr10-augustus-gene-117.49	0.683	3.57	1.63293	0.000202373	3.91827e-05
genemark-Harm_Chr3-processed-gene-78.20	0.376	2.013	1.63135	0.00358723	0.00087266
genemark-Harm_Chr6-processed-gene-120.43	0.526	2.766	1.63087	4.80463e-05	8.50965e-06
genemark-Harm_Chr5-processed-gene-51.10	824.776	4153.88	1.62993	9.83531e-26	4.68416e-27
augustus_masked-Harm_Chr6-processed-gene-79.2	1.15	5.84	1.62907	0.000670314	0.00014201
maker-Harm_Chr12-augustus-gene-64.23	5.116	25.806	1.6289	4.76707e-12	4.37855e-13
maker-Harm_Chr5-augustus-gene-84.37	0.496	2.573	1.62866	0.000288984	5.75208e-05
augustus_masked-Harm_Chr26-processed-gene-20.0	1.193	6.38	1.62773	0.0016142	0.000367097
maker-Harm_Chr21-augustus-gene-107.28	1.376	7.04	1.62761	4.25338e-07	5.92013e-08
maker-Harm_Chr20-augustus-gene-1.31	3.79	20.016	1.6275	0.00269073	0.000637821
maker-Harm_Chr21-augustus-gene-9.20	5.27	27.356	1.62722	7.14129e-09	8.36838e-10
genemark-Harm_Chr14-processed-gene-52.5	18.763	95.086	1.6247	1.44815e-17	9.70602e-19
maker-Harm_Chr22-augustus-gene-78.38	0.88	4.513	1.62401	2.36685e-08	2.90889e-09
genemark-Harm_Chr19-processed-gene-84.4	1.216	6.2	1.62291	1.72942e-11	1.65356e-12
genemark-Harm_Chr7-processed-gene-52.9	6.296	32.056	1.62278	2.22188e-27	9.79389e-29
maker-Harm_Chr5-augustus-gene-71.31	3.47	18.306	1.62099	0.00174968	0.000399808
genemark-Harm_Chr15-processed-gene-41.28	0.543	2.863	1.6209	6.91761e-05	1.25024e-05
maker-Harm_Chr9-augustus-gene-78.12	3202.58	16179	1.6204	1.12942e-35	3.86664e-37
genemark-Harm_Chr14-processed-gene-90.19	0.32	1.71	1.61504	0.023087	0.00677436
genemark-Harm_Chr2-processed-gene-4.4	54.386	275.423	1.61419	1.13154e-33	4.16874e-35
maker-Harm_Chr5-augustus-gene-111.72	14.89	73.45	1.61233	6.18341e-07	8.71388e-08
genemark-Harm_Chr17-processed-gene-113.8	3.583	18.126	1.61224	1.35804e-18	8.65978e-20
genemark-Harm_Chr9-processed-gene-49.18	3.666	18.323	1.60942	2.55624e-15	1.93901e-16
genemark-Harm_Chr4-processed-gene-19.17	2.416	12.173	1.60866	1.16707e-20	6.82535e-22
genemark-Harm_Chr17-processed-gene-115.13	3.543	18.223	1.60647	1.42235e-06	2.10634e-07
maker-Harm_Un001-augustus-gene-6.16	0.556	2.92	1.60581	0.0250579	0.00742522
genemark-Harm_Chr14-processed-gene-79.8	3.283	17.27	1.60492	0.0158998	0.0044537
maker-Harm_Chr10-augustus-gene-41.32	11.463	57.076	1.60419	4.99603e-05	8.87034e-06
genemark-Harm_Chr4-processed-gene-34.6	0.776	3.806	1.60143	0.000158335	3.01863e-05
maker-Harm_Chr3-augustus-gene-75.29	6.773	34.35	1.60077	7.40491e-16	5.46149e-17
maker-Harm_Chr17-augustus-gene-24.53	0.763	4.116	1.60054	0.0067368	0.00173247
maker-Harm_Chr20-augustus-gene-36.12	24.973	125.186	1.59995	3.27879e-26	1.52596e-27
maker-Harm_Chr5-augustus-gene-104.35	18.323	90.29	1.59542	1.84433e-18	1.18274e-19
maker-Harm_Chr19-augustus-gene-62.22	31.15	153.153	1.59173	3.45953e-26	1.61258e-27
augustus_masked-Harm_Chr4-processed-gene-27.15	7.723	38.063	1.59019	8.44028e-05	1.54498e-05
maker-Harm_Chr27-augustus-gene-67.12	1.176	5.97	1.59014	2.33267e-05	3.97952e-06
genemark-Harm_Chr30-processed-gene-52.5	3.6	17.923	1.58784	6.71574e-05	1.21181e-05
maker-Harm_Chr23-augustus-gene-84.23	1.2	6.45	1.58512	0.0296529	0.00895854
maker-Harm_Chr15-augustus-gene-11.29	1.743	8.716	1.58482	0.000641402	0.000135606
genemark-Harm_Chr15-processed-gene-11.18	1.79	8.776	1.58417	2.06456e-06	3.12912e-07
maker-Harm_Chr5-augustus-gene-93.34	2.443	12.34	1.58345	0.000499944	0.000103745
augustus_masked-Harm_Chr17-processed-gene-8.18	4.086	20.896	1.58242	0.00230107	0.000538126
maker-Harm_Chr16-augustus-gene-36.27	0.486	2.493	1.58208	0.000455135	9.39852e-05
augustus_masked-Harm_Chr5-processed-gene-72.23	1.286	6.993	1.57888	0.024262	0.00716833
genemark-Harm_Chr2-processed-gene-15.11	3.756	18.54	1.57682	2.46759e-07	3.32739e-08
maker-Harm_Chr5-augustus-gene-83.25	10.603	51.7	1.57355	8.44591e-14	6.90784e-15
genemark-Harm_Chr23-processed-gene-105.6	2.343	11.673	1.56977	5.90232e-11	5.84422e-12
genemark-Harm_Chr31-processed-gene-67.17	5.1	24.83	1.56847	2.5978e-05	4.45815e-06
genemark-Harm_Chr26-processed-gene-7.12	0.38	2.03	1.56816	0.0239608	0.00706545
genemark-Harm_Chr1-processed-gene-10.1	0.3	1.55	1.56784	0.00307192	0.000735962
maker-Harm_Chr4-augustus-gene-62.32	3.71	18.21	1.56672	8.00199e-09	9.44068e-10
genemark-Harm_Chr11-processed-gene-53.11	0.406	2.126	1.56512	0.00428498	0.00105698
maker-Harm_Chr9-augustus-gene-72.30	0.936	4.643	1.56161	0.000645529	0.000136526
genemark-Harm_Chr21-processed-gene-100.3	0.2	1.073	1.55999	0.0247017	0.00730359
genemark-Harm_Chr26-processed-gene-5.1	8.863	43.236	1.55983	4.84952e-17	3.36265e-18
genemark-Harm_Chr16-processed-gene-28.6	3.623	17.44	1.55745	3.92262e-06	6.144e-07
augustus_masked-Harm_Chr8-processed-gene-79.16	60.486	278.956	1.55674	5.02398e-08	6.34907e-09
genemark-Harm_Chr16-processed-gene-43.17	0.363	1.863	1.55669	0.00515485	0.00129244
maker-Harm_Chr29-augustus-gene-68.37	1.663	8.106	1.55615	7.11605e-06	1.14343e-06
augustus_masked-Harm_Chr8-processed-gene-46.12	11.326	53.753	1.55583	9.37408e-08	1.21043e-08
genemark-Harm_Chr8-processed-gene-69.11	8.003	38.956	1.55423	1.65096e-20	9.73892e-22
maker-Harm_Chr23-augustus-gene-25.21	3.206	15.483	1.5535	9.48919e-08	1.22599e-08
maker-Harm_Chr8-augustus-gene-69.25	13.163	63.416	1.55206	9.99655e-19	6.36e-20
augustus_masked-Harm_Chr12-processed-gene-55.2	2.893	14.05	1.55109	2.42461e-06	3.69412e-07
augustus_masked-Harm_Chr19-processed-gene-28.5	0.23	1.243	1.55096	0.0286986	0.00864322
maker-Harm_Chr5-augustus-gene-11.25	30.43	146.033	1.55039	2.84106e-25	1.36953e-26
maker-Harm_Chr5-augustus-gene-18.25	30.43	146.033	1.55039	2.84106e-25	1.36953e-26
genemark-Harm_Chr27-processed-gene-64.1	5.25	25.63	1.54952	2.47527e-06	3.78027e-07
maker-Harm_Chr8-augustus-gene-114.32	0.396	1.95	1.54894	3.32162e-07	4.56074e-08
genemark-Harm_Chr8-processed-gene-46.21	6.53	31.323	1.54841	5.12713e-16	3.74812e-17
genemark-Harm_Chr8-processed-gene-49.9	0.936	4.503	1.54777	6.13532e-05	1.10219e-05
maker-Harm_Chr31-augustus-gene-7.14	1.043	5.056	1.54753	5.5919e-08	7.09511e-09
maker-Harm_Chr9-augustus-gene-65.12	28.656	134.3	1.54678	1.5924e-11	1.51909e-12
maker-Harm_Chr20-augustus-gene-23.24	0.743	3.896	1.54578	0.018182	0.00518508
genemark-Harm_Chr23-processed-gene-39.17	0.436	2.153	1.54362	0.00509263	0.00127426
maker-Harm_Chr6-augustus-gene-1.60	257.983	1245.98	1.54311	7.46232e-26	3.52699e-27
maker-Harm_Chr18-augustus-gene-122.27	1.253	6.253	1.54151	0.00514981	0.00129006
genemark-Harm_Chr10-processed-gene-48.1	7.52	35.56	1.54087	7.0297e-14	5.70375e-15
genemark-Harm_Chr23-processed-gene-57.10	1.16	5.696	1.53959	0.000116974	2.18438e-05
maker-Harm_Chr10-augustus-gene-72.52	6.823	32.59	1.53866	6.61511e-06	1.05959e-06
genemark-Harm_Chr20-processed-gene-89.20	1.493	7.346	1.53724	0.0007681	0.000164672
genemark-Harm_Chr22-processed-gene-119.17	4.686	22.496	1.53647	1.16914e-06	1.70768e-07
genemark-Harm_Chr25-processed-gene-5.13	0.746	3.77	1.53456	0.00242639	0.000570946
maker-Harm_Chr15-augustus-gene-31.27	4.006	19.303	1.53342	0.00100782	0.000220443
genemark-Harm_Chr15-processed-gene-42.13	2.256	10.693	1.53062	1.84497e-06	2.76691e-07
genemark-Harm_Chr29-processed-gene-98.8	4.626	21.876	1.53035	3.32706e-08	4.15161e-09
maker-Harm_Chr15-augustus-gene-72.26	27.57	127.21	1.52889	2.15173e-07	2.87811e-08
genemark-Harm_Chr9-processed-gene-49.15	4.306	20.6	1.52703	4.60614e-08	5.80768e-09
genemark-Harm_Chr10-processed-gene-59.21	12.606	59.263	1.5265	1.24437e-17	8.33123e-19
genemark-Harm_Chr10-processed-gene-52.6	1.656	7.916	1.52334	4.28099e-10	4.54561e-11
maker-Harm_Chr3-augustus-gene-78.44	4.21	19.733	1.51951	3.24323e-10	3.41084e-11
augustus_masked-Harm_Chr19-processed-gene-71.5	1.316	6.31	1.51939	3.13558e-10	3.29308e-11
genemark-Harm_Chr20-processed-gene-75.2	29.88	141.19	1.51658	4.97113e-26	2.32797e-27
maker-Harm_Chr15-augustus-gene-53.40	23.69	111.596	1.51615	7.04981e-18	4.66381e-19
maker-Harm_Chr21-augustus-gene-31.22	2.256	10.656	1.51294	3.04305e-06	4.71126e-07
maker-Harm_Chr19-augustus-gene-7.45	3.603	17.723	1.51221	0.0431564	0.0136816
maker-Harm_Chr12-augustus-gene-64.19	1.68	8.07	1.51191	0.00046738	9.65814e-05
maker-Harm_Chr10-augustus-gene-58.37	3.06	14.29	1.51121	1.84889e-06	2.77548e-07
genemark-Harm_Chr8-processed-gene-43.7	1.436	7.16	1.5075	0.0112903	0.00304648
augustus_masked-Harm_Chr21-processed-gene-107.20	3.82	17.86	1.50639	2.3173e-05	3.95162e-06
maker-Harm_Chr16-augustus-gene-36.24	0.51	2.466	1.50505	3.76063e-05	6.56804e-06
genemark-Harm_Chr25-processed-gene-9.24	16.17	76.083	1.50324	1.38666e-26	6.34313e-28
maker-Harm_Chr2-augustus-gene-38.18	2.726	12.886	1.50139	2.5093e-11	2.42648e-12
maker-Harm_Chr9-augustus-gene-104.18	1.466	7.313	1.49991	0.0250133	0.00741021
maker-Harm_Chr25-augustus-gene-63.21	3.17	14.973	1.49865	4.32489e-06	6.79911e-07
maker-Harm_Chr6-augustus-gene-69.9	0.856	4.04	1.49703	2.46256e-05	4.21181e-06
augustus_masked-Harm_Chr3-processed-gene-38.3	3.03	15.03	1.49691	0.0371555	0.0115398
augustus_masked-Harm_Chr17-processed-gene-92.12	2.816	13.14	1.49046	5.97295e-07	8.40433e-08
maker-Harm_Chr6-augustus-gene-6.20	2.286	10.843	1.49015	0.00207763	0.00048076
genemark-Harm_Chr20-processed-gene-47.20	43.316	210.3	1.48984	0.0393399	0.0123179
maker-Harm_Chr23-augustus-gene-118.28	227.973	1045.77	1.48911	1.17992e-28	4.97898e-30
genemark-Harm_Chr13-processed-gene-102.28	1.276	5.886	1.48864	4.95959e-05	8.79847e-06
genemark-Harm_Chr1-processed-gene-110.12	1.773	8.223	1.48754	0.0014419	0.000324887
augustus_masked-Harm_Chr22-processed-gene-88.8	3.653	16.906	1.48742	1.4546e-06	2.15937e-07
genemark-Harm_Chr2-processed-gene-33.11	0.29	1.396	1.48717	0.000917467	0.000198754
maker-Harm_Chr29-augustus-gene-65.43	3.443	16.126	1.48701	0.000475937	9.84532e-05
augustus_masked-Harm_Chr7-processed-gene-24.0	0.73	3.426	1.48682	0.000559537	0.000117407
genemark-Harm_Chr6-processed-gene-19.9	2.003	9.5	1.48385	6.93953e-07	9.82966e-08
augustus_masked-Harm_Chr17-processed-gene-55.22	3.803	17.376	1.48354	1.45002e-08	1.7464e-09
genemark-Harm_Chr10-processed-gene-127.21	14.27	66.236	1.48338	4.86177e-17	3.37466e-18
genemark-Harm_Chr22-processed-gene-22.13	3.726	17.066	1.48081	2.98126e-07	4.06104e-08
maker-Harm_Chr17-augustus-gene-76.17	16.623	76.613	1.47927	2.54196e-17	1.73316e-18
genemark-Harm_Chr4-processed-gene-20.27	0.42	2.04	1.47792	0.00326221	0.000786747
augustus_masked-Harm_Chr8-processed-gene-113.9	83.943	383.103	1.47758	2.52878e-26	1.16958e-27
genemark-Harm_Chr11-processed-gene-56.11	6.383	29.663	1.47652	2.33803e-15	1.7718e-16
genemark-Harm_Chr9-processed-gene-106.9	0.15	0.74	1.47425	0.0434294	0.0138027
maker-Harm_Chr10-augustus-gene-69.37	7.716	35.296	1.47255	3.28116e-18	2.14453e-19
genemark-Harm_Chr16-processed-gene-5.21	5.626	25.76	1.47186	2.41701e-07	3.25219e-08
genemark-Harm_Chr6-processed-gene-18.9	0.436	2	1.47005	5.21935e-07	7.30619e-08
genemark-Harm_Chr16-processed-gene-61.8	0.72	3.58	1.46821	0.014874	0.00412113
genemark-Harm_Chr24-processed-gene-6.20	2.716	13.056	1.46583	0.00818439	0.00214443
augustus_masked-Harm_Chr4-processed-gene-14.0	2.126	9.806	1.46458	6.52156e-07	9.21402e-08
maker-Harm_Chr23-augustus-gene-70.11	9.386	42.383	1.46147	4.08088e-12	3.7217e-13
maker-Harm_Chr10-augustus-gene-119.39	23.11	104.78	1.46145	2.68022e-30	1.07861e-31
maker-Harm_Chr5-augustus-gene-35.13	1.043	4.836	1.46075	0.000301678	6.01784e-05
maker-Harm_Chr5-augustus-gene-33.24	1.9	9.05	1.45866	0.0168661	0.00476342
genemark-Harm_Chr11-processed-gene-9.9	150.436	686.583	1.45644	3.59369e-21	2.04447e-22
genemark-Harm_Chr7-processed-gene-55.8	0.993	4.506	1.45615	3.90867e-09	4.46997e-10
augustus_masked-Harm_Chr11-processed-gene-58.20	38.236	168.51	1.45491	4.35273e-11	4.26578e-12
genemark-Harm_Chr31-processed-gene-59.20	3.286	14.856	1.45489	1.40229e-19	8.59686e-21
genemark-Harm_Chr19-processed-gene-60.37	7.616	34.673	1.45467	3.00832e-05	5.19967e-06
maker-Harm_Chr15-augustus-gene-73.38	0.946	4.413	1.45345	0.000950106	0.000206581
genemark-Harm_Chr4-processed-gene-27.1	2.593	11.7	1.45341	1.49429e-17	1.00261e-18
augustus_masked-Harm_Chr4-processed-gene-45.5	7.3	32.686	1.45225	4.72207e-14	3.79379e-15
augustus_masked-Harm_Chr29-processed-gene-13.9	7.3	32.686	1.45225	4.72207e-14	3.79379e-15
maker-Harm_Chr13-augustus-gene-68.17	0.286	1.406	1.45139	0.016103	0.00452111
genemark-Harm_Chr17-processed-gene-46.6	7.246	32.37	1.45132	4.12787e-11	4.03346e-12
maker-Harm_Chr17-augustus-gene-47.13	12.853	58.58	1.44995	6.77874e-14	5.49031e-15
genemark-Harm_Chr10-processed-gene-116.9	0.733	3.333	1.44821	3.79374e-06	5.93115e-07
maker-Harm_Chr21-augustus-gene-10.22	1.013	4.61	1.44758	2.21637e-07	2.97053e-08
augustus_masked-Harm_Chr16-processed-gene-51.3	3.606	16.433	1.44635	1.44488e-07	1.90546e-08
maker-Harm_Chr25-augustus-gene-77.29	5.293	23.733	1.44569	7.49707e-06	1.20791e-06
maker-Harm_Chr14-augustus-gene-75.17	2.066	9.44	1.44508	0.00515485	0.00129213
genemark-Harm_Chr19-processed-gene-97.19	1.85	8.413	1.44486	0.000444606	9.16179e-05
genemark-Harm_Chr5-processed-gene-61.8	45.656	206.246	1.44406	6.69581e-26	3.15017e-27
maker-Harm_Chr13-augustus-gene-30.40	13.583	60.693	1.44389	3.14956e-13	2.64895e-14
genemark-Harm_Chr17-processed-gene-93.8	1.046	4.866	1.44178	0.000841533	0.000181512
genemark-Harm_Chr3-processed-gene-72.18	2.023	9.183	1.44059	2.39878e-07	3.22384e-08
augustus_masked-Harm_Chr17-processed-gene-3.3	1.926	8.86	1.43895	7.54545e-05	1.36917e-05
maker-Harm_Chr3-augustus-gene-107.29	0.37	1.813	1.43853	0.0424308	0.0134252
genemark-Harm_Chr24-processed-gene-29.13	4.786	21.363	1.43849	2.5027e-09	2.83311e-10
augustus_masked-Harm_Chr25-processed-gene-3.4	0.576	2.65	1.4374	0.00140654	0.000316004
maker-Harm_Chr20-augustus-gene-29.16	2.84	12.776	1.43631	0.00455529	0.00112893
genemark-Harm_Chr2-processed-gene-6.4	3.256	14.89	1.43469	6.03843e-07	8.5052e-08
genemark-Harm_Chr15-processed-gene-114.12	1.243	5.786	1.43371	0.0212923	0.00619226
genemark-Harm_Chr6-processed-gene-1.34	1.063	5.06	1.43352	0.0382924	0.0119373
genemark-Harm_Chr3-processed-gene-23.5	2.183	9.94	1.43347	6.51317e-06	1.04184e-06
genemark-Harm_Chr15-processed-gene-114.7	3.043	13.59	1.4296	4.85884e-05	8.60917e-06
genemark-Harm_Un001-processed-gene-9.12	2.253	9.88	1.42921	1.09122e-05	1.78421e-06
genemark-Harm_Chr9-processed-gene-98.13	1.153	5.14	1.4284	0.000172668	3.30939e-05
maker-Harm_Chr1-augustus-gene-170.24	12.27	54.053	1.42787	1.51352e-09	1.68047e-10
genemark-Harm_Chr4-processed-gene-35.1	8.94	39.103	1.42775	0.000179239	3.43923e-05
maker-Harm_Chr12-augustus-gene-51.36	1.026	4.763	1.42568	0.00709909	0.00183386
maker-Harm_Chr3-augustus-gene-108.23	0.453	2.063	1.42445	0.00208624	0.000483054
genemark-Harm_Chr8-processed-gene-83.10	31.443	138.736	1.42419	1.17275e-29	4.81288e-31
genemark-Harm_Chr14-processed-gene-89.22	0.493	2.283	1.42417	0.00525941	0.00132094
augustus_masked-Harm_Chr10-processed-gene-110.12	34.24	149.896	1.42251	1.7164e-23	8.83297e-25
augustus_masked-Harm_Chr4-processed-gene-31.4	3.606	16.29	1.4217	0.00294485	0.000702534
maker-Harm_Chr23-augustus-gene-6.17	3.753	16.553	1.4214	3.63226e-07	5.00303e-08
maker-Harm_Chr14-augustus-gene-80.41	21.126	90.976	1.42094	3.51605e-07	4.83533e-08
maker-Harm_Chr21-augustus-gene-29.34	1.613	7.196	1.41886	2.64457e-08	3.26551e-09
maker-Harm_Chr5-augustus-gene-62.20	32.496	141.893	1.4174	6.24163e-19	3.92135e-20
maker-Harm_Chr16-augustus-gene-74.60	11.176	48.19	1.41718	1.65281e-05	2.75866e-06
genemark-Harm_Chr31-processed-gene-76.10	1.31	5.963	1.41691	0.000245689	4.81918e-05
augustus_masked-Harm_Chr17-processed-gene-40.4	0.25	1.21	1.41622	0.0487303	0.015752
augustus_masked-Harm_Chr28-processed-gene-80.0	0.793	3.68	1.4156	0.0151262	0.00420196
maker-Harm_Chr10-augustus-gene-40.23	13.696	60.066	1.41544	1.77317e-13	1.4708e-14
maker-Harm_Chr9-augustus-gene-17.18	11.516	49.423	1.41489	0.00445853	0.00110301
maker-Harm_Chr12-augustus-gene-101.22	3.653	15.916	1.4148	8.21769e-17	5.75762e-18
genemark-Harm_Chr13-processed-gene-3.3	26.426	115.243	1.41431	7.38893e-15	5.69573e-16
maker-Harm_Chr18-augustus-gene-123.34	1.666	7.403	1.41108	0.0003747	7.58025e-05
maker-Harm_Chr30-augustus-gene-1.24	9.126	39.513	1.41068	3.48861e-05	6.06517e-06
maker-Harm_Chr9-augustus-gene-118.21	9.65	41.84	1.4103	2.57596e-09	2.91791e-10
genemark-Harm_Chr18-processed-gene-92.9	16.003	69.19	1.4068	7.57016e-09	8.91477e-10
maker-Harm_Chr4-augustus-gene-93.49	17.2	73.763	1.40625	9.61668e-10	1.04617e-10
genemark-Harm_Chr21-processed-gene-96.4	2.4	10.546	1.40512	1.8786e-09	2.10214e-10
maker-Harm_Chr22-augustus-gene-35.31	4.236	18.906	1.40478	4.94998e-06	7.84273e-07
genemark-Harm_Chr6-processed-gene-18.11	1.196	5.323	1.40465	0.0193568	0.00555793
augustus_masked-Harm_Un001-processed-gene-21.16	4.806	21.416	1.40462	0.00190249	0.000437342
genemark-Harm_Chr25-processed-gene-9.13	23.916	102.29	1.40282	4.33899e-07	6.04242e-08
maker-Harm_Chr14-augustus-gene-56.17	0.526	2.35	1.40262	0.00337894	0.000817665
maker-Harm_Chr1-augustus-gene-129.20	31.09	134.68	1.40196	7.65329e-22	4.21552e-23
genemark-Harm_Chr15-processed-gene-93.15	1.786	7.76	1.40099	1.00631e-10	1.01607e-11
genemark-Harm_Chr21-processed-gene-20.18	1.22	5.32	1.39971	3.82865e-05	6.70347e-06
maker-Harm_Chr16-augustus-gene-64.24	3.446	15.116	1.39625	6.23746e-05	1.12099e-05
maker-Harm_Chr17-augustus-gene-96.32	489.323	2095.86	1.39534	7.54066e-24	3.83692e-25
genemark-Harm_Chr15-processed-gene-53.30	85.496	370.033	1.39465	2.22519e-31	8.6972e-33
genemark-Harm_Chr18-processed-gene-7.4	0.373	1.603	1.39344	0.0016142	0.000367091
maker-Harm_Chr10-augustus-gene-109.22	24.65	105.923	1.392	7.24277e-13	6.26455e-14
maker-Harm_Chr10-augustus-gene-79.24	3.613	15.75	1.39157	0.000588221	0.000123724
maker-Harm_Chr21-augustus-gene-95.32	14.936	64.45	1.39105	1.58906e-16	1.13405e-17
genemark-Harm_Chr31-processed-gene-67.12	10.16	43.81	1.39004	1.08994e-20	6.34274e-22
maker-Harm_Chr10-augustus-gene-40.28	57.47	247.696	1.38807	4.893e-29	2.04701e-30
genemark-Harm_Chr2-processed-gene-54.13	0.626	2.916	1.38517	0.0272202	0.0081428
augustus_masked-Harm_Chr9-processed-gene-31.3	3.736	16.033	1.38512	2.5271e-14	2.00104e-15
maker-Harm_Chr17-augustus-gene-58.18	2.6	11.123	1.38473	1.58951e-08	1.92591e-09
maker-Harm_Chr29-augustus-gene-12.38	3.186	13.703	1.38247	2.49248e-09	2.81964e-10
maker-Harm_Chr3-augustus-gene-47.12	0.343	1.553	1.38184	0.0274347	0.00821294
genemark-Harm_Chr29-processed-gene-59.8	0.61	2.643	1.38156	0.000506808	0.000105206
maker-Harm_Chr4-augustus-gene-38.21	1.45	6.163	1.38133	0.0442879	0.0141321
maker-Harm_Chr29-augustus-gene-20.21	1.45	6.163	1.38133	0.0442879	0.0141321
maker-Harm_Chr16-augustus-gene-64.25	8.193	35.62	1.38017	1.09906e-10	1.11131e-11
genemark-Harm_Chr12-processed-gene-6.9	6.706	28.893	1.37671	1.42491e-06	2.11221e-07
genemark-Harm_Chr4-processed-gene-16.5	10.023	43.356	1.37637	3.22744e-15	2.4645e-16
maker-Harm_Chr14-augustus-gene-35.23	1.473	6.416	1.37635	0.00118002	0.000262038
genemark-Harm_Chr5-processed-gene-61.6	37.816	159.03	1.37466	5.51871e-16	4.03838e-17
augustus_masked-Harm_Chr9-processed-gene-79.3	1.046	4.64	1.37397	0.046392	0.0148753
maker-Harm_Chr22-augustus-gene-64.46	11.29	48.026	1.37393	5.31395e-12	4.91548e-13
genemark-Harm_Chr4-processed-gene-126.20	5.773	24.5	1.37221	5.36983e-11	5.29365e-12
genemark-Harm_Chr19-processed-gene-95.13	0.19	0.833	1.37109	0.00497212	0.00124123
genemark-Harm_Chr28-processed-gene-116.15	34.92	146.53	1.37046	7.79331e-17	5.44336e-18
maker-Harm_Chr3-augustus-gene-78.42	1.683	7.32	1.36923	0.00918785	0.00243396
genemark-Harm_Chr9-processed-gene-92.17	1.006	4.3	1.36826	1.0692e-06	1.55396e-07
genemark-Harm_Chr19-processed-gene-83.16	2.016	8.556	1.36754	3.24183e-09	3.69798e-10
maker-Harm_Chr7-augustus-gene-43.27	10.993	46.083	1.36729	0.000122305	2.29012e-05
genemark-Harm_Chr8-processed-gene-2.5	149.996	637.436	1.36676	1.14224e-24	5.66323e-26
genemark-Harm_Chr13-processed-gene-30.30	9.95	41.973	1.36621	9.24893e-10	1.00348e-10
genemark-Harm_Chr2-processed-gene-61.3	0.61	2.673	1.36536	0.00338793	0.000820409
genemark-Harm_Chr11-processed-gene-15.8	343.533	1473.02	1.36498	2.26432e-21	1.27343e-22
maker-Harm_Chr3-augustus-gene-94.42	12.393	51.733	1.363	0.000260451	5.12758e-05
maker-Harm_Chr22-augustus-gene-52.40	1.096	4.763	1.36134	0.0129261	0.00354682
genemark-Harm_Chr25-processed-gene-42.20	19.16	81.216	1.36009	9.78141e-14	8.02138e-15
maker-Harm_Chr6-augustus-gene-60.26	775.036	3280.09	1.35972	2.69764e-23	1.40388e-24
genemark-Harm_Chr22-processed-gene-17.8	15.673	65.993	1.35913	3.7209e-16	2.70934e-17
genemark-Harm_Chr18-processed-gene-90.21	7.52	31.646	1.3585	6.9845e-07	9.90347e-08
maker-Harm_Chr29-augustus-gene-12.37	2.46	10.726	1.3567	0.00445943	0.00110388
maker-Harm_Chr4-augustus-gene-46.28	2.46	10.726	1.3567	0.00445943	0.00110388
genemark-Harm_Chr6-processed-gene-21.3	2.11	9.476	1.35634	0.039098	0.012228
maker-Harm_Chr27-augustus-gene-19.9	1.16	5.05	1.3559	0.0119113	0.00324174
genemark-Harm_Chr10-processed-gene-67.6	18.6	76.9	1.35477	2.08198e-09	2.33876e-10
maker-Harm_Chr4-augustus-gene-88.42	33.443	141.46	1.35108	1.65584e-16	1.18291e-17
genemark-Harm_Chr1-processed-gene-116.5	0.636	2.773	1.35071	0.0152991	0.00426218
maker-Harm_Chr22-augustus-gene-112.16	8.463	35.376	1.35048	4.74728e-06	7.49751e-07
maker-Harm_Chr22-augustus-gene-28.19	6.836	28.403	1.35004	9.91021e-09	1.17852e-09
maker-Harm_Chr17-augustus-gene-8.19	1.18	5.153	1.34931	0.00338935	0.000821578
genemark-Harm_Chr13-processed-gene-107.5	0.516	2.186	1.34894	0.00221503	0.000515601
maker-Harm_Chr5-augustus-gene-79.39	1.486	6.32	1.34866	0.000132026	2.48647e-05
maker-Harm_Chr8-augustus-gene-77.37	2.12	8.776	1.34734	0.00123019	0.000273891
maker-Harm_Chr8-augustus-gene-104.17	4.673	19.66	1.34725	1.04309e-07	1.35445e-08
maker-Harm_Chr18-augustus-gene-29.21	0.593	2.643	1.3471	0.0210372	0.00610895
genemark-Harm_Chr21-processed-gene-29.20	4.023	17.296	1.34441	0.0166451	0.00468293
maker-Harm_Chr4-augustus-gene-65.25	7.12	29.54	1.34341	1.49481e-07	1.97563e-08
genemark-Harm_Chr9-processed-gene-75.18	27.693	113.603	1.33958	5.20156e-13	4.46138e-14
genemark-Harm_Chr21-processed-gene-125.34	3.81	16.086	1.3386	0.00198124	0.000456878
genemark-Harm_Chr4-processed-gene-27.9	0.743	3.22	1.33746	0.00218407	0.00050776
genemark-Harm_Chr20-processed-gene-65.14	51.283	213.033	1.33732	1.11591e-15	8.30309e-17
maker-Harm_Chr7-augustus-gene-37.28	5.533	22.976	1.33648	0.00706538	0.00182413
maker-Harm_Chr23-augustus-gene-115.12	1.076	4.58	1.33235	0.00671438	0.00172573
maker-Harm_Chr4-augustus-gene-100.6	2.15	9.03	1.33082	0.00214674	0.000497839
genemark-Harm_Chr13-processed-gene-101.2	0.276	1.16	1.32933	0.000219535	4.27438e-05
genemark-Harm_Chr5-processed-gene-131.8	2.796	11.64	1.32631	2.20211e-07	2.94868e-08
maker-Harm_Chr22-augustus-gene-1.29	24.453	99.836	1.3263	9.66639e-13	8.43781e-14
augustus_masked-Harm_Chr9-processed-gene-31.4	0.853	3.53	1.32596	3.79462e-05	6.63838e-06
genemark-Harm_Chr5-processed-gene-123.15	9.54	39.426	1.32352	2.04156e-05	3.45777e-06
maker-Harm_Chr25-augustus-gene-58.50	4.636	19.29	1.32273	3.90328e-07	5.40176e-08
maker-Harm_Chr13-augustus-gene-39.17	124.763	499.293	1.32202	5.87699e-18	3.87943e-19
maker-Harm_Chr21-augustus-gene-28.26	54.356	222.916	1.32144	3.60116e-18	2.35629e-19
maker-Harm_Chr29-augustus-gene-77.33	2.023	8.383	1.31927	2.83171e-08	3.5048e-09
genemark-Harm_Chr9-processed-gene-77.4	1.76	7.43	1.31723	0.0247543	0.00732271
augustus_masked-Harm_Chr17-processed-gene-25.7	6.66	27.596	1.31678	4.81921e-15	3.69743e-16
maker-Harm_Chr23-augustus-gene-17.11	4.64	19.243	1.31444	4.92695e-06	7.79911e-07
maker-Harm_Chr22-augustus-gene-56.36	6.273	25.456	1.31388	1.52193e-11	1.44856e-12
genemark-Harm_Chr12-processed-gene-35.1	29.3	122.626	1.31374	3.04444e-08	3.78571e-09
genemark-Harm_Chr12-processed-gene-87.16	0.54	2.323	1.31275	0.0264774	0.00789759
augustus_masked-Harm_Chr13-processed-gene-49.4	2.303	9.413	1.31268	0.000120305	2.25028e-05
genemark-Harm_Chr30-processed-gene-6.7	2.093	8.626	1.31092	3.3276e-05	5.78042e-06
maker-Harm_Chr22-augustus-gene-45.43	2.806	11.57	1.31	8.33466e-05	1.52324e-05
maker-Harm_Chr14-augustus-gene-14.48	2.81	12.15	1.30999	0.00402222	0.000987796
genemark-Harm_Chr17-processed-gene-99.11	0.103	0.45	1.30978	0.0357548	0.0110582
maker-Harm_Chr22-augustus-gene-64.43	1.263	5.24	1.30907	0.000346521	6.96754e-05
genemark-Harm_Chr5-processed-gene-4.13	3.263	13.7	1.30621	0.00333781	0.000806185
maker-Harm_Chr5-augustus-gene-76.22	9.22	37.233	1.30616	3.05151e-07	4.1722e-08
maker-Harm_Chr8-augustus-gene-44.31	1.83	7.743	1.30615	0.00580671	0.00147059
maker-Harm_Chr18-augustus-gene-72.39	2.676	10.813	1.30407	6.12126e-05	1.09878e-05
genemark-Harm_Chr1-processed-gene-74.8	0.216	0.956	1.30373	0.0413597	0.0130491
maker-Harm_Chr4-augustus-gene-93.42	1.706	7.053	1.30324	0.000432286	8.87663e-05
maker-Harm_Chr5-augustus-gene-76.27	23.466	93.11	1.30158	3.24473e-08	4.04417e-09
maker-Harm_Chr8-augustus-gene-72.45	47.213	187.213	1.29851	6.51239e-12	6.05233e-13
maker-Harm_Chr20-augustus-gene-32.14	1.216	5.023	1.29791	0.000316733	6.34337e-05
augustus_masked-Harm_Chr20-processed-gene-39.6	8.026	32.206	1.29784	6.05639e-06	9.67023e-07
maker-Harm_Chr29-augustus-gene-83.11	1.426	5.87	1.29486	0.0288297	0.0086869
maker-Harm_Chr29-augustus-gene-29.17	5.946	23.923	1.29448	2.83813e-08	3.51684e-09
maker-Harm_Un001-augustus-gene-13.32	5.946	23.923	1.29448	2.83813e-08	3.51684e-09
genemark-Harm_Chr9-processed-gene-51.14	3.306	13.296	1.29417	0.000327333	6.56278e-05
genemark-Harm_Chr27-processed-gene-51.17	0.63	2.59	1.29378	9.22854e-05	1.69796e-05
genemark-Harm_Chr15-processed-gene-39.9	1.553	6.306	1.29104	3.87672e-07	5.36219e-08
maker-Harm_Chr6-augustus-gene-62.22	4.323	17.48	1.2906	1.60694e-08	1.94936e-09
genemark-Harm_Chr16-processed-gene-42.22	8.703	34.4	1.29052	0.000136438	2.57846e-05
augustus_masked-Harm_Un001-processed-gene-20.33	5.513	22.076	1.29013	3.6677e-05	6.39777e-06
genemark-Harm_Chr7-processed-gene-79.18	4.156	16.673	1.28978	7.02074e-11	6.99228e-12
maker-Harm_Chr10-augustus-gene-107.22	2.466	9.97	1.28772	1.43417e-06	2.12697e-07
genemark-Harm_Chr28-processed-gene-46.9	1.57	6.42	1.28703	0.00253613	0.000597871
genemark-Harm_Chr26-processed-gene-6.4	0.93	3.86	1.28634	0.00147418	0.0003328
genemark-Harm_Chr26-processed-gene-6.3	18.686	74.24	1.28497	7.21642e-12	6.71708e-13
genemark-Harm_Chr15-processed-gene-55.19	3.393	13.626	1.28401	1.90942e-11	1.83396e-12
maker-Harm_Chr8-augustus-gene-49.27	1.916	7.876	1.28359	0.0191957	0.00551028
maker-Harm_Chr13-augustus-gene-64.23	1.553	6.266	1.28357	3.30182e-05	5.73325e-06
genemark-Harm_Chr27-processed-gene-62.7	1.166	4.83	1.28319	0.0019486	0.000448504
augustus_masked-Harm_Chr8-processed-gene-74.5	21.843	86.296	1.28272	6.40564e-12	5.94849e-13
genemark-Harm_Chr26-processed-gene-37.6	5.723	23.07	1.28253	1.317e-10	1.33645e-11
maker-Harm_Chr29-augustus-gene-77.35	15.55	61.933	1.28193	3.01858e-15	2.29846e-16
maker-Harm_Chr9-augustus-gene-78.13	1503.79	6203.49	1.28165	0.00934035	0.00247976
genemark-Harm_Chr15-processed-gene-80.22	1.363	5.463	1.28047	0.000252946	4.96884e-05
maker-Harm_Chr6-augustus-gene-113.12	12.053	47.393	1.2788	3.72612e-06	5.81735e-07
maker-Harm_Chr15-augustus-gene-67.30	3.913	15.556	1.27836	1.8154e-05	3.05633e-06
maker-Harm_Chr14-augustus-gene-91.20	5.3	20.996	1.27772	0.0093752	0.00249105
maker-Harm_Chr12-augustus-gene-72.38	2.34	9.386	1.2771	1.80004e-05	3.02526e-06
genemark-Harm_Chr8-processed-gene-73.22	3.783	15.313	1.27344	1.6522e-07	2.19081e-08
maker-Harm_Chr29-augustus-gene-107.21	1.736	6.9	1.27305	0.00108312	0.000238795
genemark-Harm_Chr27-processed-gene-66.14	2.566	10.293	1.27274	8.08553e-09	9.54509e-10
maker-Harm_Chr17-augustus-gene-44.25	25.39	100.9	1.27259	1.57244e-12	1.39307e-13
maker-Harm_Chr13-augustus-gene-15.31	2.356	9.676	1.27093	0.0203428	0.00587048
genemark-Harm_Chr8-processed-gene-8.5	13.186	52.703	1.2693	3.21867e-13	2.7094e-14
maker-Harm_Chr8-augustus-gene-72.43	33.24	130.026	1.26833	2.1972e-10	2.28297e-11
genemark-Harm_Chr9-processed-gene-32.9	2.336	9.49	1.26789	0.0407076	0.0128169
genemark-Harm_Chr1-processed-gene-74.4	0.853	3.463	1.26767	4.40685e-05	7.77961e-06
genemark-Harm_Chr19-processed-gene-88.6	2.193	8.656	1.26732	1.11812e-18	7.12179e-20
genemark-Harm_Chr13-processed-gene-56.19	5.463	21.42	1.26614	0.0466431	0.0149727
augustus_masked-Harm_Chr24-processed-gene-13.3	1.283	5.27	1.2658	0.0303368	0.0091937
genemark-Harm_Chr21-processed-gene-10.12	39.506	156.19	1.2657	7.30836e-18	4.84015e-19
maker-Harm_Chr9-augustus-gene-49.23	5.936	23.406	1.26467	0.00056076	0.000117704
maker-Harm_Chr8-augustus-gene-113.22	3.443	13.926	1.26379	5.08717e-07	7.11378e-08
genemark-Harm_Chr5-processed-gene-51.9	19.066	75.343	1.26338	2.71575e-10	2.83644e-11
genemark-Harm_Chr13-processed-gene-45.21	5.316	21.176	1.26086	0.0166654	0.00468986
maker-Harm_Chr23-augustus-gene-19.36	0.996	4.126	1.25976	0.0150329	0.0041717
maker-Harm_Chr15-augustus-gene-21.25	2.973	11.686	1.25904	0.00141779	0.000319043
genemark-Harm_Chr2-processed-gene-46.18	11.87	45.68	1.25589	0.000656261	0.00013889
maker-Harm_Chr4-augustus-gene-91.35	0.866	3.423	1.25508	0.00171428	0.000391595
maker-Harm_Chr2-augustus-gene-11.16	2.05	8.2	1.2546	0.0179021	0.0050936
maker-Harm_Chr7-augustus-gene-46.22	0.39	1.533	1.25412	1.79362e-05	3.01317e-06
maker-Harm_Chr15-augustus-gene-70.33	17.58	68.296	1.25013	7.38101e-14	6.00867e-15
maker-Harm_Chr25-augustus-gene-41.44	1.116	4.493	1.25008	0.0204797	0.00591592
maker-Harm_Chr22-augustus-gene-55.28	0.396	1.626	1.24918	0.0252501	0.0074895
genemark-Harm_Chr1-processed-gene-102.7	1.023	4.133	1.24862	0.0187936	0.00538669
maker-Harm_Chr13-augustus-gene-84.42	25.043	96.273	1.24789	4.48784e-10	4.77824e-11
maker-Harm_Chr21-augustus-gene-6.23	84.156	326.323	1.24783	4.16639e-17	2.88294e-18
augustus_masked-Harm_Chr6-processed-gene-8.0	1.333	5.266	1.24687	0.00774779	0.00201546
genemark-Harm_Chr23-processed-gene-110.17	77.48	298.59	1.2465	7.83997e-17	5.48163e-18
genemark-Harm_Chr20-processed-gene-51.7	0.406	1.65	1.24574	0.00205913	0.000476032
genemark-Harm_Chr26-processed-gene-35.6	74.333	287.953	1.24409	2.15302e-21	1.20535e-22
augustus_masked-Harm_Chr15-processed-gene-11.5	0.596	2.383	1.24233	0.0247878	0.00733442
maker-Harm_Chr16-augustus-gene-42.29	11.983	46.643	1.24119	1.04415e-06	1.51454e-07
maker-Harm_Chr19-augustus-gene-29.29	2.873	11.603	1.24016	0.0167295	0.00471033
maker-Harm_Chr31-augustus-gene-13.27	0.893	3.49	1.2383	0.0442061	0.0140912
maker-Harm_Chr29-augustus-gene-108.21	5.046	19.24	1.23688	0.00117728	0.000261258
maker-Harm_Chr23-augustus-gene-53.23	0.68	2.716	1.23449	0.0258967	0.0077019
genemark-Harm_Chr11-processed-gene-49.4	1.133	4.57	1.23442	0.024204	0.00714418
genemark-Harm_Chr15-processed-gene-118.13	1.443	5.79	1.23398	0.0316597	0.0096542
augustus_masked-Harm_Chr6-processed-gene-71.1	14.576	55.116	1.23254	0.0151557	0.00421236
augustus_masked-Harm_Chr22-processed-gene-41.1	5.283	20.163	1.23231	0.00342069	0.000829671
genemark-Harm_Chr30-processed-gene-0.17	2.156	8.603	1.23211	0.00212102	0.000491416
genemark-Harm_Chr28-processed-gene-109.11	4.153	16.21	1.23192	0.000124604	2.33949e-05
maker-Harm_Chr9-augustus-gene-69.23	11.68	44.83	1.23189	6.82942e-10	7.36526e-11
augustus_masked-Harm_Chr12-processed-gene-46.3	1.046	4.053	1.22805	0.0110283	0.00296779
augustus_masked-Harm_Chr13-processed-gene-94.22	15.993	61.95	1.22782	1.03013e-12	9.01439e-14
maker-Harm_Chr6-augustus-gene-16.36	8.793	34	1.22647	5.29595e-10	5.66931e-11
maker-Harm_Chr27-augustus-gene-59.16	0.706	2.793	1.226	0.00827565	0.00217074
genemark-Harm_Chr20-processed-gene-74.4	2.046	7.9	1.22529	1.41609e-05	2.34409e-06
maker-Harm_Chr5-augustus-gene-136.45	14.43	55.036	1.22511	9.09221e-13	7.93002e-14
augustus_masked-Harm_Chr2-processed-gene-46.5	4.136	16.086	1.22396	0.00215349	0.000499954
genemark-Harm_Chr9-processed-gene-94.15	5.51	21.073	1.22305	3.54889e-06	5.5278e-07
augustus_masked-Harm_Chr17-processed-gene-0.5	0.46	1.833	1.22281	0.0152932	0.00425941
maker-Harm_Chr13-augustus-gene-79.29	25.913	98.326	1.22271	5.17859e-12	4.78446e-13
maker-Harm_Chr25-augustus-gene-50.34	1.553	5.99	1.22074	0.0206395	0.00596507
genemark-Harm_Chr18-processed-gene-45.5	2.02	7.776	1.21958	3.31444e-08	4.13345e-09
genemark-Harm_Chr26-processed-gene-82.2	0.253	0.956	1.21724	0.00307985	0.000738085
genemark-Harm_Chr22-processed-gene-102.14	8.803	33.33	1.21701	2.3389e-05	3.99185e-06
maker-Harm_Chr22-augustus-gene-76.27	1.716	6.626	1.21558	3.88601e-06	6.07822e-07
maker-Harm_Chr13-augustus-gene-44.28	10.5	39.656	1.21534	4.1616e-05	7.32068e-06
augustus_masked-Harm_Chr15-processed-gene-79.1	26.96	102.126	1.21518	1.45112e-11	1.37592e-12
maker-Harm_Chr6-augustus-gene-64.37	6.756	26.16	1.21447	2.75592e-10	2.88239e-11
genemark-Harm_Chr10-processed-gene-60.23	23.123	88.08	1.21344	1.93424e-19	1.1872e-20
maker-Harm_Chr5-augustus-gene-21.30	2.756	10.493	1.21202	0.0183405	0.00523426
maker-Harm_Chr5-augustus-gene-14.31	2.756	10.493	1.21202	0.0183405	0.00523426
augustus_masked-Harm_Chr25-processed-gene-50.5	33.03	122.53	1.2102	4.23079e-07	5.87949e-08
augustus_masked-Harm_Chr13-processed-gene-94.17	50.526	191.393	1.20941	6.52371e-23	3.41862e-24
genemark-Harm_Chr2-processed-gene-47.7	2.583	9.97	1.20917	1.45273e-05	2.40895e-06
genemark-Harm_Chr30-processed-gene-56.9	1.836	7.106	1.2059	0.0155776	0.00435329
genemark-Harm_Chr27-processed-gene-14.10	0.513	2.01	1.20466	0.00156049	0.000353978
maker-Harm_Chr13-augustus-gene-12.40	6.366	24.113	1.2033	6.092e-05	1.0922e-05
maker-Harm_Chr26-augustus-gene-79.14	6.41	23.89	1.20312	0.00203642	0.000470487
genemark-Harm_Chr9-processed-gene-121.12	0.92	3.643	1.2025	0.0250599	0.00742764
augustus_masked-Harm_Chr13-processed-gene-19.0	0.916	3.486	1.20098	8.11807e-06	1.31155e-06
maker-Harm_Chr29-augustus-gene-54.24	4.416	17.15	1.19868	0.0169342	0.00478389
maker-Harm_Chr28-augustus-gene-41.16	2.886	11.096	1.19746	0.00687432	0.00177182
augustus_masked-Harm_Chr15-processed-gene-18.4	1.723	6.36	1.1971	0.00278043	0.000660293
genemark-Harm_Chr7-processed-gene-96.10	2.976	11.36	1.19666	9.94026e-08	1.28642e-08
maker-Harm_Chr29-augustus-gene-65.36	4.54	17.07	1.19513	1.64997e-09	1.83436e-10
maker-Harm_Chr6-augustus-gene-13.19	1.523	5.856	1.1937	0.000232288	4.54455e-05
genemark-Harm_Chr25-processed-gene-36.4	1.656	6.21	1.19318	0.00226009	0.000526908
genemark-Harm_Chr13-processed-gene-102.19	3.223	12.17	1.19265	2.86697e-06	4.41791e-07
genemark-Harm_Un001-processed-gene-17.14	1.183	4.583	1.19221	0.00456092	0.00113066
maker-Harm_Un001-augustus-gene-16.27	11.436	43.006	1.19189	1.41578e-07	1.86502e-08
maker-Harm_Chr4-augustus-gene-88.33	7.396	27.813	1.19142	0.000104189	1.93129e-05
maker-Harm_Chr27-augustus-gene-8.17	4.373	16.693	1.19101	0.00562764	0.00142117
maker-Harm_Chr22-augustus-gene-47.14	8.74	32.34	1.19047	0.000388064	7.87027e-05
maker-Harm_Chr12-augustus-gene-51.39	4.42	16.416	1.19038	0.000112344	2.09465e-05
maker-Harm_Chr4-augustus-gene-63.39	1.943	7.373	1.18748	0.0435108	0.0138349
genemark-Harm_Chr6-processed-gene-64.28	36.893	138.833	1.1869	1.53358e-14	1.19991e-15
genemark-Harm_Chr15-processed-gene-92.18	2.676	9.956	1.18688	0.0157854	0.00441936
maker-Harm_Chr4-augustus-gene-52.35	2.48	9.456	1.18539	0.000108337	2.01524e-05
maker-Harm_Chr29-augustus-gene-6.35	2.48	9.456	1.18539	0.000108337	2.01524e-05
genemark-Harm_Chr20-processed-gene-92.55	36.97	138.58	1.18514	2.59104e-14	2.05355e-15
genemark-Harm_Chr4-processed-gene-57.5	73.98	277.976	1.18503	3.10262e-18	2.02335e-19
maker-Harm_Chr6-augustus-gene-16.31	1.28	4.86	1.18463	0.00488004	0.00121754
augustus_masked-Harm_Chr12-processed-gene-15.1	7.45	28.08	1.18452	2.0481e-06	3.10121e-07
augustus_masked-Harm_Chr13-processed-gene-117.14	0.2	0.756	1.18151	0.00235575	0.000552107
genemark-Harm_Chr4-processed-gene-5.15	71.573	264.5	1.18129	2.14269e-15	1.61912e-16
genemark-Harm_Chr29-processed-gene-107.13	4.716	17.556	1.18095	5.20665e-05	9.25183e-06
genemark-Harm_Chr12-processed-gene-75.3	2.823	10.426	1.18033	2.80211e-06	4.31187e-07
maker-Harm_Chr1-augustus-gene-164.20	3.396	13.143	1.18001	0.0308702	0.00936876
genemark-Harm_Chr19-processed-gene-74.24	0.166	0.63	1.17978	0.0201716	0.0058094
maker-Harm_Chr21-augustus-gene-96.23	1.723	6.496	1.17953	0.00264845	0.000627033
genemark-Harm_Chr21-processed-gene-40.10	3.193	12.063	1.17919	0.000191157	3.68588e-05
augustus_masked-Harm_Chr12-processed-gene-22.0	5.073	19.126	1.17893	7.09988e-07	1.00876e-07
genemark-Harm_Chr19-processed-gene-86.2	2.296	8.696	1.17879	3.08206e-06	4.77612e-07
maker-Harm_Chr3-augustus-gene-64.39	3.37	12.85	1.17671	0.00129292	0.000288699
genemark-Harm_Chr23-processed-gene-82.7	10.55	39.453	1.17415	1.60133e-12	1.41982e-13
genemark-Harm_Chr24-processed-gene-18.10	27.613	103.343	1.17403	8.61911e-13	7.49243e-14
genemark-Harm_Chr27-processed-gene-16.4	2.516	9.453	1.17221	1.72319e-05	2.88985e-06
augustus_masked-Harm_Chr14-processed-gene-26.11	9.233	34.04	1.17157	0.0131923	0.0036256
genemark-Harm_Chr16-processed-gene-75.28	0.376	1.466	1.17102	0.0224015	0.00655216
augustus_masked-Harm_Chr17-processed-gene-39.6	12.656	46.946	1.16883	4.67448e-11	4.58448e-12
maker-Harm_Chr19-augustus-gene-52.31	7.576	27.83	1.16809	0.0460432	0.0147601
maker-Harm_Chr28-augustus-gene-102.45	0.99	3.8	1.16789	0.0393115	0.0123062
genemark-Harm_Chr23-processed-gene-106.5	13.56	50.196	1.16748	5.85904e-19	3.6725e-20
maker-Harm_Chr16-augustus-gene-88.30	1.686	6.423	1.1673	0.00459104	0.00113912
genemark-Harm_Chr4-processed-gene-76.19	1.42	5.22	1.16725	0.00380633	0.000929817
maker-Harm_Chr23-augustus-gene-82.16	6.87	25.56	1.16553	8.5917e-05	1.57581e-05
genemark-Harm_Chr8-processed-gene-43.6	6.406	23.843	1.16455	9.39253e-07	1.35286e-07
maker-Harm_Chr12-augustus-gene-13.23	0.73	2.7	1.16298	0.0029436	0.00070181
maker-Harm_Chr9-augustus-gene-79.18	1.676	6.153	1.16205	0.0211277	0.00613829
maker-Harm_Chr13-augustus-gene-12.45	5.783	21.796	1.16204	4.22142e-05	7.43393e-06
maker-Harm_Chr11-augustus-gene-36.20	2.036	7.64	1.16133	0.0372983	0.0115923
maker-Harm_Chr9-augustus-gene-41.24	6.236	22.773	1.16027	1.68959e-05	2.82739e-06
maker-Harm_Chr17-augustus-gene-39.32	4.426	16.476	1.16016	0.0123437	0.00337361
maker-Harm_Chr12-augustus-gene-76.39	10.13	36.83	1.1599	6.51891e-07	9.20555e-08
maker-Harm_Chr3-augustus-gene-107.23	5.31	19.386	1.15949	0.0373025	0.0115963
augustus_masked-Harm_Chr15-processed-gene-21.1	0.636	2.35	1.1585	0.000421047	8.61537e-05
augustus_masked-Harm_Chr20-processed-gene-68.15	1.726	6.416	1.15804	0.0159654	0.00447439
maker-Harm_Chr4-augustus-gene-51.15	2.823	10.45	1.15759	3.81239e-08	4.77377e-09
maker-Harm_Chr4-augustus-gene-9.32	9.206	33.936	1.15686	1.16047e-08	1.38927e-09
maker-Harm_Chr12-augustus-gene-10.21	0.57	2.166	1.15655	0.0348349	0.0107409
maker-Harm_Chr10-augustus-gene-39.29	5.46	19.73	1.15651	2.65243e-06	4.06812e-07
genemark-Harm_Chr12-processed-gene-120.10	170.04	628.64	1.15623	7.58004e-11	7.56029e-12
maker-Harm_Chr19-augustus-gene-58.25	15.973	58.153	1.15572	4.75361e-10	5.06465e-11
genemark-Harm_Chr18-processed-gene-19.12	1.723	6.41	1.15528	0.000104316	1.93441e-05
maker-Harm_Chr7-augustus-gene-94.24	1.246	4.71	1.15444	0.00874533	0.00230691
maker-Harm_Chr16-augustus-gene-73.32	18.723	68.42	1.15427	1.00597e-10	1.015e-11
maker-Harm_Chr8-augustus-gene-10.29	52.796	191.16	1.15424	4.26226e-08	5.36281e-09
maker-Harm_Chr30-augustus-gene-12.13	1.91	7.043	1.14889	0.00020475	3.96873e-05
maker-Harm_Chr4-augustus-gene-56.26	26.22	95.823	1.14804	1.00689e-15	7.47006e-17
genemark-Harm_Chr23-processed-gene-67.4	72.216	266.73	1.14789	8.67829e-06	1.40513e-06
augustus_masked-Harm_Chr24-processed-gene-39.3	1.92	7.043	1.14758	9.25871e-05	1.70418e-05
genemark-Harm_Chr22-processed-gene-57.12	0.723	2.663	1.14724	0.000250422	4.91563e-05
augustus_masked-Harm_Chr21-processed-gene-135.5	3.45	12.673	1.14679	0.000149678	2.84168e-05
genemark-Harm_Chr15-processed-gene-94.29	2.886	10.516	1.14673	0.000137364	2.59895e-05
maker-Harm_Chr25-augustus-gene-41.51	5.18	18.556	1.1461	1.06933e-05	1.74688e-06
maker-Harm_Chr23-augustus-gene-95.13	47.65	170.106	1.14578	3.6761e-07	5.0714e-08
maker-Harm_Chr9-augustus-gene-72.26	10.523	38.296	1.14421	1.47231e-08	1.77431e-09
maker-Harm_Chr14-augustus-gene-103.19	0.983	3.59	1.14339	0.0413319	0.0130374
genemark-Harm_Chr17-processed-gene-59.20	0.903	3.316	1.14305	0.00656461	0.00168344
augustus_masked-Harm_Chr26-processed-gene-75.1	5.653	20.733	1.1429	0.000227827	4.44572e-05
augustus_masked-Harm_Chr21-processed-gene-141.18	10.406	36.986	1.1423	0.0184551	0.00526965
genemark-Harm_Chr1-processed-gene-109.8	9.186	33.526	1.14158	1.53267e-13	1.26798e-14
genemark-Harm_Chr5-processed-gene-8.7	5.473	19.743	1.14116	6.20976e-07	8.76e-08
genemark-Harm_Chr3-processed-gene-67.4	4.71	16.963	1.14093	0.000632797	0.000133558
maker-Harm_Chr5-augustus-gene-84.36	7.356	26.32	1.1405	1.78335e-06	2.667e-07
augustus_masked-Harm_Chr4-processed-gene-20.3	1.436	5.236	1.13962	0.0014266	0.000321233
augustus_masked-Harm_Chr25-processed-gene-47.13	3.3	12.206	1.13882	0.00390962	0.000957167
augustus_masked-Harm_Chr15-processed-gene-16.9	1.153	4.176	1.13802	0.00206673	0.000478088
genemark-Harm_Chr8-processed-gene-107.2	21.116	77	1.13719	9.32211e-11	9.3653e-12
maker-Harm_Chr23-augustus-gene-66.37	11.56	41.596	1.13661	3.44912e-12	3.13806e-13
maker-Harm_Chr4-augustus-gene-117.26	9.363	34.036	1.13621	8.55885e-10	9.27374e-11
maker-Harm_Chr29-augustus-gene-46.30	1.15	4.153	1.13614	0.0274979	0.00823384
genemark-Harm_Chr6-processed-gene-52.18	0.753	2.716	1.13607	0.00399053	0.000978857
maker-Harm_Chr30-augustus-gene-43.15	89.79	326.783	1.13543	1.42156e-10	1.44666e-11
genemark-Harm_Chr25-processed-gene-48.24	1.443	5.206	1.13513	0.00148483	0.000335528
genemark-Harm_Chr8-processed-gene-8.7	2.023	7.46	1.13442	0.00113808	0.000251654
genemark-Harm_Chr8-processed-gene-7.12	2.49	8.98	1.13403	8.58722e-05	1.57437e-05
genemark-Harm_Chr7-processed-gene-56.9	15.463	55.633	1.13306	1.63914e-11	1.56487e-12
augustus_masked-Harm_Chr21-processed-gene-125.13	18.056	64.16	1.13303	2.85958e-07	3.89115e-08
maker-Harm_Chr25-augustus-gene-76.18	2.13	7.673	1.13247	1.1663e-06	1.70195e-07
maker-Harm_Chr23-augustus-gene-113.17	14.353	51.006	1.13241	6.96915e-06	1.11831e-06
genemark-Harm_Chr21-processed-gene-110.17	3.59	13.243	1.13212	2.05156e-05	3.47619e-06
maker-Harm_Chr14-augustus-gene-53.19	3.473	12.603	1.13134	0.000418545	8.55084e-05
genemark-Harm_Chr10-processed-gene-95.14	5.333	19.086	1.12928	4.96828e-06	7.8825e-07
maker-Harm_Chr10-augustus-gene-90.14	5.376	19.336	1.12803	2.3706e-14	1.8737e-15
maker-Harm_Chr16-augustus-gene-8.24	17.56	63.026	1.12385	2.00187e-15	1.50691e-16
maker-Harm_Chr26-augustus-gene-93.13	1.573	5.503	1.12379	0.0402014	0.0126284
maker-Harm_Chr14-augustus-gene-50.31	1.573	5.503	1.12379	0.0402014	0.0126284
maker-Harm_Chr31-augustus-gene-55.11	1.573	5.503	1.12379	0.0402014	0.0126284
maker-Harm_Chr18-augustus-gene-13.17	1.573	5.503	1.12379	0.0402014	0.0126284
genemark-Harm_Chr17-processed-gene-4.14	42.653	153.426	1.12293	4.92625e-17	3.42298e-18
maker-Harm_Chr5-augustus-gene-53.37	7.656	27.383	1.12017	2.51343e-08	3.09631e-09
genemark-Harm_Chr8-processed-gene-110.11	6.233	22.266	1.11994	9.22606e-09	1.09316e-09
genemark-Harm_Chr11-processed-gene-59.5	4.026	14.566	1.11984	2.31568e-10	2.40853e-11
genemark-Harm_Chr29-processed-gene-107.16	13.666	48.783	1.1192	1.78977e-13	1.49105e-14
genemark-Harm_Chr3-processed-gene-11.18	0.263	0.983	1.11856	0.0317756	0.00969415
maker-Harm_Chr4-augustus-gene-14.23	10.736	38.483	1.11734	7.14456e-14	5.80728e-15
genemark-Harm_Chr9-processed-gene-63.6	7.503	26.53	1.11657	0.000135579	2.56125e-05
genemark-Harm_Chr9-processed-gene-102.5	10.79	38.643	1.11538	7.79407e-10	8.4338e-11
maker-Harm_Chr13-augustus-gene-52.41	1.35	4.903	1.11384	0.0124263	0.00339889
augustus_masked-Harm_Chr18-processed-gene-32.22	13.026	45.436	1.11239	1.06416e-05	1.73765e-06
genemark-Harm_Chr26-processed-gene-68.7	0.486	1.713	1.11235	0.00316414	0.000761491
genemark-Harm_Chr18-processed-gene-14.4	4.586	16.08	1.11227	2.77611e-06	4.26985e-07
maker-Harm_Chr8-augustus-gene-65.29	82.403	290.543	1.112	6.04512e-13	5.21553e-14
maker-Harm_Chr17-augustus-gene-66.10	10.493	37.246	1.10936	1.69268e-05	2.83379e-06
maker-Harm_Chr8-augustus-gene-60.23	6.196	22.103	1.10898	0.000139645	2.64413e-05
maker-Harm_Chr28-augustus-gene-82.26	2.843	10.076	1.10788	0.00312112	0.000749842
genemark-Harm_Chr9-processed-gene-127.62	1.183	4.116	1.1062	0.0209356	0.0060734
genemark-Harm_Chr28-processed-gene-32.10	0.343	1.21	1.1051	0.0050366	0.00125878
augustus_masked-Harm_Chr23-processed-gene-54.2	1.426	5.256	1.10429	0.0299044	0.00904102
genemark-Harm_Chr3-processed-gene-22.17	38.196	135.286	1.10265	1.33152e-14	1.03796e-15
maker-Harm_Chr4-augustus-gene-30.10	8.473	29.523	1.10207	0.000138084	2.61357e-05
maker-Harm_Chr12-augustus-gene-61.35	13.503	47.583	1.10196	5.58533e-09	6.46016e-10
maker-Harm_Chr15-augustus-gene-120.35	0.696	2.523	1.10161	0.0346827	0.010689
maker-Harm_Chr16-augustus-gene-75.32	82.116	283.64	1.1014	2.35509e-10	2.45294e-11
maker-Harm_Chr10-augustus-gene-32.37	47.536	169.08	1.10054	2.17763e-16	1.56986e-17
augustus_masked-Harm_Chr8-processed-gene-57.6	1.3	4.616	1.10026	0.00238933	0.000560842
maker-Harm_Chr9-augustus-gene-78.18	97.68	343.516	1.09817	2.46955e-09	2.78843e-10
maker-Harm_Chr7-augustus-gene-65.32	1.03	3.716	1.09718	0.036919	0.0114584
maker-Harm_Chr25-augustus-gene-17.26	1.923	6.97	1.09718	0.00594507	0.00150821
genemark-Harm_Chr25-processed-gene-57.17	9.216	32.536	1.09656	4.83183e-12	4.44853e-13
genemark-Harm_Chr19-processed-gene-4.20	4.793	16.833	1.09633	3.0918e-08	3.84685e-09
maker-Harm_Chr10-augustus-gene-54.35	2.533	9.213	1.09576	0.00286151	0.000681204
maker-Harm_Chr22-augustus-gene-75.26	2.27	7.853	1.09534	4.50769e-05	7.96742e-06
maker-Harm_Chr25-augustus-gene-61.19	1.34	4.846	1.0926	0.00588572	0.00149145
genemark-Harm_Chr16-processed-gene-42.17	53.516	182.043	1.09127	5.94464e-07	8.36018e-08
maker-Harm_Chr21-augustus-gene-29.31	23.183	80.943	1.09056	2.16034e-12	1.93736e-13
genemark-Harm_Chr18-processed-gene-43.2	4.88	17.123	1.0877	0.000272516	5.38483e-05
genemark-Harm_Chr27-processed-gene-74.2	12.48	43.353	1.08689	8.26734e-07	1.18601e-07
maker-Harm_Chr16-augustus-gene-56.26	15.433	54.306	1.08682	1.95367e-08	2.38835e-09
maker-Harm_Chr16-augustus-gene-51.22	9.76	33.87	1.08673	7.26992e-07	1.03555e-07
maker-Harm_Chr25-augustus-gene-81.22	1.46	5.183	1.08656	1.67856e-05	2.80651e-06
genemark-Harm_Chr1-processed-gene-0.16	1.126	4.083	1.08626	0.0194773	0.00559395
genemark-Harm_Chr19-processed-gene-96.2	109.563	382.266	1.08599	7.07502e-13	6.11435e-14
maker-Harm_Chr4-augustus-gene-76.31	4.153	14.31	1.08577	0.00582474	0.00147558
genemark-Harm_Chr20-processed-gene-89.15	52.056	180.803	1.08512	9.55125e-12	8.95949e-13
augustus_masked-Harm_Chr28-processed-gene-94.3	5.526	19.206	1.08496	0.000134869	2.54685e-05
augustus_masked-Harm_Chr4-processed-gene-96.13	4.15	14.233	1.08459	0.000409661	8.34681e-05
augustus_masked-Harm_Chr18-processed-gene-66.6	6.61	22.926	1.08401	0.0020479	0.000473287
maker-Harm_Chr15-augustus-gene-67.34	4.77	16.56	1.08354	3.34155e-06	5.19034e-07
maker-Harm_Chr18-augustus-gene-95.22	31.113	108.476	1.08242	3.16377e-10	3.32498e-11
genemark-Harm_Chr4-processed-gene-92.20	20.143	70.783	1.08191	1.51169e-11	1.43772e-12
genemark-Harm_Chr31-processed-gene-64.7	4.1	14.273	1.08148	4.57736e-06	7.20265e-07
maker-Harm_Chr17-augustus-gene-44.27	29.553	103.526	1.08142	4.23209e-11	4.14142e-12
augustus_masked-Harm_Chr30-processed-gene-34.19	3.51	12.33	1.08134	0.00274343	0.000651108
genemark-Harm_Chr20-processed-gene-84.9	4.333	15.203	1.08027	0.00117595	0.000260864
genemark-Harm_Chr17-processed-gene-19.32	1.41	4.966	1.07964	0.00390962	0.000957313
genemark-Harm_Chr7-processed-gene-91.17	2.97	10.363	1.07945	0.000202479	3.92178e-05
maker-Harm_Chr26-augustus-gene-72.25	20.76	72.906	1.07876	1.13215e-10	1.14559e-11
maker-Harm_Chr22-augustus-gene-64.38	6.74	23.476	1.0784	1.5038e-06	2.23568e-07
maker-Harm_Chr6-augustus-gene-52.44	5.636	19.44	1.07696	0.00544937	0.00137319
genemark-Harm_Chr1-processed-gene-109.12	0.76	2.676	1.07592	0.0152497	0.00424289
genemark-Harm_Chr18-processed-gene-100.2	4.906	17.073	1.07294	0.000358791	7.22983e-05
genemark-Harm_Chr5-processed-gene-26.30	13.15	45.083	1.07266	2.10314e-05	3.56511e-06
augustus_masked-Harm_Chr10-processed-gene-124.26	5.41	18.76	1.07179	8.34088e-05	1.52498e-05
maker-Harm_Chr5-augustus-gene-137.16	77.016	265.093	1.06901	6.53302e-11	6.49236e-12
maker-Harm_Chr5-augustus-gene-162.30	12.513	43.15	1.0676	2.67091e-08	3.29997e-09
augustus_masked-Harm_Chr23-processed-gene-39.0	0.34	1.216	1.06634	0.0442852	0.0141228
genemark-Harm_Chr5-processed-gene-119.3	3.196	10.826	1.06606	0.013022	0.00357596
genemark-Harm_Chr5-processed-gene-29.16	2.966	10.256	1.06397	0.0225075	0.00658966
maker-Harm_Chr16-augustus-gene-64.26	6.526	22.623	1.0627	1.00726e-08	1.19857e-09
genemark-Harm_Chr23-processed-gene-53.13	47.703	163.22	1.0625	1.25445e-13	1.03509e-14
genemark-Harm_Chr31-processed-gene-12.2	1.44	5.05	1.05971	0.000346916	6.98301e-05
augustus_masked-Harm_Chr20-processed-gene-81.9	2.236	7.806	1.05928	0.00281284	0.00066921
genemark-Harm_Chr8-processed-gene-115.28	17.246	58.87	1.05896	1.40092e-05	2.31797e-06
maker-Harm_Chr23-augustus-gene-91.31	7.243	24.71	1.05894	4.91518e-07	6.85905e-08
augustus_masked-Harm_Chr8-processed-gene-78.6	13.99	47.843	1.05882	1.02624e-05	1.67203e-06
genemark-Harm_Chr28-processed-gene-28.9	0.27	0.933	1.05876	0.0262834	0.00783594
maker-Harm_Chr29-augustus-gene-86.37	11.7	39.56	1.05638	1.31718e-06	1.93821e-07
maker-Harm_Chr8-augustus-gene-60.26	0.663	2.3	1.05616	0.0089823	0.00237365
augustus_masked-Harm_Chr8-processed-gene-78.9	23.223	79.376	1.05478	1.00395e-11	9.43199e-13
maker-Harm_Chr17-augustus-gene-51.20	21.6	73.25	1.05074	1.88054e-09	2.10568e-10
augustus_masked-Harm_Chr25-processed-gene-91.6	8.13	27.196	1.0501	0.000824072	0.000177372
augustus_masked-Harm_Chr19-processed-gene-96.24	1.033	3.533	1.0499	0.0348234	0.0107349
augustus_masked-Harm_Chr10-processed-gene-87.7	1.1	3.85	1.04968	0.0485065	0.0156691
genemark-Harm_Chr11-processed-gene-51.13	0.583	1.993	1.04882	0.0160324	0.00449779
maker-Harm_Chr24-augustus-gene-36.28	0.76	2.56	1.04871	0.00145153	0.000327267
maker-Harm_Chr6-augustus-gene-61.17	5.376	18.25	1.04814	7.94737e-09	9.37048e-10
genemark-Harm_Chr6-processed-gene-77.4	2.666	9.26	1.04783	4.07657e-05	7.15819e-06
genemark-Harm_Chr23-processed-gene-78.20	1.976	6.706	1.04725	0.00019668	3.80338e-05
genemark-Harm_Chr10-processed-gene-48.4	19.743	66.89	1.04687	4.73541e-11	4.64767e-12
genemark-Harm_Chr22-processed-gene-65.16	7.656	25.696	1.04621	7.03248e-06	1.12949e-06
augustus_masked-Harm_Chr6-processed-gene-60.2	451.303	1491.72	1.04598	2.74911e-12	2.48129e-13
augustus_masked-Harm_Chr18-processed-gene-53.9	3.976	13.71	1.04502	1.47601e-06	2.19222e-07
maker-Harm_Chr19-augustus-gene-71.45	9.896	34.156	1.0445	9.10711e-07	1.30911e-07
genemark-Harm_Chr15-processed-gene-19.19	46.523	154.78	1.04373	1.21685e-07	1.58976e-08
genemark-Harm_Chr5-processed-gene-99.14	62.053	209.706	1.04365	7.71474e-13	6.68395e-14
genemark-Harm_Chr15-processed-gene-20.24	4.573	15.61	1.04303	1.56903e-08	1.89882e-09
genemark-Harm_Chr29-processed-gene-59.11	19.096	65.046	1.04256	3.66883e-13	3.10692e-14
maker-Harm_Chr3-augustus-gene-16.26	1.476	5.05	1.04208	0.00621314	0.00158207
maker-Harm_Chr9-augustus-gene-95.51	0.41	1.423	1.03966	0.0117263	0.00318534
augustus_masked-Harm_Chr6-processed-gene-52.1	3.043	10.276	1.03918	0.00153146	0.000347173
maker-Harm_Chr19-augustus-gene-22.25	22.603	74.76	1.03815	0.000234249	4.5846e-05
maker-Harm_Chr12-augustus-gene-86.38	2.296	7.716	1.03775	0.0150429	0.00417557
genemark-Harm_Chr17-processed-gene-116.4	0.813	2.786	1.03525	0.0216811	0.00631789
maker-Harm_Chr1-augustus-gene-76.30	1.573	5.27	1.0351	0.00273258	0.000648335
maker-Harm_Chr17-augustus-gene-74.19	130.906	426.103	1.03454	1.55536e-08	1.88004e-09
augustus_masked-Harm_Chr14-processed-gene-31.13	2.003	6.786	1.03387	0.00915792	0.00242404
genemark-Harm_Chr8-processed-gene-74.26	5.48	18.61	1.03209	3.9724e-07	5.50316e-08
augustus_masked-Harm_Chr21-processed-gene-114.0	156.393	523.336	1.03208	4.53786e-15	3.47499e-16
genemark-Harm_Chr1-processed-gene-66.16	1.716	5.78	1.03145	4.95785e-05	8.79178e-06
maker-Harm_Chr29-augustus-gene-65.35	2.97	9.803	1.03037	0.00169956	0.000387862
maker-Harm_Chr14-augustus-gene-47.14	6.273	20.83	1.0302	3.4782e-08	4.34523e-09
genemark-Harm_Chr20-processed-gene-76.7	7.863	26.59	1.03017	0.00817024	0.00214014
genemark-Harm_Chr23-processed-gene-41.10	4.203	14.486	1.03008	2.83609e-05	4.88556e-06
genemark-Harm_Chr11-processed-gene-17.16	2.553	8.596	1.02869	0.000634865	0.00013404
maker-Harm_Chr19-augustus-gene-19.26	11.52	38.363	1.02854	1.03308e-05	1.68466e-06
maker-Harm_Chr19-augustus-gene-105.40	3.036	10.27	1.02771	0.00512687	0.0012832
maker-Harm_Chr13-augustus-gene-53.17	3.206	10.62	1.02599	0.000865513	0.000187123
genemark-Harm_Chr26-processed-gene-78.12	7.826	26.24	1.02556	6.74482e-07	9.54898e-08
maker-Harm_Chr21-augustus-gene-68.25	4.8	16.03	1.02516	3.18046e-05	5.51562e-06
genemark-Harm_Chr18-processed-gene-51.13	1.886	6.326	1.02483	0.00675023	0.00173642
maker-Harm_Chr10-augustus-gene-44.13	0.796	2.64	1.02414	0.00386912	0.000946277
maker-Harm_Chr25-augustus-gene-35.32	9.66	32.136	1.0238	3.76709e-05	6.58205e-06
genemark-Harm_Chr25-processed-gene-40.20	11.103	36.81	1.02357	7.47395e-06	1.20364e-06
genemark-Harm_Chr21-processed-gene-11.21	6.926	23.396	1.02356	0.000124402	2.33389e-05
augustus_masked-Harm_Chr20-processed-gene-86.18	7.43	25.156	1.02295	0.00937094	0.00248924
maker-Harm_Chr18-augustus-gene-95.23	3.73	12.636	1.02252	0.0492269	0.0159232
genemark-Harm_Chr21-processed-gene-129.7	1.813	6.14	1.02251	0.00600295	0.00152376
genemark-Harm_Chr4-processed-gene-16.6	3.206	10.67	1.02168	0.0145837	0.0040386
maker-Harm_Chr12-augustus-gene-55.31	1.686	5.62	1.01977	0.0367629	0.0114046
maker-Harm_Chr13-augustus-gene-42.15	4.12	13.766	1.01919	0.00416066	0.00102415
augustus_masked-Harm_Chr18-processed-gene-12.3	10.42	35.216	1.01844	0.000418545	8.55207e-05
genemark-Harm_Chr25-processed-gene-42.31	4.496	15.24	1.01754	0.00666401	0.00171182
maker-Harm_Chr17-augustus-gene-59.23	7.263	23.75	1.01744	0.00145452	0.000328151
maker-Harm_Chr4-augustus-gene-98.23	27.486	89.813	1.0174	1.34807e-06	1.98857e-07
maker-Harm_Chr13-augustus-gene-88.10	381.86	1256.94	1.01663	5.11278e-15	3.92636e-16
genemark-Harm_Chr9-processed-gene-95.22	3.616	12.073	1.0152	1.00274e-06	1.44866e-07
genemark-Harm_Chr12-processed-gene-87.12	2.726	9.123	1.01474	7.35819e-06	1.18287e-06
augustus_masked-Harm_Chr17-processed-gene-23.4	0.56	1.886	1.01348	0.000386687	7.83954e-05
maker-Harm_Chr8-augustus-gene-114.31	1.896	6.263	1.01321	0.000394518	8.01828e-05
augustus_masked-Harm_Chr21-processed-gene-27.12	15.156	49.27	1.01264	0.000328646	6.59148e-05
genemark-Harm_Chr18-processed-gene-24.5	0.913	3.016	1.01125	0.041291	0.0130215
genemark-Harm_Chr18-processed-gene-79.13	2.78	9.16	1.00933	0.000293621	5.85075e-05
genemark-Harm_Chr10-processed-gene-67.2	2.206	7.323	1.00447	3.19678e-08	3.98209e-09
maker-Harm_Chr8-augustus-gene-72.47	20.88	67.923	1.00353	3.94574e-07	5.46338e-08
maker-Harm_Chr23-augustus-gene-58.28	9.353	30.613	1.00307	7.51027e-05	1.36224e-05
genemark-Harm_Chr22-processed-gene-113.5	20.24	65.87	1.00082	4.13161e-08	5.18245e-09
augustus_masked-Harm_Chr2-processed-gene-14.0	30.043	98.726	1.00082	5.11035e-07	7.14991e-08

## Sheet: Down
Gene ID	SCD-r1_CK	SCD-r1_Cry1Ac	log2(SCD-r1_Cry1Ac/SCD-r1_CK)	Qvalue	Pvalue
augustus_masked-Harm_Chr5-processed-gene-29.2	18.2	0.066	-7.81219	4.52786e-40	1.34367e-41
maker-Harm_Chr9-augustus-gene-88.31	36.663	0.29	-7.15137	5.05556e-45	1.25877e-46
maker-Harm_Chr27-augustus-gene-81.38	13.526	0.113	-6.8637	1.49973e-33	5.54693e-35
augustus_masked-Harm_Chr29-processed-gene-43.5	8.92	0.103	-6.73658	7.66484e-27	3.44519e-28
maker-Harm_Chr13-augustus-gene-74.23	131.02	1.736	-6.60945	7.94687e-45	1.99592e-46
maker-Harm_Chr12-augustus-gene-100.23	4.236	0	-6.52435	1.03426e-14	8.01e-16
augustus_masked-Harm_Chr5-processed-gene-165.13	10.253	0.133	-6.52063	8.07337e-32	3.12627e-33
genemark-Harm_Chr5-processed-gene-115.13	13.116	0.156	-6.47178	6.99745e-32	2.69444e-33
maker-Harm_Chr13-augustus-gene-8.20	8.93	0.096	-6.46704	7.68128e-28	3.31914e-29
maker-Harm_Chr6-augustus-gene-75.15	30.296	0.583	-6.17861	3.29876e-62	5.37218e-64
genemark-Harm_Chr4-processed-gene-101.42	163.506	2.69	-6.11644	1.91044e-26	8.79445e-28
genemark-Harm_Chr16-processed-gene-46.10	127.55	2.906	-6.10193	4.3156e-129	1.18698e-131
genemark-Harm_Chr13-processed-gene-31.12	112.146	2.616	-6.0749	9.23253e-145	1.80427e-147
maker-Harm_Chr16-augustus-gene-56.30	60.4	1.26	-5.97179	2.50789e-43	6.62551e-45
genemark-Harm_Chr25-processed-gene-18.8	164.703	4.066	-5.94721	6.39051e-112	2.6365e-114
maker-Harm_Chr27-augustus-gene-69.10	64.003	1.626	-5.89179	1.78941e-101	9.97281e-104
maker-Harm_Chr29-augustus-gene-11.25	65.87	1.996	-5.69023	7.631e-95	5.41284e-97
maker-Harm_Chr4-augustus-gene-48.25	65.87	1.996	-5.69023	7.631e-95	5.41284e-97
maker-Harm_Chr15-augustus-gene-90.31	698.556	22.063	-5.65643	7.75697e-200	5.05303e-203
augustus_masked-Harm_Chr15-processed-gene-75.11	100.516	3.366	-5.58614	3.94957e-216	1.14348e-219
augustus_masked-Harm_Chr28-processed-gene-66.1	29.496	0.953	-5.45508	1.07133e-45	2.60544e-47
genemark-Harm_Chr2-processed-gene-49.6	317.07	11.986	-5.40392	3.26193e-174	2.83318e-177
genemark-Harm_Chr16-processed-gene-71.2	4.526	0.15	-5.40094	2.65202e-40	7.79327e-42
genemark-Harm_Chr3-processed-gene-113.31	65.386	2.236	-5.32596	1.34712e-28	5.70402e-30
maker-Harm_Chr25-augustus-gene-18.18	111.686	4.396	-5.29905	6.39051e-112	2.59937e-114
maker-Harm_Chr23-augustus-gene-8.14	7.263	0.12	-5.28128	1.91479e-10	1.97217e-11
augustus_masked-Harm_Chr16-processed-gene-46.18	47.253	1.913	-5.24023	4.61252e-91	3.53885e-93
genemark-Harm_Chr16-processed-gene-71.3	141.373	6.023	-5.22723	6.20171e-172	5.83542e-175
genemark-Harm_Chr19-processed-gene-7.21	3.246	0.036	-5.1739	2.24002e-09	2.52278e-10
maker-Harm_Chr15-augustus-gene-61.32	109.84	4.94	-5.14562	5.84966e-102	3.13314e-104
maker-Harm_Chr15-augustus-gene-61.31	113.696	5.126	-5.12841	5.22542e-85	4.5764e-87
maker-Harm_Chr16-augustus-gene-26.18	29.856	1.343	-5.10473	4.78889e-78	5.06064e-80
maker-Harm_Chr16-augustus-gene-76.32	0.45	0	-5.01509	1.21577e-07	1.58747e-08
genemark-Harm_Chr19-processed-gene-104.10	119.896	5.953	-5.0054	1.34381e-134	3.40426e-137
augustus_masked-Harm_Chr3-processed-gene-113.16	2660.47	135.136	-4.99642	2.35066e-202	1.19098e-205
genemark-Harm_Chr1-processed-gene-128.1	546.126	28.62	-4.93591	2.35743e-134	6.14269e-137
augustus_masked-Harm_Chr7-processed-gene-74.26	11.973	0.453	-4.92785	1.64065e-17	1.10318e-18
genemark-Harm_Chr11-processed-gene-55.1	885.146	44.3	-4.84475	4.65911e-34	1.6895e-35
maker-Harm_Chr29-augustus-gene-81.25	12.783	0.58	-4.84372	2.19517e-24	1.09949e-25
maker-Harm_Chr28-augustus-gene-66.21	19.92	1.09	-4.80365	9.70784e-58	1.74258e-59
maker-Harm_Chr17-augustus-gene-119.13	121.833	7.033	-4.78474	3.54324e-110	1.59005e-112
maker-Harm_Chr27-augustus-gene-34.20	40.256	2.263	-4.77728	1.09949e-63	1.73487e-65
genemark-Harm_Chr17-processed-gene-39.24	399.943	23.81	-4.7446	2.2877e-78	2.40095e-80
augustus_masked-Harm_Chr16-processed-gene-54.9	111.223	6.803	-4.68591	8.42365e-126	2.56075e-128
augustus_masked-Harm_Chr7-processed-gene-74.27	277.38	17.393	-4.68545	1.99487e-154	2.74338e-157
maker-Harm_Chr31-augustus-gene-24.24	9.716	0.473	-4.66519	8.39687e-18	5.57928e-19
genemark-Harm_Chr21-processed-gene-94.12	91.58	5.723	-4.64958	1.82992e-85	1.5629e-87
genemark-Harm_Chr27-processed-gene-78.1	4.69	0.276	-4.62443	3.52176e-31	1.39178e-32
augustus_masked-Harm_Chr15-processed-gene-78.3	598.403	38.57	-4.61781	4.53327e-160	5.24988e-163
maker-Harm_Chr29-augustus-gene-36.18	99.39	6.736	-4.58259	1.39474e-107	6.86468e-110
genemark-Harm_Chr23-processed-gene-3.2	52.96	3.633	-4.53008	5.17424e-63	8.27669e-65
genemark-Harm_Chr13-processed-gene-74.18	3.01	0.063	-4.52108	3.00464e-07	4.10159e-08
maker-Harm_Un001-augustus-gene-4.11	59.8	4.306	-4.49071	6.71123e-86	5.63479e-88
maker-Harm_Chr29-augustus-gene-71.45	917.256	66.283	-4.47968	6.86833e-150	1.1434e-152
genemark-Harm_Chr10-processed-gene-23.9	92.973	6.88	-4.43115	3.10618e-94	2.24825e-96
maker-Harm_Chr3-augustus-gene-57.16	23.18	0.563	-4.38399	3.70074e-06	5.77504e-07
genemark-Harm_Chr5-processed-gene-30.6	5.57	0.37	-4.36877	6.21321e-20	3.75958e-21
maker-Harm_Chr13-augustus-gene-82.21	100.13	7.766	-4.36715	4.28975e-83	4.03639e-85
genemark-Harm_Chr23-processed-gene-25.11	72.266	5.79	-4.32863	7.74591e-79	7.9612e-81
maker-Harm_Chr15-augustus-gene-83.27	3449.67	284.4	-4.28619	4.26033e-146	8.01742e-149
genemark-Harm_Chr21-processed-gene-71.8	191.29	16	-4.24327	3.22431e-68	4.57415e-70
genemark-Harm_Chr3-processed-gene-96.7	198.6	16.46	-4.21184	4.79282e-57	8.74196e-59
maker-Harm_Chr1-augustus-gene-167.12	26.65	1.976	-4.18977	9.31815e-19	5.92164e-20
augustus_masked-Harm_Chr23-processed-gene-64.4	134.293	11.93	-4.18418	4.09765e-149	7.11809e-152
maker-Harm_Chr25-augustus-gene-2.33	1348.07	119.06	-4.18356	2.06786e-221	2.99343e-225
maker-Harm_Chr19-augustus-gene-78.25	2547.3	207.746	-4.18192	1.73296e-23	8.93073e-25
genemark-Harm_Chr15-processed-gene-61.16	420.28	37.623	-4.17694	2.40782e-159	2.96272e-162
genemark-Harm_Chr19-processed-gene-48.7	1.013	0.063	-4.16865	1.08091e-09	1.18136e-10
maker-Harm_Chr26-augustus-gene-53.24	6.626	0.526	-4.1569	1.16551e-17	7.77795e-19
augustus_masked-Harm_Chr13-processed-gene-123.6	2228.74	201.026	-4.12689	1.45779e-78	1.51941e-80
genemark-Harm_Chr21-processed-gene-43.12	10347.9	935.16	-4.12513	3.34985e-70	4.48554e-72
genemark-Harm_Chr23-processed-gene-2.29	53.136	4.91	-4.12221	2.4501e-88	1.96845e-90
genemark-Harm_Chr14-processed-gene-14.19	9.156	0.776	-4.11443	1.38009e-26	6.29313e-28
maker-Harm_Chr18-augustus-gene-101.30	4.056	0.286	-4.10296	1.46911e-11	1.3951e-12
genemark-Harm_Chr21-processed-gene-43.11	368.756	29.653	-4.10015	8.34756e-17	5.86069e-18
maker-Harm_Chr12-augustus-gene-12.20	137.89	13.066	-4.09296	4.52185e-106	2.2583e-108
genemark-Harm_Chr17-processed-gene-120.24	276.056	26.36	-4.08975	7.4112e-128	2.14569e-130
genemark-Harm_Chr29-processed-gene-71.20	10.256	0.1	-4.08496	0.00015266	2.90161e-05
genemark-Harm_Chr15-processed-gene-128.6	1604.46	152.82	-4.07817	6.74317e-186	4.8807e-189
maker-Harm_Chr25-augustus-gene-18.19	186.853	17.906	-4.06936	5.55152e-122	1.92873e-124
genemark-Harm_Chr23-processed-gene-118.20	1406.65	137.043	-4.05266	8.80351e-139	2.03903e-141
genemark-Harm_Chr18-processed-gene-100.3	47.243	4.583	-4.03896	4.36582e-84	3.88677e-86
maker-Harm_Chr7-augustus-gene-96.22	58.273	5.583	-4.02589	2.34229e-47	5.50987e-49
maker-Harm_Chr5-augustus-gene-101.35	1925.02	191.203	-4.02166	1.8008e-116	6.77777e-119
augustus_masked-Harm_Chr17-processed-gene-88.13	737.71	74.036	-4.00957	3.55484e-150	5.66058e-153
maker-Harm_Chr22-augustus-gene-84.34	207.993	21.066	-3.99465	4.73543e-62	7.74615e-64
maker-Harm_Chr21-augustus-gene-43.26	494.213	48.553	-3.99092	6.49512e-66	9.82541e-68
genemark-Harm_Chr13-processed-gene-86.1	4.406	0.29	-3.97268	4.48541e-08	5.65221e-09
genemark-Harm_Chr22-processed-gene-56.21	4005.45	411.66	-3.97264	6.35746e-123	2.07068e-125
maker-Harm_Chr6-augustus-gene-111.24	1141.63	117.23	-3.96721	2.73146e-235	1.97703e-239
maker-Harm_Chr4-augustus-gene-61.20	33.396	3.456	-3.91579	4.10894e-35	1.42754e-36
genemark-Harm_Chr4-processed-gene-61.10	34.41	3.346	-3.90266	3.26623e-20	1.95038e-21
maker-Harm_Chr11-augustus-gene-56.15	46.673	4.83	-3.89986	1.32957e-42	3.61072e-44
augustus_masked-Harm_Chr19-processed-gene-74.9	63.47	6.663	-3.87066	3.23512e-34	1.1661e-35
genemark-Harm_Chr3-processed-gene-113.49	500.85	55.053	-3.86503	1.21676e-69	1.6645e-71
genemark-Harm_Chr16-processed-gene-101.10	465.266	51.82	-3.86417	1.84602e-160	2.00422e-163
genemark-Harm_Chr19-processed-gene-33.5	79.743	8.723	-3.86154	3.66983e-83	3.42652e-85
maker-Harm_Chr4-augustus-gene-100.7	48.866	5.333	-3.85522	2.7967e-71	3.64365e-73
genemark-Harm_Chr15-processed-gene-35.20	703.926	78.52	-3.84659	5.92819e-87	4.89153e-89
maker-Harm_Chr4-augustus-gene-101.52	22.21	2.416	-3.82678	1.07636e-34	3.80186e-36
augustus_masked-Harm_Chr23-processed-gene-3.15	490.253	56.596	-3.82311	2.61499e-142	5.48891e-145
augustus_masked-Harm_Chr12-processed-gene-61.6	322.633	29.55	-3.82216	1.75527e-10	1.79499e-11
genemark-Harm_Chr23-processed-gene-2.30	195.28	22.413	-3.81917	4.3527e-73	5.32431e-75
augustus_masked-Harm_Chr12-processed-gene-76.11	1.9	0.056	-3.81458	0.000133949	2.52656e-05
maker-Harm_Chr12-augustus-gene-89.28	9.46	0.996	-3.81092	6.74648e-22	3.67208e-23
maker-Harm_Chr18-augustus-gene-73.29	85.976	9.936	-3.81034	9.31757e-82	8.96958e-84
genemark-Harm_Chr12-processed-gene-123.29	525.123	61.43	-3.8014	1.39779e-150	2.1246e-153
augustus_masked-Harm_Chr12-processed-gene-123.8	154.026	16.363	-3.7966	6.18132e-33	2.32202e-34
maker-Harm_Chr21-augustus-gene-71.25	644.173	75.12	-3.78106	1.92438e-83	1.76893e-85
genemark-Harm_Chr15-processed-gene-128.11	430.13	50.766	-3.78084	5.29091e-168	5.36137e-171
genemark-Harm_Chr4-processed-gene-3.22	65.22	7.59	-3.77487	9.72073e-65	1.49864e-66
maker-Harm_Chr25-augustus-gene-40.39	118.233	14.043	-3.77163	1.24121e-72	1.55421e-74
augustus_masked-Harm_Chr17-processed-gene-120.1	4.556	0.386	-3.76708	2.44086e-08	3.00338e-09
genemark-Harm_Chr9-processed-gene-81.4	131.353	15.623	-3.76625	3.04467e-101	1.74095e-103
genemark-Harm_Chr14-processed-gene-10.7	1.09	0.036	-3.75584	0.000110458	2.05789e-05
maker-Harm_Chr15-augustus-gene-36.27	711.866	85.983	-3.73262	4.50345e-85	3.91151e-87
maker-Harm_Chr7-augustus-gene-73.9	186.633	22.666	-3.72539	1.11837e-77	1.19802e-79
genemark-Harm_Chr15-processed-gene-79.18	266.87	32.583	-3.72157	4.36438e-142	9.47679e-145
maker-Harm_Chr21-augustus-gene-96.21	90.303	11.023	-3.72069	6.51632e-88	5.32964e-90
maker-Harm_Chr8-augustus-gene-40.14	2498.31	307.076	-3.71949	4.15263e-95	2.85538e-97
maker-Harm_Chr29-augustus-gene-90.20	165.8	20.366	-3.71705	2.22688e-98	1.35392e-100
maker-Harm_Chr23-augustus-gene-100.9	2464.55	302.336	-3.68226	1.3204e-51	2.80022e-53
genemark-Harm_Chr7-processed-gene-72.17	218.426	27.38	-3.68222	1.14494e-90	9.03292e-93
maker-Harm_Chr7-augustus-gene-74.33	75.056	9.246	-3.67402	1.22805e-58	2.16882e-60
maker-Harm_Chr25-augustus-gene-91.35	28.513	3.496	-3.6737	2.49937e-39	7.56178e-41
genemark-Harm_Chr16-processed-gene-57.25	1.386	0.116	-3.64518	5.99462e-07	8.43915e-08
genemark-Harm_Chr24-processed-gene-43.8	50.876	6.593	-3.63905	2.78924e-69	3.85599e-71
maker-Harm_Chr6-augustus-gene-11.14	4.7	0.46	-3.6386	4.11141e-08	5.15414e-09
genemark-Harm_Chr8-processed-gene-3.19	22.776	2.96	-3.63824	3.37112e-84	2.97681e-86
genemark-Harm_Chr18-processed-gene-100.5	86.72	11.34	-3.63195	1.1449e-118	4.0605e-121
maker-Harm_Chr15-augustus-gene-62.19	563.243	74.033	-3.62265	5.94177e-155	7.74116e-158
maker-Harm_Chr21-augustus-gene-131.31	242.073	32.546	-3.60313	7.24376e-123	2.41179e-125
genemark-Harm_Chr21-processed-gene-96.7	194.786	26.15	-3.58344	1.69604e-110	7.36556e-113
maker-Harm_Chr2-augustus-gene-44.18	2.46	0.243	-3.57595	7.89243e-07	1.12937e-07
maker-Harm_Chr4-augustus-gene-119.12	2.46	0.243	-3.57595	7.89243e-07	1.12937e-07
genemark-Harm_Chr5-processed-gene-95.13	2.46	0.243	-3.57595	7.89243e-07	1.12937e-07
maker-Harm_Chr23-augustus-gene-3.24	21.343	2.876	-3.56601	8.89249e-48	2.04033e-49
genemark-Harm_Chr18-processed-gene-100.6	54.94	7.513	-3.5639	7.76786e-96	5.2288e-98
genemark-Harm_Chr15-processed-gene-75.5	1766.93	240.093	-3.56205	6.8307e-87	5.68566e-89
maker-Harm_Chr9-augustus-gene-74.23	640.836	88.14	-3.55217	2.27359e-101	1.28358e-103
maker-Harm_Chr27-augustus-gene-81.42	71.463	9.84	-3.55176	7.7022e-73	9.47723e-75
maker-Harm_Chr28-augustus-gene-95.14	350.98	49.24	-3.52536	5.19907e-126	1.54286e-128
genemark-Harm_Chr11-processed-gene-32.8	113.15	16.04	-3.52138	6.80132e-118	2.46139e-120
maker-Harm_Chr28-augustus-gene-6.14	33.416	3.91	-3.52084	8.73045e-13	7.59554e-14
maker-Harm_Chr14-augustus-gene-80.31	3.283	0.376	-3.51513	6.23063e-10	6.70595e-11
maker-Harm_Chr5-augustus-gene-47.30	116.423	16.826	-3.4932	5.37227e-105	2.79968e-107
genemark-Harm_Chr5-processed-gene-130.6	443.09	63.94	-3.48502	1.3873e-103	7.33013e-106
augustus_masked-Harm_Chr5-processed-gene-11.3	44.646	6.67	-3.4397	3.10478e-105	1.59554e-107
augustus_masked-Harm_Chr5-processed-gene-18.3	44.646	6.67	-3.4397	3.10478e-105	1.59554e-107
maker-Harm_Chr6-augustus-gene-27.127	398.09	59.06	-3.43514	2.26155e-109	1.06399e-111
augustus_masked-Harm_Chr10-processed-gene-11.18	16.346	2.443	-3.43446	1.75591e-53	3.53318e-55
genemark-Harm_Chr12-processed-gene-97.8	286.97	43.52	-3.42234	7.54174e-101	4.42155e-103
genemark-Harm_Chr29-processed-gene-108.18	0.636	0.026	-3.42022	0.00093233	0.000202446
genemark-Harm_Chr16-processed-gene-46.11	748.886	109.18	-3.41574	3.78096e-43	1.00435e-44
maker-Harm_Chr3-augustus-gene-56.15	0.62	0.036	-3.40713	0.000425082	8.71333e-05
augustus_masked-Harm_Chr29-processed-gene-88.7	74.41	11.313	-3.40234	2.63397e-40	7.72117e-42
genemark-Harm_Chr4-processed-gene-27.2	103.46	16.153	-3.38164	2.08534e-109	9.65995e-112
maker-Harm_Chr7-augustus-gene-47.29	195.166	31.033	-3.35816	1.73082e-55	3.3073e-57
maker-Harm_Chr12-augustus-gene-22.38	5.56	0.803	-3.35706	1.81332e-17	1.22061e-18
augustus_masked-Harm_Chr28-processed-gene-58.15	111.546	14.156	-3.34873	2.1354e-07	2.85317e-08
maker-Harm_Chr29-augustus-gene-71.48	484.09	77.763	-3.34186	3.27948e-97	2.08884e-99
genemark-Harm_Chr22-processed-gene-69.4	49.36	7.833	-3.33454	1.25887e-75	1.4032e-77
genemark-Harm_Chr26-processed-gene-5.2	0.503	0.043	-3.3336	0.00118047	0.000262223
genemark-Harm_Chr13-processed-gene-34.10	283.47	46.05	-3.33009	4.39056e-71	5.78375e-73
genemark-Harm_Chr7-processed-gene-97.12	81.06	13.056	-3.32263	1.02201e-68	1.44247e-70
maker-Harm_Chr30-augustus-gene-14.15	2.543	0.193	-3.31994	0.000408327	8.31668e-05
maker-Harm_Un001-augustus-gene-11.25	22.353	3.556	-3.31874	1.5081e-37	4.79195e-39
maker-Harm_Chr5-augustus-gene-80.29	6.59	1.02	-3.31608	9.76331e-26	4.63574e-27
genemark-Harm_Chr12-processed-gene-65.14	77.783	12.773	-3.31236	1.04286e-100	6.18954e-103
maker-Harm_Chr9-augustus-gene-86.17	1.066	0.106	-3.30799	7.04361e-05	1.27505e-05
genemark-Harm_Chr5-processed-gene-53.15	131.306	21.376	-3.29292	7.35826e-35	2.57241e-36
augustus_masked-Harm_Chr15-processed-gene-78.6	546.69	90.42	-3.26621	3.47522e-110	1.53437e-112
maker-Harm_Chr6-augustus-gene-13.15	5.763	0.76	-3.26143	1.88484e-06	2.8349e-07
maker-Harm_Un001-augustus-gene-11.22	142.51	24.253	-3.25562	5.94795e-110	2.71223e-112
maker-Harm_Chr21-augustus-gene-110.33	49.94	8.43	-3.25491	3.32042e-57	6.00829e-59
maker-Harm_Chr12-augustus-gene-22.39	4.093	0.586	-3.2471	1.22819e-08	1.4739e-09
maker-Harm_Chr24-augustus-gene-17.25	31.63	5.4	-3.24695	3.79051e-48	8.66967e-50
maker-Harm_Chr24-augustus-gene-17.27	29.376	5.05	-3.22809	1.33539e-39	3.99188e-41
genemark-Harm_Chr26-processed-gene-28.12	82.026	14.356	-3.22349	1.27556e-96	8.21692e-99
maker-Harm_Chr4-augustus-gene-69.33	31.92	5.363	-3.22244	2.50008e-34	8.9935e-36
genemark-Harm_Chr14-processed-gene-14.18	628.61	109.283	-3.21992	1.19992e-79	1.18984e-81
maker-Harm_Chr15-augustus-gene-41.45	6.876	1.07	-3.21154	9.3874e-11	9.43768e-12
genemark-Harm_Chr2-processed-gene-59.4	0.306	0.03	-3.21036	0.000108744	2.0236e-05
maker-Harm_Chr23-augustus-gene-105.18	813.826	143.38	-3.20975	3.88946e-92	2.92779e-94
genemark-Harm_Chr7-processed-gene-66.18	53.516	8.386	-3.20799	5.57213e-16	4.08149e-17
genemark-Harm_Chr6-processed-gene-18.15	62.34	10.61	-3.20654	1.44258e-46	3.4561e-48
genemark-Harm_Chr17-processed-gene-101.8	37.36	6.586	-3.19804	2.67527e-52	5.53798e-54
augustus_masked-Harm_Chr29-processed-gene-112.0	27.963	4.85	-3.19453	3.51662e-31	1.38473e-32
genemark-Harm_Chr23-processed-gene-8.7	55.893	9.466	-3.19378	2.5182e-28	1.06991e-29
maker-Harm_Chr18-augustus-gene-65.20	2413.22	429.29	-3.18575	6.87315e-139	1.54218e-141
augustus_masked-Harm_Chr17-processed-gene-8.14	1587.94	284.96	-3.1815	8.36769e-102	4.54239e-104
genemark-Harm_Chr3-processed-gene-16.15	216.37	39.136	-3.17597	1.91281e-88	1.52294e-90
maker-Harm_Chr13-augustus-gene-46.37	58.33	10.39	-3.17349	1.04742e-41	2.93394e-43
genemark-Harm_Chr13-processed-gene-83.16	83.17	15.043	-3.16599	8.4743e-79	8.77117e-81
genemark-Harm_Chr23-processed-gene-1.29	68.143	12.346	-3.16548	3.95077e-75	4.51811e-77
genemark-Harm_Chr18-processed-gene-77.5	3531.38	642.883	-3.156	3.12551e-128	8.82273e-131
maker-Harm_Chr30-augustus-gene-14.14	10.206	1.843	-3.14655	3.45695e-40	1.02337e-41
maker-Harm_Chr5-augustus-gene-101.31	2.376	0.356	-3.14211	2.99229e-07	4.08039e-08
maker-Harm_Chr16-augustus-gene-70.29	1363.53	252.16	-3.14181	1.40976e-111	5.91823e-114
genemark-Harm_Chr9-processed-gene-116.8	414.376	76.813	-3.14113	3.95115e-81	3.83218e-83
maker-Harm_Chr16-augustus-gene-70.31	2194.81	401.42	-3.1388	6.97012e-124	2.21978e-126
genemark-Harm_Chr3-processed-gene-113.39	1.103	0.176	-3.1239	3.50166e-09	3.99944e-10
genemark-Harm_Chr29-processed-gene-31.5	200.57	37.596	-3.11227	1.32145e-53	2.63028e-55
genemark-Harm_Chr10-processed-gene-33.26	353.516	66.61	-3.11179	3.55842e-96	2.31802e-98
maker-Harm_Chr13-augustus-gene-79.36	530.12	100.933	-3.09314	2.5481e-122	8.66826e-125
genemark-Harm_Chr17-processed-gene-93.7	148.88	28.483	-3.09261	1.30021e-101	7.15227e-104
maker-Harm_Chr4-augustus-gene-69.32	12.886	2.01	-3.09256	1.57783e-07	2.08877e-08
maker-Harm_Chr24-augustus-gene-17.23	301.11	57.543	-3.09221	7.9127e-84	7.13508e-86
augustus_masked-Harm_Chr17-processed-gene-120.4	362.45	68.52	-3.09108	4.06418e-79	4.08889e-81
genemark-Harm_Chr9-processed-gene-74.2	140.413	26.04	-3.08658	1.94856e-45	4.79524e-47
maker-Harm_Chr4-augustus-gene-8.26	398.04	69.21	-3.08275	1.12073e-09	1.22732e-10
genemark-Harm_Chr22-processed-gene-56.20	152.216	29.226	-3.07719	1.49429e-94	1.07075e-96
genemark-Harm_Chr26-processed-gene-23.15	4.2	0.72	-3.07558	8.6646e-11	8.68592e-12
genemark-Harm_Chr7-processed-gene-66.19	67.973	12.36	-3.06944	7.82288e-28	3.38599e-29
maker-Harm_Chr19-augustus-gene-4.37	158.903	31.136	-3.05456	5.03598e-91	3.90018e-93
augustus_masked-Harm_Chr10-processed-gene-9.9	2.143	0.256	-3.0544	0.000407612	8.29917e-05
genemark-Harm_Chr1-processed-gene-166.21	27.666	4.92	-3.05258	1.08594e-13	8.92897e-15
maker-Harm_Chr7-augustus-gene-70.14	260.413	51.353	-3.05225	7.62145e-125	2.37205e-127
maker-Harm_Chr6-augustus-gene-111.25	712.033	138.986	-3.04839	1.77694e-137	4.24429e-140
maker-Harm_Chr13-augustus-gene-91.20	784.78	154.233	-3.04772	5.96837e-117	2.20315e-119
genemark-Harm_Chr23-processed-gene-26.3	33.31	5.23	-3.04547	4.09857e-07	5.68982e-08
genemark-Harm_Chr16-processed-gene-26.8	22.93	4.433	-3.04146	1.91766e-22	1.02434e-23
genemark-Harm_Chr15-processed-gene-73.21	317.003	63.17	-3.03494	5.177e-83	4.90871e-85
maker-Harm_Chr5-augustus-gene-108.38	192.403	38.156	-3.02982	1.09648e-91	8.33312e-94
maker-Harm_Chr12-augustus-gene-61.34	2.583	0.436	-3.02393	2.37909e-07	3.19427e-08
maker-Harm_Chr2-augustus-gene-14.21	20.783	3.626	-3.02356	1.75972e-10	1.80353e-11
maker-Harm_Chr6-augustus-gene-61.20	54.146	10.84	-3.02315	5.1022e-95	3.54525e-97
augustus_masked-Harm_Chr7-processed-gene-74.25	1732.89	346.356	-3.01824	7.62715e-71	1.01026e-72
augustus_masked-Harm_Chr23-processed-gene-54.9	13.823	2.676	-3.01673	1.04454e-26	4.72523e-28
genemark-Harm_Chr24-processed-gene-16.16	203.64	40.773	-3.01511	7.36002e-70	1.00151e-71
genemark-Harm_Chr25-processed-gene-17.14	547.37	110.306	-3.01391	2.6869e-97	1.69196e-99
augustus_masked-Harm_Chr6-processed-gene-97.9	42.426	8.523	-3.01292	1.68084e-69	2.31151e-71
augustus_masked-Harm_Chr19-processed-gene-58.2	77.99	15.623	-3.01235	2.19788e-97	1.3681e-99
maker-Harm_Chr12-augustus-gene-65.28	31249.9	6284.13	-3.01216	6.32026e-114	2.47028e-116
genemark-Harm_Chr11-processed-gene-55.2	912.47	184.363	-3.01027	1.21569e-77	1.31107e-79
maker-Harm_Chr4-augustus-gene-88.39	35.03	6.99	-3.0081	1.27615e-48	2.88187e-50
genemark-Harm_Chr12-processed-gene-36.6	95.323	19.326	-3.00728	5.80951e-78	6.18123e-80
genemark-Harm_Chr29-processed-gene-7.10	50.97	10.366	-3.00281	7.87415e-73	9.80279e-75
genemark-Harm_Chr4-processed-gene-52.15	50.97	10.366	-3.00281	7.87415e-73	9.80279e-75
maker-Harm_Chr2-augustus-gene-44.17	4.19	0.673	-2.99823	4.2511e-06	6.68003e-07
maker-Harm_Chr12-augustus-gene-89.23	234.883	47.856	-2.99064	6.13285e-60	1.04759e-61
genemark-Harm_Chr29-processed-gene-72.18	416.093	85.243	-2.98311	1.16952e-52	2.39558e-54
genemark-Harm_Chr1-processed-gene-75.8	362.376	72.913	-2.9777	4.00145e-85	3.44653e-87
maker-Harm_Chr13-augustus-gene-91.19	511.043	104.726	-2.96613	9.99971e-91	7.8168e-93
maker-Harm_Chr5-augustus-gene-104.33	13.306	2.643	-2.96584	2.56381e-18	1.65712e-19
genemark-Harm_Chr7-processed-gene-8.10	5078.59	760.01	-2.9619	0.000240104	4.70267e-05
maker-Harm_Chr18-augustus-gene-65.19	174.49	35.886	-2.95635	6.40659e-43	1.72036e-44
genemark-Harm_Chr28-processed-gene-44.10	399.426	83.76	-2.95538	6.785e-86	5.74584e-88
augustus_masked-Harm_Chr7-processed-gene-70.2	6.133	1.23	-2.95201	1.97784e-17	1.33421e-18
maker-Harm_Chr26-augustus-gene-17.25	51.753	10.84	-2.95147	7.40871e-41	2.13424e-42
augustus_masked-Harm_Chr9-processed-gene-43.10	10.766	2.22	-2.94689	1.11918e-36	3.72627e-38
maker-Harm_Chr13-augustus-gene-36.14	205.253	43.453	-2.9463	3.68021e-69	5.11437e-71
augustus_masked-Harm_Chr11-processed-gene-55.11	63.44	13.24	-2.94031	2.881e-44	7.31928e-46
maker-Harm_Chr12-augustus-gene-89.22	354.92	75.93	-2.93214	2.68599e-73	3.26611e-75
genemark-Harm_Chr17-processed-gene-32.21	36.66	7.66	-2.93135	2.19324e-39	6.60384e-41
genemark-Harm_Chr18-processed-gene-69.7	484.636	103.686	-2.93017	3.49078e-113	1.38964e-115
augustus_masked-Harm_Chr23-processed-gene-1.7	2.283	0.423	-2.92209	8.30811e-08	1.06918e-08
maker-Harm_Chr1-augustus-gene-132.26	0.873	0.116	-2.91734	0.000834561	0.000179827
genemark-Harm_Chr9-processed-gene-57.14	63.936	13.67	-2.91601	1.12798e-41	3.16776e-43
maker-Harm_Chr7-augustus-gene-37.31	19.583	2.953	-2.90909	6.84733e-05	1.23654e-05
maker-Harm_Chr3-augustus-gene-97.32	1072.69	234.85	-2.90386	1.95294e-72	2.45955e-74
maker-Harm_Chr28-augustus-gene-103.28	40.073	8.123	-2.88942	8.30397e-13	7.20647e-14
genemark-Harm_Chr5-processed-gene-91.25	0.386	0	-2.88538	0.0150979	0.00419301
augustus_masked-Harm_Chr17-processed-gene-88.4	131.48	28.63	-2.88396	1.25948e-70	1.67736e-72
maker-Harm_Chr18-augustus-gene-28.27	326.476	71.13	-2.88144	2.98704e-88	2.42146e-90
genemark-Harm_Chr10-processed-gene-93.9	0.45	0.086	-2.87859	0.00015764	3.00424e-05
genemark-Harm_Chr18-processed-gene-78.40	62.616	13.786	-2.87766	8.38542e-33	3.1682e-34
maker-Harm_Chr22-augustus-gene-15.22	40.673	8.963	-2.87756	2.2502e-43	5.91216e-45
maker-Harm_Chr9-augustus-gene-107.15	30.12	6.656	-2.8772	1.82252e-45	4.47188e-47
genemark-Harm_Chr16-processed-gene-25.18	2284.27	469.226	-2.8769	2.17463e-12	1.95175e-13
augustus_masked-Harm_Chr27-processed-gene-81.26	66.453	14.823	-2.87119	1.66831e-55	3.17439e-57
maker-Harm_Chr9-augustus-gene-11.16	190.823	42.366	-2.86914	6.02419e-61	1.00723e-62
maker-Harm_Chr27-augustus-gene-75.25	167.373	37.143	-2.86576	1.81465e-75	2.0621e-77
augustus_masked-Harm_Chr15-processed-gene-78.7	35.533	7.523	-2.86265	6.40943e-19	4.03141e-20
genemark-Harm_Chr1-processed-gene-166.23	9.046	2.013	-2.85718	1.0231e-33	3.76182e-35
maker-Harm_Chr16-augustus-gene-57.29	6651.49	1498.26	-2.85056	7.9127e-84	7.159e-86
maker-Harm_Chr5-augustus-gene-101.36	0.76	0.12	-2.83449	0.00152107	0.000344706
maker-Harm_Chr3-augustus-gene-84.28	719.33	163.523	-2.82737	6.9357e-80	6.82726e-82
maker-Harm_Chr29-augustus-gene-67.39	516.99	117.653	-2.82281	3.40008e-100	2.04261e-102
maker-Harm_Chr5-augustus-gene-101.39	305.433	70.566	-2.82268	4.2031e-52	8.76153e-54
genemark-Harm_Chr3-processed-gene-97.12	0.166	0	-2.81989	0.0182211	0.00519755
genemark-Harm_Chr27-processed-gene-73.4	9.076	2.093	-2.81937	1.99795e-72	2.5307e-74
maker-Harm_Chr21-augustus-gene-40.15	14.633	3.286	-2.81395	1.33962e-16	9.51191e-18
maker-Harm_Chr18-augustus-gene-65.21	133.24	30.68	-2.80784	1.32146e-48	2.99375e-50
genemark-Harm_Chr22-processed-gene-118.14	67.73	14.896	-2.80262	1.13691e-20	6.62429e-22
augustus_masked-Harm_Chr20-processed-gene-3.5	126.6	29.71	-2.79747	6.56571e-64	1.02173e-65
maker-Harm_Chr17-augustus-gene-17.23	31.88	7.25	-2.79711	8.53776e-21	4.94369e-22
genemark-Harm_Chr20-processed-gene-29.13	165.976	38.886	-2.79495	2.72015e-61	4.52833e-63
genemark-Harm_Chr18-processed-gene-17.21	603.536	142.5	-2.7937	1.99307e-92	1.48586e-94
genemark-Harm_Chr12-processed-gene-102.8	7.206	1.623	-2.79201	2.47059e-19	1.52355e-20
genemark-Harm_Chr6-processed-gene-92.1	612.363	142.31	-2.79044	4.22669e-111	1.80497e-113
genemark-Harm_Chr15-processed-gene-97.23	268.823	63.49	-2.78674	2.09729e-97	1.29031e-99
genemark-Harm_Chr1-processed-gene-1.22	230.946	54.316	-2.78478	2.9171e-65	4.45503e-67
maker-Harm_Chr7-augustus-gene-1.27	279.3	66.69	-2.78063	1.31637e-75	1.47682e-77
maker-Harm_Chr16-augustus-gene-57.31	115.923	27.423	-2.77634	1.11133e-59	1.90639e-61
genemark-Harm_Chr16-processed-gene-51.10	0.906	0	-2.77628	0.0208631	0.00604775
maker-Harm_Chr5-augustus-gene-111.54	7.89	1.743	-2.77032	4.97895e-11	4.90111e-12
maker-Harm_Chr7-augustus-gene-8.26	61.966	12.976	-2.76747	3.07458e-06	4.76231e-07
maker-Harm_Chr29-augustus-gene-71.44	292.873	69.806	-2.76469	6.31716e-46	1.52717e-47
genemark-Harm_Chr16-processed-gene-73.20	60.006	14.35	-2.76414	5.23574e-47	1.23921e-48
genemark-Harm_Chr12-processed-gene-102.4	214.79	51.53	-2.7635	4.16162e-108	2.01816e-110
maker-Harm_Chr16-augustus-gene-53.19	18.153	3.926	-2.76319	2.87286e-11	2.78428e-12
genemark-Harm_Chr28-processed-gene-53.15	0.783	0.15	-2.76241	5.48903e-05	9.80128e-06
maker-Harm_Chr16-augustus-gene-88.26	591.186	143.346	-2.75545	1.42826e-39	4.27981e-41
genemark-Harm_Chr23-processed-gene-2.28	233.32	56.6	-2.75402	6.60204e-53	1.33321e-54
genemark-Harm_Chr23-processed-gene-120.3	0.616	0.09	-2.75277	0.00201433	0.000464945
maker-Harm_Chr28-augustus-gene-106.16	95.483	23.196	-2.74917	4.45655e-70	5.9997e-72
maker-Harm_Chr28-augustus-gene-26.25	149.45	36.91	-2.72679	7.28357e-59	1.28106e-60
genemark-Harm_Chr10-processed-gene-18.26	21.176	5.126	-2.72491	3.05846e-27	1.35258e-28
genemark-Harm_Chr11-processed-gene-52.9	1147.76	284.793	-2.71428	5.85604e-96	3.85712e-98
maker-Harm_Chr18-augustus-gene-51.34	0.236	0	-2.70772	0.025237	0.00748377
maker-Harm_Chr28-augustus-gene-30.16	99.103	24.74	-2.70627	2.22704e-73	2.6758e-75
maker-Harm_Chr21-augustus-gene-43.24	1267.77	308.156	-2.7047	6.93988e-46	1.68273e-47
genemark-Harm_Chr4-processed-gene-49.7	385.063	97.12	-2.70388	5.90248e-59	1.03387e-60
genemark-Harm_Chr29-processed-gene-10.18	385.063	97.12	-2.70388	5.90248e-59	1.03387e-60
genemark-Harm_Chr6-processed-gene-76.1	19.143	4.74	-2.6998	4.23209e-54	8.23996e-56
genemark-Harm_Chr8-processed-gene-13.4	107.273	26.903	-2.69569	1.30032e-56	2.39056e-58
genemark-Harm_Chr18-processed-gene-77.4	4545.97	1142.58	-2.69554	5.09087e-79	5.15867e-81
maker-Harm_Chr18-augustus-gene-90.29	374.616	93.72	-2.69337	2.07303e-50	4.48637e-52
genemark-Harm_Chr9-processed-gene-21.13	173.73	43.916	-2.69321	2.5009e-74	2.91434e-76
maker-Harm_Chr21-augustus-gene-94.24	25.58	6.263	-2.69262	3.3084e-30	1.34098e-31
augustus_masked-Harm_Chr17-processed-gene-88.3	65.2	16.326	-2.69102	3.44499e-59	5.98434e-61
genemark-Harm_Chr16-processed-gene-102.1	373.986	94.733	-2.68794	6.52368e-40	1.94539e-41
maker-Harm_Chr2-augustus-gene-30.14	39.736	9.696	-2.68112	1.46302e-16	1.04093e-17
genemark-Harm_Chr6-processed-gene-17.24	29.216	7.403	-2.6793	1.68589e-41	4.77115e-43
genemark-Harm_Chr6-processed-gene-112.9	919.816	231.953	-2.67244	3.78759e-68	5.40066e-70
augustus_masked-Harm_Chr15-processed-gene-128.18	2.076	0.443	-2.67123	0.00118149	0.00026262
genemark-Harm_Chr27-processed-gene-68.6	88.923	17.756	-2.66865	9.8716e-05	1.82504e-05
maker-Harm_Chr17-augustus-gene-104.12	653.886	166.976	-2.6672	5.21732e-81	5.09799e-83
genemark-Harm_Chr5-processed-gene-25.11	223.67	57.246	-2.66153	3.57271e-95	2.43077e-97
maker-Harm_Chr25-augustus-gene-58.49	410.153	105.813	-2.65533	3.94398e-72	5.02418e-74
genemark-Harm_Chr16-processed-gene-11.10	431.506	112.13	-2.64313	1.32957e-42	3.61841e-44
augustus_masked-Harm_Chr5-processed-gene-28.13	140.506	36.556	-2.64136	9.34634e-65	1.43415e-66
genemark-Harm_Chr9-processed-gene-47.11	156.946	40.906	-2.6394	3.41718e-54	6.62859e-56
genemark-Harm_Chr26-processed-gene-19.12	392.356	103.066	-2.63742	5.97127e-79	6.09402e-81
augustus_masked-Harm_Chr27-processed-gene-72.3	6.903	1.79	-2.62385	9.98646e-24	5.1031e-25
genemark-Harm_Chr17-processed-gene-32.22	217.846	57.966	-2.60984	1.73018e-61	2.85524e-63
maker-Harm_Chr22-augustus-gene-15.19	1.816	0.42	-2.59925	1.69819e-05	2.84548e-06
genemark-Harm_Chr1-processed-gene-65.10	248.14	66.873	-2.59798	2.45393e-73	2.96617e-75
maker-Harm_Chr15-augustus-gene-40.6	586.813	155.706	-2.59606	8.796e-72	1.12688e-73
genemark-Harm_Chr10-processed-gene-115.19	0.926	0.183	-2.59433	0.00105081	0.000230987
genemark-Harm_Chr4-processed-gene-61.13	67.203	18.143	-2.59257	1.0791e-75	1.19501e-77
genemark-Harm_Chr5-processed-gene-29.9	176.043	48.003	-2.58785	3.27038e-67	4.73419e-69
genemark-Harm_Chr31-processed-gene-3.8	275.68	75.386	-2.58426	5.72031e-60	9.72983e-62
maker-Harm_Chr15-augustus-gene-139.19	36.223	9.82	-2.58338	9.02942e-35	3.17624e-36
augustus_masked-Harm_Chr9-processed-gene-50.0	155.65	42.353	-2.58045	8.67314e-50	1.90839e-51
augustus_masked-Harm_Chr8-processed-gene-54.17	195.553	53.26	-2.58041	1.7064e-75	1.92674e-77
genemark-Harm_Chr15-processed-gene-41.38	7.663	1.956	-2.57982	3.99759e-11	3.90326e-12
maker-Harm_Chr22-augustus-gene-35.30	69.58	18.406	-2.57882	5.82705e-34	2.13411e-35
genemark-Harm_Chr21-processed-gene-112.6	21.01	5.333	-2.57865	2.23247e-11	2.15394e-12
genemark-Harm_Chr11-processed-gene-57.21	88.54	24.14	-2.5781	9.08065e-48	2.09007e-49
genemark-Harm_Chr21-processed-gene-131.20	7556.92	2071.28	-2.57492	4.42219e-44	1.13627e-45
genemark-Harm_Chr11-processed-gene-52.10	7.54	1.96	-2.57144	7.2838e-09	8.55119e-10
maker-Harm_Chr4-augustus-gene-61.23	33.346	7.77	-2.57105	7.20274e-07	1.02442e-07
genemark-Harm_Chr18-processed-gene-78.29	20174.9	5518.75	-2.57086	1.1628e-92	8.58467e-95
genemark-Harm_Chr13-processed-gene-71.11	83.67	21.463	-2.56948	7.14213e-08	9.14995e-09
maker-Harm_Chr5-augustus-gene-101.33	204.82	56.576	-2.56378	1.47383e-71	1.90949e-73
genemark-Harm_Chr15-processed-gene-86.19	110.276	30.803	-2.55288	1.49823e-83	1.36636e-85
genemark-Harm_Chr3-processed-gene-96.11	729.326	199.533	-2.551	3.38889e-63	5.3718e-65
augustus_masked-Harm_Chr6-processed-gene-103.5	139.21	39.073	-2.54247	3.5597e-56	6.64738e-58
genemark-Harm_Chr25-processed-gene-20.2	530.71	149.703	-2.54181	8.16146e-56	1.52998e-57
maker-Harm_Chr16-augustus-gene-86.32	495.386	138.24	-2.54037	7.71346e-67	1.14451e-68
genemark-Harm_Chr6-processed-gene-15.13	0.21	0	-2.53341	0.0404473	0.0127261
augustus_masked-Harm_Chr15-processed-gene-82.5	53.02	14.923	-2.52718	8.17015e-45	2.05791e-46
maker-Harm_Chr14-augustus-gene-10.17	1.286	0.273	-2.5258	0.00134738	0.000301541
maker-Harm_Chr18-augustus-gene-80.35	150.833	42.556	-2.52376	5.95788e-54	1.16864e-55
augustus_masked-Harm_Chr15-processed-gene-139.17	14.83	4.19	-2.52349	8.04445e-20	4.89677e-21
augustus_masked-Harm_Chr3-processed-gene-15.3	3.673	0.953	-2.52277	1.25026e-06	1.83612e-07
maker-Harm_Chr17-augustus-gene-56.27	10.366	2.72	-2.5227	9.91421e-08	1.28233e-08
maker-Harm_Chr15-augustus-gene-120.34	12.43	3.446	-2.52188	2.6886e-18	1.73973e-19
maker-Harm_Chr3-augustus-gene-64.33	132.97	36.626	-2.52171	8.11933e-43	2.19203e-44
genemark-Harm_Chr18-processed-gene-73.21	32328.2	9117.39	-2.51258	1.66831e-55	3.17578e-57
augustus_masked-Harm_Chr4-processed-gene-61.0	0.236	0	-2.51096	0.0428835	0.0135827
genemark-Harm_Chr8-processed-gene-35.2	289.096	80.166	-2.51004	6.3764e-38	2.00763e-39
augustus_masked-Harm_Chr17-processed-gene-120.2	255.393	72.203	-2.50966	8.15039e-53	1.65769e-54
augustus_masked-Harm_Chr16-processed-gene-56.23	41.903	12.03	-2.50505	1.73091e-56	3.19471e-58
augustus_masked-Harm_Chr4-processed-gene-109.12	1264.22	365.016	-2.50307	2.24592e-40	6.55115e-42
augustus_masked-Harm_Chr16-processed-gene-54.7	799.013	231.03	-2.49803	1.24202e-73	1.4833e-75
genemark-Harm_Chr15-processed-gene-85.5	91.963	26.693	-2.49228	2.13037e-57	3.83947e-59
genemark-Harm_Chr27-processed-gene-22.7	2.116	0.473	-2.482	0.00129292	0.00028862
maker-Harm_Chr1-augustus-gene-150.27	414.68	121.513	-2.48108	3.95048e-67	5.74729e-69
maker-Harm_Chr18-augustus-gene-1.57	2.656	0.573	-2.47798	0.00202549	0.00046767
genemark-Harm_Chr17-processed-gene-46.9	338.483	99.866	-2.47128	2.86197e-65	4.35012e-67
genemark-Harm_Chr28-processed-gene-88.19	0.51	0.126	-2.46254	3.06999e-05	5.31294e-06
genemark-Harm_Chr21-processed-gene-124.6	27376.9	8085.21	-2.46006	1.74805e-76	1.9105e-78
maker-Harm_Chr24-augustus-gene-52.29	27.51	7.956	-2.45831	9.65057e-20	5.8954e-21
augustus_masked-Harm_Chr17-processed-gene-88.7	2.2	0.536	-2.45729	0.000307558	6.1418e-05
augustus_masked-Harm_Chr13-processed-gene-52.8	403.583	106.816	-2.4569	4.86122e-05	8.61692e-06
maker-Harm_Chr10-augustus-gene-22.45	418.93	123.083	-2.45367	4.20363e-57	7.63689e-59
maker-Harm_Chr12-augustus-gene-100.28	48.586	14.42	-2.45022	1.46263e-24	7.29411e-26
maker-Harm_Chr29-augustus-gene-16.42	0.97	0.196	-2.44914	0.0114965	0.00311379
maker-Harm_Chr4-augustus-gene-42.28	0.97	0.196	-2.44914	0.0114965	0.00311379
maker-Harm_Chr12-augustus-gene-27.12	0.233	0	-2.44909	0.0498705	0.0161531
genemark-Harm_Chr29-processed-gene-3.19	154.336	46.063	-2.44585	6.79147e-52	1.43046e-53
maker-Harm_Chr5-augustus-gene-53.34	26.506	7.56	-2.44486	1.14002e-11	1.07764e-12
genemark-Harm_Chr16-processed-gene-70.19	76.033	22.74	-2.44486	2.62003e-33	9.74736e-35
maker-Harm_Chr1-augustus-gene-65.30	102.21	30.773	-2.44363	8.35068e-61	1.40226e-62
augustus_masked-Harm_Chr20-processed-gene-66.22	52.78	15.936	-2.44348	9.87897e-38	3.11757e-39
genemark-Harm_Chr19-processed-gene-52.21	8.076	2.276	-2.43999	2.03228e-09	2.28146e-10
maker-Harm_Chr8-augustus-gene-87.20	0.596	0.11	-2.4366	0.012251	0.00334384
maker-Harm_Chr9-augustus-gene-57.17	25.53	7.69	-2.43279	1.42485e-21	7.93073e-23
genemark-Harm_Chr7-processed-gene-74.8	39.796	11.743	-2.42552	7.2245e-24	3.67082e-25
genemark-Harm_Chr9-processed-gene-19.3	929.813	285.993	-2.42313	6.42264e-43	1.72931e-44
maker-Harm_Chr19-augustus-gene-14.8	0.296	0.07	-2.41975	0.000517683	0.000107688
maker-Harm_Chr8-augustus-gene-54.21	5.576	1.676	-2.41579	1.44877e-09	1.60229e-10
genemark-Harm_Chr26-processed-gene-16.9	416.293	127.376	-2.41508	5.8448e-67	8.63013e-69
genemark-Harm_Chr18-processed-gene-100.4	56.26	17.316	-2.41261	3.22537e-19	2.00068e-20
maker-Harm_Chr9-augustus-gene-80.15	24.796	7.566	-2.40677	1.93627e-21	1.08193e-22
genemark-Harm_Chr18-processed-gene-77.3	247.39	76.113	-2.40408	1.06358e-56	1.94765e-58
maker-Harm_Chr21-augustus-gene-43.27	3.676	0.316	-2.40399	0.0439385	0.01399
genemark-Harm_Chr25-processed-gene-35.3	8546.81	2514.86	-2.40033	8.4886e-08	1.09302e-08
genemark-Harm_Chr19-processed-gene-7.25	14.596	4.416	-2.40009	3.74526e-20	2.24455e-21
maker-Harm_Chr1-augustus-gene-83.16	6.02	1.85	-2.39967	7.85424e-22	4.33188e-23
maker-Harm_Chr16-augustus-gene-56.28	4967.16	1516.29	-2.39866	1.65822e-52	3.42062e-54
genemark-Harm_Chr19-processed-gene-6.23	243.083	75.286	-2.39663	9.08333e-72	1.17026e-73
maker-Harm_Chr24-augustus-gene-17.28	358.73	110.913	-2.39662	7.10523e-30	2.90565e-31
genemark-Harm_Chr21-processed-gene-107.15	158.133	49.366	-2.39211	1.43588e-45	3.51279e-47
maker-Harm_Chr23-augustus-gene-13.33	24.33	7.486	-2.39115	3.94194e-32	1.51503e-33
maker-Harm_Chr9-augustus-gene-89.25	2601.91	815.203	-2.38682	1.47023e-66	2.21343e-68
genemark-Harm_Chr7-processed-gene-56.13	70.99	22.11	-2.38437	2.16848e-50	4.70864e-52
maker-Harm_Chr13-augustus-gene-71.22	449.006	139.673	-2.38432	2.0987e-45	5.19509e-47
genemark-Harm_Chr25-processed-gene-17.15	42.09	13.086	-2.38355	5.92922e-37	1.93549e-38
genemark-Harm_Chr7-processed-gene-67.29	429.596	134.62	-2.38078	6.29845e-63	1.01206e-64
augustus_masked-Harm_Chr22-processed-gene-22.0	126.163	39.41	-2.37957	1.21988e-60	2.05727e-62
augustus_masked-Harm_Chr8-processed-gene-3.5	6.24	1.876	-2.37645	2.1815e-09	2.45529e-10
augustus_masked-Harm_Chr21-processed-gene-11.4	66.043	20.773	-2.37011	1.65271e-22	8.80426e-24
maker-Harm_Chr15-augustus-gene-129.26	104.54	32.87	-2.36922	2.13425e-47	5.00504e-49
genemark-Harm_Chr18-processed-gene-65.18	127.04	40.216	-2.36435	9.4471e-47	2.2428e-48
maker-Harm_Chr16-augustus-gene-94.11	9.36	2.886	-2.36338	2.59307e-17	1.77176e-18
augustus_masked-Harm_Chr6-processed-gene-57.1	943.43	301.683	-2.35954	1.18807e-45	2.89795e-47
augustus_masked-Harm_Chr1-processed-gene-98.4	54.276	17.22	-2.35915	2.7462e-40	8.08993e-42
maker-Harm_Chr13-augustus-gene-103.9	1.816	0.516	-2.35864	5.81361e-05	1.04061e-05
genemark-Harm_Chr8-processed-gene-86.22	206.4	65.323	-2.35079	1.14838e-55	2.16942e-57
maker-Harm_Chr28-augustus-gene-26.24	202.353	64.683	-2.35042	3.09381e-76	3.40373e-78
maker-Harm_Chr23-augustus-gene-69.25	95.67	30.483	-2.34678	1.45045e-42	3.97887e-44
maker-Harm_Chr19-augustus-gene-8.15	0.293	0.08	-2.34534	0.000498778	0.000103431
genemark-Harm_Chr18-processed-gene-73.20	19026.2	6079.93	-2.34402	3.24526e-71	4.25153e-73
genemark-Harm_Chr4-processed-gene-56.9	235.096	75.393	-2.3397	1.2377e-52	2.54419e-54
augustus_masked-Harm_Chr9-processed-gene-15.3	308.56	99.823	-2.33875	3.94774e-52	8.20064e-54
maker-Harm_Chr9-augustus-gene-121.38	81.03	26.023	-2.33732	1.41839e-41	3.99358e-43
genemark-Harm_Chr3-processed-gene-36.7	2.563	0.803	-2.33706	3.46518e-13	2.92444e-14
maker-Harm_Chr22-augustus-gene-53.33	1.81	0.366	-2.3343	0.0175928	0.00499159
genemark-Harm_Chr14-processed-gene-1.22	162.023	52.21	-2.33409	5.35206e-52	1.12341e-53
maker-Harm_Chr23-augustus-gene-8.15	19.25	6.096	-2.33386	1.78369e-11	1.70803e-12
genemark-Harm_Chr14-processed-gene-28.11	128.146	41.466	-2.33246	1.96981e-45	4.8618e-47
genemark-Harm_Chr10-processed-gene-33.25	17.88	3.956	-2.32614	0.00741952	0.00192416
genemark-Harm_Chr17-processed-gene-32.23	58.796	18.903	-2.32533	6.69499e-42	1.8608e-43
augustus_masked-Harm_Chr25-processed-gene-20.10	520.503	171.026	-2.32398	7.28502e-51	1.5555e-52
genemark-Harm_Chr15-processed-gene-128.5	446.09	144.626	-2.32015	4.02127e-75	4.62784e-77
genemark-Harm_Chr16-processed-gene-11.11	100.63	33.07	-2.31946	2.04112e-50	4.40254e-52
genemark-Harm_Chr13-processed-gene-2.18	2.146	0.69	-2.31608	5.63135e-13	4.84632e-14
genemark-Harm_Chr10-processed-gene-31.10	18.773	6.07	-2.31565	3.14486e-21	1.78458e-22
augustus_masked-Harm_Chr17-processed-gene-120.3	15.366	4.976	-2.3125	9.04266e-13	7.88026e-14
genemark-Harm_Chr15-processed-gene-115.3	25.05	8.203	-2.31164	1.57933e-25	7.56741e-27
genemark-Harm_Chr19-processed-gene-73.1	220.193	72.643	-2.31066	1.7294e-39	5.19471e-41
genemark-Harm_Chr1-processed-gene-10.3	1.443	0.413	-2.31035	0.000450405	9.29434e-05
maker-Harm_Chr4-augustus-gene-132.25	506.003	167.576	-2.30481	1.68245e-74	1.94841e-76
genemark-Harm_Chr18-processed-gene-38.2	112.55	37.533	-2.30371	3.04667e-38	9.48226e-40
maker-Harm_Chr29-augustus-gene-67.40	49.74	16.406	-2.29996	5.20011e-34	1.89321e-35
maker-Harm_Chr5-augustus-gene-11.21	136.32	44.726	-2.29982	6.85705e-64	1.077e-65
maker-Harm_Chr5-augustus-gene-18.21	136.32	44.726	-2.29982	6.85705e-64	1.077e-65
maker-Harm_Chr13-augustus-gene-85.14	1.24	0.38	-2.2994	1.91096e-06	2.87834e-07
maker-Harm_Chr15-augustus-gene-124.13	14.983	4.88	-2.29827	7.50504e-21	4.32941e-22
genemark-Harm_Chr3-processed-gene-96.3	17.23	5.616	-2.29248	1.37677e-18	8.78918e-20
genemark-Harm_Chr22-processed-gene-118.15	115.733	38.47	-2.29223	3.00384e-47	7.08781e-49
augustus_masked-Harm_Chr16-processed-gene-53.6	4.966	0.993	-2.29089	0.0230118	0.00675063
augustus_masked-Harm_Chr20-processed-gene-85.3	1788.88	599.526	-2.28805	3.39287e-63	5.40266e-65
genemark-Harm_Chr19-processed-gene-46.11	855.786	288.503	-2.28716	8.16429e-43	2.21008e-44
genemark-Harm_Chr9-processed-gene-27.2	272.81	90.58	-2.28695	1.54777e-50	3.32721e-52
augustus_masked-Harm_Chr16-processed-gene-60.4	177.476	59.55	-2.28678	7.81327e-41	2.25644e-42
genemark-Harm_Chr5-processed-gene-57.8	3.583	1.146	-2.28608	2.58835e-07	3.49959e-08
maker-Harm_Chr10-augustus-gene-18.44	54.676	18.156	-2.28532	1.45542e-34	5.17233e-36
genemark-Harm_Chr28-processed-gene-30.11	4.926	1.636	-2.28489	1.05507e-12	9.24024e-14
maker-Harm_Chr5-augustus-gene-68.17	149.673	49.983	-2.28426	1.95748e-56	3.64123e-58
maker-Harm_Chr9-augustus-gene-102.17	229.56	77.34	-2.28018	4.28883e-39	1.30689e-40
maker-Harm_Chr5-augustus-gene-99.42	667.44	224.84	-2.2794	6.70066e-74	7.95388e-76
genemark-Harm_Chr7-processed-gene-61.23	19.39	6.426	-2.27665	3.82821e-15	2.92602e-16
genemark-Harm_Chr27-processed-gene-61.15	1.93	0.5	-2.27425	0.00402624	0.000989075
augustus_masked-Harm_Chr3-processed-gene-106.0	132.683	43.973	-2.27406	6.30281e-44	1.62406e-45
genemark-Harm_Chr27-processed-gene-31.1	492.69	164.853	-2.27352	6.29562e-43	1.686e-44
genemark-Harm_Chr10-processed-gene-75.11	2.536	0.84	-2.2732	9.22182e-12	8.63711e-13
maker-Harm_Chr19-augustus-gene-58.23	3.886	1.25	-2.27166	7.01345e-13	6.05605e-14
augustus_masked-Harm_Chr17-processed-gene-88.6	4.853	1.523	-2.27143	4.45117e-07	6.20509e-08
maker-Harm_Chr6-augustus-gene-37.33	404.833	135.27	-2.27028	4.6629e-67	6.85125e-69
genemark-Harm_Chr16-processed-gene-25.12	5376.05	1777.61	-2.26751	1.56822e-79	1.56641e-81
augustus_masked-Harm_Chr9-processed-gene-38.4	0.77	0.223	-2.26618	0.00039359	7.99373e-05
genemark-Harm_Chr19-processed-gene-39.9	343.586	117.286	-2.26579	1.36873e-46	3.25936e-48
augustus_masked-Harm_Chr10-processed-gene-2.16	11.963	3.913	-2.26489	4.08173e-13	3.47137e-14
genemark-Harm_Chr6-processed-gene-92.2	98.716	32.743	-2.26368	2.28265e-36	7.71567e-38
genemark-Harm_Chr16-processed-gene-26.14	66.333	22.526	-2.26292	1.36516e-25	6.52148e-27
maker-Harm_Chr1-augustus-gene-138.27	625.873	213.73	-2.26237	8.84919e-49	1.98556e-50
genemark-Harm_Chr4-processed-gene-103.21	934.296	320.953	-2.25394	6.1682e-50	1.34829e-51
genemark-Harm_Chr17-processed-gene-84.11	15.393	5.056	-2.25081	1.69314e-12	1.5049e-13
maker-Harm_Chr3-augustus-gene-80.17	3.116	0.753	-2.25036	0.0110356	0.00297056
maker-Harm_Chr11-augustus-gene-28.21	30.006	8.65	-2.2485	4.1616e-05	7.32256e-06
genemark-Harm_Chr26-processed-gene-53.3	90.23	31.086	-2.24846	9.38672e-27	4.23272e-28
genemark-Harm_Chr19-processed-gene-46.17	332.526	112.473	-2.24646	3.23606e-27	1.4358e-28
maker-Harm_Chr9-augustus-gene-122.14	153.11	50.543	-2.24539	3.08372e-20	1.83693e-21
genemark-Harm_Chr17-processed-gene-46.11	44.93	15.396	-2.24418	1.81506e-32	6.91027e-34
augustus_masked-Harm_Chr16-processed-gene-86.23	0.576	0.11	-2.24341	0.039003	0.0121955
maker-Harm_Chr17-augustus-gene-123.63	86.316	29.786	-2.24332	1.809e-36	6.04919e-38
augustus_masked-Harm_Chr12-processed-gene-35.14	1684.08	580.853	-2.24257	1.01251e-55	1.90542e-57
maker-Harm_Chr25-augustus-gene-39.61	32.056	11.116	-2.23976	3.50688e-17	2.42151e-18
genemark-Harm_Chr16-processed-gene-102.2	22.066	6.6	-2.23855	8.5359e-05	1.5631e-05
genemark-Harm_Chr5-processed-gene-87.19	14.156	4.736	-2.237	2.90543e-11	2.81795e-12
genemark-Harm_Chr29-processed-gene-3.17	102.64	35.213	-2.2335	3.74842e-29	1.56546e-30
genemark-Harm_Chr28-processed-gene-26.17	1.93	0.63	-2.23121	3.55034e-06	5.53263e-07
augustus_masked-Harm_Chr20-processed-gene-14.9	3.123	0.936	-2.22955	0.000229554	4.48607e-05
genemark-Harm_Chr21-processed-gene-96.5	1.133	0.3	-2.22553	0.0275357	0.00824716
maker-Harm_Chr27-augustus-gene-50.20	79.946	27.996	-2.22546	1.58885e-35	5.46252e-37
maker-Harm_Chr29-augustus-gene-30.36	40.31	13.836	-2.22487	1.32061e-19	8.08656e-21
genemark-Harm_Chr28-processed-gene-44.9	0.596	0.146	-2.22315	0.0187214	0.0053606
augustus_masked-Harm_Chr29-processed-gene-109.1	8.58	2.926	-2.22279	6.94353e-14	5.6288e-15
genemark-Harm_Chr5-processed-gene-61.1	70.906	24.916	-2.21233	1.51285e-53	3.02219e-55
maker-Harm_Chr14-augustus-gene-0.50	8.166	2.773	-2.21163	3.56005e-11	3.47089e-12
augustus_masked-Harm_Chr14-processed-gene-75.0	132.946	45.986	-2.21133	1.34137e-38	4.13597e-40
genemark-Harm_Chr25-processed-gene-3.29	13.883	4.743	-2.2103	6.93715e-16	5.09139e-17
genemark-Harm_Chr13-processed-gene-6.6	2.443	0.786	-2.20753	0.000193661	3.73557e-05
maker-Harm_Chr19-augustus-gene-73.18	22.383	7.856	-2.20199	2.15302e-21	1.20617e-22
maker-Harm_Chr11-augustus-gene-47.22	13.486	4.73	-2.20162	1.97398e-18	1.26731e-19
maker-Harm_Chr1-augustus-gene-153.25	59.786	21.22	-2.19627	3.63839e-34	1.3141e-35
genemark-Harm_Chr20-processed-gene-75.5	72.4	25.786	-2.19455	3.59256e-36	1.22474e-37
genemark-Harm_Chr10-processed-gene-61.2	329.253	117.976	-2.19262	1.69741e-59	2.92403e-61
maker-Harm_Chr17-augustus-gene-123.62	64.016	22.796	-2.19225	9.36899e-31	3.73648e-32
genemark-Harm_Chr3-processed-gene-59.11	641.01	231.036	-2.18824	4.71489e-42	1.30021e-43
genemark-Harm_Chr18-processed-gene-33.13	40.313	14.39	-2.18541	8.85005e-45	2.23557e-46
genemark-Harm_Chr17-processed-gene-39.18	21.62	7.63	-2.18419	1.4071e-22	7.48567e-24
genemark-Harm_Chr6-processed-gene-33.2	3.54	1.256	-2.18115	5.97032e-09	6.95731e-10
genemark-Harm_Chr1-processed-gene-36.6	3.54	1.256	-2.18115	5.97032e-09	6.95731e-10
genemark-Harm_Chr16-processed-gene-10.18	3.54	1.256	-2.18115	5.97032e-09	6.95731e-10
genemark-Harm_Chr9-processed-gene-62.7	3.54	1.256	-2.18115	5.97032e-09	6.95731e-10
genemark-Harm_Chr1-processed-gene-86.8	3.54	1.256	-2.18115	5.97032e-09	6.95731e-10
genemark-Harm_Chr7-processed-gene-66.5	3.54	1.256	-2.18115	5.97032e-09	6.95731e-10
genemark-Harm_Chr16-processed-gene-27.11	3.54	1.256	-2.18115	5.97032e-09	6.95731e-10
maker-Harm_Chr9-augustus-gene-122.15	147.27	50.37	-2.18089	2.70804e-23	1.41125e-24
maker-Harm_Chr15-augustus-gene-94.37	89.113	31.463	-2.17865	1.39343e-29	5.74882e-31
genemark-Harm_Chr9-processed-gene-11.7	147.316	52.883	-2.17842	5.20593e-37	1.68808e-38
maker-Harm_Chr25-augustus-gene-2.31	43.926	15.293	-2.17792	2.78443e-19	1.72112e-20
genemark-Harm_Chr27-processed-gene-78.27	20.233	7.23	-2.17656	1.91263e-20	1.13102e-21
maker-Harm_Chr10-augustus-gene-49.17	16.746	5.766	-2.17474	9.33292e-12	8.74793e-13
maker-Harm_Chr15-augustus-gene-61.34	0.77	0.226	-2.16973	0.00522967	0.00131272
maker-Harm_Chr18-augustus-gene-78.57	151.6	51.093	-2.16777	3.7224e-10	3.93363e-11
genemark-Harm_Chr12-processed-gene-116.2	14.983	5.43	-2.16664	2.7182e-21	1.53853e-22
augustus_masked-Harm_Chr19-processed-gene-31.1	16.896	4.703	-2.16589	0.00710376	0.00183558
maker-Harm_Chr15-augustus-gene-86.28	173.69	63.31	-2.16578	4.87071e-50	1.06115e-51
genemark-Harm_Chr19-processed-gene-6.17	33.526	12.21	-2.16198	5.18952e-33	1.94569e-34
maker-Harm_Chr5-augustus-gene-0.39	872.356	314.783	-2.15722	3.53094e-48	8.02487e-50
maker-Harm_Chr13-augustus-gene-52.37	258.6	94.02	-2.15517	7.89979e-49	1.7611e-50
genemark-Harm_Chr10-processed-gene-22.3	19.146	6.83	-2.15244	2.83205e-13	2.37781e-14
genemark-Harm_Chr3-processed-gene-74.16	46.046	16.886	-2.14931	1.38146e-30	5.54945e-32
maker-Harm_Chr9-augustus-gene-41.21	110.55	40.843	-2.14831	7.2603e-33	2.7326e-34
maker-Harm_Chr23-augustus-gene-53.28	48.356	17.913	-2.14094	1.59989e-26	7.34171e-28
augustus_masked-Harm_Chr17-processed-gene-46.4	1.39	0.316	-2.13877	0.0356628	0.0110272
maker-Harm_Chr12-augustus-gene-35.21	110.57	41.08	-2.13495	5.77276e-40	1.71729e-41
maker-Harm_Chr6-augustus-gene-17.37	1895.66	704.09	-2.13466	1.5481e-53	3.10381e-55
maker-Harm_Chr13-augustus-gene-33.10	33.426	12.423	-2.13193	5.79025e-19	3.62519e-20
maker-Harm_Chr16-augustus-gene-36.28	0.976	0.3	-2.13059	0.00457673	0.00113491
augustus_masked-Harm_Chr17-processed-gene-88.12	1428.3	533.75	-2.13042	7.74588e-50	1.69876e-51
maker-Harm_Chr6-augustus-gene-37.29	127.953	47.513	-2.12975	3.3995e-36	1.15646e-37
maker-Harm_Chr22-augustus-gene-82.18	184.986	66.413	-2.12421	5.85947e-17	4.08415e-18
maker-Harm_Chr17-augustus-gene-77.28	35.81	13.38	-2.12095	7.41834e-21	4.27403e-22
genemark-Harm_Chr23-processed-gene-106.7	4.466	1.57	-2.11928	6.31372e-06	1.00902e-06
genemark-Harm_Chr18-processed-gene-95.8	122.083	46.196	-2.1139	9.47457e-44	2.46191e-45
maker-Harm_Chr29-augustus-gene-49.19	305.986	115.486	-2.11197	6.70383e-55	1.29554e-56
genemark-Harm_Chr1-processed-gene-162.22	127.41	48.196	-2.11019	3.63531e-31	1.43928e-32
genemark-Harm_Chr18-processed-gene-90.25	1653.29	617.213	-2.10993	2.37425e-39	7.16604e-41
maker-Harm_Chr3-augustus-gene-58.38	585.036	211.156	-2.10968	2.13409e-19	1.31295e-20
genemark-Harm_Chr17-processed-gene-59.17	178.116	68.233	-2.09913	3.28055e-43	8.69052e-45
genemark-Harm_Chr26-processed-gene-19.15	1053.16	389.766	-2.09858	6.97977e-07	9.89171e-08
maker-Harm_Chr29-augustus-gene-14.24	2.27	0.823	-2.09532	6.64576e-07	9.40393e-08
maker-Harm_Chr16-augustus-gene-60.27	336.253	129.773	-2.08844	2.00565e-26	9.24725e-28
genemark-Harm_Chr24-processed-gene-17.20	14.326	5.43	-2.08822	2.70554e-18	1.75265e-19
genemark-Harm_Chr30-processed-gene-27.13	2.573	0.953	-2.08161	9.15205e-08	1.1811e-08
maker-Harm_Chr4-augustus-gene-97.26	38.476	14.786	-2.08072	8.24172e-34	3.02443e-35
genemark-Harm_Chr25-processed-gene-63.19	3.783	1.376	-2.07225	9.92292e-06	1.61456e-06
genemark-Harm_Chr19-processed-gene-55.4	4.553	1.69	-2.06905	6.16007e-09	7.1918e-10
genemark-Harm_Chr24-processed-gene-44.13	1.203	0.453	-2.06889	7.35697e-09	8.64774e-10
genemark-Harm_Chr1-processed-gene-148.7	1013.4	397.963	-2.06772	1.04764e-36	3.47294e-38
genemark-Harm_Chr15-processed-gene-36.17	105.633	40.84	-2.06671	8.09969e-35	2.83747e-36
maker-Harm_Chr1-augustus-gene-115.8	7.21	2.696	-2.06563	1.34925e-09	1.48441e-10
maker-Harm_Chr30-augustus-gene-15.16	0.106	0.03	-2.0619	0.0375028	0.0116748
augustus_masked-Harm_Chr15-processed-gene-82.6	21.986	8.446	-2.06124	5.57452e-13	4.79338e-14
genemark-Harm_Chr22-processed-gene-11.9	5.446	2.08	-2.06042	1.83775e-10	1.88883e-11
augustus_masked-Harm_Chr4-processed-gene-51.3	29.41	11.296	-2.0572	1.0247e-22	5.42163e-24
augustus_masked-Harm_Chr29-processed-gene-8.2	29.41	11.296	-2.0572	1.0247e-22	5.42163e-24
genemark-Harm_Chr3-processed-gene-81.4	3.77	1.476	-2.05477	2.54067e-17	1.73043e-18
maker-Harm_Chr4-augustus-gene-96.43	160.923	63.21	-2.05419	6.11611e-37	2.00535e-38
genemark-Harm_Chr18-processed-gene-73.18	573.726	225.273	-2.05058	2.01085e-36	6.76786e-38
genemark-Harm_Chr16-processed-gene-70.13	3.13	0.856	-2.04684	0.0313013	0.009524
maker-Harm_Chr18-augustus-gene-73.28	585.966	230.086	-2.04559	6.55166e-41	1.87786e-42
maker-Harm_Chr15-augustus-gene-83.25	3.906	1.243	-2.04078	0.0150211	0.00416723
genemark-Harm_Chr18-processed-gene-90.23	2283.29	905.313	-2.03529	7.77301e-53	1.57531e-54
genemark-Harm_Chr26-processed-gene-71.4	158.93	63.813	-2.03369	3.03889e-29	1.26254e-30
genemark-Harm_Chr15-processed-gene-37.14	21.216	8.336	-2.03267	2.92567e-18	1.9016e-19
augustus_masked-Harm_Chr13-processed-gene-122.24	22.213	8.716	-2.03086	3.37153e-14	2.6941e-15
genemark-Harm_Chr1-processed-gene-10.11	6.586	2.53	-2.03	2.79578e-10	2.9261e-11
genemark-Harm_Chr31-processed-gene-68.7	171.076	67.35	-2.02998	3.22713e-35	1.11651e-36
maker-Harm_Chr9-augustus-gene-0.48	383.403	154.35	-2.02734	6.50814e-44	1.68168e-45
maker-Harm_Chr25-augustus-gene-41.50	66.023	25.656	-2.02733	1.20711e-20	7.06827e-22
augustus_masked-Harm_Chr13-processed-gene-51.1	64.17	25.723	-2.0267	4.06493e-44	1.04154e-45
genemark-Harm_Chr16-processed-gene-26.15	466.726	183.893	-2.02456	2.45795e-31	9.66032e-33
augustus_masked-Harm_Chr1-processed-gene-146.6	109.296	43.836	-2.02131	1.83304e-47	4.27214e-49
genemark-Harm_Chr18-processed-gene-80.17	391.536	156.863	-2.01637	5.21789e-28	2.23958e-29
maker-Harm_Chr23-augustus-gene-39.32	396.066	160.943	-2.01224	6.78586e-37	2.22986e-38
genemark-Harm_Chr9-processed-gene-74.1	427.053	173.273	-2.01149	2.17868e-64	3.37462e-66
genemark-Harm_Chr15-processed-gene-75.7	0.236	0.066	-2.011	0.0438483	0.0139581
maker-Harm_Chr9-augustus-gene-37.25	48.83	19.586	-2.00928	4.01444e-25	1.94969e-26
maker-Harm_Chr15-augustus-gene-89.31	85.1	33.563	-2.00518	6.92987e-23	3.64651e-24
maker-Harm_Chr2-augustus-gene-39.16	76.253	29.696	-2.00483	4.34833e-16	3.17249e-17
augustus_masked-Harm_Chr28-processed-gene-40.7	14.473	5.87	-1.99959	1.25202e-14	9.73266e-16
maker-Harm_Chr15-augustus-gene-11.35	18.12	7.273	-1.99789	4.26767e-13	3.63567e-14
maker-Harm_Chr7-augustus-gene-94.20	258.146	106.73	-1.99506	2.0749e-27	9.13102e-29
genemark-Harm_Chr25-processed-gene-25.21	350.93	144.11	-1.99328	9.37183e-41	2.72011e-42
genemark-Harm_Chr28-processed-gene-66.10	2.18	0.88	-1.98602	1.55656e-11	1.48378e-12
genemark-Harm_Chr15-processed-gene-97.41	189.936	78.666	-1.98486	8.58741e-42	2.3992e-43
augustus_masked-Harm_Chr8-processed-gene-21.4	61.31	25.24	-1.98334	7.77196e-33	2.9308e-34
maker-Harm_Chr10-augustus-gene-22.43	163.453	66.12	-1.97681	5.55522e-22	3.01565e-23
maker-Harm_Chr10-augustus-gene-116.28	10.44	4.15	-1.97173	1.38885e-09	1.533e-10
maker-Harm_Chr4-augustus-gene-20.35	149.91	61.663	-1.96957	1.02986e-28	4.33828e-30
genemark-Harm_Chr23-processed-gene-31.9	1889.6	785.483	-1.96921	2.4964e-38	7.73349e-40
maker-Harm_Chr8-augustus-gene-55.10	145.36	59.69	-1.96913	2.61746e-26	1.21249e-27
maker-Harm_Chr7-augustus-gene-70.17	35.95	14.936	-1.96853	6.77951e-28	2.92457e-29
augustus_masked-Harm_Chr3-processed-gene-33.3	110.58	46.383	-1.96654	1.97409e-31	7.70145e-33
augustus_masked-Harm_Chr9-processed-gene-107.2	5.926	2.39	-1.9653	6.19373e-10	6.66176e-11
maker-Harm_Chr8-augustus-gene-72.39	1.57	0.61	-1.96142	0.000587643	0.000123517
maker-Harm_Chr15-augustus-gene-77.41	28.26	11.6	-1.96034	1.77512e-13	1.4737e-14
genemark-Harm_Chr26-processed-gene-80.6	197.853	83.396	-1.95763	6.00583e-28	2.58647e-29
augustus_masked-Harm_Chr7-processed-gene-42.7	436.553	184.33	-1.95084	8.4184e-53	1.71829e-54
augustus_masked-Harm_Chr11-processed-gene-28.3	6.26	2.606	-1.9486	9.16261e-12	8.57503e-13
genemark-Harm_Chr3-processed-gene-97.11	20.236	8.266	-1.94733	2.27968e-13	1.90413e-14
genemark-Harm_Chr23-processed-gene-85.7	31.936	13.506	-1.94676	3.68599e-35	1.27793e-36
maker-Harm_Chr12-augustus-gene-108.23	16.47	6.68	-1.94619	1.96189e-08	2.39983e-09
maker-Harm_Chr21-augustus-gene-94.25	379.38	159.673	-1.94455	2.88983e-33	1.07929e-34
genemark-Harm_Chr21-processed-gene-118.19	72.253	30.716	-1.93848	3.94857e-34	1.42898e-35
maker-Harm_Chr3-augustus-gene-93.23	53.906	22.863	-1.93772	1.80992e-18	1.15936e-19
genemark-Harm_Chr1-processed-gene-152.12	27.003	11.496	-1.93751	1.19763e-23	6.13725e-25
maker-Harm_Chr4-augustus-gene-58.40	55.49	23.7	-1.93732	6.16653e-43	1.64697e-44
maker-Harm_Chr5-augustus-gene-29.22	67.46	28.93	-1.93552	3.43976e-17	2.37268e-18
genemark-Harm_Chr30-processed-gene-16.12	14.72	6.19	-1.92952	2.24345e-14	1.76995e-15
maker-Harm_Chr4-augustus-gene-39.24	214.156	91.56	-1.92581	3.44187e-41	9.84033e-43
maker-Harm_Chr29-augustus-gene-20.22	214.156	91.56	-1.92581	3.44187e-41	9.84033e-43
genemark-Harm_Chr12-processed-gene-63.10	404.266	173.296	-1.92311	5.73807e-25	2.81172e-26
maker-Harm_Chr20-augustus-gene-15.19	32.876	13.916	-1.92293	8.60945e-19	5.4401e-20
maker-Harm_Chr3-augustus-gene-58.46	54.446	22.656	-1.92199	1.23293e-13	1.01643e-14
genemark-Harm_Chr17-processed-gene-115.7	1.793	0.67	-1.91974	0.00515323	0.00129129
genemark-Harm_Chr3-processed-gene-8.21	451.646	196.326	-1.91814	5.27995e-43	1.40636e-44
maker-Harm_Chr21-augustus-gene-22.14	16.53	7.166	-1.91705	2.22017e-36	7.48842e-38
genemark-Harm_Chr23-processed-gene-99.13	158.473	67.163	-1.91701	1.75491e-14	1.3769e-15
genemark-Harm_Chr21-processed-gene-43.10	1097.9	477.993	-1.91541	3.42586e-17	2.36061e-18
augustus_masked-Harm_Chr15-processed-gene-78.5	106.586	44.803	-1.91412	5.28597e-10	5.6548e-11
maker-Harm_Chr25-augustus-gene-40.46	424.46	184.85	-1.9141	1.58784e-37	5.0568e-39
maker-Harm_Chr21-augustus-gene-128.16	21.47	9.333	-1.91149	5.57776e-28	2.39808e-29
augustus_masked-Harm_Chr11-processed-gene-60.6	56.966	24.736	-1.91096	4.67617e-22	2.53169e-23
genemark-Harm_Chr29-processed-gene-81.20	5.166	2.126	-1.90754	1.28597e-05	2.11474e-06
maker-Harm_Chr24-augustus-gene-14.29	2.48	1.063	-1.90499	7.36488e-11	7.34036e-12
maker-Harm_Chr18-augustus-gene-21.21	789.5	343.6	-1.90464	1.83546e-21	1.02341e-22
maker-Harm_Chr7-augustus-gene-8.25	2852.61	1142.09	-1.90233	0.00176725	0.00040459
maker-Harm_Chr28-augustus-gene-83.14	37.726	16.423	-1.902	1.90718e-36	6.40513e-38
genemark-Harm_Chr19-processed-gene-36.20	2.293	0.986	-1.89519	2.73404e-11	2.64776e-12
genemark-Harm_Chr18-processed-gene-78.36	22.463	9.323	-1.89495	1.10395e-07	1.43587e-08
genemark-Harm_Chr5-processed-gene-33.3	21.57	9.186	-1.88956	9.57954e-11	9.63778e-12
maker-Harm_Chr13-augustus-gene-83.31	44.81	19.783	-1.88646	8.41673e-25	4.14257e-26
maker-Harm_Chr21-augustus-gene-134.28	15.886	6.92	-1.88601	7.73398e-23	4.07523e-24
maker-Harm_Chr15-augustus-gene-18.35	12.29	5.35	-1.88406	1.91606e-11	1.84215e-12
genemark-Harm_Chr7-processed-gene-71.6	130.713	58.213	-1.88342	1.07416e-34	3.78632e-36
maker-Harm_Chr22-augustus-gene-45.37	126.42	55.523	-1.88228	1.204e-31	4.6797e-33
maker-Harm_Chr16-augustus-gene-79.17	27.403	11.56	-1.88112	6.78892e-06	1.08841e-06
maker-Harm_Chr25-augustus-gene-9.28	433.77	191.306	-1.8805	1.5048e-31	5.85975e-33
maker-Harm_Chr6-augustus-gene-8.24	11.623	4.886	-1.87728	6.5662e-06	1.0508e-06
genemark-Harm_Chr18-processed-gene-73.19	306.136	136.283	-1.87559	2.21714e-20	1.3143e-21
maker-Harm_Chr13-augustus-gene-34.16	4.46	1.91	-1.87232	2.88442e-05	4.98135e-06
maker-Harm_Chr19-augustus-gene-6.38	158.223	70.733	-1.87058	1.05341e-36	3.49966e-38
maker-Harm_Chr12-augustus-gene-55.29	64.803	29.016	-1.86888	2.9194e-42	8.02963e-44
augustus_masked-Harm_Chr24-processed-gene-17.1	229.16	102.98	-1.86569	1.70045e-43	4.45543e-45
maker-Harm_Chr4-augustus-gene-74.45	37.223	15.893	-1.86258	1.19272e-09	1.30702e-10
genemark-Harm_Chr3-processed-gene-59.18	0.903	0.35	-1.86254	0.0174818	0.00495503
genemark-Harm_Chr21-processed-gene-71.19	58.6	26.003	-1.86224	2.07453e-12	1.85591e-13
maker-Harm_Chr10-augustus-gene-69.29	15.57	6.83	-1.861	7.87508e-10	8.52716e-11
genemark-Harm_Chr9-processed-gene-120.5	357.116	161.496	-1.85999	2.36815e-43	6.23918e-45
maker-Harm_Chr7-augustus-gene-92.24	2.26	0.79	-1.85988	0.0391226	0.0122414
genemark-Harm_Chr20-processed-gene-49.21	14.926	6.693	-1.85879	1.01624e-07	1.31738e-08
genemark-Harm_Chr20-processed-gene-58.8	2.65	1.113	-1.85137	0.000120305	2.25093e-05
maker-Harm_Chr16-augustus-gene-64.28	134.02	60.29	-1.85084	3.12083e-27	1.38242e-28
maker-Harm_Chr8-augustus-gene-104.16	0.81	0.32	-1.84881	0.0118184	0.0032138
genemark-Harm_Chr3-processed-gene-83.6	0.736	0.256	-1.84676	0.036576	0.0113413
genemark-Harm_Chr2-processed-gene-48.22	53.833	24.343	-1.84465	3.16853e-20	1.88974e-21
genemark-Harm_Chr2-processed-gene-59.6	2724.75	1250.43	-1.84115	1.96906e-41	5.5868e-43
genemark-Harm_Chr6-processed-gene-115.9	365.533	167.563	-1.8339	3.32253e-44	8.46505e-46
maker-Harm_Chr9-augustus-gene-121.34	11.056	4.86	-1.83081	1.80128e-06	2.69748e-07
maker-Harm_Chr3-augustus-gene-80.14	23.723	10.813	-1.83059	1.15019e-16	8.12524e-18
augustus_masked-Harm_Chr27-processed-gene-34.5	50.563	22.406	-1.82736	5.71677e-13	4.92397e-14
augustus_masked-Harm_Chr9-processed-gene-88.7	8.976	3.996	-1.82329	1.70244e-07	2.26236e-08
maker-Harm_Chr16-augustus-gene-101.14	1340.25	619.443	-1.82238	1.15805e-26	5.2471e-28
genemark-Harm_Chr21-processed-gene-43.20	160.89	74.883	-1.82109	5.75242e-21	3.30173e-22
maker-Harm_Chr9-augustus-gene-98.32	240.276	110.186	-1.82087	7.63728e-45	1.91264e-46
maker-Harm_Chr18-augustus-gene-11.18	2581.27	1197.35	-1.81515	9.77766e-26	4.64962e-27
augustus_masked-Harm_Chr28-processed-gene-31.12	14.93	6.75	-1.81504	2.98169e-06	4.61411e-07
genemark-Harm_Chr16-processed-gene-25.11	16185.5	7346.67	-1.81395	2.94965e-15	2.2417e-16
genemark-Harm_Chr26-processed-gene-80.8	2011.35	946.873	-1.80373	3.11534e-36	1.05754e-37
maker-Harm_Chr5-augustus-gene-112.19	105.42	49.003	-1.80367	5.08588e-34	1.84794e-35
augustus_masked-Harm_Chr28-processed-gene-9.4	5.623	2.136	-1.80307	0.0240572	0.00709561
maker-Harm_Chr16-augustus-gene-76.34	127.363	59.14	-1.80295	3.99638e-22	2.16075e-23
augustus_masked-Harm_Chr10-processed-gene-112.10	27.15	12.73	-1.80236	2.97729e-17	2.04721e-18
augustus_masked-Harm_Chr17-processed-gene-81.15	7.903	3.203	-1.79951	0.0050153	0.00125274
genemark-Harm_Chr27-processed-gene-75.11	5.513	2.563	-1.79923	1.82011e-10	1.86807e-11
maker-Harm_Chr26-augustus-gene-70.17	1211.95	571.643	-1.7984	6.46091e-35	2.25402e-36
maker-Harm_Chr6-augustus-gene-111.26	4.846	2.026	-1.79684	0.00248437	0.000585129
maker-Harm_Chr12-augustus-gene-47.30	98.033	46.196	-1.79478	1.23099e-28	5.20336e-30
genemark-Harm_Chr26-processed-gene-40.10	55.48	26.23	-1.79369	1.83546e-21	1.02427e-22
genemark-Harm_Chr18-processed-gene-78.41	29.896	12.37	-1.79145	0.00993313	0.00265224
maker-Harm_Chr3-augustus-gene-16.27	12.206	5.726	-1.78658	1.53992e-13	1.27509e-14
genemark-Harm_Chr18-processed-gene-78.28	17922.5	8474.34	-1.78607	9.49012e-37	3.1391e-38
maker-Harm_Chr3-augustus-gene-32.12	226.056	106.13	-1.78592	2.2487e-31	8.80536e-33
augustus_masked-Harm_Chr16-processed-gene-79.14	810.71	381.613	-1.78322	2.20665e-34	7.92197e-36
maker-Harm_Chr23-augustus-gene-118.34	203.996	96.593	-1.77988	3.18828e-38	9.94606e-40
maker-Harm_Chr5-augustus-gene-63.37	77.146	36.69	-1.77972	4.0492e-27	1.80538e-28
maker-Harm_Chr23-augustus-gene-11.23	37.15	17.656	-1.77623	7.92255e-27	3.56675e-28
maker-Harm_Chr13-augustus-gene-70.36	29.673	13.96	-1.77434	1.30889e-10	1.32727e-11
genemark-Harm_Chr8-processed-gene-73.33	1280.69	614.816	-1.77117	2.89114e-38	8.97725e-40
genemark-Harm_Chr26-processed-gene-31.27	10.626	4.96	-1.7701	1.75547e-10	1.79734e-11
maker-Harm_Chr14-augustus-gene-51.42	196.426	94.413	-1.76826	1.85433e-34	6.64369e-36
genemark-Harm_Chr2-processed-gene-13.9	9.383	4.406	-1.76786	4.41701e-09	5.0545e-10
maker-Harm_Chr19-augustus-gene-7.39	644	311.113	-1.76588	7.91279e-28	3.43063e-29
genemark-Harm_Chr6-processed-gene-0.21	2.55	1.066	-1.76542	0.00820111	0.00214941
genemark-Harm_Chr21-processed-gene-43.14	1732.74	791.583	-1.76432	5.92823e-05	1.06241e-05
maker-Harm_Chr21-augustus-gene-10.19	5.966	2.85	-1.76204	1.70768e-12	1.51906e-13
maker-Harm_Chr26-augustus-gene-19.27	304.346	147.943	-1.76182	7.95379e-22	4.39254e-23
genemark-Harm_Chr14-processed-gene-79.5	219.426	106.193	-1.76014	7.58544e-44	1.96554e-45
augustus_masked-Harm_Chr17-processed-gene-2.13	24.88	12.066	-1.75525	9.9694e-25	4.93563e-26
maker-Harm_Chr20-augustus-gene-13.16	1.44	0.646	-1.74849	0.00220958	0.000514022
genemark-Harm_Chr6-processed-gene-92.3	6.493	2.983	-1.74617	4.64739e-06	7.31957e-07
maker-Harm_Chr1-augustus-gene-76.26	151.36	72.8	-1.74513	3.55705e-25	1.7224e-26
genemark-Harm_Chr26-processed-gene-40.8	31.203	14.65	-1.744	1.07574e-08	1.28546e-09
maker-Harm_Chr5-augustus-gene-80.35	65.11	31.896	-1.74214	6.30735e-30	2.5748e-31
genemark-Harm_Chr8-processed-gene-44.22	134.41	65.366	-1.74194	1.00848e-26	4.55481e-28
maker-Harm_Chr3-augustus-gene-113.60	109.096	53.513	-1.74094	2.10167e-22	1.12415e-23
genemark-Harm_Chr19-processed-gene-2.11	4.8	2	-1.74017	0.0158477	0.00443796
genemark-Harm_Chr10-processed-gene-118.28	283.936	137.736	-1.73873	2.63791e-35	9.08834e-37
maker-Harm_Chr8-augustus-gene-54.22	2.036	0.943	-1.73677	0.0062882	0.001603
genemark-Harm_Chr20-processed-gene-27.14	17.803	8.813	-1.73325	1.44603e-26	6.6252e-28
maker-Harm_Chr16-augustus-gene-79.19	66.813	32.67	-1.7324	3.66101e-18	2.40075e-19
maker-Harm_Chr15-augustus-gene-139.20	3.236	1.51	-1.73078	5.27752e-05	9.3854e-06
maker-Harm_Chr3-augustus-gene-35.32	83.693	41.603	-1.73033	7.76205e-32	3.0001e-33
maker-Harm_Chr3-augustus-gene-74.27	143.123	70.906	-1.72675	1.14778e-34	4.07074e-36
genemark-Harm_Chr28-processed-gene-44.18	27.67	13.573	-1.72083	5.15213e-20	3.10261e-21
maker-Harm_Chr10-augustus-gene-73.18	27.893	13.82	-1.71706	8.26922e-20	5.03958e-21
maker-Harm_Chr22-augustus-gene-82.16	1524.69	741.423	-1.71612	8.35317e-28	3.6397e-29
maker-Harm_Chr18-augustus-gene-117.15	157.2	78.633	-1.70875	1.04637e-30	4.18821e-32
genemark-Harm_Chr13-processed-gene-118.8	18.913	9.31	-1.708	3.7028e-12	3.37154e-13
maker-Harm_Chr25-augustus-gene-2.32	50.01	24.653	-1.70748	2.50887e-17	1.70696e-18
maker-Harm_Chr14-augustus-gene-101.21	118.043	59.4	-1.70678	2.72483e-37	8.73698e-39
genemark-Harm_Chr16-processed-gene-57.22	86.213	43.58	-1.70651	1.90636e-12	1.7027e-13
maker-Harm_Chr24-augustus-gene-38.34	461.63	226.883	-1.70306	1.17311e-32	4.44079e-34
genemark-Harm_Chr20-processed-gene-76.5	15.923	7.87	-1.70061	5.28655e-15	4.06363e-16
maker-Harm_Chr8-augustus-gene-110.25	5.206	2.543	-1.69826	2.63294e-06	4.03441e-07
augustus_masked-Harm_Chr14-processed-gene-80.25	312.546	155.61	-1.69692	3.14689e-29	1.30969e-30
genemark-Harm_Chr14-processed-gene-4.1	3.896	1.97	-1.6901	7.0953e-14	5.76211e-15
genemark-Harm_Chr1-processed-gene-94.13	67.116	34.06	-1.68829	1.35128e-30	5.41843e-32
maker-Harm_Chr10-augustus-gene-63.34	82.773	41.756	-1.6878	2.93071e-26	1.35972e-27
augustus_masked-Harm_Chr10-processed-gene-33.17	8.216	4.106	-1.6869	3.93176e-08	4.92608e-09
maker-Harm_Chr1-augustus-gene-62.25	1130.96	572.293	-1.68663	3.74032e-37	1.20472e-38
augustus_masked-Harm_Chr4-processed-gene-19.2	13.773	6.456	-1.68456	0.000243841	4.77764e-05
genemark-Harm_Chr16-processed-gene-100.14	1.696	0.753	-1.68281	0.0109351	0.00293877
augustus_masked-Harm_Chr19-processed-gene-69.17	81.483	41.47	-1.68096	1.09162e-27	4.76438e-29
genemark-Harm_Chr24-processed-gene-16.3	36.27	18.203	-1.68017	9.2296e-17	6.49332e-18
maker-Harm_Chr14-augustus-gene-80.32	288.193	145.256	-1.67939	3.51662e-31	1.3872e-32
genemark-Harm_Chr16-processed-gene-4.27	8.36	4.2	-1.67852	2.81231e-08	3.47671e-09
maker-Harm_Chr14-augustus-gene-14.55	15.36	7.76	-1.67627	2.55246e-13	2.13752e-14
maker-Harm_Chr23-augustus-gene-30.26	5.436	2.58	-1.67412	0.000576355	0.000121103
genemark-Harm_Chr13-processed-gene-62.9	1.083	0.543	-1.67222	0.00141	0.000316883
genemark-Harm_Chr16-processed-gene-26.11	56.723	29.433	-1.67072	4.03916e-13	3.43223e-14
genemark-Harm_Chr24-processed-gene-32.5	10.123	4.98	-1.66985	9.26172e-06	1.50295e-06
maker-Harm_Chr19-augustus-gene-79.19	31.07	15.576	-1.66808	4.185e-10	4.43763e-11
maker-Harm_Chr15-augustus-gene-57.22	20.956	10.533	-1.66615	4.50008e-12	4.11804e-13
maker-Harm_Chr6-augustus-gene-18.29	8.78	4.346	-1.66515	1.89019e-05	3.18907e-06
maker-Harm_Chr23-augustus-gene-118.30	22.913	11.716	-1.66355	3.10397e-11	3.0195e-12
maker-Harm_Chr10-augustus-gene-95.39	112.373	58.32	-1.65943	1.58885e-35	5.45751e-37
augustus_masked-Harm_Chr10-processed-gene-77.3	27447.5	13996.5	-1.65696	1.85407e-11	1.77811e-12
augustus_masked-Harm_Chr15-processed-gene-29.14	195.656	101.816	-1.65657	2.15579e-19	1.32786e-20
maker-Harm_Chr13-augustus-gene-6.17	5857.33	3003.36	-1.65362	2.58024e-39	7.82514e-41
maker-Harm_Chr14-augustus-gene-14.44	95.356	49.49	-1.65288	9.63997e-16	7.13787e-17
augustus_masked-Harm_Chr1-processed-gene-0.3	9.84	4.78	-1.65284	0.000164935	3.15043e-05
maker-Harm_Chr3-augustus-gene-2.34	261.216	133.256	-1.65212	8.10645e-29	3.39725e-30
maker-Harm_Chr8-augustus-gene-9.19	2.583	1.266	-1.64978	0.00469275	0.00116572
augustus_masked-Harm_Chr9-processed-gene-22.2	2648.05	1368.82	-1.64453	1.27439e-37	4.04013e-39
genemark-Harm_Chr13-processed-gene-122.9	18.793	9.826	-1.64337	3.00497e-19	1.85962e-20
genemark-Harm_Chr27-processed-gene-68.8	1.69	0.796	-1.64255	0.00241484	0.00056788
maker-Harm_Chr8-augustus-gene-68.21	108.68	56.133	-1.6419	4.26372e-15	3.26198e-16
augustus_masked-Harm_Chr15-processed-gene-61.5	2.706	1.193	-1.63893	0.0408862	0.012879
augustus_masked-Harm_Chr8-processed-gene-110.1	5.69	2.43	-1.63653	0.0477828	0.0154008
maker-Harm_Chr12-augustus-gene-3.36	2.833	1.346	-1.63611	0.00690103	0.0017797
maker-Harm_Chr15-augustus-gene-155.13	796.596	419.983	-1.63551	8.10537e-28	3.51999e-29
genemark-Harm_Chr6-processed-gene-52.24	1471.27	773.9	-1.63544	2.99471e-35	1.03393e-36
genemark-Harm_Chr12-processed-gene-87.10	9.483	4.99	-1.63526	1.13059e-14	8.76419e-16
genemark-Harm_Chr17-processed-gene-20.4	525.32	276.146	-1.63473	5.21173e-34	1.90121e-35
genemark-Harm_Chr3-processed-gene-29.18	90.32	47.726	-1.63208	9.38527e-29	3.93997e-30
genemark-Harm_Chr26-processed-gene-19.6	156.313	83.446	-1.63033	7.33978e-16	5.3982e-17
genemark-Harm_Chr27-processed-gene-34.9	6.473	3.236	-1.62955	0.000125851	2.3638e-05
genemark-Harm_Chr9-processed-gene-32.8	15.053	7.743	-1.62834	8.70301e-09	1.03055e-09
maker-Harm_Chr15-augustus-gene-2.38	8.026	4.196	-1.62636	4.34821e-11	4.2582e-12
augustus_masked-Harm_Chr23-processed-gene-11.2	47.426	25.053	-1.62577	4.09086e-23	2.13485e-24
genemark-Harm_Chr15-processed-gene-67.14	79.753	42.18	-1.62116	5.57601e-34	2.03813e-35
genemark-Harm_Chr17-processed-gene-97.16	256.176	136.926	-1.62065	8.16107e-32	3.16613e-33
maker-Harm_Chr10-augustus-gene-66.26	5.99	3.116	-1.62052	1.3455e-06	1.98281e-07
augustus_masked-Harm_Chr29-processed-gene-60.7	15.346	8.156	-1.62012	1.49507e-14	1.1687e-15
genemark-Harm_Chr21-processed-gene-71.7	600.306	318.806	-1.61951	2.33923e-12	2.10287e-13
genemark-Harm_Chr24-processed-gene-1.18	1.023	0.48	-1.61888	0.0457649	0.0146543
genemark-Harm_Chr18-processed-gene-78.42	23201.8	12338.4	-1.61594	3.05115e-20	1.81532e-21
genemark-Harm_Chr8-processed-gene-100.16	5.283	2.52	-1.61592	0.00732529	0.00189654
genemark-Harm_Chr20-processed-gene-65.13	30.206	15.983	-1.6156	6.72883e-15	5.17715e-16
maker-Harm_Chr3-augustus-gene-4.23	68.163	35.993	-1.61467	2.1765e-11	2.09836e-12
maker-Harm_Chr7-augustus-gene-8.24	23310.4	12490	-1.61462	7.35671e-16	5.42062e-17
genemark-Harm_Chr12-processed-gene-80.6	35.063	18.193	-1.6132	3.06449e-09	3.48903e-10
genemark-Harm_Chr31-processed-gene-9.13	47.383	25.32	-1.61266	2.81944e-28	1.20198e-29
maker-Harm_Chr3-augustus-gene-60.18	1.853	0.933	-1.60788	0.00287836	0.000685839
genemark-Harm_Chr24-processed-gene-5.21	12.32	6.406	-1.60658	3.39765e-06	5.28239e-07
augustus_masked-Harm_Chr13-processed-gene-31.4	274.44	147.496	-1.60581	1.53326e-29	6.33679e-31
maker-Harm_Chr17-augustus-gene-4.29	104.386	55.89	-1.60326	1.17025e-26	5.31083e-28
genemark-Harm_Chr19-processed-gene-7.20	223.84	121.856	-1.60215	4.77874e-23	2.50074e-24
augustus_masked-Harm_Chr3-processed-gene-10.26	478.17	258.806	-1.60161	2.79897e-27	1.23579e-28
genemark-Harm_Chr16-processed-gene-25.13	11560.3	6085.04	-1.6014	1.90661e-28	8.08681e-30
maker-Harm_Chr19-augustus-gene-51.22	6.4	3.29	-1.60114	0.000107811	2.00389e-05
maker-Harm_Chr26-augustus-gene-74.24	19.65	10.53	-1.60033	4.83362e-13	4.13181e-14
genemark-Harm_Chr3-processed-gene-58.21	330.703	170.79	-1.59999	3.61391e-21	2.05859e-22
genemark-Harm_Chr5-processed-gene-138.9	14.11	7.556	-1.59859	3.27292e-14	2.61294e-15
genemark-Harm_Chr1-processed-gene-156.7	7.22	3.86	-1.59835	8.24592e-14	6.73831e-15
genemark-Harm_Chr6-processed-gene-114.27	148.706	78.42	-1.5983	2.29159e-16	1.65533e-17
genemark-Harm_Chr19-processed-gene-31.17	266.653	144.543	-1.59716	4.94549e-35	1.72176e-36
maker-Harm_Chr3-augustus-gene-73.23	23.41	12.5	-1.59686	5.52449e-14	4.45446e-15
maker-Harm_Chr29-augustus-gene-57.18	188.303	101.533	-1.59521	1.78745e-27	7.84016e-29
genemark-Harm_Chr14-processed-gene-0.45	21.743	11.72	-1.59398	3.97472e-13	3.3746e-14
maker-Harm_Chr1-augustus-gene-0.46	39.63	21.356	-1.59343	9.08038e-16	6.71038e-17
genemark-Harm_Chr14-processed-gene-22.11	21.733	11.823	-1.5869	4.09272e-12	3.73546e-13
maker-Harm_Chr17-augustus-gene-89.22	63.01	34.11	-1.58661	2.74776e-20	1.63283e-21
augustus_masked-Harm_Chr16-processed-gene-83.0	129.203	70.41	-1.58577	3.74852e-21	2.13798e-22
genemark-Harm_Chr25-processed-gene-27.6	142.863	76.11	-1.58193	1.79263e-22	9.56258e-24
genemark-Harm_Chr20-processed-gene-45.9	16.506	8.93	-1.57812	1.67674e-09	1.86776e-10
genemark-Harm_Chr11-processed-gene-35.7	43.35	23.673	-1.57778	1.42314e-21	7.91092e-23
augustus_masked-Harm_Chr4-processed-gene-8.3	1.603	0.78	-1.57655	0.0312665	0.00950035
maker-Harm_Chr1-augustus-gene-147.15	120.126	65.29	-1.57653	3.56987e-19	2.21696e-20
genemark-Harm_Chr5-processed-gene-43.10	489.55	266.313	-1.57493	2.6114e-40	7.63611e-42
maker-Harm_Chr19-augustus-gene-26.39	22.636	12.01	-1.57416	1.68319e-08	2.0455e-09
genemark-Harm_Chr20-processed-gene-66.1	4.84	2.523	-1.57294	0.000301289	6.0079e-05
maker-Harm_Chr16-augustus-gene-27.19	236.726	124.173	-1.57269	0.00335824	0.000811851
maker-Harm_Chr24-augustus-gene-29.16	454.13	250.216	-1.57138	1.62391e-29	6.7232e-31
genemark-Harm_Chr7-processed-gene-11.11	1.346	0.726	-1.57099	5.38277e-08	6.81808e-09
genemark-Harm_Chr24-processed-gene-34.12	3011.16	1646.78	-1.57	1.88809e-16	1.35293e-17
maker-Harm_Chr24-augustus-gene-56.35	2.25	1.196	-1.56967	0.000685013	0.000145372
maker-Harm_Chr17-augustus-gene-27.33	1.113	0.556	-1.5681	0.022302	0.00651981
genemark-Harm_Chr4-processed-gene-56.11	480.116	265.06	-1.56799	2.45992e-25	1.18224e-26
augustus_masked-Harm_Chr10-processed-gene-77.6	121.146	66.93	-1.56524	8.68893e-25	4.28283e-26
genemark-Harm_Chr3-processed-gene-8.17	52.976	29.413	-1.56499	2.50384e-16	1.81046e-17
augustus_masked-Harm_Chr17-processed-gene-88.5	17.026	9.24	-1.56323	2.48941e-09	2.81266e-10
genemark-Harm_Chr25-processed-gene-35.12	12.186	6.663	-1.56242	1.13456e-14	8.80316e-16
genemark-Harm_Chr13-processed-gene-52.17	35.79	19.733	-1.55971	4.43028e-19	2.76411e-20
genemark-Harm_Chr15-processed-gene-59.2	19.596	10.743	-1.55836	2.68702e-14	2.13352e-15
augustus_masked-Harm_Chr26-processed-gene-19.21	23.296	11.15	-1.55695	0.0308739	0.00937211
genemark-Harm_Chr3-processed-gene-89.10	1.323	0.663	-1.55594	0.0164491	0.00462662
genemark-Harm_Chr26-processed-gene-7.17	458.393	252.206	-1.5555	3.00427e-30	1.21336e-31
maker-Harm_Chr16-augustus-gene-23.10	147.323	81.94	-1.55333	6.97836e-19	4.39431e-20
maker-Harm_Chr12-augustus-gene-64.25	106.673	59.313	-1.55322	4.06437e-21	2.32695e-22
genemark-Harm_Chr20-processed-gene-23.14	7.406	3.953	-1.55102	0.000281656	5.59603e-05
maker-Harm_Chr3-augustus-gene-34.35	13.26	7.28	-1.55066	2.1814e-07	2.91938e-08
genemark-Harm_Chr9-processed-gene-57.9	93.06	51.863	-1.54897	7.45285e-22	4.08893e-23
genemark-Harm_Chr19-processed-gene-23.12	71.46	39.593	-1.54662	8.40628e-17	5.908e-18
genemark-Harm_Chr24-processed-gene-34.7	1490.12	831.206	-1.5448	1.04462e-22	5.5346e-24
genemark-Harm_Chr4-processed-gene-56.12	819.133	458.6	-1.54448	5.23389e-24	2.64422e-25
genemark-Harm_Chr15-processed-gene-45.5	174.333	98.076	-1.53903	7.47073e-32	2.88209e-33
genemark-Harm_Chr1-processed-gene-35.12	6.15	3.186	-1.53622	0.0040198	0.00098691
genemark-Harm_Un001-processed-gene-20.13	369.75	208.72	-1.53575	2.26383e-31	8.88098e-33
maker-Harm_Chr1-augustus-gene-111.34	94.163	52.753	-1.53491	1.62553e-17	1.09184e-18
maker-Harm_Chr16-augustus-gene-88.27	8.79	4.926	-1.53358	1.04415e-06	1.51379e-07
genemark-Harm_Chr10-processed-gene-21.14	79.36	44.416	-1.53261	2.3237e-18	1.49688e-19
maker-Harm_Chr18-augustus-gene-123.44	2175.28	1239.23	-1.53127	3.54636e-25	1.71466e-26
genemark-Harm_Chr9-processed-gene-6.3	1695.98	963.26	-1.53107	3.64372e-26	1.70107e-27
genemark-Harm_Chr17-processed-gene-15.10	1582.72	901.143	-1.52826	6.70011e-23	3.52076e-24
genemark-Harm_Chr22-processed-gene-91.12	2.443	1.33	-1.52807	0.0246246	0.00727901
genemark-Harm_Chr5-processed-gene-164.10	60.063	33.65	-1.5271	6.5693e-23	3.44727e-24
genemark-Harm_Chr17-processed-gene-39.17	6.793	3.763	-1.52678	2.95154e-07	4.01842e-08
genemark-Harm_Chr3-processed-gene-22.14	35.373	20.216	-1.52479	1.71946e-07	2.28623e-08
genemark-Harm_Chr7-processed-gene-61.33	129.033	72.83	-1.52475	4.58506e-27	2.05093e-28
genemark-Harm_Chr24-processed-gene-8.7	3.163	1.653	-1.52083	0.00338868	0.000821171
genemark-Harm_Chr26-processed-gene-53.9	283.003	161.453	-1.52073	3.43313e-13	2.8949e-14
maker-Harm_Chr1-augustus-gene-94.26	15.95	9.003	-1.5154	2.69374e-09	3.05522e-10
genemark-Harm_Chr28-processed-gene-23.5	190.24	108.583	-1.51508	1.90505e-20	1.12516e-21
genemark-Harm_Chr13-processed-gene-82.8	6.433	3.65	-1.51505	6.86563e-08	8.75596e-09
maker-Harm_Chr29-augustus-gene-129.47	7.116	4.006	-1.51313	2.85781e-07	3.88461e-08
augustus_masked-Harm_Chr6-processed-gene-64.4	189.753	108.946	-1.51132	9.22528e-36	3.15166e-37
maker-Harm_Chr31-augustus-gene-67.28	13.693	7.116	-1.5103	0.00948549	0.00252448
maker-Harm_Chr16-augustus-gene-37.18	5703.9	3210.93	-1.51014	1.80503e-26	8.29612e-28
genemark-Harm_Chr5-processed-gene-33.1	14.05	7.69	-1.51	0.000283517	5.6371e-05
maker-Harm_Chr26-augustus-gene-42.32	0.19	0.1	-1.50914	0.025489	0.0075659
maker-Harm_Chr21-augustus-gene-22.15	527.75	304.46	-1.50899	2.22816e-17	1.50952e-18
maker-Harm_Chr29-augustus-gene-60.24	460.37	262.413	-1.50803	1.6077e-27	7.0401e-29
maker-Harm_Chr13-augustus-gene-28.11	470.216	268.076	-1.50355	2.47158e-24	1.2433e-25
maker-Harm_Chr19-augustus-gene-30.26	2664.99	1546.01	-1.50321	8.35317e-28	3.63785e-29
genemark-Harm_Chr21-processed-gene-80.6	1.54	0.836	-1.50069	0.00324257	0.000781071
genemark-Harm_Chr22-processed-gene-15.10	9.566	5.433	-1.5006	2.05297e-07	2.74007e-08
genemark-Harm_Chr24-processed-gene-20.21	16.72	9.216	-1.49898	1.94218e-06	2.93238e-07
genemark-Harm_Chr12-processed-gene-54.10	5.09	2.946	-1.49747	1.07054e-09	1.16925e-10
maker-Harm_Chr17-augustus-gene-20.41	135.083	78.166	-1.49722	2.20026e-23	1.13867e-24
augustus_masked-Harm_Chr13-processed-gene-58.0	63.02	36.273	-1.49503	2.28078e-24	1.14567e-25
genemark-Harm_Chr1-processed-gene-99.6	1355.18	789.693	-1.49503	6.35206e-27	2.84592e-28
maker-Harm_Chr16-augustus-gene-56.25	1.646	0.93	-1.48879	0.000543344	0.000113537
genemark-Harm_Chr8-processed-gene-77.13	153.98	89.933	-1.48871	6.4025e-27	2.87315e-28
genemark-Harm_Chr6-processed-gene-17.14	3.003	1.616	-1.4875	0.00375561	0.000916069
genemark-Harm_Chr4-processed-gene-15.17	480.58	279.87	-1.48571	5.06822e-22	2.74761e-23
genemark-Harm_Chr30-processed-gene-19.4	670.466	392.95	-1.48416	9.27909e-19	5.8901e-20
maker-Harm_Chr13-augustus-gene-95.25	816.813	445.053	-1.48354	9.80829e-14	8.05052e-15
augustus_masked-Harm_Chr28-processed-gene-23.17	420.633	246.743	-1.48298	9.89812e-24	5.05079e-25
genemark-Harm_Chr15-processed-gene-103.20	367.163	206.493	-1.48271	7.54272e-22	4.14369e-23
genemark-Harm_Chr11-processed-gene-28.10	44.226	25.476	-1.48139	2.9229e-11	2.83701e-12
genemark-Harm_Chr29-processed-gene-99.9	11.956	6.956	-1.48063	1.73325e-12	1.54306e-13
genemark-Harm_Chr9-processed-gene-32.11	3.763	2.01	-1.48056	0.0080283	0.00210005
maker-Harm_Chr9-augustus-gene-89.23	855.32	504.313	-1.48045	4.90539e-25	2.3966e-26
maker-Harm_Chr10-augustus-gene-125.32	4.643	2.626	-1.47977	0.00061423	0.000129328
genemark-Harm_Chr22-processed-gene-92.13	16.27	9.583	-1.47827	1.22825e-24	6.09858e-26
maker-Harm_Chr15-augustus-gene-57.20	9.216	5.21	-1.47514	0.00055394	0.000116153
augustus_masked-Harm_Chr6-processed-gene-99.9	20.14	11.81	-1.47488	2.77393e-12	2.50569e-13
augustus_masked-Harm_Chr4-processed-gene-11.4	7.08	4.01	-1.47468	0.000371154	7.49508e-05
maker-Harm_Chr17-augustus-gene-96.29	409.65	243.263	-1.46912	4.40243e-23	2.30063e-24
maker-Harm_Chr14-augustus-gene-43.14	67.82	39.91	-1.46895	1.20282e-29	4.94501e-31
maker-Harm_Chr2-augustus-gene-25.11	78.453	45.81	-1.46591	3.35964e-16	2.43899e-17
genemark-Harm_Chr1-processed-gene-111.13	9.13	5.366	-1.46338	3.54633e-09	4.05303e-10
maker-Harm_Chr15-augustus-gene-136.17	14.436	8.416	-1.46174	1.96644e-08	2.40681e-09
augustus_masked-Harm_Chr15-processed-gene-78.8	96.603	56.416	-1.46132	6.04114e-12	5.60563e-13
genemark-Harm_Chr15-processed-gene-97.40	275.496	164.426	-1.46103	1.27555e-20	7.47825e-22
genemark-Harm_Chr10-processed-gene-65.15	35.32	20.95	-1.46098	6.92415e-22	3.77881e-23
augustus_masked-Harm_Chr1-processed-gene-75.2	35.573	19.496	-1.4591	0.00051192	0.000106415
augustus_masked-Harm_Chr17-processed-gene-76.0	29.6	17.613	-1.45878	7.46477e-14	6.08917e-15
maker-Harm_Chr5-augustus-gene-84.33	223.166	132.593	-1.45724	7.23583e-26	3.40947e-27
genemark-Harm_Chr4-processed-gene-109.5	1034.88	621.056	-1.45706	1.06671e-16	7.52784e-18
augustus_masked-Harm_Chr8-processed-gene-65.6	32.886	19.686	-1.45569	1.38302e-20	8.12834e-22
genemark-Harm_Chr1-processed-gene-96.27	5.446	3.243	-1.4551	2.98983e-12	2.70721e-13
genemark-Harm_Chr15-processed-gene-97.22	1045.45	621.55	-1.45435	9.68199e-31	3.86831e-32
maker-Harm_Chr12-augustus-gene-5.33	66.6	39.266	-1.45212	1.69314e-12	1.50375e-13
genemark-Harm_Chr27-processed-gene-61.16	24.913	14.336	-1.45095	3.91604e-06	6.13085e-07
genemark-Harm_Chr4-processed-gene-93.22	7.77	4.643	-1.45093	7.63398e-14	6.23272e-15
genemark-Harm_Chr3-processed-gene-67.8	241.696	145.443	-1.45072	3.70767e-27	1.65042e-28
maker-Harm_Chr22-augustus-gene-11.23	24.196	14.39	-1.45067	2.31026e-15	1.74908e-16
genemark-Harm_Chr15-processed-gene-13.14	64.603	38.613	-1.44889	1.30594e-14	1.01613e-15
genemark-Harm_Chr14-processed-gene-77.3	16.626	10.01	-1.44802	4.6141e-17	3.19607e-18
genemark-Harm_Chr18-processed-gene-92.7	1148.57	687.076	-1.44408	6.30735e-30	2.57268e-31
genemark-Harm_Chr3-processed-gene-93.3	727.286	438.106	-1.44401	7.62792e-22	4.19602e-23
augustus_masked-Harm_Chr28-processed-gene-103.6	115.43	69.986	-1.44249	8.75365e-13	7.62206e-14
augustus_masked-Harm_Chr9-processed-gene-20.5	2451.97	1481.78	-1.4423	4.73915e-28	2.02724e-29
maker-Harm_Chr8-augustus-gene-3.29	1.536	0.863	-1.44167	0.0142913	0.00394936
maker-Harm_Chr2-augustus-gene-14.25	22.443	13.243	-1.44114	2.96325e-10	3.10781e-11
augustus_masked-Harm_Chr1-processed-gene-150.2	28.196	16.653	-1.44111	2.1192e-10	2.19957e-11
genemark-Harm_Chr9-processed-gene-106.8	1.323	0.786	-1.43822	6.55613e-05	1.18206e-05
maker-Harm_Chr3-augustus-gene-1.24	2.476	1.376	-1.43801	0.026685	0.00797305
genemark-Harm_Chr15-processed-gene-12.32	51.636	31.42	-1.43791	5.65664e-26	2.65308e-27
maker-Harm_Chr10-augustus-gene-90.15	29.883	17.87	-1.43752	6.80538e-09	7.95997e-10
maker-Harm_Chr3-augustus-gene-62.17	850.3	497.65	-1.4371	7.38955e-22	4.04602e-23
maker-Harm_Chr3-augustus-gene-9.25	37.653	22.753	-1.43686	4.84475e-19	3.02622e-20
maker-Harm_Chr25-augustus-gene-40.42	59.853	36.09	-1.43677	2.96994e-17	2.03786e-18
genemark-Harm_Chr24-processed-gene-56.15	35.346	19.636	-1.43528	0.00303848	0.000727072
maker-Harm_Chr4-augustus-gene-65.24	44.65	26.38	-1.43502	2.0768e-10	2.15106e-11
maker-Harm_Chr13-augustus-gene-30.37	9.053	5.396	-1.43481	2.47368e-06	3.77604e-07
maker-Harm_Chr30-augustus-gene-1.19	417.196	250.77	-1.43438	2.68065e-21	1.51533e-22
maker-Harm_Chr19-augustus-gene-57.30	299.496	179.68	-1.43228	3.29758e-27	1.46548e-28
maker-Harm_Chr4-augustus-gene-101.53	38.3	23.006	-1.43174	1.47528e-12	1.30272e-13
genemark-Harm_Chr16-processed-gene-12.16	117.133	68.326	-1.43171	1.00401e-12	8.77126e-14
maker-Harm_Chr5-augustus-gene-128.27	6542.43	3996.41	-1.42814	2.6572e-22	1.42899e-23
genemark-Harm_Chr14-processed-gene-36.6	6.27	3.75	-1.42557	4.68469e-06	7.38849e-07
maker-Harm_Chr12-augustus-gene-12.19	13.556	8.21	-1.42555	7.12947e-07	1.01348e-07
maker-Harm_Chr20-augustus-gene-9.27	31.416	19.116	-1.42499	2.24538e-22	1.20265e-23
genemark-Harm_Chr16-processed-gene-32.8	1010.58	619.283	-1.42478	3.75645e-20	2.2567e-21
maker-Harm_Chr26-augustus-gene-7.30	87.52	52.69	-1.42317	5.71689e-14	4.61373e-15
maker-Harm_Chr1-augustus-gene-102.17	222.25	135.916	-1.42258	1.20409e-17	8.04415e-19
augustus_masked-Harm_Chr3-processed-gene-34.6	4.95	2.903	-1.41962	0.000929121	0.000201614
genemark-Harm_Chr19-processed-gene-0.31	445.05	271.853	-1.41952	2.13424e-26	9.85558e-28
maker-Harm_Chr19-augustus-gene-0.52	44.983	27.266	-1.41882	4.6987e-14	3.76821e-15
augustus_masked-Harm_Chr13-processed-gene-122.26	106.523	65.283	-1.4184	8.79456e-22	4.86323e-23
maker-Harm_Chr14-augustus-gene-51.40	54.346	33.293	-1.41762	3.06846e-19	1.90113e-20
maker-Harm_Chr29-augustus-gene-71.38	56.68	34.5	-1.41711	2.44611e-17	1.65895e-18
genemark-Harm_Chr4-processed-gene-64.17	123.85	74.993	-1.41704	3.57984e-21	2.034e-22
maker-Harm_Chr5-augustus-gene-115.22	15.236	9.323	-1.41604	1.82352e-09	2.03523e-10
augustus_masked-Harm_Chr19-processed-gene-95.6	126.96	77.01	-1.41349	4.02267e-20	2.41954e-21
augustus_masked-Harm_Chr25-processed-gene-35.23	16.763	10.213	-1.41296	5.5204e-13	4.74285e-14
maker-Harm_Chr25-augustus-gene-17.21	192.46	118.053	-1.41043	3.05973e-18	1.99317e-19
maker-Harm_Chr29-augustus-gene-53.41	67.383	40.286	-1.40798	9.94028e-11	1.00223e-11
genemark-Harm_Chr16-processed-gene-25.16	5772.21	3480.88	-1.40669	2.36417e-33	8.77838e-35
genemark-Harm_Chr17-processed-gene-20.3	295.816	174.616	-1.40646	2.2244e-14	1.75331e-15
genemark-Harm_Chr2-processed-gene-44.6	8.95	5.486	-1.40431	1.00842e-06	1.45759e-07
genemark-Harm_Chr20-processed-gene-39.18	43.24	26.866	-1.40317	3.14054e-15	2.39587e-16
augustus_masked-Harm_Chr31-processed-gene-41.9	88.663	53.89	-1.40316	6.96146e-18	4.60033e-19
maker-Harm_Chr19-augustus-gene-97.34	47.39	29.106	-1.40268	2.17078e-23	1.12184e-24
maker-Harm_Chr15-augustus-gene-19.25	85.436	53.276	-1.40209	7.66689e-25	3.76241e-26
maker-Harm_Chr28-augustus-gene-93.14	8.98	5.463	-1.40008	7.82197e-07	1.11759e-07
maker-Harm_Chr15-augustus-gene-133.32	660.12	407.793	-1.39983	1.38468e-26	6.32407e-28
maker-Harm_Chr20-augustus-gene-84.21	15.333	9.513	-1.39967	3.65742e-14	2.92519e-15
genemark-Harm_Chr12-processed-gene-123.18	1.07	0.613	-1.3987	0.0256271	0.00761246
genemark-Harm_Chr29-processed-gene-133.44	9.596	5.39	-1.39749	0.0203433	0.00587211
maker-Harm_Chr21-augustus-gene-31.18	6.426	3.886	-1.39687	5.39774e-05	9.61874e-06
maker-Harm_Chr7-augustus-gene-62.27	3866.95	2397.07	-1.39678	9.04565e-23	4.77293e-24
maker-Harm_Chr25-augustus-gene-51.52	14.5	8.966	-1.39659	4.99206e-08	6.30151e-09
genemark-Harm_Chr15-processed-gene-115.9	18.69	11.563	-1.39213	5.06077e-12	4.66297e-13
genemark-Harm_Chr5-processed-gene-80.11	241.696	151.1	-1.39105	1.46272e-15	1.09259e-16
augustus_masked-Harm_Chr27-processed-gene-71.1	15.086	9.356	-1.38928	8.27751e-17	5.80552e-18
genemark-Harm_Chr12-processed-gene-51.20	37.126	23.073	-1.38901	3.11087e-17	2.14131e-18
maker-Harm_Chr8-augustus-gene-72.49	717.513	444.203	-1.38813	3.18367e-18	2.07851e-19
augustus_masked-Harm_Chr22-processed-gene-18.0	505.43	314.443	-1.38469	8.86705e-25	4.37705e-26
maker-Harm_Chr2-augustus-gene-10.20	165.45	102.203	-1.38461	9.9969e-24	5.11567e-25
genemark-Harm_Chr20-processed-gene-70.10	5.766	3.62	-1.38288	7.85826e-05	1.43048e-05
maker-Harm_Chr25-augustus-gene-13.25	124.726	77.313	-1.38222	1.65984e-18	1.06203e-19
genemark-Harm_Chr17-processed-gene-103.3	71.016	44.47	-1.38154	2.04694e-08	2.50979e-09
maker-Harm_Chr12-augustus-gene-71.29	2.873	1.68	-1.38028	0.0232374	0.00682353
genemark-Harm_Chr2-processed-gene-52.8	81.316	51.393	-1.3797	2.61613e-17	1.78941e-18
maker-Harm_Chr15-augustus-gene-78.27	6.456	3.943	-1.37961	0.000169086	3.23339e-05
maker-Harm_Chr18-augustus-gene-57.30	56.533	35.253	-1.37671	5.58779e-12	5.18092e-13
genemark-Harm_Chr19-processed-gene-36.18	165.516	103.466	-1.374	1.19871e-22	6.36839e-24
genemark-Harm_Chr12-processed-gene-37.17	3.686	2.27	-1.37209	0.000431309	8.85346e-05
augustus_masked-Harm_Chr6-processed-gene-114.9	139.243	87.006	-1.37064	2.03763e-16	1.46598e-17
augustus_masked-Harm_Chr29-processed-gene-88.4	300.83	183.486	-1.36977	4.05197e-14	3.24662e-15
genemark-Harm_Chr5-processed-gene-52.9	126.856	80.703	-1.36732	2.26193e-21	1.27045e-22
genemark-Harm_Chr19-processed-gene-60.45	334.636	197.96	-1.36684	0.00667302	0.00171462
genemark-Harm_Chr26-processed-gene-15.13	19.863	12.586	-1.36448	2.83219e-07	3.84773e-08
genemark-Harm_Chr14-processed-gene-24.8	43.066	27.476	-1.36123	6.65978e-16	4.883e-17
genemark-Harm_Chr5-processed-gene-131.9	2.47	1.46	-1.36028	0.0455943	0.0145964
augustus_masked-Harm_Chr15-processed-gene-71.7	247.263	156.836	-1.35984	2.41907e-21	1.36397e-22
maker-Harm_Chr12-augustus-gene-72.37	106.503	68.076	-1.35967	5.23506e-21	3.00099e-22
genemark-Harm_Chr24-processed-gene-24.9	20.606	13.123	-1.35824	1.00013e-13	8.21617e-15
maker-Harm_Chr17-augustus-gene-17.19	1.476	0.893	-1.35726	0.011471	0.00310521
genemark-Harm_Chr26-processed-gene-65.12	272.173	172.73	-1.35703	9.38441e-20	5.72601e-21
genemark-Harm_Chr15-processed-gene-97.30	774.756	497.55	-1.35613	2.16527e-20	1.28199e-21
maker-Harm_Chr8-augustus-gene-35.11	315.326	195.986	-1.35586	1.77908e-13	1.47827e-14
augustus_masked-Harm_Chr9-processed-gene-47.25	361.366	232.226	-1.35351	7.27228e-22	3.97407e-23
genemark-Harm_Chr16-processed-gene-33.2	52.696	33.96	-1.35115	7.22431e-09	8.47089e-10
genemark-Harm_Chr8-processed-gene-105.19	23.046	14.67	-1.34984	9.73087e-12	9.13502e-13
maker-Harm_Chr25-augustus-gene-84.25	29.673	18.746	-1.34928	1.17577e-08	1.41014e-09
maker-Harm_Chr16-augustus-gene-21.14	1.306	0.776	-1.34916	0.0365514	0.011331
maker-Harm_Chr6-augustus-gene-60.27	117.236	75.436	-1.34851	8.53776e-21	4.94299e-22
genemark-Harm_Chr16-processed-gene-86.2	53.723	34.036	-1.34795	1.7319e-08	2.10721e-09
genemark-Harm_Chr28-processed-gene-2.6	4.703	2.963	-1.34755	0.000116513	2.17407e-05
genemark-Harm_Chr12-processed-gene-101.17	30.666	19.526	-1.34707	1.08334e-10	1.09463e-11
genemark-Harm_Chr5-processed-gene-74.20	46.593	30.153	-1.34656	2.55469e-21	1.44229e-22
augustus_masked-Harm_Chr12-processed-gene-86.11	3.006	1.843	-1.34624	0.0116164	0.00315045
maker-Harm_Chr12-augustus-gene-36.20	30.066	19.206	-1.3461	6.20812e-14	5.01467e-15
genemark-Harm_Chr18-processed-gene-66.12	8.966	5.766	-1.34605	7.2838e-09	8.54684e-10
genemark-Harm_Chr22-processed-gene-1.25	53.423	34.353	-1.34601	1.1599e-14	9.00823e-16
maker-Harm_Chr5-augustus-gene-160.18	237.106	151.87	-1.34457	1.37196e-12	1.20851e-13
maker-Harm_Chr8-augustus-gene-90.26	57.18	36.43	-1.34425	3.37388e-12	3.06716e-13
genemark-Harm_Chr1-processed-gene-87.19	14.056	9.033	-1.34014	3.56454e-10	3.76166e-11
genemark-Harm_Chr13-processed-gene-49.8	1.146	0.73	-1.33761	2.56301e-06	3.91983e-07
genemark-Harm_Chr25-processed-gene-14.20	27.736	17.786	-1.33491	2.98544e-10	3.13324e-11
genemark-Harm_Chr25-processed-gene-28.31	813.946	526.183	-1.33421	3.09767e-26	1.43942e-27
genemark-Harm_Chr15-processed-gene-91.19	14.306	9.31	-1.33193	5.52024e-11	5.44592e-12
genemark-Harm_Chr23-processed-gene-13.22	251.43	164.203	-1.33075	7.5177e-20	4.55981e-21
genemark-Harm_Chr23-processed-gene-64.17	2.026	1.263	-1.33058	0.00532522	0.00134017
genemark-Harm_Chr6-processed-gene-101.21	179.416	115.993	-1.33011	2.85669e-16	2.06973e-17
genemark-Harm_Chr10-processed-gene-117.25	240.843	156.97	-1.32976	2.31131e-22	1.23964e-23
maker-Harm_Chr4-augustus-gene-7.20	7.293	4.646	-1.32922	5.39628e-05	9.60832e-06
maker-Harm_Chr9-augustus-gene-15.27	921.65	585.12	-1.32878	2.04505e-27	8.98485e-29
augustus_masked-Harm_Chr11-processed-gene-28.0	24.993	16.33	-1.32847	1.30821e-09	1.43831e-10
genemark-Harm_Chr25-processed-gene-8.17	39.823	25.41	-1.3278	1.19629e-09	1.3118e-10
maker-Harm_Chr28-augustus-gene-41.17	1061.46	690.44	-1.32266	5.16299e-20	3.11289e-21
maker-Harm_Chr5-augustus-gene-92.17	2.553	1.576	-1.32253	0.0387317	0.0120938
genemark-Harm_Chr28-processed-gene-102.27	68.233	44.13	-1.32247	1.02147e-11	9.60401e-13
augustus_masked-Harm_Chr16-processed-gene-3.18	311.863	204.756	-1.32212	7.18997e-24	3.64807e-25
maker-Harm_Chr23-augustus-gene-5.27	421.743	270.633	-1.32187	5.07018e-10	5.40927e-11
maker-Harm_Chr4-augustus-gene-8.25	123.12	81.53	-1.32113	5.53691e-11	5.47038e-12
maker-Harm_Chr12-augustus-gene-60.21	29.333	19.256	-1.31929	1.83143e-14	1.43959e-15
maker-Harm_Chr18-augustus-gene-56.47	70.64	46.35	-1.31737	3.43133e-16	2.49601e-17
genemark-Harm_Chr26-processed-gene-42.1	3.72	2.34	-1.31717	0.00647532	0.00165632
maker-Harm_Chr20-augustus-gene-49.31	5.063	3.146	-1.31639	0.0451581	0.0144437
maker-Harm_Chr17-augustus-gene-24.47	18.913	12.45	-1.31444	1.91511e-15	1.43882e-16
genemark-Harm_Chr22-processed-gene-11.3	1015	671.383	-1.31127	2.97122e-17	2.04088e-18
maker-Harm_Chr5-augustus-gene-135.18	422.503	275.99	-1.31122	7.49693e-18	4.97046e-19
genemark-Harm_Chr1-processed-gene-112.23	7.496	4.84	-1.31088	2.76808e-06	4.2555e-07
augustus_masked-Harm_Chr29-processed-gene-103.5	4.756	3.003	-1.31083	0.00221709	0.000516241
maker-Harm_Chr19-augustus-gene-78.29	68.75	45.616	-1.3091	1.94873e-16	1.39779e-17
genemark-Harm_Chr13-processed-gene-102.27	50.906	33.643	-1.309	9.11107e-21	5.28226e-22
maker-Harm_Chr4-augustus-gene-19.21	22.55	14.676	-1.30818	1.6401e-08	1.99078e-09
augustus_masked-Harm_Chr25-processed-gene-70.4	49.523	32.396	-1.30805	9.24127e-14	7.57174e-15
augustus_masked-Harm_Chr29-processed-gene-98.10	259.06	170.916	-1.30782	2.78275e-21	1.57708e-22
maker-Harm_Chr12-augustus-gene-123.47	27.37	17.896	-1.30692	1.7238e-11	1.64694e-12
maker-Harm_Chr18-augustus-gene-118.14	5.03	3.24	-1.30635	0.000120168	2.24662e-05
augustus_masked-Harm_Chr30-processed-gene-46.9	13.01	7.666	-1.30553	0.0352111	0.0108748
genemark-Harm_Chr15-processed-gene-88.18	41.1	27.283	-1.30505	3.61326e-18	2.36682e-19
maker-Harm_Chr22-augustus-gene-38.17	535.803	355.726	-1.30489	3.64911e-25	1.76962e-26
augustus_masked-Harm_Chr9-processed-gene-47.19	3273.81	2181.98	-1.30329	3.7742e-19	2.34658e-20
genemark-Harm_Chr2-processed-gene-44.5	10.58	6.76	-1.30281	0.000695088	0.000147711
maker-Harm_Chr5-augustus-gene-108.43	528.413	350.876	-1.30179	4.01367e-21	2.29502e-22
genemark-Harm_Chr20-processed-gene-65.12	7.336	4.66	-1.30136	0.00215349	0.000500029
maker-Harm_Chr4-augustus-gene-97.25	2.32	1.406	-1.3012	0.0365084	0.0113138
maker-Harm_Chr5-augustus-gene-93.35	35.273	22.956	-1.30087	6.8948e-09	8.06955e-10
genemark-Harm_Chr26-processed-gene-19.16	178.57	119.57	-1.30045	1.27575e-12	1.12099e-13
genemark-Harm_Chr15-processed-gene-12.22	15.913	10.533	-1.29947	1.59483e-07	2.11243e-08
genemark-Harm_Chr24-processed-gene-45.8	112.113	72.976	-1.2991	2.32024e-13	1.93969e-14
genemark-Harm_Chr26-processed-gene-4.14	14.033	9.136	-1.29734	1.15831e-06	1.68934e-07
genemark-Harm_Chr25-processed-gene-71.9	22.866	14.526	-1.29704	0.000520121	0.000108233
genemark-Harm_Chr22-processed-gene-118.16	27.433	18.116	-1.29606	6.14685e-11	6.09969e-12
genemark-Harm_Chr5-processed-gene-123.11	568.88	379.593	-1.29578	2.23846e-21	1.25565e-22
maker-Harm_Chr4-augustus-gene-113.31	19.226	12.813	-1.29469	1.67117e-06	2.49781e-07
maker-Harm_Chr29-augustus-gene-100.20	7.726	4.926	-1.29457	0.000722777	0.000154432
maker-Harm_Chr5-augustus-gene-104.34	608.64	406.256	-1.29414	1.03909e-20	6.03932e-22
genemark-Harm_Chr8-processed-gene-92.10	17.893	12.03	-1.29341	3.08524e-16	2.23756e-17
maker-Harm_Chr4-augustus-gene-48.26	2.366	1.516	-1.2926	0.0259639	0.00772752
maker-Harm_Chr29-augustus-gene-11.24	2.366	1.516	-1.2926	0.0259639	0.00772752
genemark-Harm_Chr21-processed-gene-138.4	6.913	4.313	-1.29148	0.0224015	0.00655171
augustus_masked-Harm_Chr1-processed-gene-25.14	7.133	4.68	-1.29082	0.000268935	5.31019e-05
maker-Harm_Chr25-augustus-gene-40.43	48.963	32.756	-1.29043	8.65098e-11	8.66601e-12
maker-Harm_Chr18-augustus-gene-124.24	64.093	41.916	-1.28907	1.82941e-10	1.87893e-11
genemark-Harm_Chr30-processed-gene-46.24	327.346	220.21	-1.28893	2.50299e-18	1.616e-19
genemark-Harm_Chr28-processed-gene-95.7	2.09	1.383	-1.28811	0.000856703	0.000185032
genemark-Harm_Chr9-processed-gene-98.21	13.77	9.2	-1.28735	1.31969e-10	1.34013e-11
genemark-Harm_Chr30-processed-gene-60.43	46.803	31.43	-1.28674	7.91227e-13	6.86081e-14
genemark-Harm_Chr29-processed-gene-113.12	9.95	6.676	-1.28656	1.87767e-12	1.67571e-13
maker-Harm_Chr4-augustus-gene-66.37	1.903	1.21	-1.28589	0.0372725	0.0115816
genemark-Harm_Chr3-processed-gene-83.10	182.91	123.52	-1.28516	7.85277e-19	4.9563e-20
augustus_masked-Harm_Chr10-processed-gene-55.16	1.106	0.693	-1.2823	0.038789	0.0121201
maker-Harm_Chr19-augustus-gene-51.27	83.303	55.936	-1.28178	3.01858e-15	2.29638e-16
genemark-Harm_Chr16-processed-gene-56.12	42.846	28.483	-1.27995	4.95072e-06	7.84749e-07
genemark-Harm_Chr25-processed-gene-27.17	276.036	187.463	-1.27921	7.81296e-18	5.18565e-19
augustus_masked-Harm_Chr16-processed-gene-56.19	31.43	18.966	-1.27851	0.0209796	0.0060892
genemark-Harm_Chr8-processed-gene-46.29	18.043	12.016	-1.27791	2.19777e-08	2.6979e-09
maker-Harm_Chr3-augustus-gene-8.32	1043.11	705.5	-1.27695	1.00739e-19	6.16128e-21
maker-Harm_Chr19-augustus-gene-51.26	126.81	85.433	-1.27585	1.04337e-16	7.35556e-18
augustus_masked-Harm_Chr26-processed-gene-7.0	254.726	172.3	-1.27406	7.60926e-17	5.3093e-18
genemark-Harm_Chr15-processed-gene-32.9	66.51	45.01	-1.274	2.71992e-18	1.76393e-19
maker-Harm_Un001-augustus-gene-16.33	3098.17	2073.37	-1.27393	8.98428e-25	4.44142e-26
maker-Harm_Chr14-augustus-gene-24.17	36.803	24.363	-1.27095	1.04259e-06	1.51077e-07
genemark-Harm_Chr13-processed-gene-31.6	108.246	73.96	-1.26852	1.20254e-07	1.56932e-08
genemark-Harm_Chr22-processed-gene-19.6	6.236	4.126	-1.26783	0.00309573	0.000742788
genemark-Harm_Chr2-processed-gene-59.10	3.216	2.063	-1.26747	0.0214317	0.00623903
genemark-Harm_Chr10-processed-gene-65.24	8.163	5.29	-1.26686	0.00113247	0.000250248
maker-Harm_Chr8-augustus-gene-72.41	19.53	13.14	-1.26524	5.07046e-06	8.05195e-07
augustus_masked-Harm_Chr2-processed-gene-62.10	106.036	72.666	-1.26276	7.72531e-15	5.9662e-16
genemark-Harm_Chr7-processed-gene-1.9	2.733	1.826	-1.26022	0.00646239	0.00165161
maker-Harm_Chr4-augustus-gene-73.30	27.383	18.786	-1.25922	1.38518e-16	9.84547e-18
genemark-Harm_Chr13-processed-gene-101.5	34.8	23.2	-1.2584	1.38868e-06	2.05246e-07
genemark-Harm_Chr15-processed-gene-62.14	19.573	13.416	-1.25617	1.6017e-10	1.63463e-11
genemark-Harm_Chr17-processed-gene-120.25	122.863	85.07	-1.25592	3.36554e-10	3.54678e-11
maker-Harm_Chr22-augustus-gene-52.35	745.24	495.323	-1.25481	5.85214e-22	3.18106e-23
maker-Harm_Chr22-augustus-gene-13.29	1494.05	1024.85	-1.25209	1.94922e-16	1.39956e-17
maker-Harm_Chr23-augustus-gene-97.20	550.73	372.943	-1.25206	6.36151e-24	3.22312e-25
maker-Harm_Chr8-augustus-gene-1.29	22.326	15.38	-1.25185	1.97762e-08	2.42336e-09
augustus_masked-Harm_Chr31-processed-gene-14.9	11.153	7.403	-1.24982	2.27368e-05	3.87066e-06
genemark-Harm_Un002-processed-gene-1.23	12.14	8.313	-1.24976	1.3436e-10	1.36539e-11
maker-Harm_Chr26-augustus-gene-105.92	16.893	11.44	-1.24714	0.000186145	3.57947e-05
genemark-Harm_Chr18-processed-gene-78.32	8.19	5.49	-1.2466	0.000527873	0.000109961
augustus_masked-Harm_Chr11-processed-gene-25.0	14.723	9.963	-1.24518	8.8846e-05	1.63082e-05
genemark-Harm_Chr16-processed-gene-83.20	53.503	36.7	-1.24261	1.38026e-12	1.21682e-13
genemark-Harm_Chr3-processed-gene-83.14	2019.67	1397.79	-1.24059	4.40107e-19	2.74077e-20
maker-Harm_Chr17-augustus-gene-98.11	11.556	8.016	-1.2404	3.67298e-07	5.06444e-08
maker-Harm_Chr3-augustus-gene-83.47	38.38	26.466	-1.23988	5.17429e-13	4.43425e-14
maker-Harm_Chr10-augustus-gene-58.32	20.876	14.446	-1.23946	6.27026e-10	6.75315e-11
maker-Harm_Chr5-augustus-gene-42.10	159.883	111.333	-1.23917	7.14199e-16	5.2469e-17
augustus_masked-Harm_Chr9-processed-gene-15.5	53.436	36.6	-1.23854	6.54121e-11	6.50523e-12
maker-Harm_Chr23-augustus-gene-1.33	4.05	2.783	-1.23825	6.49963e-05	1.1714e-05
maker-Harm_Chr1-augustus-gene-142.18	5.183	3.523	-1.23776	0.000130351	2.45117e-05
augustus_masked-Harm_Chr25-processed-gene-12.0	34.71	23.503	-1.2369	3.79631e-07	5.23998e-08
maker-Harm_Chr26-augustus-gene-105.101	60.106	41.986	-1.23673	4.45872e-12	4.07597e-13
maker-Harm_Chr1-augustus-gene-112.41	8.673	5.893	-1.23523	0.000310376	6.20033e-05
augustus_masked-Harm_Chr30-processed-gene-1.15	1.236	0.853	-1.23492	9.61558e-05	1.77404e-05
maker-Harm_Chr9-augustus-gene-20.19	141.246	98.143	-1.23374	2.58838e-22	1.39011e-23
genemark-Harm_Chr9-processed-gene-82.3	8.633	5.983	-1.23352	9.73466e-09	1.15694e-09
genemark-Harm_Chr4-processed-gene-82.27	312.676	219.29	-1.23273	2.37422e-18	1.53115e-19
genemark-Harm_Chr24-processed-gene-39.4	9.21	6.453	-1.23208	2.11146e-09	2.37341e-10
maker-Harm_Chr10-augustus-gene-74.17	17.553	12.22	-1.23006	2.88801e-06	4.45659e-07
genemark-Harm_Chr23-processed-gene-21.5	53.123	36.696	-1.22612	1.46838e-11	1.39334e-12
maker-Harm_Chr25-augustus-gene-58.60	9.316	6.373	-1.22529	9.15019e-05	1.68155e-05
augustus_masked-Harm_Chr19-processed-gene-26.11	8.756	6.09	-1.22431	2.48143e-05	4.24767e-06
genemark-Harm_Chr1-processed-gene-132.15	37.513	26.36	-1.22153	5.59784e-18	3.69111e-19
maker-Harm_Chr9-augustus-gene-74.24	6.79	4.653	-1.22058	0.000811043	0.000174231
augustus_masked-Harm_Chr29-processed-gene-67.0	29.71	20.416	-1.21982	5.14554e-08	6.50642e-09
genemark-Harm_Chr24-processed-gene-9.29	224.54	156.74	-1.21981	5.05086e-17	3.51323e-18
genemark-Harm_Chr5-processed-gene-7.22	39.3	27.66	-1.2171	4.59919e-12	4.2177e-13
augustus_masked-Harm_Chr13-processed-gene-79.9	12.843	8.796	-1.21662	0.000131264	2.47022e-05
genemark-Harm_Chr9-processed-gene-63.5	55.946	38.98	-1.21451	1.6684e-13	1.38269e-14
augustus_masked-Harm_Chr3-processed-gene-34.2	4506.85	3186.6	-1.21424	4.00625e-18	2.63004e-19
maker-Harm_Chr19-augustus-gene-39.23	15.083	10.693	-1.2135	1.19954e-11	1.13477e-12
genemark-Harm_Chr26-processed-gene-53.8	65.156	46.196	-1.21232	2.94252e-17	2.01479e-18
genemark-Harm_Chr15-processed-gene-83.5	185.223	132.243	-1.21134	3.25933e-14	2.59972e-15
maker-Harm_Chr25-augustus-gene-28.44	104.99	73.313	-1.21125	3.39325e-16	2.46586e-17
maker-Harm_Chr13-augustus-gene-7.20	111.733	78.903	-1.21084	8.19799e-17	5.73788e-18
genemark-Harm_Chr10-processed-gene-126.14	162.026	110.75	-1.20918	1.83989e-09	2.05616e-10
maker-Harm_Chr3-augustus-gene-97.29	2.82	1.903	-1.20821	0.0189887	0.00544675
maker-Harm_Chr15-augustus-gene-90.35	27.296	19.043	-1.20697	6.91395e-08	8.8326e-09
augustus_masked-Harm_Chr18-processed-gene-95.4	2.896	1.95	-1.20532	0.00892501	0.00235787
genemark-Harm_Chr6-processed-gene-31.5	2426.7	1704.56	-1.20412	5.83497e-20	3.52649e-21
genemark-Harm_Chr20-processed-gene-45.11	17.8	12.48	-1.20406	1.07574e-08	1.2855e-09
maker-Harm_Chr5-augustus-gene-13.40	53.523	38.143	-1.20346	1.67178e-15	1.25481e-16
maker-Harm_Chr5-augustus-gene-20.41	53.523	38.143	-1.20346	1.67178e-15	1.25481e-16
genemark-Harm_Chr3-processed-gene-68.9	49.566	34.62	-1.20339	4.30189e-10	4.57092e-11
genemark-Harm_Chr12-processed-gene-2.9	63.12	44.476	-1.20293	5.61622e-10	6.02434e-11
augustus_masked-Harm_Chr7-processed-gene-47.21	31.136	21.313	-1.20247	1.30552e-05	2.14973e-06
genemark-Harm_Chr31-processed-gene-21.18	2.426	1.673	-1.20222	0.0031377	0.000754675
genemark-Harm_Chr10-processed-gene-32.22	1140.49	794.213	-1.20079	2.10699e-17	1.42591e-18
augustus_masked-Harm_Chr17-processed-gene-2.5	121.94	85.423	-1.19998	1.244e-11	1.17773e-12
genemark-Harm_Chr29-processed-gene-56.22	13.576	9.216	-1.19653	0.00611768	0.0015551
augustus_masked-Harm_Chr10-processed-gene-81.5	634.24	453.03	-1.19596	1.58618e-23	8.15134e-25
genemark-Harm_Chr30-processed-gene-13.13	77.08	54.706	-1.19593	2.01469e-15	1.51947e-16
genemark-Harm_Chr7-processed-gene-94.13	1280.63	912.27	-1.19476	3.32649e-20	1.98877e-21
genemark-Harm_Chr23-processed-gene-4.29	19.85	14.116	-1.19457	4.83106e-12	4.44432e-13
maker-Harm_Chr9-augustus-gene-87.19	45.173	31.933	-1.19455	1.91593e-09	2.14807e-10
augustus_masked-Harm_Chr17-processed-gene-97.2	40.606	28.303	-1.19267	2.52334e-06	3.85734e-07
maker-Harm_Chr22-augustus-gene-113.20	71.096	49.69	-1.19265	3.48627e-09	3.97933e-10
maker-Harm_Chr25-augustus-gene-7.24	13.606	9.633	-1.19248	0.000267403	5.27218e-05
maker-Harm_Chr25-augustus-gene-49.15	23.86	17.176	-1.19228	2.48065e-05	4.24454e-06
maker-Harm_Chr4-augustus-gene-62.27	303.233	209.35	-1.19199	6.99599e-12	6.50683e-13
maker-Harm_Chr13-augustus-gene-84.44	41.456	29.196	-1.19161	3.69241e-10	3.89926e-11
maker-Harm_Chr3-augustus-gene-0.48	9.776	6.723	-1.18883	0.00827565	0.0021706
maker-Harm_Chr19-augustus-gene-32.10	0.846	0.58	-1.18795	0.030838	0.00935677
genemark-Harm_Chr17-processed-gene-39.20	41.756	29.976	-1.18432	1.75991e-14	1.38209e-15
maker-Harm_Chr18-augustus-gene-1.66	23.286	16.53	-1.18305	1.73958e-07	2.31549e-08
genemark-Harm_Chr26-processed-gene-33.7	3.376	2.43	-1.1826	7.6987e-10	8.32503e-11
augustus_masked-Harm_Chr3-processed-gene-96.22	183.823	131.283	-1.1817	2.61562e-13	2.1942e-14
genemark-Harm_Chr20-processed-gene-1.4	216.966	156.863	-1.18147	1.37942e-20	8.09719e-22
genemark-Harm_Chr8-processed-gene-81.7	17.25	12.483	-1.18001	3.50133e-07	4.81255e-08
maker-Harm_Chr15-augustus-gene-75.20	51.366	36.57	-1.17847	1.12568e-08	1.346e-09
augustus_masked-Harm_Chr17-processed-gene-120.0	35.493	24.613	-1.17841	2.54571e-05	4.36508e-06
maker-Harm_Chr17-augustus-gene-102.27	50.783	36.51	-1.17662	6.02711e-10	6.47818e-11
genemark-Harm_Chr5-processed-gene-100.24	33.16	23.936	-1.17608	1.35479e-14	1.05708e-15
maker-Harm_Chr25-augustus-gene-28.51	183.76	132.83	-1.17582	2.03147e-17	1.37186e-18
genemark-Harm_Chr10-processed-gene-68.16	22.36	16.24	-1.17523	1.97278e-17	1.32937e-18
genemark-Harm_Chr24-processed-gene-22.9	1467.09	1069.61	-1.17419	2.93926e-14	2.33805e-15
augustus_masked-Harm_Chr15-processed-gene-20.2	69.52	50.2	-1.17357	5.56361e-12	5.15045e-13
genemark-Harm_Chr25-processed-gene-47.18	1.22	0.876	-1.17343	0.000529018	0.000110276
genemark-Harm_Chr16-processed-gene-86.1	20.213	14.626	-1.17338	4.15863e-06	6.52269e-07
maker-Harm_Chr4-augustus-gene-83.41	1034.47	751.413	-1.17305	2.50377e-17	1.70168e-18
maker-Harm_Chr19-augustus-gene-6.39	4.636	3.25	-1.172	0.00261243	0.00061694
maker-Harm_Chr29-augustus-gene-68.31	149.893	105.29	-1.17195	1.28913e-08	1.5489e-09
augustus_masked-Harm_Chr27-processed-gene-18.1	2.246	1.54	-1.17166	0.0361988	0.0112086
genemark-Harm_Chr15-processed-gene-76.8	271.303	199.366	-1.16889	9.67384e-16	7.16996e-17
maker-Harm_Chr7-augustus-gene-8.29	1074.86	776.57	-1.16725	1.02334e-15	7.59951e-17
genemark-Harm_Chr1-processed-gene-63.19	17.91	12.67	-1.16722	0.000286316	5.69482e-05
genemark-Harm_Chr14-processed-gene-64.8	11.596	8.506	-1.16496	7.46556e-09	8.78618e-10
maker-Harm_Chr12-augustus-gene-101.19	14.403	10.246	-1.16482	1.57e-05	2.61136e-06
genemark-Harm_Chr10-processed-gene-118.17	28.16	20.64	-1.16401	7.40422e-14	6.03442e-15
maker-Harm_Chr16-augustus-gene-38.14	2.93	2.076	-1.16322	0.0153035	0.00426561
maker-Harm_Chr13-augustus-gene-52.35	5.31	3.566	-1.16322	0.0261364	0.00779023
genemark-Harm_Chr20-processed-gene-2.11	29.51	20.7	-1.16308	0.000280641	5.57179e-05
augustus_masked-Harm_Chr29-processed-gene-129.9	41.393	29.416	-1.16283	3.0061e-07	4.10575e-08
genemark-Harm_Chr19-processed-gene-38.17	43.656	31.956	-1.1617	2.03102e-16	1.45976e-17
augustus_masked-Harm_Chr15-processed-gene-53.5	77.72	56.85	-1.16115	3.78698e-10	4.00736e-11
maker-Harm_Chr7-augustus-gene-0.62	44.666	32.923	-1.15709	2.62126e-14	2.0794e-15
augustus_masked-Harm_Chr12-processed-gene-123.10	111.236	81.426	-1.15528	2.83727e-18	1.84209e-19
maker-Harm_Chr9-augustus-gene-33.15	3.666	2.673	-1.15449	6.14003e-09	7.16396e-10
genemark-Harm_Chr25-processed-gene-82.8	86.376	63.946	-1.15152	6.39288e-14	5.16854e-15
maker-Harm_Chr22-augustus-gene-52.36	118.246	83.843	-1.15091	1.34974e-06	1.99296e-07
genemark-Harm_Chr17-processed-gene-2.31	6.89	5.033	-1.14984	3.62096e-05	6.311e-06
maker-Harm_Chr26-augustus-gene-19.32	64.66	47.5	-1.14976	0.00092755	0.000201206
augustus_masked-Harm_Chr15-processed-gene-35.8	10.866	7.566	-1.14859	0.00874533	0.00230723
maker-Harm_Chr15-augustus-gene-158.57	29.98	21.776	-1.14795	1.84635e-05	3.11244e-06
augustus_masked-Harm_Chr10-processed-gene-0.0	7.963	5.613	-1.14736	0.00917666	0.00243033
maker-Harm_Chr15-augustus-gene-91.46	39.613	29.35	-1.14684	3.08825e-12	2.79856e-13
augustus_masked-Harm_Chr25-processed-gene-50.3	19.346	14.246	-1.14655	7.30868e-09	8.58568e-10
genemark-Harm_Chr25-processed-gene-14.15	20.68	15.383	-1.14479	4.87e-14	3.91969e-15
maker-Harm_Chr15-augustus-gene-86.26	7.373	5.32	-1.14272	0.000618905	0.000130357
maker-Harm_Chr22-augustus-gene-15.17	9.666	7.06	-1.14248	0.000133292	2.51322e-05
maker-Harm_Chr2-augustus-gene-42.10	3.25	2.41	-1.14206	0.00036225	7.30478e-05
maker-Harm_Chr9-augustus-gene-92.26	48.586	35.993	-1.14188	3.86383e-07	5.34157e-08
genemark-Harm_Chr10-processed-gene-118.11	253.123	188.756	-1.14062	3.54278e-13	2.99505e-14
maker-Harm_Chr8-augustus-gene-98.16	6.776	4.973	-1.13796	0.000257131	5.05663e-05
genemark-Harm_Chr24-processed-gene-6.31	18.34	12.766	-1.13684	0.0320574	0.00979865
genemark-Harm_Chr5-processed-gene-145.0	3.996	2.94	-1.13657	0.000420433	8.59976e-05
augustus_masked-Harm_Chr16-processed-gene-10.7	83.89	62.356	-1.13642	2.72995e-10	2.85325e-11
maker-Harm_Chr14-augustus-gene-107.53	1.94	1.413	-1.13561	0.000205205	3.982e-05
genemark-Harm_Chr9-processed-gene-116.7	5.163	3.773	-1.1346	9.76836e-05	1.80505e-05
maker-Harm_Chr18-augustus-gene-32.27	47.096	34.936	-1.13308	6.07837e-11	6.02734e-12
maker-Harm_Chr28-augustus-gene-81.20	1148.1	857.193	-1.13265	8.56526e-13	7.43942e-14
maker-Harm_Un001-augustus-gene-14.16	8.15	5.9	-1.13261	0.0006349	0.00013414
maker-Harm_Chr29-augustus-gene-28.21	8.15	5.9	-1.13261	0.0006349	0.00013414
maker-Harm_Un001-augustus-gene-13.30	256.02	191.406	-1.13075	1.88521e-16	1.3495e-17
augustus_masked-Harm_Chr6-processed-gene-16.6	27.973	19.423	-1.13074	0.0257168	0.00764283
maker-Harm_Chr8-augustus-gene-57.32	36.14	26.25	-1.12995	5.69415e-06	9.07536e-07
maker-Harm_Chr25-augustus-gene-27.33	5.096	3.773	-1.1289	0.000346552	6.97066e-05
maker-Harm_Chr10-augustus-gene-115.26	6071.69	4368.75	-1.12836	7.33978e-16	5.40283e-17
genemark-Harm_Chr18-processed-gene-38.4	3.563	2.566	-1.12744	0.015154	0.00421078
maker-Harm_Chr9-augustus-gene-84.11	71.323	53.286	-1.12729	5.1026e-10	5.45494e-11
genemark-Harm_Chr29-processed-gene-81.10	36.333	27.176	-1.12583	1.75855e-09	1.96144e-10
maker-Harm_Chr10-augustus-gene-65.28	150.073	113.193	-1.12523	2.48412e-14	1.96522e-15
genemark-Harm_Chr13-processed-gene-101.3	36.016	26.403	-1.12371	7.40259e-06	1.19054e-06
augustus_masked-Harm_Chr21-processed-gene-68.18	23.363	17.356	-1.12287	1.0609e-07	1.37833e-08
augustus_masked-Harm_Chr27-processed-gene-78.44	228.486	168.933	-1.12171	4.66165e-13	3.97468e-14
maker-Harm_Chr15-augustus-gene-87.30	310.996	231.466	-1.12111	1.49625e-16	1.06674e-17
maker-Harm_Chr5-augustus-gene-111.65	61	44.65	-1.12009	2.21637e-07	2.97099e-08
maker-Harm_Chr25-augustus-gene-4.20	12.013	8.996	-1.11986	7.07028e-07	1.00353e-07
maker-Harm_Chr16-augustus-gene-75.33	68.666	51.696	-1.1196	1.08757e-12	9.53278e-14
genemark-Harm_Chr19-processed-gene-67.8	9.163	6.91	-1.11878	5.84895e-07	8.22138e-08
maker-Harm_Chr22-augustus-gene-70.23	13.776	10.07	-1.11868	0.000275922	5.46213e-05
genemark-Harm_Chr7-processed-gene-56.4	359.43	270.526	-1.11844	2.96191e-17	2.0302e-18
genemark-Harm_Chr5-processed-gene-85.23	3.96	3	-1.11689	2.22386e-07	2.98264e-08
maker-Harm_Chr16-augustus-gene-62.22	57.863	41.873	-1.11661	6.16355e-06	9.8458e-07
maker-Harm_Chr12-augustus-gene-3.38	35.803	26.693	-1.11517	1.29802e-07	1.69823e-08
genemark-Harm_Chr4-processed-gene-96.29	3.62	2.7	-1.11422	0.000730751	0.000156189
genemark-Harm_Chr7-processed-gene-60.10	7.746	5.79	-1.1141	0.00578893	0.00146567
genemark-Harm_Chr14-processed-gene-101.5	88.523	66.893	-1.11295	2.20556e-12	1.9811e-13
maker-Harm_Chr19-augustus-gene-52.30	111.65	84.546	-1.11077	2.23178e-18	1.43444e-19
augustus_masked-Harm_Chr17-processed-gene-18.6	13.113	9.763	-1.11055	7.94161e-07	1.13711e-07
maker-Harm_Chr26-augustus-gene-105.90	17.766	13.52	-1.11022	3.16176e-09	3.60207e-10
genemark-Harm_Chr9-processed-gene-95.28	4.316	3.25	-1.10944	2.40155e-05	4.10398e-06
genemark-Harm_Chr1-processed-gene-120.6	1.996	1.47	-1.10939	0.00781044	0.00203571
maker-Harm_Chr10-augustus-gene-116.31	27.556	20.453	-1.10881	1.84889e-06	2.77469e-07
genemark-Harm_Chr9-processed-gene-109.6	12.72	9.556	-1.10603	2.5881e-07	3.49739e-08
genemark-Harm_Chr5-processed-gene-44.10	2.796	2.08	-1.10549	0.00617842	0.00157233
genemark-Harm_Chr22-processed-gene-16.10	41.123	31.086	-1.10514	4.93213e-11	4.84788e-12
maker-Harm_Chr6-augustus-gene-11.16	4.526	3.393	-1.10501	0.00287288	0.000684118
maker-Harm_Chr12-augustus-gene-64.22	861.156	647.083	-1.10458	1.82824e-16	1.3074e-17
maker-Harm_Chr13-augustus-gene-48.38	32.92	24.806	-1.10457	3.28762e-10	3.46228e-11
genemark-Harm_Chr21-processed-gene-127.3	123.903	94.683	-1.10372	4.14975e-12	3.79052e-13
augustus_masked-Harm_Chr8-processed-gene-65.11	41.213	30.38	-1.10284	9.01191e-06	1.46111e-06
augustus_masked-Harm_Chr8-processed-gene-48.16	3.79	2.836	-1.1019	0.0035531	0.00086333
maker-Harm_Chr3-augustus-gene-33.26	14.843	10.933	-1.10162	0.00328427	0.000792304
maker-Harm_Chr5-augustus-gene-111.53	8.453	6.283	-1.10158	0.00453733	0.00112415
genemark-Harm_Chr8-processed-gene-82.21	151.783	112.016	-1.10091	3.57385e-07	4.9174e-08
maker-Harm_Chr15-augustus-gene-136.18	8.4	6.283	-1.10079	0.000122513	2.29579e-05
genemark-Harm_Chr20-processed-gene-65.15	389.43	297.456	-1.09995	5.55944e-18	3.66176e-19
maker-Harm_Chr16-augustus-gene-70.33	165.516	122.133	-1.09929	2.09232e-10	2.16865e-11
genemark-Harm_Chr20-processed-gene-9.2	19.163	14.736	-1.09878	2.71466e-09	3.08287e-10
maker-Harm_Chr31-augustus-gene-53.20	28.916	21.866	-1.09718	1.0418e-06	1.50886e-07
genemark-Harm_Chr1-processed-gene-94.22	183.166	141.373	-1.09542	2.60901e-12	2.34917e-13
genemark-Harm_Chr31-processed-gene-33.5	7.353	5.533	-1.09193	0.000375035	7.58973e-05
maker-Harm_Chr3-augustus-gene-73.22	21.066	15.433	-1.09109	0.0073894	0.00191474
maker-Harm_Chr17-augustus-gene-3.25	81.893	62.066	-1.09053	4.46559e-10	4.75131e-11
genemark-Harm_Chr13-processed-gene-101.4	114.736	88.003	-1.08802	5.42328e-14	4.36892e-15
genemark-Harm_Chr25-processed-gene-77.10	66.963	51.89	-1.08609	3.2813e-12	2.98063e-13
augustus_masked-Harm_Chr3-processed-gene-94.31	184.19	142.36	-1.08586	1.49156e-11	1.4175e-12
augustus_masked-Harm_Chr5-processed-gene-28.5	367.573	283.37	-1.08584	1.23275e-16	8.74417e-18
genemark-Harm_Chr10-processed-gene-33.20	20.843	15.866	-1.0856	5.89708e-08	7.49086e-09
genemark-Harm_Chr21-processed-gene-21.13	8.513	6.563	-1.08535	2.02135e-06	3.05631e-07
maker-Harm_Chr4-augustus-gene-58.33	29.343	21.636	-1.08515	0.00159184	0.00036155
genemark-Harm_Chr17-processed-gene-70.6	4.336	3.34	-1.0841	1.04385e-05	1.70297e-06
maker-Harm_Chr10-augustus-gene-125.29	3.663	2.81	-1.08383	2.85484e-06	4.39715e-07
maker-Harm_Chr5-augustus-gene-109.18	10.783	8.293	-1.08334	1.90601e-08	2.32733e-09
maker-Harm_Chr9-augustus-gene-121.28	283.453	220.893	-1.08326	2.14333e-12	1.92056e-13
genemark-Harm_Chr24-processed-gene-42.14	119.96	91.94	-1.07991	1.47318e-12	1.2998e-13
maker-Harm_Chr30-augustus-gene-60.49	577.766	442.083	-1.07959	8.26699e-05	1.51027e-05
maker-Harm_Chr4-augustus-gene-18.11	127.03	98.17	-1.07948	5.17859e-12	4.78652e-13
maker-Harm_Chr6-augustus-gene-59.13	15.976	12.32	-1.07948	1.28954e-09	1.41685e-10
genemark-Harm_Chr1-processed-gene-11.14	1.076	0.816	-1.07937	0.0154291	0.00430796
maker-Harm_Chr20-augustus-gene-49.29	33.616	25.493	-1.07872	4.74872e-06	7.50322e-07
genemark-Harm_Chr20-processed-gene-12.9	28.743	22.356	-1.07795	2.35925e-09	2.65877e-10
maker-Harm_Chr29-augustus-gene-60.22	388.843	300.266	-1.07757	5.74174e-13	4.94963e-14
genemark-Harm_Chr12-processed-gene-34.8	9.593	7.383	-1.07673	5.184e-08	6.5588e-09
genemark-Harm_Chr11-processed-gene-13.15	37.983	29.32	-1.076	2.59155e-06	3.96535e-07
maker-Harm_Chr4-augustus-gene-105.24	251.423	192.783	-1.07597	1.12552e-13	9.27071e-15
maker-Harm_Chr25-augustus-gene-24.18	21.55	16.353	-1.07479	0.000100019	1.85255e-05
maker-Harm_Chr5-augustus-gene-33.28	17.25	12.516	-1.07464	0.0263702	0.00786373
maker-Harm_Chr12-augustus-gene-89.30	201.206	154.33	-1.07461	1.74002e-12	1.55035e-13
genemark-Harm_Chr1-processed-gene-94.18	8.496	6.493	-1.07443	0.00083783	0.000180653
maker-Harm_Chr28-augustus-gene-40.28	67.686	51.92	-1.0734	4.14526e-10	4.39248e-11
genemark-Harm_Chr2-processed-gene-45.15	2.28	1.773	-1.07274	0.00241384	0.000567469
maker-Harm_Chr6-augustus-gene-16.37	232.876	176.393	-1.07034	2.37192e-10	2.4739e-11
maker-Harm_Chr19-augustus-gene-45.20	14.1	10.933	-1.06981	2.11774e-05	3.59138e-06
maker-Harm_Chr29-augustus-gene-71.41	563.46	440.593	-1.06907	6.41337e-14	5.18974e-15
maker-Harm_Chr5-augustus-gene-61.29	79.426	62.14	-1.0684	3.12142e-14	2.48746e-15
maker-Harm_Chr19-augustus-gene-20.27	11.143	8.693	-1.06788	7.34611e-05	1.33087e-05
maker-Harm_Un003-augustus-gene-1.46	3.386	2.643	-1.06774	3.4751e-06	5.41035e-07
maker-Harm_Chr19-augustus-gene-24.9	59.07	46.01	-1.06656	7.24754e-10	7.82667e-11
genemark-Harm_Chr12-processed-gene-84.12	39.75	30.956	-1.06543	5.15058e-11	5.07379e-12
genemark-Harm_Chr24-processed-gene-10.26	18.683	14.646	-1.06445	7.58654e-08	9.73577e-09
maker-Harm_Chr6-augustus-gene-111.22	66.856	52.08	-1.0644	3.04903e-11	2.96385e-12
genemark-Harm_Un002-processed-gene-0.21	4.146	3.223	-1.06431	0.00148108	0.000334572
genemark-Harm_Chr3-processed-gene-92.10	21.96	16.593	-1.06384	0.00415614	0.00102249
genemark-Harm_Chr28-processed-gene-62.15	62.69	49.223	-1.06294	1.95294e-10	2.01429e-11
genemark-Harm_Chr15-processed-gene-109.13	23.313	18.143	-1.06252	3.16328e-07	4.33188e-08
maker-Harm_Chr24-augustus-gene-16.45	7.01	5.443	-1.06211	0.000136666	2.58375e-05
maker-Harm_Chr20-augustus-gene-37.34	4.69	3.573	-1.06077	0.00845005	0.00222199
genemark-Harm_Chr5-processed-gene-44.5	11.31	8.91	-1.06065	8.2319e-08	1.05878e-08
maker-Harm_Chr4-augustus-gene-14.21	124.886	96.42	-1.05894	1.58848e-09	1.76485e-10
genemark-Harm_Chr8-processed-gene-106.16	8.826	6.93	-1.05891	3.6983e-06	5.76588e-07
maker-Harm_Chr12-augustus-gene-5.32	1.833	1.393	-1.05876	0.0302736	0.00916797
genemark-Harm_Chr22-processed-gene-52.13	27.79	20.596	-1.05826	0.00958851	0.00255398
augustus_masked-Harm_Chr13-processed-gene-22.8	15.44	12.03	-1.05524	1.37616e-05	2.26903e-06
maker-Harm_Chr10-augustus-gene-80.23	168.776	127.973	-1.05473	1.04056e-09	1.13575e-10
augustus_masked-Harm_Chr17-processed-gene-2.4	36.32	27.566	-1.05128	0.000668399	0.000141556
augustus_masked-Harm_Chr4-processed-gene-104.11	0.94	0.74	-1.05106	0.00220958	0.000514171
maker-Harm_Chr3-augustus-gene-0.50	1.393	1.046	-1.04843	0.0479999	0.0154777
maker-Harm_Chr23-augustus-gene-121.100	135.09	107.003	-1.04722	1.30719e-14	1.01805e-15
maker-Harm_Chr25-augustus-gene-9.38	21.16	16.67	-1.04686	1.34233e-07	1.76147e-08
genemark-Harm_Chr27-processed-gene-79.23	2.4	1.86	-1.04656	0.0202008	0.00582366
genemark-Harm_Chr5-processed-gene-123.10	7.936	6.096	-1.04631	0.00589909	0.00149569
genemark-Harm_Chr9-processed-gene-121.14	11.16	8.753	-1.04524	7.57223e-05	1.37512e-05
genemark-Harm_Chr5-processed-gene-142.5	32.753	26.016	-1.04381	1.79085e-06	2.68056e-07
maker-Harm_Chr22-augustus-gene-119.54	78.066	61.57	-1.04361	9.96125e-10	1.08437e-10
maker-Harm_Chr21-augustus-gene-14.24	16.67	12.893	-1.0433	7.89946e-05	1.43912e-05
genemark-Harm_Chr8-processed-gene-73.16	5.663	4.456	-1.04281	0.00241059	0.00056653
genemark-Harm_Chr26-processed-gene-105.53	13.053	10.27	-1.04193	0.000405654	8.25049e-05
genemark-Harm_Chr5-processed-gene-164.19	77.77	61.893	-1.041	2.99589e-08	3.72101e-09
genemark-Harm_Chr10-processed-gene-63.23	255.243	204.516	-1.04068	1.98647e-15	1.49388e-16
maker-Harm_Chr7-augustus-gene-61.35	21.223	16.443	-1.03974	0.000859733	0.000185749
maker-Harm_Chr29-augustus-gene-42.23	1284.76	1028.11	-1.03514	4.17146e-13	3.55069e-14
genemark-Harm_Chr20-processed-gene-39.14	292.94	235.043	-1.03496	2.94438e-13	2.47425e-14
maker-Harm_Chr17-augustus-gene-120.29	49.436	38.78	-1.03473	4.11499e-05	7.22863e-06
maker-Harm_Chr1-augustus-gene-81.17	7.4	5.883	-1.03458	0.000153508	2.91884e-05
genemark-Harm_Chr30-processed-gene-6.2	11.856	9.323	-1.03454	0.000105401	1.95605e-05
maker-Harm_Chr17-augustus-gene-100.33	72.626	57.566	-1.03411	8.79032e-10	9.5309e-11
maker-Harm_Chr28-augustus-gene-102.46	5.74	4.553	-1.033	0.00476699	0.00118623
genemark-Harm_Chr28-processed-gene-23.7	1267.97	1016.66	-1.03219	3.73209e-13	3.1632e-14
maker-Harm_Chr6-augustus-gene-16.27	50.823	40.436	-1.03198	1.28954e-09	1.41618e-10
maker-Harm_Chr17-augustus-gene-0.29	4.25	3.286	-1.03013	0.0323407	0.00989228
augustus_masked-Harm_Chr31-processed-gene-67.4	104.766	84.026	-1.02648	9.55335e-15	7.39182e-16
maker-Harm_Chr19-augustus-gene-31.28	303.666	243.443	-1.0262	4.66539e-13	3.98125e-14
maker-Harm_Chr16-augustus-gene-39.11	3.21	2.52	-1.02584	0.00575631	0.00145533
genemark-Harm_Chr3-processed-gene-33.19	15.156	11.993	-1.02526	0.000204058	3.95385e-05
maker-Harm_Chr16-augustus-gene-70.34	1.673	1.29	-1.02453	0.0238868	0.00703672
genemark-Harm_Chr16-processed-gene-3.30	141.91	112.31	-1.02441	2.00225e-06	3.02453e-07
maker-Harm_Chr6-augustus-gene-0.30	42.986	33.776	-1.02359	1.01899e-06	1.47509e-07
maker-Harm_Chr5-augustus-gene-108.35	5	3.933	-1.02299	0.0180512	0.00514126
maker-Harm_Chr18-augustus-gene-30.48	134.373	107.296	-1.02258	1.51352e-09	1.68036e-10
augustus_masked-Harm_Chr29-processed-gene-86.2	16.023	12.59	-1.02236	0.00149695	0.000338591
genemark-Harm_Chr8-processed-gene-70.4	47.74	38.67	-1.02135	7.43054e-13	6.43234e-14
maker-Harm_Chr12-augustus-gene-98.36	55.476	42.923	-1.02128	0.000159771	3.04716e-05
maker-Harm_Un001-augustus-gene-11.24	18.11	14.396	-1.02037	3.50742e-05	6.10041e-06
genemark-Harm_Chr18-processed-gene-78.39	23.486	18.936	-1.01824	0.000398407	8.10022e-05
maker-Harm_Chr15-augustus-gene-108.62	41.666	33.7	-1.01731	8.21891e-08	1.05651e-08
augustus_masked-Harm_Chr17-processed-gene-97.0	27.136	21.67	-1.01729	1.26312e-07	1.65112e-08
maker-Harm_Chr25-augustus-gene-39.52	144.973	117.34	-1.01665	1.39387e-09	1.53955e-10
augustus_masked-Harm_Chr4-processed-gene-93.2	25.286	20.266	-1.01648	1.73035e-07	2.30195e-08
maker-Harm_Chr29-augustus-gene-133.52	4.84	3.863	-1.01408	2.68264e-05	4.61346e-06
maker-Harm_Chr29-augustus-gene-67.44	40.993	32.12	-1.01346	2.59079e-05	4.44425e-06
augustus_masked-Harm_Chr1-processed-gene-64.2	19.536	15.893	-1.01262	7.02972e-09	8.23254e-10
maker-Harm_Chr13-augustus-gene-46.38	360.286	292.836	-1.0109	1.78977e-13	1.49052e-14
genemark-Harm_Chr30-processed-gene-52.3	2.106	1.67	-1.01065	0.0329037	0.010076
maker-Harm_Chr5-augustus-gene-4.25	37.006	30.31	-1.01052	4.96043e-11	4.87929e-12
augustus_masked-Harm_Chr7-processed-gene-0.17	120.456	92.713	-1.01001	0.000169865	3.25074e-05
genemark-Harm_Chr22-processed-gene-59.10	37.673	30.48	-1.00904	2.41801e-08	2.97351e-09
augustus_masked-Harm_Chr22-processed-gene-35.2	5.65	4.466	-1.00879	0.0153615	0.00428624
genemark-Harm_Chr25-processed-gene-91.30	6.88	5.373	-1.00837	0.0260047	0.00774345
genemark-Harm_Chr26-processed-gene-23.19	51.566	41.816	-1.00726	1.34644e-06	1.98517e-07
maker-Harm_Chr25-augustus-gene-5.27	7.453	6.096	-1.00653	0.000251034	4.92948e-05
maker-Harm_Chr29-augustus-gene-33.27	161.933	130.786	-1.00498	1.34929e-12	1.18756e-13
maker-Harm_Chr23-augustus-gene-91.28	769.933	622.78	-1.00255	1.35704e-14	1.05982e-15
genemark-Harm_Chr25-processed-gene-5.19	46.07	37.85	-1.00194	2.92857e-10	3.06932e-11
genemark-Harm_Chr11-processed-gene-50.22	6.473	5.146	-1.00189	0.00829217	0.00217688
augustus_masked-Harm_Chr7-processed-gene-0.21	284.4	234.013	-1.00184	1.72884e-09	1.92705e-10
maker-Harm_Chr25-augustus-gene-42.37	63.25	51.876	-1.0001	7.95582e-11	7.95236e-12

## Sheet: Up_KEGG
Pathway ID	Pathway Name	Level 1	Level 2	Term Candidate Gene Num	Total Candidate Gene Num	Term Gene Num	Total Gene Num	Rich Ratio	P value	Q value
ko03008	Ribosome biogenesis in eukaryotes	Genetic Information Processing	Translation	37	582	149	7779	0.248322	3.52536e-11	8.03783e-09
ko04144	Endocytosis	Cellular Processes	Transport and catabolism	42	582	264	7779	0.159091	1.97699e-06	0.000216168
ko04624	Toll and Imd signaling pathway	Organismal Systems	Immune system	28	582	146	7779	0.191781	2.84431e-06	0.000216168
ko04621	NOD-like receptor signaling pathway	Organismal Systems	Immune system	23	582	111	7779	0.207207	5.74056e-06	0.000327212
ko04064	NF-kappa B signaling pathway	Environmental Information Processing	Signal transduction	11	582	36	7779	0.305556	3.99156e-05	0.00182015
ko04137	Mitophagy - animal	Cellular Processes	Transport and catabolism	12	582	51	7779	0.235294	0.00029065	0.0110447
ko04620	Toll-like receptor signaling pathway	Organismal Systems	Immune system	14	582	70	7779	0.2	0.000564894	0.0181123
ko04210	Apoptosis	Cellular Processes	Cell growth and death	24	582	158	7779	0.151899	0.000635519	0.0181123
ko04660	T cell receptor signaling pathway	Organismal Systems	Immune system	15	582	87	7779	0.172414	0.00181391	0.0430857
ko00562	Inositol phosphate metabolism	Metabolism	Carbohydrate metabolism	17	582	105	7779	0.161905	0.00188973	0.0430857
ko04071	Sphingolipid signaling pathway	Environmental Information Processing	Signal transduction	21	582	147	7779	0.142857	0.00294316	0.0610037
ko04668	TNF signaling pathway	Environmental Information Processing	Signal transduction	13	582	77	7779	0.168831	0.0043164	0.0820116
ko04070	Phosphatidylinositol signaling system	Environmental Information Processing	Signal transduction	20	582	149	7779	0.134228	0.00741511	0.120859
ko04722	Neurotrophin signaling pathway	Organismal Systems	Nervous system	18	582	130	7779	0.138462	0.00786221	0.120859
ko04218	Cellular senescence	Cellular Processes	Cell growth and death	21	582	160	7779	0.13125	0.00795127	0.120859
ko04072	Phospholipase D signaling pathway	Environmental Information Processing	Signal transduction	19	582	143	7779	0.132867	0.00992383	0.136886
ko04013	MAPK signaling pathway - fly	Environmental Information Processing	Signal transduction	23	582	185	7779	0.124324	0.0107081	0.136886
ko04130	SNARE interactions in vesicular transport	Genetic Information Processing	Folding, sorting and degradation	6	582	26	7779	0.230769	0.0108068	0.136886
ko04623	Cytosolic DNA-sensing pathway	Organismal Systems	Immune system	11	582	68	7779	0.161765	0.0114628	0.137553
ko04666	Fc gamma R-mediated phagocytosis	Organismal Systems	Immune system	17	582	129	7779	0.131783	0.0153849	0.175387
ko00565	Ether lipid metabolism	Metabolism	Lipid metabolism	7	582	37	7779	0.189189	0.0181464	0.196932
ko04658	Th1 and Th2 cell differentiation	Organismal Systems	Immune system	11	582	73	7779	0.150685	0.0190022	0.196932
ko04390	Hippo signaling pathway	Environmental Information Processing	Signal transduction	17	582	133	7779	0.12782	0.0203016	0.198132
ko00232	Caffeine metabolism	Metabolism	Biosynthesis of other secondary metabolites	7	582	38	7779	0.184211	0.0208561	0.198132
ko04341	Hedgehog signaling pathway - fly	Environmental Information Processing	Signal transduction	8	582	47	7779	0.170213	0.0218946	0.199679
ko04380	Osteoclast differentiation	Organismal Systems	Development	12	582	85	7779	0.141176	0.0236202	0.207131
ko04012	ErbB signaling pathway	Environmental Information Processing	Signal transduction	13	582	96	7779	0.135417	0.0259296	0.218961
ko04340	Hedgehog signaling pathway	Environmental Information Processing	Signal transduction	8	582	49	7779	0.163265	0.0275638	0.224448
ko04662	B cell receptor signaling pathway	Organismal Systems	Immune system	10	582	68	7779	0.147059	0.0287806	0.226275
ko04010	MAPK signaling pathway	Environmental Information Processing	Signal transduction	25	582	226	7779	0.110619	0.0307555	0.233742
ko04215	Apoptosis - multiple species	Cellular Processes	Cell growth and death	5	582	25	7779	0.2	0.0350236	0.257593
ko04320	Dorso-ventral axis formation	Organismal Systems	Development	16	582	134	7779	0.119403	0.0415726	0.286122
ko04350	TGF-beta signaling pathway	Environmental Information Processing	Signal transduction	8	582	53	7779	0.150943	0.0417892	0.286122
ko04062	Chemokine signaling pathway	Organismal Systems	Immune system	19	582	167	7779	0.113772	0.043138	0.286122
ko04927	Cortisol synthesis and secretion	Organismal Systems	Endocrine system	10	582	73	7779	0.136986	0.0441718	0.286122
ko04919	Thyroid hormone signaling pathway	Organismal Systems	Endocrine system	22	582	201	7779	0.109453	0.0451772	0.286122
ko04725	Cholinergic synapse	Organismal Systems	Nervous system	16	582	136	7779	0.117647	0.0466239	0.287304
ko04625	C-type lectin receptor signaling pathway	Organismal Systems	Immune system	10	582	75	7779	0.133333	0.0516499	0.309899
ko03040	Spliceosome	Genetic Information Processing	Transcription	23	582	216	7779	0.106481	0.0534768	0.312633
ko00600	Sphingolipid metabolism	Metabolism	Lipid metabolism	14	582	119	7779	0.117647	0.0600217	0.341162
ko04622	RIG-I-like receptor signaling pathway	Organismal Systems	Immune system	5	582	29	7779	0.172414	0.0613494	0.341162
ko04150	mTOR signaling pathway	Environmental Information Processing	Signal transduction	19	582	176	7779	0.107955	0.0665927	0.361503
ko04214	Apoptosis - fly	Cellular Processes	Cell growth and death	12	582	101	7779	0.118812	0.0732594	0.387687
ko00472	D-Arginine and D-ornithine metabolism	Metabolism	Metabolism of other amino acids	1	582	1	7779	1	0.0748168	0.387687
ko04391	Hippo signaling pathway - fly	Environmental Information Processing	Signal transduction	17	582	158	7779	0.107595	0.0814548	0.404876
ko00450	Selenocompound metabolism	Metabolism	Metabolism of other amino acids	3	582	14	7779	0.214286	0.0816856	0.404876
ko03450	Non-homologous end-joining	Genetic Information Processing	Replication and repair	4	582	23	7779	0.173913	0.0882971	0.428335
ko04014	Ras signaling pathway	Environmental Information Processing	Signal transduction	22	582	218	7779	0.100917	0.0914991	0.433366
ko04115	p53 signaling pathway	Cellular Processes	Cell growth and death	9	582	73	7779	0.123288	0.0931357	0.433366
ko04550	Signaling pathways regulating pluripotency of stem cells	Cellular Processes	Cellular community - eukaryotes	14	582	128	7779	0.109375	0.0963961	0.439566
ko04664	Fc epsilon RI signaling pathway	Organismal Systems	Immune system	8	582	64	7779	0.125	0.103046	0.460678
ko04370	VEGF signaling pathway	Environmental Information Processing	Signal transduction	7	582	54	7779	0.12963	0.10595	0.462341
ko04960	Aldosterone-regulated sodium reabsorption	Organismal Systems	Excretory system	6	582	44	7779	0.136364	0.107474	0.462341
ko04979	Cholesterol metabolism	Organismal Systems	Digestive system	12	582	110	7779	0.109091	0.119144	0.494334
ko04360	Axon guidance	Organismal Systems	Development	17	582	167	7779	0.101796	0.119247	0.494334
ko00564	Glycerophospholipid metabolism	Metabolism	Lipid metabolism	16	582	156	7779	0.102564	0.121887	0.496253
ko01040	Biosynthesis of unsaturated fatty acids	Metabolism	Lipid metabolism	8	582	67	7779	0.119403	0.12554	0.502161
ko04810	Regulation of actin cytoskeleton	Cellular Processes	Cell motility	24	582	253	7779	0.0948617	0.134493	0.528695
ko04060	Cytokine-cytokine receptor interaction	Environmental Information Processing	Signaling molecules and interaction	4	582	27	7779	0.148148	0.139006	0.529714
ko04657	IL-17 signaling pathway	Organismal Systems	Immune system	10	582	91	7779	0.10989	0.141061	0.529714
ko04122	Sulfur relay system	Genetic Information Processing	Folding, sorting and degradation	2	582	9	7779	0.222222	0.141807	0.529714
ko00311	Penicillin and cephalosporin biosynthesis	Metabolism	Biosynthesis of other secondary metabolites	1	582	2	7779	0.5	0.144045	0.529714
ko04068	FoxO signaling pathway	Environmental Information Processing	Signal transduction	15	582	150	7779	0.1	0.152049	0.550272
ko04961	Endocrine and other factor-regulated calcium reabsorption	Organismal Systems	Excretory system	6	582	49	7779	0.122449	0.156948	0.559126
ko04917	Prolactin signaling pathway	Organismal Systems	Endocrine system	10	582	94	7779	0.106383	0.163589	0.573819
ko04977	Vitamin digestion and absorption	Organismal Systems	Digestive system	8	582	72	7779	0.111111	0.168152	0.580888
ko03440	Homologous recombination	Genetic Information Processing	Replication and repair	5	582	40	7779	0.125	0.176256	0.597536
ko04211	Longevity regulating pathway	Organismal Systems	Aging	12	582	119	7779	0.10084	0.178212	0.597536
ko04142	Lysosome	Cellular Processes	Transport and catabolism	20	582	218	7779	0.0917431	0.199228	0.658317
ko00524	Neomycin, kanamycin and gentamicin biosynthesis	Metabolism	Biosynthesis of other secondary metabolites	1	582	3	7779	0.333333	0.208101	0.677816
ko04650	Natural killer cell mediated cytotoxicity	Organismal Systems	Immune system	8	582	77	7779	0.103896	0.216412	0.694956
ko04925	Aldosterone synthesis and secretion	Organismal Systems	Endocrine system	13	582	138	7779	0.0942029	0.231853	0.734202
ko04962	Vasopressin-regulated water reabsorption	Organismal Systems	Excretory system	4	582	34	7779	0.117647	0.247536	0.753459
ko02010	ABC transporters	Environmental Information Processing	Membrane transport	8	582	80	7779	0.1	0.247616	0.753459
ko04140	Autophagy - animal	Cellular Processes	Transport and catabolism	24	582	276	7779	0.0869565	0.247848	0.753459
ko03013	RNA transport	Genetic Information Processing	Translation	29	582	341	7779	0.085044	0.25937	0.762009
ko04915	Estrogen signaling pathway	Organismal Systems	Endocrine system	14	582	154	7779	0.0909091	0.261612	0.762009
ko04910	Insulin signaling pathway	Organismal Systems	Endocrine system	18	582	204	7779	0.0882353	0.265531	0.762009
ko00471	D-Glutamine and D-glutamate metabolism	Metabolism	Metabolism of other amino acids	1	582	4	7779	0.25	0.267371	0.762009
ko00785	Lipoic acid metabolism	Metabolism	Metabolism of cofactors and vitamins	1	582	4	7779	0.25	0.267371	0.762009
ko03430	Mismatch repair	Genetic Information Processing	Replication and repair	3	582	25	7779	0.12	0.286678	0.80584
ko04721	Synaptic vesicle cycle	Organismal Systems	Nervous system	9	582	96	7779	0.09375	0.28982	0.80584
ko04912	GnRH signaling pathway	Organismal Systems	Endocrine system	11	582	121	7779	0.0909091	0.294765	0.809716
ko04659	Th17 cell differentiation	Organismal Systems	Immune system	5	582	49	7779	0.102041	0.303317	0.815805
ko04066	HIF-1 signaling pathway	Environmental Information Processing	Signal transduction	10	582	110	7779	0.0909091	0.307526	0.815805
ko00592	alpha-Linolenic acid metabolism	Metabolism	Lipid metabolism	3	582	26	7779	0.115385	0.307716	0.815805
ko04371	Apelin signaling pathway	Environmental Information Processing	Signal transduction	15	582	173	7779	0.0867052	0.31344	0.821428
ko03022	Basal transcription factors	Genetic Information Processing	Transcription	7	582	75	7779	0.0933333	0.328627	0.851444
ko03410	Base excision repair	Genetic Information Processing	Replication and repair	4	582	39	7779	0.102564	0.333434	0.854191
ko04923	Regulation of lipolysis in adipocytes	Organismal Systems	Endocrine system	7	582	77	7779	0.0909091	0.353493	0.895517
ko04540	Gap junction	Cellular Processes	Cellular community - eukaryotes	10	582	116	7779	0.0862069	0.368203	0.92253
ko04015	Rap1 signaling pathway	Environmental Information Processing	Signal transduction	19	582	234	7779	0.0811966	0.389015	0.964082
ko04750	Inflammatory mediator regulation of TRP channels	Organismal Systems	Sensory system	9	582	108	7779	0.0833333	0.419026	0.999999
ko04975	Fat digestion and absorption	Organismal Systems	Digestive system	7	582	83	7779	0.0843373	0.428727	0.999999
ko04724	Glutamatergic synapse	Organismal Systems	Nervous system	8	582	97	7779	0.0824742	0.441171	0.999999
ko04726	Serotonergic synapse	Organismal Systems	Nervous system	7	582	84	7779	0.0833333	0.441224	0.999999
ko04711	Circadian rhythm - fly	Organismal Systems	Environmental adaptation	3	582	33	7779	0.0909091	0.453104	0.999999
ko04720	Long-term potentiation	Organismal Systems	Nervous system	7	582	85	7779	0.0823529	0.453676	0.999999
ko04745	Phototransduction - fly	Organismal Systems	Sensory system	8	582	99	7779	0.0808081	0.464309	0.999999
ko00062	Fatty acid elongation	Metabolism	Lipid metabolism	4	582	47	7779	0.0851064	0.471505	0.999999
ko00270	Cysteine and methionine metabolism	Metabolism	Amino acid metabolism	5	582	61	7779	0.0819672	0.484464	0.999999
ko04921	Oxytocin signaling pathway	Organismal Systems	Endocrine system	14	582	181	7779	0.0773481	0.48921	0.999999
ko04973	Carbohydrate digestion and absorption	Organismal Systems	Digestive system	5	582	62	7779	0.0806452	0.499063	0.999999
ko04918	Thyroid hormone synthesis	Organismal Systems	Endocrine system	7	582	89	7779	0.0786517	0.502823	0.999999
ko00430	Taurine and hypotaurine metabolism	Metabolism	Metabolism of other amino acids	1	582	9	7779	0.111111	0.503537	0.999999
ko04530	Tight junction	Cellular Processes	Cellular community - eukaryotes	17	582	223	7779	0.0762332	0.5051	0.999999
ko04928	Parathyroid hormone synthesis, secretion and action	Organismal Systems	Endocrine system	9	582	116	7779	0.0775862	0.50556	0.999999
ko04145	Phagosome	Cellular Processes	Transport and catabolism	13	582	170	7779	0.0764706	0.509645	0.999999
ko00910	Nitrogen metabolism	Metabolism	Energy metabolism	2	582	23	7779	0.0869565	0.522124	0.999999
ko04120	Ubiquitin mediated proteolysis	Genetic Information Processing	Folding, sorting and degradation	11	582	145	7779	0.0758621	0.526819	0.999999
ko04022	cGMP-PKG signaling pathway	Environmental Information Processing	Signal transduction	14	582	187	7779	0.0748663	0.539911	0.999999
ko00400	Phenylalanine, tyrosine and tryptophan biosynthesis	Metabolism	Amino acid metabolism	1	582	10	7779	0.1	0.540724	0.999999
ko04330	Notch signaling pathway	Environmental Information Processing	Signal transduction	10	582	133	7779	0.075188	0.541537	0.999999
ko03320	PPAR signaling pathway	Organismal Systems	Endocrine system	6	582	79	7779	0.0759494	0.546358	0.999999
ko00100	Steroid biosynthesis	Metabolism	Lipid metabolism	3	582	38	7779	0.0789474	0.548935	0.999999
ko00561	Glycerolipid metabolism	Metabolism	Lipid metabolism	10	582	134	7779	0.0746269	0.551327	0.999999
ko04261	Adrenergic signaling in cardiomyocytes	Organismal Systems	Circulatory system	10	582	134	7779	0.0746269	0.551327	0.999999
ko03030	DNA replication	Genetic Information Processing	Replication and repair	4	582	52	7779	0.0769231	0.55238	0.999999
ko00510	N-Glycan biosynthesis	Metabolism	Glycan biosynthesis and metabolism	5	582	66	7779	0.0757576	0.555726	0.999999
ko04260	Cardiac muscle contraction	Organismal Systems	Circulatory system	5	582	67	7779	0.0746269	0.569395	0.999999
ko00520	Amino sugar and nucleotide sugar metabolism	Metabolism	Carbohydrate metabolism	6	582	81	7779	0.0740741	0.571372	0.999999
ko04913	Ovarian steroidogenesis	Organismal Systems	Endocrine system	4	582	54	7779	0.0740741	0.58285	0.999999
ko04110	Cell cycle	Cellular Processes	Cell growth and death	10	582	138	7779	0.0724638	0.589636	0.999999
ko00500	Starch and sucrose metabolism	Metabolism	Carbohydrate metabolism	3	582	41	7779	0.0731707	0.601462	0.999999
ko04630	Jak-STAT signaling pathway	Environmental Information Processing	Signal transduction	6	582	85	7779	0.0705882	0.619263	0.999999
ko00533	Glycosaminoglycan biosynthesis - keratan sulfate	Metabolism	Glycan biosynthesis and metabolism	1	582	13	7779	0.0769231	0.636413	0.999999
ko04730	Long-term depression	Organismal Systems	Nervous system	6	582	87	7779	0.0689655	0.642037	0.999999
ko00740	Riboflavin metabolism	Metabolism	Metabolism of cofactors and vitamins	1	582	14	7779	0.0714286	0.663661	0.999999
ko00051	Fructose and mannose metabolism	Metabolism	Carbohydrate metabolism	3	582	45	7779	0.0666667	0.664955	0.999999
ko04920	Adipocytokine signaling pathway	Organismal Systems	Endocrine system	3	582	45	7779	0.0666667	0.664955	0.999999
ko04270	Vascular smooth muscle contraction	Organismal Systems	Circulatory system	11	582	163	7779	0.0674847	0.683939	0.999999
ko00512	Mucin type O-glycan biosynthesis	Metabolism	Glycan biosynthesis and metabolism	1	582	15	7779	0.0666667	0.68887	0.999999
ko04914	Progesterone-mediated oocyte maturation	Organismal Systems	Endocrine system	7	582	108	7779	0.0648148	0.707755	0.999999
ko04217	Necroptosis	Cellular Processes	Cell growth and death	6	582	94	7779	0.0638298	0.71502	0.999999
ko00790	Folate biosynthesis	Metabolism	Metabolism of cofactors and vitamins	4	582	64	7779	0.0625	0.715682	0.999999
ko04924	Renin secretion	Organismal Systems	Endocrine system	6	582	95	7779	0.0631579	0.72456	0.999999
ko00532	Glycosaminoglycan biosynthesis - chondroitin sulfate / dermatan sulfate	Metabolism	Glycan biosynthesis and metabolism	1	582	17	7779	0.0588235	0.73377	0.999999
ko04392	Hippo signaling pathway - multiple species	Environmental Information Processing	Signal transduction	2	582	34	7779	0.0588235	0.734149	0.999999
ko03020	RNA polymerase	Genetic Information Processing	Transcription	9	582	141	7779	0.0638298	0.737734	0.999999
ko00230	Purine metabolism	Metabolism	Nucleotide metabolism	13	582	201	7779	0.0646766	0.748543	0.999999
ko04926	Relaxin signaling pathway	Organismal Systems	Endocrine system	19	582	289	7779	0.0657439	0.756927	0.999999
ko04213	Longevity regulating pathway - multiple species	Organismal Systems	Aging	8	582	129	7779	0.0620155	0.759175	0.999999
ko00531	Glycosaminoglycan degradation	Metabolism	Glycan biosynthesis and metabolism	1	582	19	7779	0.0526316	0.7722	0.999999
ko04976	Bile secretion	Organismal Systems	Digestive system	6	582	102	7779	0.0588235	0.785066	0.999999
ko00534	Glycosaminoglycan biosynthesis - heparan sulfate / heparin	Metabolism	Glycan biosynthesis and metabolism	1	582	20	7779	0.05	0.789285	0.999999
ko04916	Melanogenesis	Organismal Systems	Endocrine system	7	582	119	7779	0.0588235	0.796905	0.999999
ko00640	Propanoate metabolism	Metabolism	Carbohydrate metabolism	2	582	39	7779	0.0512821	0.800603	0.999999
ko04710	Circadian rhythm	Organismal Systems	Environmental adaptation	1	582	21	7779	0.047619	0.805091	0.999999
ko04971	Gastric acid secretion	Organismal Systems	Digestive system	5	582	89	7779	0.0561798	0.805902	0.999999
ko03460	Fanconi anemia pathway	Genetic Information Processing	Replication and repair	13	582	211	7779	0.0616114	0.806197	0.999999
ko00220	Arginine biosynthesis	Metabolism	Amino acid metabolism	2	582	40	7779	0.05	0.811982	0.999999
ko04151	PI3K-Akt signaling pathway	Environmental Information Processing	Signal transduction	24	582	375	7779	0.064	0.819408	0.999999
ko04610	Complement and coagulation cascades	Organismal Systems	Immune system	3	582	58	7779	0.0517241	0.819627	0.999999
ko04514	Cell adhesion molecules (CAMs)	Environmental Information Processing	Signaling molecules and interaction	5	582	92	7779	0.0543478	0.828331	0.999999
ko04911	Insulin secretion	Organismal Systems	Endocrine system	6	582	108	7779	0.0555556	0.828428	0.999999
ko00590	Arachidonic acid metabolism	Metabolism	Lipid metabolism	2	582	42	7779	0.047619	0.833014	0.999999
ko04744	Phototransduction	Organismal Systems	Sensory system	1	582	23	7779	0.0434783	0.83324	0.999999
ko04966	Collecting duct acid secretion	Organismal Systems	Excretory system	1	582	23	7779	0.0434783	0.83324	0.999999
ko01212	Fatty acid metabolism	Metabolism	Global and overview maps	8	582	141	7779	0.0567376	0.837992	0.999999
ko00260	Glycine, serine and threonine metabolism	Metabolism	Amino acid metabolism	9	582	157	7779	0.0573248	0.840578	0.999999
ko04670	Leukocyte transendothelial migration	Organismal Systems	Immune system	5	582	94	7779	0.0531915	0.842082	0.999999
ko00511	Other glycan degradation	Metabolism	Glycan biosynthesis and metabolism	2	582	44	7779	0.0454545	0.8519	0.999999
ko04728	Dopaminergic synapse	Organismal Systems	Nervous system	6	582	113	7779	0.0530973	0.858979	0.999999
ko00250	Alanine, aspartate and glutamate metabolism	Metabolism	Amino acid metabolism	2	582	45	7779	0.0444444	0.860595	0.999999
ko00330	Arginine and proline metabolism	Metabolism	Amino acid metabolism	2	582	45	7779	0.0444444	0.860595	0.999999
ko04152	AMPK signaling pathway	Environmental Information Processing	Signal transduction	9	582	161	7779	0.0559006	0.860628	0.999999
ko04520	Adherens junction	Cellular Processes	Cellular community - eukaryotes	7	582	130	7779	0.0538462	0.863807	0.999999
ko04510	Focal adhesion	Cellular Processes	Cellular community - eukaryotes	22	582	359	7779	0.0612813	0.866088	0.999999
ko04964	Proximal tubule bicarbonate reclamation	Organismal Systems	Excretory system	1	582	26	7779	0.0384615	0.868038	0.999999
ko04114	Oocyte meiosis	Cellular Processes	Cell growth and death	8	582	147	7779	0.0544218	0.868991	0.999999
ko04922	Glucagon signaling pathway	Organismal Systems	Endocrine system	6	582	115	7779	0.0521739	0.869879	0.999999
ko00240	Pyrimidine metabolism	Metabolism	Nucleotide metabolism	3	582	65	7779	0.0461538	0.87437	0.999999
ko00981	Insect hormone biosynthesis	Metabolism	Metabolism of terpenoids and polyketides	2	582	48	7779	0.0416667	0.88395	0.999999
ko03420	Nucleotide excision repair	Genetic Information Processing	Replication and repair	13	582	229	7779	0.0567686	0.884662	0.999999
ko04640	Hematopoietic cell lineage	Organismal Systems	Immune system	1	582	28	7779	0.0357143	0.887107	0.999999
ko00052	Galactose metabolism	Metabolism	Carbohydrate metabolism	4	582	86	7779	0.0465116	0.894166	0.999999
ko04611	Platelet activation	Organismal Systems	Immune system	16	582	278	7779	0.057554	0.894291	0.999999
ko00603	Glycosphingolipid biosynthesis - globo and isoglobo series	Metabolism	Glycan biosynthesis and metabolism	1	582	29	7779	0.0344828	0.895584	0.999999
ko04713	Circadian entrainment	Organismal Systems	Environmental adaptation	7	582	139	7779	0.0503597	0.904096	0.999999
ko04740	Olfactory transduction	Organismal Systems	Sensory system	2	582	52	7779	0.0384615	0.909478	0.999999
ko00310	Lysine degradation	Metabolism	Amino acid metabolism	9	582	175	7779	0.0514286	0.915386	0.999999
ko00601	Glycosphingolipid biosynthesis - lacto and neolacto series	Metabolism	Glycan biosynthesis and metabolism	1	582	32	7779	0.03125	0.917388	0.999999
ko03015	mRNA surveillance pathway	Genetic Information Processing	Translation	14	582	256	7779	0.0546875	0.919207	0.999999
ko04212	Longevity regulating pathway - worm	Organismal Systems	Aging	8	582	160	7779	0.05	0.919711	0.999999
ko04024	cAMP signaling pathway	Environmental Information Processing	Signal transduction	17	582	303	7779	0.0561056	0.920066	0.999999
ko00970	Aminoacyl-tRNA biosynthesis	Genetic Information Processing	Translation	2	582	54	7779	0.037037	0.920175	0.999999
ko04972	Pancreatic secretion	Organismal Systems	Digestive system	13	582	241	7779	0.0539419	0.921075	0.999999
ko00900	Terpenoid backbone biosynthesis	Metabolism	Metabolism of terpenoids and polyketides	1	582	34	7779	0.0294118	0.929335	0.999999
ko04310	Wnt signaling pathway	Environmental Information Processing	Signal transduction	13	582	248	7779	0.0524194	0.937468	0.999999
ko00030	Pentose phosphate pathway	Metabolism	Carbohydrate metabolism	2	582	58	7779	0.0344828	0.9381	0.999999
ko04727	GABAergic synapse	Organismal Systems	Nervous system	4	582	100	7779	0.04	0.947797	0.999999
ko00360	Phenylalanine metabolism	Metabolism	Amino acid metabolism	1	582	39	7779	0.025641	0.952189	0.999999
ko04512	ECM-receptor interaction	Environmental Information Processing	Signaling molecules and interaction	15	582	291	7779	0.0515464	0.956785	0.999999
ko01230	Biosynthesis of amino acids	Metabolism	Global and overview maps	7	582	159	7779	0.0440252	0.958855	0.999999
ko04020	Calcium signaling pathway	Environmental Information Processing	Signal transduction	10	582	211	7779	0.0473934	0.959845	0.999999
ko04723	Retrograde endocannabinoid signaling	Organismal Systems	Nervous system	7	582	160	7779	0.04375	0.960646	0.999999
ko04146	Peroxisome	Cellular Processes	Transport and catabolism	13	582	262	7779	0.0496183	0.961678	0.999999
ko04612	Antigen processing and presentation	Organismal Systems	Immune system	1	582	43	7779	0.0232558	0.96503	0.999999
ko00010	Glycolysis / Gluconeogenesis	Metabolism	Carbohydrate metabolism	2	582	67	7779	0.0298507	0.965485	0.999999
ko00770	Pantothenate and CoA biosynthesis	Metabolism	Metabolism of cofactors and vitamins	1	582	44	7779	0.0227273	0.967661	0.999999
ko04970	Salivary secretion	Organismal Systems	Digestive system	6	582	147	7779	0.0408163	0.968585	0.999999
ko01210	2-Oxocarboxylic acid metabolism	Metabolism	Global and overview maps	3	582	90	7779	0.0333333	0.969208	0.999999
ko00140	Steroid hormone biosynthesis	Metabolism	Lipid metabolism	4	582	112	7779	0.0357143	0.972541	0.999999
ko00983	Drug metabolism - other enzymes	Metabolism	Xenobiotics biodegradation and metabolism	14	582	290	7779	0.0482759	0.974821	0.999999
ko00350	Tyrosine metabolism	Metabolism	Amino acid metabolism	1	582	51	7779	0.0196078	0.9813	0.999999
ko00071	Fatty acid degradation	Metabolism	Lipid metabolism	1	582	53	7779	0.0188679	0.984011	0.999999
ko03050	Proteasome	Genetic Information Processing	Folding, sorting and degradation	1	582	58	7779	0.0172414	0.989193	0.999999
ko04974	Protein digestion and absorption	Organismal Systems	Digestive system	18	582	386	7779	0.0466321	0.991524	0.999999
ko00280	Valine, leucine and isoleucine degradation	Metabolism	Amino acid metabolism	1	582	62	7779	0.016129	0.992102	0.999999
ko00040	Pentose and glucuronate interconversions	Metabolism	Carbohydrate metabolism	4	582	135	7779	0.0296296	0.992561	0.999999
ko00053	Ascorbate and aldarate metabolism	Metabolism	Carbohydrate metabolism	3	582	118	7779	0.0254237	0.994489	0.999999
ko00380	Tryptophan metabolism	Metabolism	Amino acid metabolism	1	582	70	7779	0.0142857	0.995783	0.999999
ko00630	Glyoxylate and dicarboxylate metabolism	Metabolism	Carbohydrate metabolism	1	582	76	7779	0.0131579	0.997368	0.999999
ko04080	Neuroactive ligand-receptor interaction	Environmental Information Processing	Signaling molecules and interaction	11	582	297	7779	0.037037	0.997971	0.999999
ko04136	Autophagy - other	Cellular Processes	Transport and catabolism	4	582	158	7779	0.0253165	0.998134	0.999999
ko00860	Porphyrin and chlorophyll metabolism	Metabolism	Metabolism of cofactors and vitamins	2	582	117	7779	0.017094	0.998894	0.999999
ko04141	Protein processing in endoplasmic reticulum	Genetic Information Processing	Folding, sorting and degradation	6	582	227	7779	0.0264317	0.999579	0.999999
ko00830	Retinol metabolism	Metabolism	Metabolism of cofactors and vitamins	2	582	135	7779	0.0148148	0.999696	0.999999
ko00980	Metabolism of xenobiotics by cytochrome P450	Metabolism	Xenobiotics biodegradation and metabolism	3	582	165	7779	0.0181818	0.999751	0.999999
ko00480	Glutathione metabolism	Metabolism	Metabolism of other amino acids	1	582	107	7779	0.00934579	0.999771	0.999999
ko03018	RNA degradation	Genetic Information Processing	Folding, sorting and degradation	5	582	215	7779	0.0232558	0.999775	0.999999
ko00020	Citrate cycle (TCA cycle)	Metabolism	Carbohydrate metabolism	4	582	203	7779	0.0197044	0.999894	0.999999
ko00982	Drug metabolism - cytochrome P450	Metabolism	Xenobiotics biodegradation and metabolism	2	582	156	7779	0.0128205	0.999934	0.999999
ko03010	Ribosome	Genetic Information Processing	Translation	2	582	166	7779	0.0120482	0.999968	0.999999
ko04714	Thermogenesis	Organismal Systems	Environmental adaptation	9	582	340	7779	0.0264706	0.999975	0.999999
ko00190	Oxidative phosphorylation	Metabolism	Energy metabolism	3	582	219	7779	0.0136986	0.999994	0.999999
ko01200	Carbon metabolism	Metabolism	Global and overview maps	6	582	331	7779	0.0181269	0.999999	0.999999

## Sheet: Down_KEGG
Pathway ID	Pathway Name	Level 1	Level 2	Term Candidate Gene Num	Total Candidate Gene Num	Term Gene Num	Total Gene Num	Rich Ratio	P value	Q value
ko00280	Valine, leucine and isoleucine degradation	Metabolism	Amino acid metabolism	38	879	62	7779	0.612903	3.33593e-21	4.0198e-19
ko00071	Fatty acid degradation	Metabolism	Lipid metabolism	33	879	53	7779	0.622642	7.0657e-19	5.67611e-17
ko00480	Glutathione metabolism	Metabolism	Metabolism of other amino acids	45	879	107	7779	0.420561	2.82292e-16	1.70081e-14
ko00010	Glycolysis / Gluconeogenesis	Metabolism	Carbohydrate metabolism	32	879	67	7779	0.477612	7.97241e-14	3.8427e-12
ko00980	Metabolism of xenobiotics by cytochrome P450	Metabolism	Xenobiotics biodegradation and metabolism	53	879	165	7779	0.321212	3.85067e-13	1.54669e-11
ko00620	Pyruvate metabolism	Metabolism	Carbohydrate metabolism	30	879	64	7779	0.46875	8.99045e-13	2.78603e-11
ko00410	beta-Alanine metabolism	Metabolism	Metabolism of other amino acids	22	879	36	7779	0.611111	9.24824e-13	2.78603e-11
ko00360	Phenylalanine metabolism	Metabolism	Amino acid metabolism	22	879	39	7779	0.564103	8.89613e-12	2.38219e-10
ko03320	PPAR signaling pathway	Organismal Systems	Endocrine system	32	879	79	7779	0.405063	2.03621e-11	4.90726e-10
ko00052	Galactose metabolism	Metabolism	Carbohydrate metabolism	33	879	86	7779	0.383721	5.64082e-11	1.13286e-09
ko01200	Carbon metabolism	Metabolism	Global and overview maps	77	879	331	7779	0.232628	2.08435e-10	3.86406e-09
ko00500	Starch and sucrose metabolism	Metabolism	Carbohydrate metabolism	21	879	41	7779	0.512195	3.04627e-10	5.24393e-09
ko00330	Arginine and proline metabolism	Metabolism	Amino acid metabolism	19	879	45	7779	0.422222	1.16668e-07	1.87447e-06
ko00561	Glycerolipid metabolism	Metabolism	Lipid metabolism	37	879	134	7779	0.276119	1.3295e-07	2.00256e-06
ko00983	Drug metabolism - other enzymes	Metabolism	Xenobiotics biodegradation and metabolism	63	879	290	7779	0.217241	1.53106e-07	2.17051e-06
ko00640	Propanoate metabolism	Metabolism	Carbohydrate metabolism	17	879	39	7779	0.435897	3.12157e-07	4.17943e-06
ko00053	Ascorbate and aldarate metabolism	Metabolism	Carbohydrate metabolism	33	879	118	7779	0.279661	4.5975e-07	5.58368e-06
ko00340	Histidine metabolism	Metabolism	Amino acid metabolism	9	879	12	7779	0.75	4.63376e-07	5.58368e-06
ko01230	Biosynthesis of amino acids	Metabolism	Global and overview maps	40	879	159	7779	0.251572	6.25923e-07	7.18322e-06
ko01212	Fatty acid metabolism	Metabolism	Global and overview maps	36	879	141	7779	0.255319	1.56254e-06	1.71169e-05
ko00650	Butanoate metabolism	Metabolism	Carbohydrate metabolism	13	879	28	7779	0.464286	3.3071e-06	3.46526e-05
ko00040	Pentose and glucuronate interconversions	Metabolism	Carbohydrate metabolism	33	879	135	7779	0.244444	1.1565e-05	0.000116131
ko04966	Collecting duct acid secretion	Organismal Systems	Excretory system	11	879	23	7779	0.478261	1.34802e-05	0.00012995
ko00130	Ubiquinone and other terpenoid-quinone biosynthesis	Metabolism	Metabolism of cofactors and vitamins	19	879	59	7779	0.322034	1.42602e-05	0.000132181
ko00380	Tryptophan metabolism	Metabolism	Amino acid metabolism	21	879	70	7779	0.3	1.75117e-05	0.000156308
ko00860	Porphyrin and chlorophyll metabolism	Metabolism	Metabolism of cofactors and vitamins	29	879	117	7779	0.247863	2.94008e-05	0.000252359
ko00830	Retinol metabolism	Metabolism	Metabolism of cofactors and vitamins	32	879	135	7779	0.237037	3.04393e-05	0.000252359
ko04973	Carbohydrate digestion and absorption	Organismal Systems	Digestive system	19	879	62	7779	0.306452	3.1414e-05	0.000252359
ko00981	Insect hormone biosynthesis	Metabolism	Metabolism of terpenoids and polyketides	16	879	48	7779	0.333333	4.18675e-05	0.000325486
ko04979	Cholesterol metabolism	Organismal Systems	Digestive system	27	879	110	7779	0.245455	6.59235e-05	0.000496486
ko00270	Cysteine and methionine metabolism	Metabolism	Amino acid metabolism	18	879	61	7779	0.295082	8.79059e-05	0.00064198
ko00062	Fatty acid elongation	Metabolism	Lipid metabolism	15	879	47	7779	0.319149	0.000127209	0.000901688
ko00030	Pentose phosphate pathway	Metabolism	Carbohydrate metabolism	17	879	58	7779	0.293103	0.000150499	0.0010363
ko00790	Folate biosynthesis	Metabolism	Metabolism of cofactors and vitamins	18	879	64	7779	0.28125	0.000173724	0.00116299
ko00760	Nicotinate and nicotinamide metabolism	Metabolism	Metabolism of cofactors and vitamins	9	879	22	7779	0.409091	0.000365527	0.00238086
ko00140	Steroid hormone biosynthesis	Metabolism	Lipid metabolism	25	879	112	7779	0.223214	0.000583793	0.00370248
ko00750	Vitamin B6 metabolism	Metabolism	Metabolism of cofactors and vitamins	4	879	5	7779	0.8	0.000737264	0.00444202
ko00780	Biotin metabolism	Metabolism	Metabolism of cofactors and vitamins	4	879	5	7779	0.8	0.000737264	0.00444202
ko01040	Biosynthesis of unsaturated fatty acids	Metabolism	Lipid metabolism	17	879	67	7779	0.253731	0.00096375	0.00566497
ko00051	Fructose and mannose metabolism	Metabolism	Carbohydrate metabolism	13	879	45	7779	0.288889	0.00103232	0.00592357
ko00350	Tyrosine metabolism	Metabolism	Amino acid metabolism	14	879	51	7779	0.27451	0.00116596	0.00653481
ko00190	Oxidative phosphorylation	Metabolism	Energy metabolism	40	879	219	7779	0.182648	0.00133925	0.00733544
ko04146	Peroxisome	Cellular Processes	Transport and catabolism	46	879	262	7779	0.175573	0.00142843	0.00765005
ko04142	Lysosome	Cellular Processes	Transport and catabolism	39	879	218	7779	0.178899	0.00226288	0.0118104
ko00564	Glycerophospholipid metabolism	Metabolism	Lipid metabolism	30	879	156	7779	0.192308	0.00230327	0.0118104
ko00100	Steroid biosynthesis	Metabolism	Lipid metabolism	11	879	38	7779	0.289474	0.00243531	0.0122273
ko00520	Amino sugar and nucleotide sugar metabolism	Metabolism	Carbohydrate metabolism	18	879	81	7779	0.222222	0.00345721	0.0170038
ko00220	Arginine biosynthesis	Metabolism	Amino acid metabolism	11	879	40	7779	0.275	0.00378991	0.0182674
ko00120	Primary bile acid biosynthesis	Metabolism	Lipid metabolism	4	879	7	7779	0.571429	0.00427853	0.0202182
ko04975	Fat digestion and absorption	Organismal Systems	Digestive system	18	879	83	7779	0.216867	0.00455424	0.0211072
ko00590	Arachidonic acid metabolism	Metabolism	Lipid metabolism	11	879	42	7779	0.261905	0.00568731	0.0258612
ko04978	Mineral absorption	Organismal Systems	Digestive system	9	879	31	7779	0.290323	0.00581265	0.0259416
ko00730	Thiamine metabolism	Metabolism	Metabolism of cofactors and vitamins	8	879	27	7779	0.296296	0.00802132	0.0351479
ko04141	Protein processing in endoplasmic reticulum	Genetic Information Processing	Folding, sorting and degradation	37	879	227	7779	0.162996	0.0133639	0.0575123
ko00740	Riboflavin metabolism	Metabolism	Metabolism of cofactors and vitamins	5	879	14	7779	0.357143	0.015231	0.0643975
ko00592	alpha-Linolenic acid metabolism	Metabolism	Lipid metabolism	7	879	26	7779	0.269231	0.0219947	0.0913919
ko01210	2-Oxocarboxylic acid metabolism	Metabolism	Global and overview maps	17	879	90	7779	0.188889	0.0223795	0.0914145
ko00250	Alanine, aspartate and glutamate metabolism	Metabolism	Amino acid metabolism	10	879	45	7779	0.222222	0.0259711	0.104317
ko00240	Pyrimidine metabolism	Metabolism	Nucleotide metabolism	13	879	65	7779	0.2	0.0278683	0.110103
ko00260	Glycine, serine and threonine metabolism	Metabolism	Amino acid metabolism	26	879	157	7779	0.165605	0.0286403	0.111328
ko03060	Protein export	Genetic Information Processing	Folding, sorting and degradation	8	879	34	7779	0.235294	0.0323173	0.122785
ko02010	ABC transporters	Environmental Information Processing	Membrane transport	15	879	80	7779	0.1875	0.0326067	0.122785
ko04145	Phagosome	Cellular Processes	Transport and catabolism	27	879	170	7779	0.158824	0.0417366	0.154746
ko00630	Glyoxylate and dicarboxylate metabolism	Metabolism	Carbohydrate metabolism	14	879	76	7779	0.184211	0.0435262	0.158937
ko00072	Synthesis and degradation of ketone bodies	Metabolism	Lipid metabolism	3	879	8	7779	0.375	0.0521019	0.187411
ko00450	Selenocompound metabolism	Metabolism	Metabolism of other amino acids	4	879	14	7779	0.285714	0.0643476	0.228056
ko00471	D-Glutamine and D-glutamate metabolism	Metabolism	Metabolism of other amino acids	2	879	4	7779	0.5	0.0655109	0.228814
ko04721	Synaptic vesicle cycle	Organismal Systems	Nervous system	16	879	96	7779	0.166667	0.0710297	0.244545
ko00020	Citrate cycle (TCA cycle)	Metabolism	Carbohydrate metabolism	30	879	203	7779	0.147783	0.0739701	0.251082
ko04614	Renin-angiotensin system	Organismal Systems	Endocrine system	8	879	41	7779	0.195122	0.0847155	0.283562
ko00400	Phenylalanine, tyrosine and tryptophan biosynthesis	Metabolism	Amino acid metabolism	3	879	10	7779	0.3	0.09418	0.310923
ko04612	Antigen processing and presentation	Organismal Systems	Immune system	8	879	43	7779	0.186047	0.105591	0.343883
ko04977	Vitamin digestion and absorption	Organismal Systems	Digestive system	12	879	72	7779	0.166667	0.107783	0.346343
ko00511	Other glycan degradation	Metabolism	Glycan biosynthesis and metabolism	8	879	44	7779	0.181818	0.117002	0.371019
ko00310	Lysine degradation	Metabolism	Amino acid metabolism	25	879	175	7779	0.142857	0.128284	0.401514
ko04964	Proximal tubule bicarbonate reclamation	Organismal Systems	Excretory system	5	879	26	7779	0.192308	0.163115	0.503984
ko00600	Sphingolipid metabolism	Metabolism	Lipid metabolism	17	879	119	7779	0.142857	0.184158	0.561799
ko04972	Pancreatic secretion	Organismal Systems	Digestive system	32	879	241	7779	0.13278	0.187222	0.564005
ko00563	Glycosylphosphatidylinositol (GPI)-anchor biosynthesis	Metabolism	Glycan biosynthesis and metabolism	7	879	42	7779	0.166667	0.190346	0.566337
ko00670	One carbon pool by folate	Metabolism	Metabolism of cofactors and vitamins	3	879	15	7779	0.2	0.235984	0.693564
ko00910	Nitrogen metabolism	Metabolism	Energy metabolism	4	879	23	7779	0.173913	0.257898	0.748836
ko00430	Taurine and hypotaurine metabolism	Metabolism	Metabolism of other amino acids	2	879	9	7779	0.222222	0.270415	0.75779
ko00440	Phosphonate and phosphinate metabolism	Metabolism	Metabolism of other amino acids	2	879	9	7779	0.222222	0.270415	0.75779
ko04122	Sulfur relay system	Genetic Information Processing	Folding, sorting and degradation	2	879	9	7779	0.222222	0.270415	0.75779
ko00524	Neomycin, kanamycin and gentamicin biosynthesis	Metabolism	Biosynthesis of other secondary metabolites	1	879	3	7779	0.333333	0.302162	0.837024
ko00510	N-Glycan biosynthesis	Metabolism	Glycan biosynthesis and metabolism	9	879	66	7779	0.136364	0.327076	0.895742
ko00531	Glycosaminoglycan degradation	Metabolism	Glycan biosynthesis and metabolism	3	879	19	7779	0.157895	0.36518	0.988859
ko00785	Lipoic acid metabolism	Metabolism	Metabolism of cofactors and vitamins	1	879	4	7779	0.25	0.381046	1
ko04922	Glucagon signaling pathway	Organismal Systems	Endocrine system	14	879	115	7779	0.121739	0.426088	1
ko00920	Sulfur metabolism	Metabolism	Energy metabolism	2	879	14	7779	0.142857	0.480699	1
ko00604	Glycosphingolipid biosynthesis - ganglio series	Metabolism	Glycan biosynthesis and metabolism	1	879	6	7779	0.166667	0.513094	1
ko00770	Pantothenate and CoA biosynthesis	Metabolism	Metabolism of cofactors and vitamins	5	879	44	7779	0.113636	0.565354	1
ko00290	Valine, leucine and isoleucine biosynthesis	Metabolism	Amino acid metabolism	1	879	7	7779	0.142857	0.568155	1
ko04725	Cholinergic synapse	Organismal Systems	Nervous system	15	879	136	7779	0.110294	0.580919	1
ko04920	Adipocytokine signaling pathway	Organismal Systems	Endocrine system	5	879	45	7779	0.111111	0.58607	1
ko00532	Glycosaminoglycan biosynthesis - chondroitin sulfate / dermatan sulfate	Metabolism	Glycan biosynthesis and metabolism	2	879	17	7779	0.117647	0.587983	1
ko04640	Hematopoietic cell lineage	Organismal Systems	Immune system	3	879	28	7779	0.107143	0.627734	1
ko00562	Inositol phosphate metabolism	Metabolism	Carbohydrate metabolism	11	879	105	7779	0.104762	0.651873	1
ko04714	Thermogenesis	Organismal Systems	Environmental adaptation	36	879	340	7779	0.105882	0.689983	1
ko03030	DNA replication	Genetic Information Processing	Replication and repair	5	879	52	7779	0.0961538	0.714533	1
ko04976	Bile secretion	Organismal Systems	Digestive system	10	879	102	7779	0.0980392	0.73019	1
ko00970	Aminoacyl-tRNA biosynthesis	Genetic Information Processing	Translation	5	879	54	7779	0.0925926	0.745533	1
ko00900	Terpenoid backbone biosynthesis	Metabolism	Metabolism of terpenoids and polyketides	3	879	34	7779	0.0882353	0.755774	1
ko00230	Purine metabolism	Metabolism	Nucleotide metabolism	20	879	201	7779	0.0995025	0.761725	1
ko00533	Glycosaminoglycan biosynthesis - keratan sulfate	Metabolism	Glycan biosynthesis and metabolism	1	879	13	7779	0.0769231	0.789877	1
ko04150	mTOR signaling pathway	Environmental Information Processing	Signal transduction	17	879	176	7779	0.0965909	0.789887	1
ko04071	Sphingolipid signaling pathway	Environmental Information Processing	Signal transduction	14	879	147	7779	0.0952381	0.790311	1
ko03430	Mismatch repair	Genetic Information Processing	Replication and repair	2	879	25	7779	0.08	0.791637	1
ko04610	Complement and coagulation cascades	Organismal Systems	Immune system	5	879	58	7779	0.0862069	0.799917	1
ko04213	Longevity regulating pathway - multiple species	Organismal Systems	Aging	12	879	129	7779	0.0930233	0.803542	1
ko00565	Ether lipid metabolism	Metabolism	Lipid metabolism	3	879	37	7779	0.0810811	0.805107	1
ko03410	Base excision repair	Genetic Information Processing	Replication and repair	3	879	39	7779	0.0769231	0.833116	1
ko04916	Melanogenesis	Organismal Systems	Endocrine system	10	879	119	7779	0.0840336	0.87853	1
ko04923	Regulation of lipolysis in adipocytes	Organismal Systems	Endocrine system	6	879	77	7779	0.0779221	0.881063	1
ko04974	Protein digestion and absorption	Organismal Systems	Digestive system	37	879	386	7779	0.0958549	0.88142	1
ko04918	Thyroid hormone synthesis	Organismal Systems	Endocrine system	7	879	89	7779	0.0786517	0.88935	1
ko04711	Circadian rhythm - fly	Organismal Systems	Environmental adaptation	2	879	33	7779	0.0606061	0.900978	1
ko00061	Fatty acid biosynthesis	Metabolism	Lipid metabolism	3	879	46	7779	0.0652174	0.905492	1
ko04217	Necroptosis	Cellular Processes	Cell growth and death	7	879	94	7779	0.0744681	0.918684	1
ko00515	Mannose type O-glycan biosynthesis	Metabolism	Glycan biosynthesis and metabolism	1	879	21	7779	0.047619	0.919659	1
ko04710	Circadian rhythm	Organismal Systems	Environmental adaptation	1	879	21	7779	0.047619	0.919659	1
ko04216	Ferroptosis	Cellular Processes	Cell growth and death	10	879	127	7779	0.0787402	0.92077	1
ko04115	p53 signaling pathway	Cellular Processes	Cell growth and death	5	879	73	7779	0.0684932	0.926983	1
ko04744	Phototransduction	Organismal Systems	Sensory system	1	879	23	7779	0.0434783	0.936835	1
ko04066	HIF-1 signaling pathway	Environmental Information Processing	Signal transduction	8	879	110	7779	0.0727273	0.94021	1
ko04740	Olfactory transduction	Organismal Systems	Sensory system	3	879	52	7779	0.0576923	0.943472	1
ko04214	Apoptosis - fly	Cellular Processes	Cell growth and death	7	879	101	7779	0.0693069	0.948332	1
ko04215	Apoptosis - multiple species	Cellular Processes	Cell growth and death	1	879	25	7779	0.04	0.950341	1
ko04370	VEGF signaling pathway	Environmental Information Processing	Signal transduction	3	879	54	7779	0.0555556	0.952591	1
ko04913	Ovarian steroidogenesis	Organismal Systems	Endocrine system	3	879	54	7779	0.0555556	0.952591	1
ko04623	Cytosolic DNA-sensing pathway	Organismal Systems	Immune system	4	879	68	7779	0.0588235	0.957419	1
ko03008	Ribosome biogenesis in eukaryotes	Genetic Information Processing	Translation	11	879	149	7779	0.0738255	0.957917	1
ko04152	AMPK signaling pathway	Environmental Information Processing	Signal transduction	12	879	161	7779	0.0745342	0.960381	1
ko04060	Cytokine-cytokine receptor interaction	Environmental Information Processing	Signaling molecules and interaction	1	879	27	7779	0.037037	0.960963	1
ko00514	Other types of O-glycan biosynthesis	Metabolism	Glycan biosynthesis and metabolism	2	879	43	7779	0.0465116	0.963016	1
ko04960	Aldosterone-regulated sodium reabsorption	Organismal Systems	Excretory system	2	879	44	7779	0.0454545	0.966569	1
ko03050	Proteasome	Genetic Information Processing	Folding, sorting and degradation	3	879	58	7779	0.0517241	0.966857	1
ko00603	Glycosphingolipid biosynthesis - globo and isoglobo series	Metabolism	Glycan biosynthesis and metabolism	1	879	29	7779	0.0344828	0.969314	1
ko04622	RIG-I-like receptor signaling pathway	Organismal Systems	Immune system	1	879	29	7779	0.0344828	0.969314	1
ko04724	Glutamatergic synapse	Organismal Systems	Nervous system	6	879	97	7779	0.0618557	0.969923	1
ko04120	Ubiquitin mediated proteolysis	Genetic Information Processing	Folding, sorting and degradation	10	879	145	7779	0.0689655	0.972673	1
ko04727	GABAergic synapse	Organismal Systems	Nervous system	6	879	100	7779	0.06	0.975938	1
ko04723	Retrograde endocannabinoid signaling	Organismal Systems	Nervous system	11	879	160	7779	0.06875	0.978259	1
ko00601	Glycosphingolipid biosynthesis - lacto and neolacto series	Metabolism	Glycan biosynthesis and metabolism	1	879	32	7779	0.03125	0.978617	1
ko04664	Fc epsilon RI signaling pathway	Organismal Systems	Immune system	3	879	64	7779	0.046875	0.98089	1
ko04962	Vasopressin-regulated water reabsorption	Organismal Systems	Excretory system	1	879	34	7779	0.0294118	0.983194	1
ko04137	Mitophagy - animal	Cellular Processes	Transport and catabolism	2	879	51	7779	0.0392157	0.983681	1
ko04520	Adherens junction	Cellular Processes	Cellular community - eukaryotes	8	879	130	7779	0.0615385	0.984258	1
ko04742	Taste transduction	Organismal Systems	Sensory system	1	879	35	7779	0.0285714	0.985101	1
ko04260	Cardiac muscle contraction	Organismal Systems	Circulatory system	3	879	67	7779	0.0447761	0.985568	1
ko04350	TGF-beta signaling pathway	Environmental Information Processing	Signal transduction	2	879	53	7779	0.0377358	0.986743	1
ko00073	Cutin, suberine and wax biosynthesis	Metabolism	Lipid metabolism	1	879	36	7779	0.0277778	0.986793	1
ko04914	Progesterone-mediated oocyte maturation	Organismal Systems	Endocrine system	6	879	108	7779	0.0555556	0.986965	1
ko04390	Hippo signaling pathway	Environmental Information Processing	Signal transduction	8	879	133	7779	0.0601504	0.987287	1
ko04620	Toll-like receptor signaling pathway	Organismal Systems	Immune system	3	879	70	7779	0.0428571	0.989136	1
ko00232	Caffeine metabolism	Metabolism	Biosynthesis of other secondary metabolites	1	879	38	7779	0.0263158	0.989621	1
ko04070	Phosphatidylinositol signaling system	Environmental Information Processing	Signal transduction	9	879	149	7779	0.0604027	0.990392	1
ko04927	Cortisol synthesis and secretion	Organismal Systems	Endocrine system	3	879	73	7779	0.0410959	0.991848	1
ko04550	Signaling pathways regulating pluripotency of stem cells	Cellular Processes	Cellular community - eukaryotes	7	879	128	7779	0.0546875	0.99265	1
ko04971	Gastric acid secretion	Organismal Systems	Digestive system	4	879	89	7779	0.0449438	0.993029	1
ko04625	C-type lectin receptor signaling pathway	Organismal Systems	Immune system	3	879	75	7779	0.04	0.993279	1
ko04330	Notch signaling pathway	Environmental Information Processing	Signal transduction	7	879	133	7779	0.0526316	0.995025	1
ko04970	Salivary secretion	Organismal Systems	Digestive system	8	879	147	7779	0.0544218	0.995494	1
ko04917	Prolactin signaling pathway	Organismal Systems	Endocrine system	4	879	94	7779	0.0425532	0.995575	1
ko04750	Inflammatory mediator regulation of TRP channels	Organismal Systems	Sensory system	5	879	108	7779	0.0462963	0.995587	1
ko04924	Renin secretion	Organismal Systems	Endocrine system	4	879	95	7779	0.0421053	0.995964	1
ko04341	Hedgehog signaling pathway - fly	Environmental Information Processing	Signal transduction	1	879	47	7779	0.0212766	0.996494	1
ko04726	Serotonergic synapse	Organismal Systems	Nervous system	3	879	84	7779	0.0357143	0.99722	1
ko04340	Hedgehog signaling pathway	Environmental Information Processing	Signal transduction	1	879	49	7779	0.0204082	0.997246	1
ko04662	B cell receptor signaling pathway	Organismal Systems	Immune system	2	879	68	7779	0.0294118	0.997299	1
ko04915	Estrogen signaling pathway	Organismal Systems	Endocrine system	8	879	154	7779	0.0519481	0.997377	1
ko04910	Insulin signaling pathway	Organismal Systems	Endocrine system	12	879	204	7779	0.0588235	0.997427	1
ko04210	Apoptosis	Cellular Processes	Cell growth and death	8	879	158	7779	0.0506329	0.998087	1
ko04211	Longevity regulating pathway	Organismal Systems	Aging	5	879	119	7779	0.0420168	0.99833	1
ko04212	Longevity regulating pathway - worm	Organismal Systems	Aging	8	879	160	7779	0.05	0.998368	1
ko04080	Neuroactive ligand-receptor interaction	Environmental Information Processing	Signaling molecules and interaction	19	879	297	7779	0.0639731	0.998706	1
ko04670	Leukocyte transendothelial migration	Organismal Systems	Immune system	3	879	94	7779	0.0319149	0.998982	1
ko04650	Natural killer cell mediated cytotoxicity	Organismal Systems	Immune system	2	879	77	7779	0.025974	0.998983	1
ko04668	TNF signaling pathway	Environmental Information Processing	Signal transduction	2	879	77	7779	0.025974	0.998983	1
ko04360	Axon guidance	Organismal Systems	Development	8	879	167	7779	0.0479042	0.999073	1
ko04512	ECM-receptor interaction	Environmental Information Processing	Signaling molecules and interaction	18	879	291	7779	0.0618557	0.999098	1
ko04621	NOD-like receptor signaling pathway	Organismal Systems	Immune system	4	879	111	7779	0.036036	0.999105	1
ko03020	RNA polymerase	Genetic Information Processing	Transcription	6	879	141	7779	0.0425532	0.99917	1
ko04728	Dopaminergic synapse	Organismal Systems	Nervous system	4	879	113	7779	0.0353982	0.999262	1
ko04072	Phospholipase D signaling pathway	Environmental Information Processing	Signal transduction	6	879	143	7779	0.041958	0.999304	1
ko04666	Fc gamma R-mediated phagocytosis	Organismal Systems	Immune system	5	879	129	7779	0.0387597	0.999328	1
ko04745	Phototransduction - fly	Organismal Systems	Sensory system	3	879	99	7779	0.030303	0.999389	1
ko04218	Cellular senescence	Cellular Processes	Cell growth and death	7	879	160	7779	0.04375	0.999465	1
ko04114	Oocyte meiosis	Cellular Processes	Cell growth and death	6	879	147	7779	0.0408163	0.999512	1
ko04380	Osteoclast differentiation	Organismal Systems	Development	2	879	85	7779	0.0235294	0.999578	1
ko04068	FoxO signaling pathway	Environmental Information Processing	Signal transduction	6	879	150	7779	0.04	0.999627	1
ko04912	GnRH signaling pathway	Organismal Systems	Endocrine system	4	879	121	7779	0.0330579	0.999661	1
ko04062	Chemokine signaling pathway	Organismal Systems	Immune system	7	879	167	7779	0.0419162	0.999708	1
ko04713	Circadian entrainment	Organismal Systems	Environmental adaptation	5	879	139	7779	0.0359712	0.999736	1
ko04911	Insulin secretion	Organismal Systems	Endocrine system	3	879	108	7779	0.0277778	0.999759	1
ko04657	IL-17 signaling pathway	Organismal Systems	Immune system	2	879	91	7779	0.021978	0.999783	1
ko04013	MAPK signaling pathway - fly	Environmental Information Processing	Signal transduction	8	879	185	7779	0.0432432	0.999795	1
ko04658	Th1 and Th2 cell differentiation	Organismal Systems	Immune system	1	879	73	7779	0.0136986	0.999849	1
ko04012	ErbB signaling pathway	Environmental Information Processing	Signal transduction	2	879	96	7779	0.0208333	0.999876	1
ko03022	Basal transcription factors	Genetic Information Processing	Transcription	1	879	75	7779	0.0133333	0.999881	1
ko04540	Gap junction	Cellular Processes	Cellular community - eukaryotes	3	879	116	7779	0.0258621	0.999896	1
ko04261	Adrenergic signaling in cardiomyocytes	Organismal Systems	Circulatory system	4	879	134	7779	0.0298507	0.999907	1
ko04320	Dorso-ventral axis formation	Organismal Systems	Development	4	879	134	7779	0.0298507	0.999907	1
ko04921	Oxytocin signaling pathway	Organismal Systems	Endocrine system	7	879	181	7779	0.038674	0.999916	1
ko04110	Cell cycle	Cellular Processes	Cell growth and death	4	879	138	7779	0.0289855	0.999938	1
ko04925	Aldosterone synthesis and secretion	Organismal Systems	Endocrine system	4	879	138	7779	0.0289855	0.999938	1
ko04630	Jak-STAT signaling pathway	Environmental Information Processing	Signal transduction	1	879	85	7779	0.0117647	0.999965	1
ko04720	Long-term potentiation	Organismal Systems	Nervous system	1	879	85	7779	0.0117647	0.999965	1
ko04310	Wnt signaling pathway	Environmental Information Processing	Signal transduction	11	879	248	7779	0.0443548	0.999968	1
ko04660	T cell receptor signaling pathway	Organismal Systems	Immune system	1	879	87	7779	0.0114943	0.999972	1
ko04024	cAMP signaling pathway	Environmental Information Processing	Signal transduction	15	879	303	7779	0.049505	0.999973	1
ko04722	Neurotrophin signaling pathway	Organismal Systems	Nervous system	3	879	130	7779	0.0230769	0.999977	1
ko04151	PI3K-Akt signaling pathway	Environmental Information Processing	Signal transduction	20	879	375	7779	0.0533333	0.999986	1
ko04919	Thyroid hormone signaling pathway	Organismal Systems	Endocrine system	7	879	201	7779	0.0348259	0.999987	1
ko03040	Spliceosome	Genetic Information Processing	Transcription	8	879	216	7779	0.037037	0.999987	1
ko04371	Apelin signaling pathway	Environmental Information Processing	Signal transduction	5	879	173	7779	0.0289017	0.99999	1
ko04391	Hippo signaling pathway - fly	Environmental Information Processing	Signal transduction	4	879	158	7779	0.0253165	0.999992	1
ko04020	Calcium signaling pathway	Environmental Information Processing	Signal transduction	7	879	211	7779	0.0331754	0.999995	1
ko03015	mRNA surveillance pathway	Genetic Information Processing	Translation	10	879	256	7779	0.0390625	0.999995	1
ko04624	Toll and Imd signaling pathway	Organismal Systems	Immune system	3	879	146	7779	0.0205479	0.999996	1
ko03018	RNA degradation	Genetic Information Processing	Folding, sorting and degradation	7	879	215	7779	0.0325581	0.999996	1
ko04810	Regulation of actin cytoskeleton	Cellular Processes	Cell motility	9	879	253	7779	0.0355731	0.999998	1
ko04010	MAPK signaling pathway	Environmental Information Processing	Signal transduction	7	879	226	7779	0.0309735	0.999999	1
ko04928	Parathyroid hormone synthesis, secretion and action	Organismal Systems	Endocrine system	1	879	116	7779	0.00862069	0.999999	1
ko04611	Platelet activation	Organismal Systems	Immune system	10	879	278	7779	0.0359712	0.999999	1
ko04015	Rap1 signaling pathway	Environmental Information Processing	Signal transduction	7	879	234	7779	0.0299145	0.999999	1
ko03010	Ribosome	Genetic Information Processing	Translation	3	879	166	7779	0.0180723	1	1
ko03013	RNA transport	Genetic Information Processing	Translation	14	879	341	7779	0.0410557	1	1
ko04022	cGMP-PKG signaling pathway	Environmental Information Processing	Signal transduction	4	879	187	7779	0.0213904	1	1
ko04510	Focal adhesion	Cellular Processes	Cellular community - eukaryotes	15	879	359	7779	0.0417827	1	1
ko04926	Relaxin signaling pathway	Organismal Systems	Endocrine system	10	879	289	7779	0.0346021	1	1
ko04136	Autophagy - other	Cellular Processes	Transport and catabolism	2	879	158	7779	0.0126582	1	1
ko04144	Endocytosis	Cellular Processes	Transport and catabolism	8	879	264	7779	0.030303	1	1
ko04270	Vascular smooth muscle contraction	Organismal Systems	Circulatory system	2	879	163	7779	0.0122699	1	1
ko04530	Tight junction	Cellular Processes	Cellular community - eukaryotes	5	879	223	7779	0.0224215	1	1
ko03420	Nucleotide excision repair	Genetic Information Processing	Replication and repair	5	879	229	7779	0.0218341	1	1
ko03460	Fanconi anemia pathway	Genetic Information Processing	Replication and repair	1	879	211	7779	0.00473934	1	1
ko04014	Ras signaling pathway	Environmental Information Processing	Signal transduction	3	879	218	7779	0.0137615	1	1
ko04140	Autophagy - animal	Cellular Processes	Transport and catabolism	4	879	276	7779	0.0144928	1	1

## Sheet: GO
GO Term ID	GO Term	Level 1	Level 2	Term Candidate Gene Num	Total Candidate Gene Num	Term Gene Num	Total Gene Num	Rich Ratio	P value	Q value
GO:0003824	catalytic activity	molecular_function	catalytic activity	946	1451	3823	7766	0.24745	4.36856e-42	9.41862e-39
GO:0044281	small molecule metabolic process	biological_process	metabolic process	142	740	423	4181	0.335697	4.84829e-17	5.22646e-14
GO:0016491	oxidoreductase activity	molecular_function	catalytic activity	202	1451	676	7766	0.298817	9.63255e-14	6.92259e-11
GO:0005975	carbohydrate metabolic process	biological_process	metabolic process	83	740	220	4181	0.377273	3.16872e-13	1.70794e-10
GO:0050662	coenzyme binding	molecular_function	binding	81	1451	216	7766	0.375	3.63973e-11	1.56945e-08
GO:0055085	transmembrane transport	biological_process	localization	71	740	192	4181	0.369792	5.72754e-11	2.0581e-08
GO:0006082	organic acid metabolic process	biological_process	cellular process	78	740	221	4181	0.352941	8.77467e-11	2.7026e-08
GO:0006793	phosphorus metabolic process	biological_process	cellular process	82	740	240	4181	0.341667	1.81475e-10	4.44939e-08
GO:0019752	carboxylic acid metabolic process	biological_process	cellular process	76	740	216	4181	0.351852	1.85735e-10	4.44939e-08
GO:0043436	oxoacid metabolic process	biological_process	cellular process	76	740	219	4181	0.347032	3.92643e-10	8.46539e-08
GO:0006796	phosphate-containing compound metabolic process	biological_process	cellular process	80	740	237	4181	0.337553	6.06222e-10	1.1882e-07
GO:0042254	ribosome biogenesis	biological_process	cellular component organization or biogenesis	28	740	50	4181	0.56	9.48648e-10	1.67148e-07
GO:0048037	cofactor binding	molecular_function	binding	136	1451	452	7766	0.300885	1.00785e-09	1.67148e-07
GO:0019637	organophosphate metabolic process	biological_process	cellular process	76	740	230	4181	0.330435	5.08927e-09	7.83748e-07
GO:0006364	rRNA processing	biological_process	cellular component organization or biogenesis	19	740	28	4181	0.678571	5.82125e-09	8.36707e-07
GO:0016072	rRNA metabolic process	biological_process	cellular process	19	740	29	4181	0.655172	1.4111e-08	1.90146e-06
GO:0006629	lipid metabolic process	biological_process	metabolic process	86	740	278	4181	0.309353	1.69377e-08	2.08275e-06
GO:0008152	metabolic process	biological_process	metabolic process	448	740	2146	4181	0.20876	1.83545e-08	2.08275e-06
GO:0055086	nucleobase-containing small molecule metabolic process	biological_process	cellular process	55	740	151	4181	0.364238	1.78763e-08	2.08275e-06
GO:0046434	organophosphate catabolic process	biological_process	cellular process	16	740	22	4181	0.727273	2.07334e-08	2.23506e-06
GO:0055114	oxidation-reduction process	biological_process	metabolic process	33	740	72	4181	0.458333	2.49206e-08	2.55851e-06
GO:0016627	oxidoreductase activity, acting on the CH-CH group of donors	molecular_function	catalytic activity	24	1451	42	7766	0.571429	3.00346e-08	2.94339e-06
GO:0009166	nucleotide catabolic process	biological_process	cellular process	13	740	16	4181	0.8125	5.05375e-08	4.55923e-06
GO:0032787	monocarboxylic acid metabolic process	biological_process	cellular process	31	740	67	4181	0.462687	5.07521e-08	4.55923e-06
GO:0006091	generation of precursor metabolites and energy	biological_process	cellular process	28	740	60	4181	0.466667	1.82016e-07	1.54747e-05
GO:0006753	nucleoside phosphate metabolic process	biological_process	cellular process	46	740	125	4181	0.368	1.93793e-07	1.54747e-05
GO:0009117	nucleotide metabolic process	biological_process	cellular process	46	740	125	4181	0.368	1.93793e-07	1.54747e-05
GO:0016469	proton-transporting two-sector ATPase complex	cellular_component	protein-containing complex	20	954	38	5891	0.526316	2.28631e-07	1.76046e-05
GO:0072521	purine-containing compound metabolic process	biological_process	cellular process	36	740	89	4181	0.404494	2.93784e-07	2.18414e-05
GO:0019693	ribose phosphate metabolic process	biological_process	cellular process	34	740	82	4181	0.414634	3.12799e-07	2.24798e-05
GO:0051186	cofactor metabolic process	biological_process	cellular process	34	740	83	4181	0.409639	4.42155e-07	3.07512e-05
GO:0034470	ncRNA processing	biological_process	cellular process	32	740	76	4181	0.421053	4.61002e-07	3.106e-05
GO:0042175	nuclear outer membrane-endoplasmic reticulum membrane network	cellular_component	cell	29	954	71	5891	0.408451	5.44672e-07	3.45386e-05
GO:1901292	nucleoside phosphate catabolic process	biological_process	cellular process	13	740	18	4181	0.722222	5.43625e-07	3.45386e-05
GO:0005777	peroxisome	cellular_component	cell	14	954	22	5891	0.636364	6.9286e-07	4.14946e-05
GO:0042579	microbody	cellular_component	cell	14	954	22	5891	0.636364	6.9286e-07	4.14946e-05
GO:0044283	small molecule biosynthetic process	biological_process	metabolic process	43	740	119	4181	0.361345	8.78022e-07	5.11626e-05
GO:1902600	proton transmembrane transport	biological_process	localization	21	740	41	4181	0.512195	9.37603e-07	5.31966e-05
GO:0009199	ribonucleoside triphosphate metabolic process	biological_process	cellular process	25	740	54	4181	0.462963	1.01018e-06	5.58446e-05
GO:0005789	endoplasmic reticulum membrane	cellular_component	organelle part	28	954	70	5891	0.4	1.41553e-06	6.49337e-05
GO:0009135	purine nucleoside diphosphate metabolic process	biological_process	cellular process	9	740	10	4181	0.9	1.37901e-06	6.49337e-05
GO:0009179	purine ribonucleoside diphosphate metabolic process	biological_process	cellular process	9	740	10	4181	0.9	1.37901e-06	6.49337e-05
GO:0009185	ribonucleoside diphosphate metabolic process	biological_process	cellular process	9	740	10	4181	0.9	1.37901e-06	6.49337e-05
GO:0016787	hydrolase activity	molecular_function	catalytic activity	392	1451	1731	7766	0.226459	1.40854e-06	6.49337e-05
GO:0046031	ADP metabolic process	biological_process	cellular process	9	740	10	4181	0.9	1.37901e-06	6.49337e-05
GO:0046034	ATP metabolic process	biological_process	cellular process	23	740	48	4181	0.479167	1.2972e-06	6.49337e-05
GO:0098827	endoplasmic reticulum subcompartment	cellular_component	organelle part	28	954	70	5891	0.4	1.41553e-06	6.49337e-05
GO:0044425	membrane part	cellular_component	membrane part	629	954	3483	5891	0.180591	1.47456e-06	6.55091e-05
GO:0072524	pyridine-containing compound metabolic process	biological_process	cellular process	16	740	27	4181	0.592593	1.48884e-06	6.55091e-05
GO:0098660	inorganic ion transmembrane transport	biological_process	localization	21	740	42	4181	0.5	1.56742e-06	6.62618e-05
GO:0098662	inorganic cation transmembrane transport	biological_process	localization	21	740	42	4181	0.5	1.56742e-06	6.62618e-05
GO:0006163	purine nucleotide metabolic process	biological_process	cellular process	30	740	73	4181	0.410959	1.96212e-06	7.98595e-05
GO:0015988	energy coupled proton transmembrane transport, against electrochemical gradient	biological_process	localization	12	740	17	4181	0.705882	2.25948e-06	7.98595e-05
GO:0015991	ATP hydrolysis coupled proton transport	biological_process	localization	12	740	17	4181	0.705882	2.25948e-06	7.98595e-05
GO:0017144	drug metabolic process	biological_process	cellular process	59	740	188	4181	0.31383	2.0991e-06	7.98595e-05
GO:0033178	proton-transporting two-sector ATPase complex, catalytic domain	cellular_component	protein-containing complex	12	954	18	5891	0.666667	2.18594e-06	7.98595e-05
GO:0044432	endoplasmic reticulum part	cellular_component	organelle part	28	954	71	5891	0.394366	1.9826e-06	7.98595e-05
GO:0071704	organic substance metabolic process	biological_process	metabolic process	416	740	2028	4181	0.205128	2.23946e-06	7.98595e-05
GO:0090662	ATP hydrolysis coupled transmembrane transport	biological_process	localization	12	740	17	4181	0.705882	2.25948e-06	7.98595e-05
GO:0099131	ATP hydrolysis coupled ion transmembrane transport	biological_process	localization	12	740	17	4181	0.705882	2.25948e-06	7.98595e-05
GO:0099132	ATP hydrolysis coupled cation transmembrane transport	biological_process	localization	12	740	17	4181	0.705882	2.25948e-06	7.98595e-05
GO:0016616	oxidoreductase activity, acting on the CH-OH group of donors, NAD or NADP as acceptor	molecular_function	catalytic activity	20	1451	38	7766	0.526316	2.52392e-06	8.76405e-05
GO:0098655	cation transmembrane transport	biological_process	localization	21	740	43	4181	0.488372	2.56092e-06	8.76405e-05
GO:0009144	purine nucleoside triphosphate metabolic process	biological_process	cellular process	24	740	53	4181	0.45283	2.72868e-06	9.05083e-05
GO:0009205	purine ribonucleoside triphosphate metabolic process	biological_process	cellular process	24	740	53	4181	0.45283	2.72868e-06	9.05083e-05
GO:0016020	membrane	cellular_component	membrane	645	954	3599	5891	0.179216	3.16924e-06	0.000103529
GO:0009150	purine ribonucleotide metabolic process	biological_process	cellular process	29	740	71	4181	0.408451	3.37807e-06	0.00010819
GO:0044262	cellular carbohydrate metabolic process	biological_process	cellular process	11	740	15	4181	0.733333	3.41231e-06	0.00010819
GO:0009141	nucleoside triphosphate metabolic process	biological_process	cellular process	25	740	57	4181	0.438596	3.47272e-06	0.00010851
GO:0034220	ion transmembrane transport	biological_process	localization	22	740	47	4181	0.468085	3.62154e-06	0.000111543
GO:0009259	ribonucleotide metabolic process	biological_process	cellular process	30	740	75	4181	0.4	3.83293e-06	0.000116391
GO:0005783	endoplasmic reticulum	cellular_component	cell	34	954	97	5891	0.350515	3.89041e-06	0.000116496
GO:0006732	coenzyme metabolic process	biological_process	cellular process	24	740	54	4181	0.444444	4.10349e-06	0.000121193
GO:0015020	glucuronosyltransferase activity	molecular_function	catalytic activity	19	1451	36	7766	0.527778	4.27231e-06	0.000124474
GO:0072525	pyridine-containing compound biosynthetic process	biological_process	cellular process	12	740	18	4181	0.666667	5.69118e-06	0.000163603
GO:0009132	nucleoside diphosphate metabolic process	biological_process	cellular process	9	740	11	4181	0.818182	6.39051e-06	0.000181289
GO:0044242	cellular lipid catabolic process	biological_process	cellular process	8	740	9	4181	0.888889	7.0902e-06	0.000198526
GO:0006754	ATP biosynthetic process	biological_process	cellular process	16	740	30	4181	0.533333	9.75338e-06	0.000269593
GO:0006812	cation transport	biological_process	localization	27	740	67	4181	0.402985	9.95282e-06	0.000271624
GO:0009126	purine nucleoside monophosphate metabolic process	biological_process	cellular process	24	740	57	4181	0.421053	1.28375e-05	0.0003417
GO:0009167	purine ribonucleoside monophosphate metabolic process	biological_process	cellular process	24	740	57	4181	0.421053	1.28375e-05	0.0003417
GO:0009142	nucleoside triphosphate biosynthetic process	biological_process	cellular process	17	740	34	4181	0.5	1.58398e-05	0.000411454
GO:0009201	ribonucleoside triphosphate biosynthetic process	biological_process	cellular process	17	740	34	4181	0.5	1.58398e-05	0.000411454
GO:0016999	antibiotic metabolic process	biological_process	cellular process	16	740	31	4181	0.516129	1.68848e-05	0.000427322
GO:0019362	pyridine nucleotide metabolic process	biological_process	cellular process	14	740	25	4181	0.56	1.70453e-05	0.000427322
GO:0046496	nicotinamide nucleotide metabolic process	biological_process	cellular process	14	740	25	4181	0.56	1.70453e-05	0.000427322
GO:0009161	ribonucleoside monophosphate metabolic process	biological_process	cellular process	25	740	62	4181	0.403226	2.0981e-05	0.000514035
GO:0051287	NAD binding	molecular_function	binding	16	1451	30	7766	0.533333	2.08078e-05	0.000514035
GO:0006090	pyruvate metabolic process	biological_process	cellular process	9	740	12	4181	0.75	2.15448e-05	0.000521917
GO:0044255	cellular lipid metabolic process	biological_process	cellular process	49	740	158	4181	0.310127	2.26195e-05	0.000541862
GO:0051188	cofactor biosynthetic process	biological_process	cellular process	22	740	52	4181	0.423077	2.6962e-05	0.000638792
GO:0009123	nucleoside monophosphate metabolic process	biological_process	cellular process	25	740	63	4181	0.396825	2.9065e-05	0.000681131
GO:0016021	integral component of membrane	cellular_component	membrane part	600	954	3358	5891	0.178678	3.17082e-05	0.000735084
GO:0006096	glycolytic process	biological_process	cellular process	7	740	8	4181	0.875	3.59847e-05	0.000783666
GO:0006165	nucleoside diphosphate phosphorylation	biological_process	cellular process	7	740	8	4181	0.875	3.59847e-05	0.000783666
GO:0006757	ATP generation from ADP	biological_process	cellular process	7	740	8	4181	0.875	3.59847e-05	0.000783666
GO:0042866	pyruvate biosynthetic process	biological_process	cellular process	7	740	8	4181	0.875	3.59847e-05	0.000783666
GO:0044282	small molecule catabolic process	biological_process	metabolic process	18	740	39	4181	0.461538	3.57671e-05	0.000783666
GO:0046939	nucleotide phosphorylation	biological_process	cellular process	7	740	8	4181	0.875	3.59847e-05	0.000783666
GO:0033176	proton-transporting V-type ATPase complex	cellular_component	protein-containing complex	10	954	16	5891	0.625	3.71814e-05	0.000801632
GO:0051234	establishment of localization	biological_process	localization	126	740	521	4181	0.241843	3.87737e-05	0.000827685
GO:0009145	purine nucleoside triphosphate biosynthetic process	biological_process	cellular process	16	740	33	4181	0.484848	4.60162e-05	0.000963212
GO:0009206	purine ribonucleoside triphosphate biosynthetic process	biological_process	cellular process	16	740	33	4181	0.484848	4.60162e-05	0.000963212
GO:0009152	purine ribonucleotide biosynthetic process	biological_process	cellular process	21	740	50	4181	0.42	4.68424e-05	0.000971079
GO:0030684	preribosome	cellular_component	protein-containing complex	8	954	11	5891	0.727273	4.79854e-05	0.000985299
GO:0022613	ribonucleoprotein complex biogenesis	biological_process	cellular component organization or biogenesis	29	740	80	4181	0.3625	5.0832e-05	0.0010339
GO:0006810	transport	biological_process	localization	125	740	519	4181	0.240848	5.14802e-05	0.0010373
GO:0009127	purine nucleoside monophosphate biosynthetic process	biological_process	cellular process	18	740	40	4181	0.45	5.44451e-05	0.00104807
GO:0009168	purine ribonucleoside monophosphate biosynthetic process	biological_process	cellular process	18	740	40	4181	0.45	5.44451e-05	0.00104807
GO:0009260	ribonucleotide biosynthetic process	biological_process	cellular process	22	740	54	4181	0.407407	5.43869e-05	0.00104807
GO:0015672	monovalent inorganic cation transport	biological_process	localization	22	740	54	4181	0.407407	5.43869e-05	0.00104807
GO:0046390	ribose phosphate biosynthetic process	biological_process	cellular process	22	740	54	4181	0.407407	5.43869e-05	0.00104807
GO:0016053	organic acid biosynthetic process	biological_process	cellular process	27	740	73	4181	0.369863	6.14485e-05	0.00116213
GO:0046394	carboxylic acid biosynthetic process	biological_process	cellular process	27	740	73	4181	0.369863	6.14485e-05	0.00116213
GO:0005737	cytoplasm	cellular_component	cell	197	954	960	5891	0.205208	6.23464e-05	0.00116886
GO:0004553	hydrolase activity, hydrolyzing O-glycosyl compounds	molecular_function	catalytic activity	37	1451	107	7766	0.345794	6.39036e-05	0.00118772
GO:0031224	intrinsic component of membrane	cellular_component	membrane part	600	954	3373	5891	0.177883	6.47056e-05	0.00119235
GO:0006164	purine nucleotide biosynthetic process	biological_process	cellular process	21	740	51	4181	0.411765	6.66086e-05	0.00120679
GO:0090407	organophosphate biosynthetic process	biological_process	cellular process	42	740	134	4181	0.313433	6.65909e-05	0.00120679
GO:0051179	localization	biological_process	localization	129	740	543	4181	0.237569	7.61223e-05	0.00136766
GO:0019439	aromatic compound catabolic process	biological_process	cellular process	26	740	70	4181	0.371429	7.72617e-05	0.00137666
GO:0008194	UDP-glycosyltransferase activity	molecular_function	catalytic activity	23	1451	56	7766	0.410714	8.15233e-05	0.00140645
GO:0019359	nicotinamide nucleotide biosynthetic process	biological_process	cellular process	10	740	16	4181	0.625	8.15428e-05	0.00140645
GO:0019363	pyridine nucleotide biosynthetic process	biological_process	cellular process	10	740	16	4181	0.625	8.15428e-05	0.00140645
GO:0044238	primary metabolic process	biological_process	metabolic process	382	740	1893	4181	0.201796	8.00984e-05	0.00140645
GO:0009156	ribonucleoside monophosphate biosynthetic process	biological_process	cellular process	19	740	45	4181	0.422222	9.86502e-05	0.00168801
GO:0016798	hydrolase activity, acting on glycosyl bonds	molecular_function	catalytic activity	38	1451	113	7766	0.336283	0.000101315	0.00171996
GO:0006733	oxidoreduction coenzyme metabolic process	biological_process	cellular process	15	740	32	4181	0.46875	0.000129725	0.00218506
GO:0006006	glucose metabolic process	biological_process	metabolic process	7	740	9	4181	0.777778	0.000137115	0.00229163
GO:0009124	nucleoside monophosphate biosynthetic process	biological_process	cellular process	19	740	46	4181	0.413043	0.000140701	0.00233347
GO:0034404	nucleobase-containing small molecule biosynthetic process	biological_process	cellular process	14	740	29	4181	0.482759	0.000146926	0.00241812
GO:0016052	carbohydrate catabolic process	biological_process	metabolic process	10	740	17	4181	0.588235	0.000166802	0.00272444
GO:0006635	fatty acid beta-oxidation	biological_process	cellular process	6	740	7	4181	0.857143	0.000179724	0.00282836
GO:0009062	fatty acid catabolic process	biological_process	cellular process	6	740	7	4181	0.857143	0.000179724	0.00282836
GO:0019395	fatty acid oxidation	biological_process	cellular process	6	740	7	4181	0.857143	0.000179724	0.00282836
GO:0034440	lipid oxidation	biological_process	cellular process	6	740	7	4181	0.857143	0.000179724	0.00282836
GO:0072329	monocarboxylic acid catabolic process	biological_process	cellular process	6	740	7	4181	0.857143	0.000179724	0.00282836
GO:0005730	nucleolus	cellular_component	organelle part	16	954	39	5891	0.410256	0.00018373	0.00287045
GO:0009056	catabolic process	biological_process	metabolic process	69	740	262	4181	0.263359	0.00020246	0.00314031
GO:0034660	ncRNA metabolic process	biological_process	cellular process	37	740	119	4181	0.310924	0.000216262	0.00333043
GO:0072522	purine-containing compound biosynthetic process	biological_process	cellular process	21	740	55	4181	0.381818	0.000240013	0.00366999
GO:0004035	alkaline phosphatase activity	molecular_function	catalytic activity	6	1451	7	7766	0.857143	0.000248166	0.00376794
GO:0006099	tricarboxylic acid cycle	biological_process	cellular process	13	740	27	4181	0.481481	0.000263055	0.00388456
GO:0006101	citrate metabolic process	biological_process	cellular process	13	740	27	4181	0.481481	0.000263055	0.00388456
GO:0009060	aerobic respiration	biological_process	cellular process	13	740	27	4181	0.481481	0.000263055	0.00388456
GO:0072350	tricarboxylic acid metabolic process	biological_process	cellular process	13	740	27	4181	0.481481	0.000263055	0.00388456
GO:0015980	energy derivation by oxidation of organic compounds	biological_process	cellular process	19	740	48	4181	0.395833	0.000274056	0.00401948
GO:0016042	lipid catabolic process	biological_process	metabolic process	17	740	41	4181	0.414634	0.000297866	0.00433919
GO:0016740	transferase activity	molecular_function	catalytic activity	253	1451	1128	7766	0.224291	0.000351356	0.00508406
GO:0009108	coenzyme biosynthetic process	biological_process	cellular process	16	740	38	4181	0.421053	0.000363037	0.00521805
GO:0032040	small-subunit processome	cellular_component	protein-containing complex	6	954	8	5891	0.75	0.000370459	0.00525466
GO:0033180	proton-transporting V-type ATPase, V1 domain	cellular_component	protein-containing complex	6	954	8	5891	0.75	0.000370459	0.00525466
GO:0006081	cellular aldehyde metabolic process	biological_process	cellular process	7	740	10	4181	0.7	0.000387203	0.00545627
GO:0015078	proton transmembrane transporter activity	molecular_function	transporter activity	21	1451	54	7766	0.388889	0.000405124	0.00567173
GO:0008289	lipid binding	molecular_function	binding	25	1451	69	7766	0.362319	0.000427385	0.00590975
GO:0071949	FAD binding	molecular_function	binding	14	1451	30	7766	0.466667	0.000427607	0.00590975
GO:0016746	transferase activity, transferring acyl groups	molecular_function	catalytic activity	42	1451	137	7766	0.306569	0.000447527	0.00614565
GO:0030170	pyridoxal phosphate binding	molecular_function	binding	18	1451	44	7766	0.409091	0.000505587	0.00685563
GO:0070279	vitamin B6 binding	molecular_function	binding	18	1451	44	7766	0.409091	0.000505587	0.00685563
GO:1901135	carbohydrate derivative metabolic process	biological_process	metabolic process	73	740	289	4181	0.252595	0.00052052	0.00701401
GO:0042273	ribosomal large subunit biogenesis	biological_process	cellular component organization or biogenesis	6	740	8	4181	0.75	0.000610941	0.0081813
GO:0009451	RNA modification	biological_process	cellular process	15	740	36	4181	0.416667	0.000632599	0.00841904
GO:0006144	purine nucleobase metabolic process	biological_process	cellular process	5	740	6	4181	0.833333	0.000879394	0.0116317
GO:1901361	organic cyclic compound catabolic process	biological_process	metabolic process	22	740	64	4181	0.34375	0.000940374	0.0123625
GO:0009110	vitamin biosynthetic process	biological_process	cellular process	4	740	4	4181	1	0.000974771	0.0126603
GO:0042364	water-soluble vitamin biosynthetic process	biological_process	cellular process	4	740	4	4181	1	0.000974771	0.0126603
GO:0005215	transporter activity	molecular_function	transporter activity	151	1451	646	7766	0.233746	0.00107342	0.0136667
GO:0008610	lipid biosynthetic process	biological_process	metabolic process	31	740	102	4181	0.303922	0.00106078	0.0136667
GO:0009165	nucleotide biosynthetic process	biological_process	cellular process	26	740	81	4181	0.320988	0.00109029	0.0136667
GO:0050660	flavin adenine dinucleotide binding	molecular_function	binding	34	1451	109	7766	0.311927	0.00108075	0.0136667
GO:1901293	nucleoside phosphate biosynthetic process	biological_process	cellular process	26	740	81	4181	0.320988	0.00109029	0.0136667
GO:1901605	alpha-amino acid metabolic process	biological_process	cellular process	17	740	45	4181	0.377778	0.00107077	0.0136667
GO:0003997	acyl-CoA oxidase activity	molecular_function	catalytic activity	5	1451	6	7766	0.833333	0.00114759	0.0142195
GO:0090482	vitamin transmembrane transporter activity	molecular_function	transporter activity	5	1451	6	7766	0.833333	0.00114759	0.0142195
GO:0044270	cellular nitrogen compound catabolic process	biological_process	cellular process	21	740	61	4181	0.344262	0.00119449	0.0146325
GO:0098796	membrane protein complex	cellular_component	protein-containing complex	44	954	174	5891	0.252874	0.00119363	0.0146325
GO:0031984	organelle subcompartment	cellular_component	organelle part	37	954	140	5891	0.264286	0.00122306	0.0148978
GO:0044248	cellular catabolic process	biological_process	cellular process	53	740	203	4181	0.261084	0.0013828	0.0167489
GO:0016628	oxidoreductase activity, acting on the CH-CH group of donors, NAD or NADP as acceptor	molecular_function	catalytic activity	8	1451	14	7766	0.571429	0.00149535	0.017812
GO:0032440	2-alkenal reductase [NAD(P)] activity	molecular_function	catalytic activity	8	1451	14	7766	0.571429	0.00149535	0.017812
GO:0047522	15-oxoprostaglandin 13-oxidase activity	molecular_function	catalytic activity	8	1451	14	7766	0.571429	0.00149535	0.017812
GO:0046700	heterocycle catabolic process	biological_process	cellular process	21	740	62	4181	0.33871	0.00151263	0.0179188
GO:0022857	transmembrane transporter activity	molecular_function	transporter activity	140	1451	598	7766	0.234114	0.00152771	0.0179986
GO:0044769	ATPase activity, coupled to transmembrane movement of ions, rotational mechanism	molecular_function	transporter activity	9	1451	17	7766	0.529412	0.00154558	0.0181102
GO:0012505	endomembrane system	cellular_component	cell	56	954	238	5891	0.235294	0.00175923	0.0205022
GO:0045333	cellular respiration	biological_process	cellular process	16	740	43	4181	0.372093	0.00179901	0.0208531
GO:0018130	heterocycle biosynthetic process	biological_process	cellular process	57	740	225	4181	0.253333	0.00198567	0.022787
GO:0019842	vitamin binding	molecular_function	binding	21	1451	60	7766	0.35	0.00198699	0.022787
GO:0008374	O-acyltransferase activity	molecular_function	catalytic activity	6	1451	9	7766	0.666667	0.00210789	0.0240456
GO:0006520	cellular amino acid metabolic process	biological_process	cellular process	33	740	115	4181	0.286957	0.00217695	0.0247027
GO:1901575	organic substance catabolic process	biological_process	metabolic process	57	740	226	4181	0.252212	0.00221539	0.0250072
GO:1901362	organic cyclic compound biosynthetic process	biological_process	metabolic process	58	740	231	4181	0.251082	0.00227104	0.0255018
GO:0016054	organic acid catabolic process	biological_process	cellular process	10	740	22	4181	0.454545	0.00236275	0.0262582
GO:0046395	carboxylic acid catabolic process	biological_process	cellular process	10	740	22	4181	0.454545	0.00236275	0.0262582
GO:0006631	fatty acid metabolic process	biological_process	cellular process	17	740	48	4181	0.354167	0.00243189	0.0267508
GO:0072330	monocarboxylic acid biosynthetic process	biological_process	cellular process	17	740	48	4181	0.354167	0.00243189	0.0267508
GO:0006766	vitamin metabolic process	biological_process	metabolic process	5	740	7	4181	0.714286	0.00262857	0.0286222
GO:0006767	water-soluble vitamin metabolic process	biological_process	metabolic process	5	740	7	4181	0.714286	0.00262857	0.0286222
GO:0016051	carbohydrate biosynthetic process	biological_process	metabolic process	11	740	26	4181	0.423077	0.0028978	0.0313952
GO:0006811	ion transport	biological_process	localization	31	740	108	4181	0.287037	0.00291694	0.0314446
GO:0016614	oxidoreductase activity, acting on CH-OH group of donors	molecular_function	catalytic activity	28	1451	90	7766	0.311111	0.00299297	0.0321037
GO:0016758	transferase activity, transferring hexosyl groups	molecular_function	catalytic activity	32	1451	107	7766	0.299065	0.00316265	0.0337558
GO:0009112	nucleobase metabolic process	biological_process	cellular process	6	740	10	4181	0.6	0.00331568	0.0352148
GO:0045259	proton-transporting ATP synthase complex	cellular_component	cell	9	954	21	5891	0.428571	0.00341224	0.0360627
GO:0036094	small molecule binding	molecular_function	binding	255	1451	1182	7766	0.215736	0.00354632	0.0372969
GO:0016811	hydrolase activity, acting on carbon-nitrogen (but not peptide) bonds, in linear amides	molecular_function	catalytic activity	14	1451	36	7766	0.388889	0.00365798	0.0380995
GO:0052689	carboxylic ester hydrolase activity	molecular_function	catalytic activity	27	1451	87	7766	0.310345	0.00365794	0.0380995
GO:1901137	carbohydrate derivative biosynthetic process	biological_process	metabolic process	39	740	146	4181	0.267123	0.003762	0.0389946
GO:0098805	whole membrane	cellular_component	membrane	17	954	54	5891	0.314815	0.00383245	0.0395348
GO:0005778	peroxisomal membrane	cellular_component	organelle part	5	954	8	5891	0.625	0.00401841	0.0406746
GO:0031903	microbody membrane	cellular_component	organelle part	5	954	8	5891	0.625	0.00401841	0.0406746
GO:0044438	microbody part	cellular_component	organelle part	5	954	8	5891	0.625	0.00401841	0.0406746
GO:0044439	peroxisomal part	cellular_component	organelle part	5	954	8	5891	0.625	0.00401841	0.0406746
GO:0006400	tRNA modification	biological_process	cellular process	9	740	20	4181	0.45	0.00424353	0.0427525
GO:0033177	proton-transporting two-sector ATPase complex, proton-transporting domain	cellular_component	protein-containing complex	8	954	18	5891	0.444444	0.00438692	0.0439917
GO:0016866	intramolecular transferase activity	molecular_function	catalytic activity	7	1451	13	7766	0.538462	0.00468242	0.0467375
GO:0019438	aromatic compound biosynthetic process	biological_process	cellular process	53	740	214	4181	0.247664	0.00471701	0.0468658
GO:0016810	hydrolase activity, acting on carbon-nitrogen (but not peptide) bonds	molecular_function	catalytic activity	20	1451	60	7766	0.333333	0.00478727	0.0473457
GO:0016310	phosphorylation	biological_process	cellular process	13	740	35	4181	0.371429	0.00483865	0.0476353
GO:0003995	acyl-CoA dehydrogenase activity	molecular_function	catalytic activity	4	1451	5	7766	0.8	0.00516711	0.0495124
GO:0004364	glutathione transferase activity	molecular_function	catalytic activity	4	1451	5	7766	0.8	0.00516711	0.0495124
GO:0005375	copper ion transmembrane transporter activity	molecular_function	transporter activity	4	1451	5	7766	0.8	0.00516711	0.0495124
GO:0016868	intramolecular transferase activity, phosphotransferases	molecular_function	catalytic activity	4	1451	5	7766	0.8	0.00516711	0.0495124
GO:0042803	protein homodimerization activity	molecular_function	binding	4	1451	5	7766	0.8	0.00516711	0.0495124
GO:0046915	transition metal ion transmembrane transporter activity	molecular_function	transporter activity	4	1451	5	7766	0.8	0.00516711	0.0495124
GO:0009081	branched-chain amino acid metabolic process	biological_process	cellular process	3	740	3	4181	1	0.00552591	0.0527162
GO:0005506	iron ion binding	molecular_function	binding	43	1451	159	7766	0.27044	0.00571108	0.0542427
GO:0042626	ATPase activity, coupled to transmembrane movement of substances	molecular_function	transporter activity	21	1451	65	7766	0.323077	0.00586884	0.0554966
GO:0034637	cellular carbohydrate biosynthetic process	biological_process	cellular process	5	740	8	4181	0.625	0.00599128	0.056407
GO:0004017	adenylate kinase activity	molecular_function	catalytic activity	3	1451	3	7766	1	0.00651148	0.0605118
GO:0016668	oxidoreductase activity, acting on a sulfur group of donors, NAD(P) as acceptor	molecular_function	catalytic activity	3	1451	3	7766	1	0.00651148	0.0605118
GO:0035251	UDP-glucosyltransferase activity	molecular_function	catalytic activity	3	1451	3	7766	1	0.00651148	0.0605118
GO:0015399	primary active transmembrane transporter activity	molecular_function	transporter activity	21	1451	66	7766	0.318182	0.00712799	0.0653955
GO:0015405	P-P-bond-hydrolysis-driven transmembrane transporter activity	molecular_function	transporter activity	21	1451	66	7766	0.318182	0.00712799	0.0653955
GO:0050661	NADP binding	molecular_function	binding	8	1451	17	7766	0.470588	0.00711574	0.0653955
GO:0016853	isomerase activity	molecular_function	catalytic activity	26	1451	87	7766	0.298851	0.0074383	0.0679533
GO:0000813	ESCRT I complex	cellular_component	organelle part	4	954	6	5891	0.666667	0.00779047	0.06897
GO:0003993	acid phosphatase activity	molecular_function	catalytic activity	5	1451	8	7766	0.625	0.00766498	0.06897
GO:0005779	integral component of peroxisomal membrane	cellular_component	organelle part	4	954	6	5891	0.666667	0.00779047	0.06897
GO:0008483	transaminase activity	molecular_function	catalytic activity	7	1451	14	7766	0.5	0.00786949	0.06897
GO:0015932	nucleobase-containing compound transmembrane transporter activity	molecular_function	transporter activity	7	1451	14	7766	0.5	0.00786949	0.06897
GO:0016634	oxidoreductase activity, acting on the CH-CH group of donors, oxygen as acceptor	molecular_function	catalytic activity	5	1451	8	7766	0.625	0.00766498	0.06897
GO:0016769	transferase activity, transferring nitrogenous groups	molecular_function	catalytic activity	7	1451	14	7766	0.5	0.00786949	0.06897
GO:0031231	intrinsic component of peroxisomal membrane	cellular_component	organelle part	4	954	6	5891	0.666667	0.00779047	0.06897
GO:0036452	ESCRT complex	cellular_component	organelle part	5	954	9	5891	0.555556	0.00784277	0.06897
GO:0045261	proton-transporting ATP synthase complex, catalytic core F(1)	cellular_component	cell	5	954	9	5891	0.555556	0.00784277	0.06897
GO:0006396	RNA processing	biological_process	cellular process	46	740	186	4181	0.247312	0.00843366	0.0736153
GO:0008652	cellular amino acid biosynthetic process	biological_process	cellular process	9	740	22	4181	0.409091	0.00899279	0.0772448
GO:0015985	energy coupled proton transport, down electrochemical gradient	biological_process	localization	9	740	22	4181	0.409091	0.00899279	0.0772448
GO:0015986	ATP synthesis coupled proton transport	biological_process	cellular process	9	740	22	4181	0.409091	0.00899279	0.0772448
GO:0016747	transferase activity, transferring acyl groups other than amino-acyl groups	molecular_function	catalytic activity	32	1451	114	7766	0.280702	0.00893315	0.0772448
GO:0030258	lipid modification	biological_process	cellular process	10	740	26	4181	0.384615	0.00986984	0.0841082
GO:0034655	nucleobase-containing compound catabolic process	biological_process	cellular process	16	740	50	4181	0.32	0.00984928	0.0841082
GO:0043492	ATPase activity, coupled to movement of substances	molecular_function	catalytic activity	21	1451	68	7766	0.308824	0.0103067	0.087485
GO:0002097	tRNA wobble base modification	biological_process	cellular process	4	740	6	4181	0.666667	0.0108017	0.0895709
GO:0002098	tRNA wobble uridine modification	biological_process	cellular process	4	740	6	4181	0.666667	0.0108017	0.0895709
GO:0006094	gluconeogenesis	biological_process	metabolic process	4	740	6	4181	0.666667	0.0108017	0.0895709
GO:0006783	heme biosynthetic process	biological_process	cellular process	4	740	6	4181	0.666667	0.0108017	0.0895709
GO:0019319	hexose biosynthetic process	biological_process	metabolic process	4	740	6	4181	0.666667	0.0108017	0.0895709
GO:0046364	monosaccharide biosynthetic process	biological_process	metabolic process	4	740	6	4181	0.666667	0.0108017	0.0895709
GO:0000096	sulfur amino acid metabolic process	biological_process	cellular process	5	740	9	4181	0.555556	0.0115321	0.0948982
GO:0009066	aspartate family amino acid metabolic process	biological_process	cellular process	5	740	9	4181	0.555556	0.0115321	0.0948982
GO:0031090	organelle membrane	cellular_component	organelle part	46	954	206	5891	0.223301	0.0118821	0.0974059
GO:0016830	carbon-carbon lyase activity	molecular_function	catalytic activity	9	1451	22	7766	0.409091	0.0129453	0.10572
GO:0016705	oxidoreductase activity, acting on paired donors, with incorporation or reduction of molecular oxygen	molecular_function	catalytic activity	44	1451	171	7766	0.25731	0.0131945	0.106241
GO:0036442	proton-exporting ATPase activity	molecular_function	transporter activity	4	1451	6	7766	0.666667	0.0132062	0.106241
GO:0046961	proton-transporting ATPase activity, rotational mechanism	molecular_function	transporter activity	4	1451	6	7766	0.666667	0.0132062	0.106241
GO:0050145	nucleoside monophosphate kinase activity	molecular_function	catalytic activity	4	1451	6	7766	0.666667	0.0132062	0.106241
GO:0008250	oligosaccharyltransferase complex	cellular_component	organelle part	3	954	4	5891	0.75	0.0148907	0.119347
GO:0016651	oxidoreductase activity, acting on NAD(P)H	molecular_function	catalytic activity	11	1451	30	7766	0.366667	0.0156428	0.124911
GO:0033179	proton-transporting V-type ATPase, V0 domain	cellular_component	protein-containing complex	4	954	7	5891	0.571429	0.0158598	0.126176
GO:0008654	phospholipid biosynthetic process	biological_process	cellular process	14	740	44	4181	0.318182	0.0161066	0.127669
GO:0098588	bounding membrane of organelle	cellular_component	organelle part	26	954	106	5891	0.245283	0.0167394	0.132198
GO:0006643	membrane lipid metabolic process	biological_process	cellular process	9	740	24	4181	0.375	0.0169455	0.133337
GO:0016788	hydrolase activity, acting on ester bonds	molecular_function	catalytic activity	92	1451	402	7766	0.228856	0.0172755	0.13544
GO:0016860	intramolecular oxidoreductase activity	molecular_function	catalytic activity	7	1451	16	7766	0.4375	0.0185628	0.145006
GO:0000027	ribosomal large subunit assembly	biological_process	cellular component organization or biogenesis	3	740	4	4181	0.75	0.0191793	0.145601
GO:0000271	polysaccharide biosynthetic process	biological_process	metabolic process	3	740	4	4181	0.75	0.0191793	0.145601
GO:0005978	glycogen biosynthetic process	biological_process	cellular process	3	740	4	4181	0.75	0.0191793	0.145601
GO:0006020	inositol metabolic process	biological_process	cellular process	3	740	4	4181	0.75	0.0191793	0.145601
GO:0006665	sphingolipid metabolic process	biological_process	cellular process	3	740	4	4181	0.75	0.0191793	0.145601
GO:0009250	glucan biosynthetic process	biological_process	cellular process	3	740	4	4181	0.75	0.0191793	0.145601
GO:0016559	peroxisome fission	biological_process	cellular component organization or biogenesis	3	740	4	4181	0.75	0.0191793	0.145601
GO:0033692	cellular polysaccharide biosynthetic process	biological_process	cellular process	3	740	4	4181	0.75	0.0191793	0.145601
GO:0008509	anion transmembrane transporter activity	molecular_function	transporter activity	10	1451	27	7766	0.37037	0.0193224	0.146172
GO:0006779	porphyrin-containing compound biosynthetic process	biological_process	cellular process	5	740	10	4181	0.5	0.0197486	0.14784
GO:0007031	peroxisome organization	biological_process	cellular component organization or biogenesis	5	740	10	4181	0.5	0.0197486	0.14784
GO:0019751	polyol metabolic process	biological_process	metabolic process	5	740	10	4181	0.5	0.0197486	0.14784
GO:0016829	lyase activity	molecular_function	catalytic activity	31	1451	116	7766	0.267241	0.0202542	0.1511
GO:0000166	nucleotide binding	molecular_function	binding	233	1451	1112	7766	0.209532	0.0208242	0.154285
GO:1901265	nucleoside phosphate binding	molecular_function	binding	233	1451	1112	7766	0.209532	0.0208242	0.154285
GO:0000097	sulfur amino acid biosynthetic process	biological_process	cellular process	4	740	7	4181	0.571429	0.0216992	0.155945
GO:0006098	pentose-phosphate shunt	biological_process	cellular process	4	740	7	4181	0.571429	0.0216992	0.155945
GO:0006555	methionine metabolic process	biological_process	cellular process	4	740	7	4181	0.571429	0.0216992	0.155945
GO:0009067	aspartate family amino acid biosynthetic process	biological_process	cellular process	4	740	7	4181	0.571429	0.0216992	0.155945
GO:0019682	glyceraldehyde-3-phosphate metabolic process	biological_process	cellular process	4	740	7	4181	0.571429	0.0216992	0.155945
GO:0042168	heme metabolic process	biological_process	cellular process	4	740	7	4181	0.571429	0.0216992	0.155945
GO:0051156	glucose 6-phosphate metabolic process	biological_process	cellular process	4	740	7	4181	0.571429	0.0216992	0.155945
GO:1901607	alpha-amino acid biosynthetic process	biological_process	cellular process	8	740	21	4181	0.380952	0.0216946	0.155945
GO:1901615	organic hydroxy compound metabolic process	biological_process	metabolic process	8	740	21	4181	0.380952	0.0216946	0.155945
GO:0003857	3-hydroxyacyl-CoA dehydrogenase activity	molecular_function	catalytic activity	3	1451	4	7766	0.75	0.0224022	0.15784
GO:0004435	phosphatidylinositol phospholipase C activity	molecular_function	catalytic activity	3	1451	4	7766	0.75	0.0224022	0.15784
GO:0004629	phospholipase C activity	molecular_function	catalytic activity	3	1451	4	7766	0.75	0.0224022	0.15784
GO:0006790	sulfur compound metabolic process	biological_process	cellular process	11	740	33	4181	0.333333	0.0221393	0.15784
GO:0016411	acylglycerol O-acyltransferase activity	molecular_function	catalytic activity	3	1451	4	7766	0.75	0.0224022	0.15784
GO:0016641	oxidoreductase activity, acting on the CH-NH2 group of donors, oxygen as acceptor	molecular_function	catalytic activity	3	1451	4	7766	0.75	0.0224022	0.15784
GO:0034654	nucleobase-containing compound biosynthetic process	biological_process	cellular process	45	740	192	4181	0.234375	0.0235779	0.165583
GO:0016765	transferase activity, transferring alkyl or aryl (other than methyl) groups	molecular_function	catalytic activity	9	1451	24	7766	0.375	0.0238946	0.166183
GO:0031300	intrinsic component of organelle membrane	cellular_component	organelle part	6	954	15	5891	0.4	0.0238577	0.166183
GO:0031301	integral component of organelle membrane	cellular_component	organelle part	6	954	15	5891	0.4	0.0238577	0.166183
GO:0009055	electron transfer activity	molecular_function	catalytic activity	16	1451	52	7766	0.307692	0.0242146	0.167867
GO:0006644	phospholipid metabolic process	biological_process	cellular process	22	740	82	4181	0.268293	0.0246949	0.170648
GO:0044272	sulfur compound biosynthetic process	biological_process	cellular process	6	740	14	4181	0.428571	0.0250369	0.172458
GO:0042802	identical protein binding	molecular_function	binding	4	1451	7	7766	0.571429	0.0262862	0.180487
GO:0000287	magnesium ion binding	molecular_function	binding	12	1451	37	7766	0.324324	0.0321154	0.194876
GO:0000340	RNA 7-methylguanosine cap binding	molecular_function	binding	2	1451	2	7766	1	0.0348897	0.194876
GO:0000469	cleavage involved in rRNA processing	biological_process	cellular component organization or biogenesis	2	740	2	4181	1	0.031291	0.194876
GO:0000470	maturation of LSU-rRNA	biological_process	cellular component organization or biogenesis	2	740	2	4181	1	0.031291	0.194876
GO:0001562	response to protozoan	biological_process	multi-organism process	2	740	2	4181	1	0.031291	0.194876
GO:0003884	D-amino-acid oxidase activity	molecular_function	catalytic activity	2	1451	2	7766	1	0.0348897	0.194876
GO:0004069	L-aspartate:2-oxoglutarate aminotransferase activity	molecular_function	catalytic activity	2	1451	2	7766	1	0.0348897	0.194876
GO:0004345	glucose-6-phosphate dehydrogenase activity	molecular_function	catalytic activity	2	1451	2	7766	1	0.0348897	0.194876
GO:0004359	glutaminase activity	molecular_function	catalytic activity	2	1451	2	7766	1	0.0348897	0.194876
GO:0004373	glycogen (starch) synthase activity	molecular_function	catalytic activity	2	1451	2	7766	1	0.0348897	0.194876
GO:0004450	isocitrate dehydrogenase (NADP+) activity	molecular_function	catalytic activity	2	1451	2	7766	1	0.0348897	0.194876
GO:0004512	inositol-3-phosphate synthase activity	molecular_function	catalytic activity	2	1451	2	7766	1	0.0348897	0.194876
GO:0004555	alpha,alpha-trehalase activity	molecular_function	catalytic activity	2	1451	2	7766	1	0.0348897	0.194876
GO:0004556	alpha-amylase activity	molecular_function	catalytic activity	2	1451	2	7766	1	0.0348897	0.194876
GO:0004611	phosphoenolpyruvate carboxykinase activity	molecular_function	catalytic activity	2	1451	2	7766	1	0.0348897	0.194876
GO:0004613	phosphoenolpyruvate carboxykinase (GTP) activity	molecular_function	catalytic activity	2	1451	2	7766	1	0.0348897	0.194876
GO:0004791	thioredoxin-disulfide reductase activity	molecular_function	antioxidant activity	2	1451	2	7766	1	0.0348897	0.194876
GO:0004846	urate oxidase activity	molecular_function	catalytic activity	2	1451	2	7766	1	0.0348897	0.194876
GO:0006102	isocitrate metabolic process	biological_process	cellular process	2	740	2	4181	1	0.031291	0.194876
GO:0006172	ADP biosynthetic process	biological_process	cellular process	2	740	2	4181	1	0.031291	0.194876
GO:0006573	valine metabolic process	biological_process	cellular process	2	740	2	4181	1	0.031291	0.194876
GO:0006574	valine catabolic process	biological_process	cellular process	2	740	2	4181	1	0.031291	0.194876
GO:0006739	NADP metabolic process	biological_process	cellular process	5	740	11	4181	0.454545	0.0310296	0.194876
GO:0006771	riboflavin metabolic process	biological_process	cellular process	2	740	2	4181	1	0.031291	0.194876
GO:0006778	porphyrin-containing compound metabolic process	biological_process	cellular process	5	740	11	4181	0.454545	0.0310296	0.194876
GO:0006900	vesicle budding from membrane	biological_process	cellular component organization or biogenesis	2	740	2	4181	1	0.031291	0.194876
GO:0008172	S-methyltransferase activity	molecular_function	catalytic activity	2	1451	2	7766	1	0.0348897	0.194876
GO:0008418	protein-N-terminal asparagine amidohydrolase activity	molecular_function	catalytic activity	2	1451	2	7766	1	0.0348897	0.194876
GO:0008531	riboflavin kinase activity	molecular_function	catalytic activity	2	1451	2	7766	1	0.0348897	0.194876
GO:0009083	branched-chain amino acid catabolic process	biological_process	cellular process	2	740	2	4181	1	0.031291	0.194876
GO:0009136	purine nucleoside diphosphate biosynthetic process	biological_process	cellular process	2	740	2	4181	1	0.031291	0.194876
GO:0009180	purine ribonucleoside diphosphate biosynthetic process	biological_process	cellular process	2	740	2	4181	1	0.031291	0.194876
GO:0009188	ribonucleoside diphosphate biosynthetic process	biological_process	cellular process	2	740	2	4181	1	0.031291	0.194876
GO:0009231	riboflavin biosynthetic process	biological_process	cellular process	2	740	2	4181	1	0.031291	0.194876
GO:0009395	phospholipid catabolic process	biological_process	cellular process	2	740	2	4181	1	0.031291	0.194876
GO:0010008	endosome membrane	cellular_component	organelle part	5	954	12	5891	0.416667	0.0323192	0.194876
GO:0015927	trehalase activity	molecular_function	catalytic activity	2	1451	2	7766	1	0.0348897	0.194876
GO:0016160	amylase activity	molecular_function	catalytic activity	2	1451	2	7766	1	0.0348897	0.194876
GO:0016653	oxidoreductase activity, acting on NAD(P)H, heme protein as acceptor	molecular_function	catalytic activity	2	1451	2	7766	1	0.0348897	0.194876
GO:0016661	oxidoreductase activity, acting on other nitrogenous compounds as donors	molecular_function	catalytic activity	2	1451	2	7766	1	0.0348897	0.194876
GO:0016663	oxidoreductase activity, acting on other nitrogenous compounds as donors, oxygen as acceptor	molecular_function	catalytic activity	2	1451	2	7766	1	0.0348897	0.194876
GO:0016712	oxidoreductase activity, acting on paired donors, with incorporation or reduction of molecular oxygen, reduced flavin or flavoprotein as one donor, and incorporation of one atom of oxygen	molecular_function	catalytic activity	2	1451	2	7766	1	0.0348897	0.194876
GO:0016774	phosphotransferase activity, carboxyl group as acceptor	molecular_function	catalytic activity	2	1451	2	7766	1	0.0348897	0.194876
GO:0016832	aldehyde-lyase activity	molecular_function	catalytic activity	2	1451	2	7766	1	0.0348897	0.194876
GO:0016843	amine-lyase activity	molecular_function	catalytic activity	2	1451	2	7766	1	0.0348897	0.194876
GO:0016844	strictosidine synthase activity	molecular_function	catalytic activity	2	1451	2	7766	1	0.0348897	0.194876
GO:0016872	intramolecular lyase activity	molecular_function	catalytic activity	2	1451	2	7766	1	0.0348897	0.194876
GO:0017001	antibiotic catabolic process	biological_process	cellular process	2	740	2	4181	1	0.031291	0.194876
GO:0019628	urate catabolic process	biological_process	cellular process	2	740	2	4181	1	0.031291	0.194876
GO:0030060	L-malate dehydrogenase activity	molecular_function	catalytic activity	2	1451	2	7766	1	0.0348897	0.194876
GO:0030515	snoRNA binding	molecular_function	binding	2	1451	2	7766	1	0.0348897	0.194876
GO:0032217	riboflavin transmembrane transporter activity	molecular_function	transporter activity	2	1451	2	7766	1	0.0348897	0.194876
GO:0033014	tetrapyrrole biosynthetic process	biological_process	cellular process	5	740	11	4181	0.454545	0.0310296	0.194876
GO:0042726	flavin-containing compound metabolic process	biological_process	cellular process	2	740	2	4181	1	0.031291	0.194876
GO:0042727	flavin-containing compound biosynthetic process	biological_process	cellular process	2	740	2	4181	1	0.031291	0.194876
GO:0042816	vitamin B6 metabolic process	biological_process	cellular process	2	740	2	4181	1	0.031291	0.194876
GO:0042819	vitamin B6 biosynthetic process	biological_process	cellular process	2	740	2	4181	1	0.031291	0.194876
GO:0042832	defense response to protozoan	biological_process	multi-organism process	2	740	2	4181	1	0.031291	0.194876
GO:0043175	RNA polymerase core enzyme binding	molecular_function	binding	2	1451	2	7766	1	0.0348897	0.194876
GO:0046415	urate metabolic process	biological_process	cellular process	2	740	2	4181	1	0.031291	0.194876
GO:0046416	D-amino acid metabolic process	biological_process	cellular process	2	740	2	4181	1	0.031291	0.194876
GO:0046933	proton-transporting ATP synthase activity, rotational mechanism	molecular_function	transporter activity	6	1451	14	7766	0.428571	0.0322169	0.194876
GO:0047150	betaine-homocysteine S-methyltransferase activity	molecular_function	catalytic activity	2	1451	2	7766	1	0.0348897	0.194876
GO:0048194	Golgi vesicle budding	biological_process	cellular component organization or biogenesis	2	740	2	4181	1	0.031291	0.194876
GO:0070063	RNA polymerase binding	molecular_function	binding	2	1451	2	7766	1	0.0348897	0.194876
GO:0071203	WASH complex	cellular_component	cell	3	954	5	5891	0.6	0.032758	0.194876
GO:0090114	COPII-coated vesicle budding	biological_process	cellular component organization or biogenesis	2	740	2	4181	1	0.031291	0.194876
GO:0102158	very-long-chain 3-hydroxyacyl-CoA dehydratase activity	molecular_function	catalytic activity	2	1451	2	7766	1	0.0348897	0.194876
GO:0102343	3-hydroxy-arachidoyl-CoA dehydratase activity	molecular_function	catalytic activity	2	1451	2	7766	1	0.0348897	0.194876
GO:0102344	3-hydroxy-behenoyl-CoA dehydratase activity	molecular_function	catalytic activity	2	1451	2	7766	1	0.0348897	0.194876
GO:0102345	3-hydroxy-lignoceroyl-CoA dehydratase activity	molecular_function	catalytic activity	2	1451	2	7766	1	0.0348897	0.194876
GO:0103025	alpha-amylase activity (releasing maltohexaose)	molecular_function	catalytic activity	2	1451	2	7766	1	0.0348897	0.194876
GO:0006066	alcohol metabolic process	biological_process	metabolic process	6	740	15	4181	0.4	0.0356382	0.198543
GO:0008238	exopeptidase activity	molecular_function	catalytic activity	27	1451	103	7766	0.262136	0.0363388	0.201425
GO:0016757	transferase activity, transferring glycosyl groups	molecular_function	catalytic activity	37	1451	149	7766	0.248322	0.0363424	0.201425
GO:0042255	ribosome assembly	biological_process	cellular component organization or biogenesis	4	740	8	4181	0.5	0.0374071	0.206265
GO:0072523	purine-containing compound catabolic process	biological_process	cellular process	4	740	8	4181	0.5	0.0374071	0.206265
GO:0016803	ether hydrolase activity	molecular_function	catalytic activity	5	1451	11	7766	0.454545	0.0385775	0.211099
GO:0033961	cis-stilbene-oxide hydrolase activity	molecular_function	catalytic activity	5	1451	11	7766	0.454545	0.0385775	0.211099
GO:1901505	carbohydrate derivative transmembrane transporter activity	molecular_function	transporter activity	5	1451	11	7766	0.454545	0.0385775	0.211099
GO:0019829	cation-transporting ATPase activity	molecular_function	transporter activity	9	1451	26	7766	0.346154	0.0401917	0.21827
GO:0022853	active ion transmembrane transporter activity	molecular_function	transporter activity	9	1451	26	7766	0.346154	0.0401917	0.21827
GO:0042625	ATPase coupled ion transmembrane transporter activity	molecular_function	transporter activity	9	1451	26	7766	0.346154	0.0401917	0.21827
GO:0005976	polysaccharide metabolic process	biological_process	metabolic process	3	740	5	4181	0.6	0.0416681	0.221272
GO:0005977	glycogen metabolic process	biological_process	cellular process	3	740	5	4181	0.6	0.0416681	0.221272
GO:0006072	glycerol-3-phosphate metabolic process	biological_process	cellular process	3	740	5	4181	0.6	0.0416681	0.221272
GO:0006073	cellular glucan metabolic process	biological_process	cellular process	3	740	5	4181	0.6	0.0416681	0.221272
GO:0006112	energy reserve metabolic process	biological_process	cellular process	3	740	5	4181	0.6	0.0416681	0.221272
GO:0009086	methionine biosynthetic process	biological_process	cellular process	3	740	5	4181	0.6	0.0416681	0.221272
GO:0044042	glucan metabolic process	biological_process	metabolic process	3	740	5	4181	0.6	0.0416681	0.221272
GO:0044264	cellular polysaccharide metabolic process	biological_process	cellular process	3	740	5	4181	0.6	0.0416681	0.221272
GO:0052646	alditol phosphate metabolic process	biological_process	cellular process	3	740	5	4181	0.6	0.0416681	0.221272
GO:0043168	anion binding	molecular_function	binding	233	1451	1133	7766	0.205649	0.0440936	0.233577
GO:0016638	oxidoreductase activity, acting on the CH-NH2 group of donors	molecular_function	catalytic activity	4	1451	8	7766	0.5	0.0449074	0.237305
GO:0042578	phosphoric ester hydrolase activity	molecular_function	catalytic activity	32	1451	128	7766	0.25	0.0450367	0.237406
GO:0044085	cellular component biogenesis	biological_process	cellular component organization or biogenesis	42	740	185	4181	0.227027	0.0452988	0.238206
GO:0007034	vacuolar transport	biological_process	localization	5	740	12	4181	0.416667	0.0456323	0.238794
GO:0033013	tetrapyrrole metabolic process	biological_process	cellular process	5	740	12	4181	0.416667	0.0456323	0.238794
GO:0008033	tRNA processing	biological_process	cellular process	12	740	41	4181	0.292683	0.0466351	0.242863
GO:0022804	active transmembrane transporter activity	molecular_function	transporter activity	33	1451	133	7766	0.24812	0.0465534	0.242863
GO:0004046	aminoacylase activity	molecular_function	catalytic activity	3	1451	5	7766	0.6	0.0482549	0.248894
GO:0008514	organic anion transmembrane transporter activity	molecular_function	transporter activity	3	1451	5	7766	0.6	0.0482549	0.248894
GO:0016790	thiolester hydrolase activity	molecular_function	catalytic activity	3	1451	5	7766	0.6	0.0482549	0.248894
GO:0051920	peroxiredoxin activity	molecular_function	antioxidant activity	3	1451	5	7766	0.6	0.0482549	0.248894
GO:0004497	monooxygenase activity	molecular_function	catalytic activity	33	1451	134	7766	0.246269	0.0510928	0.261653
GO:0005996	monosaccharide metabolic process	biological_process	metabolic process	13	740	46	4181	0.282609	0.0510384	0.261653
GO:0046486	glycerolipid metabolic process	biological_process	cellular process	13	740	46	4181	0.282609	0.0510384	0.261653
GO:0016801	hydrolase activity, acting on ether bonds	molecular_function	catalytic activity	5	1451	12	7766	0.416667	0.0562114	0.287184
GO:0042765	GPI-anchor transamidase complex	cellular_component	organelle part	3	954	6	5891	0.5	0.0577255	0.294223
GO:0046148	pigment biosynthetic process	biological_process	metabolic process	4	740	9	4181	0.444444	0.058107	0.295469
GO:0016836	hydro-lyase activity	molecular_function	catalytic activity	11	1451	36	7766	0.305556	0.0589009	0.298099
GO:0016887	ATPase activity	molecular_function	catalytic activity	35	1451	145	7766	0.241379	0.0588169	0.298099
GO:0042623	ATPase activity, coupled	molecular_function	catalytic activity	26	1451	103	7766	0.252427	0.0595216	0.300536
GO:0020037	heme binding	molecular_function	binding	43	1451	184	7766	0.233696	0.062881	0.316047
GO:0046467	membrane lipid biosynthetic process	biological_process	cellular process	7	740	21	4181	0.333333	0.062887	0.316047
GO:0016667	oxidoreductase activity, acting on a sulfur group of donors	molecular_function	catalytic activity	7	1451	20	7766	0.35	0.0635719	0.318746
GO:0019318	hexose metabolic process	biological_process	metabolic process	12	740	43	4181	0.27907	0.0647706	0.324003
GO:0046906	tetrapyrrole binding	molecular_function	binding	43	1451	185	7766	0.232432	0.0676749	0.337748
GO:0008271	secondary active sulfate transmembrane transporter activity	molecular_function	transporter activity	4	1451	9	7766	0.444444	0.0691443	0.342701
GO:0015116	sulfate transmembrane transporter activity	molecular_function	transporter activity	4	1451	9	7766	0.444444	0.0691443	0.342701
GO:0031409	pigment binding	molecular_function	binding	4	1451	9	7766	0.444444	0.0691443	0.342701
GO:0030870	Mre11 complex	cellular_component	organelle part	2	954	3	5891	0.666667	0.0701349	0.34602
GO:0033588	Elongator holoenzyme complex	cellular_component	cell	2	954	3	5891	0.666667	0.0701349	0.34602
GO:0033865	nucleoside bisphosphate metabolic process	biological_process	cellular process	3	740	6	4181	0.5	0.0725344	0.354613
GO:0033875	ribonucleoside bisphosphate metabolic process	biological_process	cellular process	3	740	6	4181	0.5	0.0725344	0.354613
GO:0034032	purine nucleoside bisphosphate metabolic process	biological_process	cellular process	3	740	6	4181	0.5	0.0725344	0.354613
GO:0071985	multivesicular body sorting pathway	biological_process	localization	3	740	6	4181	0.5	0.0725344	0.354613
GO:0044237	cellular metabolic process	biological_process	cellular process	335	740	1790	4181	0.187151	0.0739366	0.36065
GO:0000104	succinate dehydrogenase activity	molecular_function	catalytic activity	3	1451	6	7766	0.5	0.0833036	0.380514
GO:0000959	mitochondrial RNA metabolic process	biological_process	cellular process	2	740	3	4181	0.666667	0.0828212	0.380514
GO:0005337	nucleoside transmembrane transporter activity	molecular_function	transporter activity	3	1451	6	7766	0.5	0.0833036	0.380514
GO:0005484	SNAP receptor activity	molecular_function	binding	3	1451	6	7766	0.5	0.0833036	0.380514
GO:0005984	disaccharide metabolic process	biological_process	cellular process	2	740	3	4181	0.666667	0.0828212	0.380514
GO:0005991	trehalose metabolic process	biological_process	cellular process	2	740	3	4181	0.666667	0.0828212	0.380514
GO:0006021	inositol biosynthetic process	biological_process	cellular process	2	740	3	4181	0.666667	0.0828212	0.380514
GO:0006108	malate metabolic process	biological_process	cellular process	2	740	3	4181	0.666667	0.0828212	0.380514
GO:0006390	mitochondrial transcription	biological_process	cellular process	2	740	3	4181	0.666667	0.0828212	0.380514
GO:0006424	glutamyl-tRNA aminoacylation	biological_process	cellular process	2	740	3	4181	0.666667	0.0828212	0.380514
GO:0006470	protein dephosphorylation	biological_process	cellular process	2	740	3	4181	0.666667	0.0828212	0.380514
GO:0006563	L-serine metabolic process	biological_process	cellular process	2	740	3	4181	0.666667	0.0828212	0.380514
GO:0006637	acyl-CoA metabolic process	biological_process	cellular process	2	740	3	4181	0.666667	0.0828212	0.380514
GO:0006782	protoporphyrinogen IX biosynthetic process	biological_process	cellular process	2	740	3	4181	0.666667	0.0828212	0.380514
GO:0006826	iron ion transport	biological_process	localization	2	740	3	4181	0.666667	0.0828212	0.380514
GO:0009133	nucleoside diphosphate biosynthetic process	biological_process	cellular process	2	740	3	4181	0.666667	0.0828212	0.380514
GO:0009452	7-methylguanosine RNA capping	biological_process	cellular process	2	740	3	4181	0.666667	0.0828212	0.380514
GO:0016050	vesicle organization	biological_process	cellular component organization or biogenesis	2	740	3	4181	0.666667	0.0828212	0.380514
GO:0016615	malate dehydrogenase activity	molecular_function	catalytic activity	3	1451	6	7766	0.5	0.0833036	0.380514
GO:0033227	dsRNA transport	biological_process	localization	2	740	3	4181	0.666667	0.0828212	0.380514
GO:0035383	thioester metabolic process	biological_process	cellular process	2	740	3	4181	0.666667	0.0828212	0.380514
GO:0036260	RNA capping	biological_process	cellular process	2	740	3	4181	0.666667	0.0828212	0.380514
GO:0040007	growth	biological_process	growth	2	740	3	4181	0.666667	0.0828212	0.380514
GO:0046033	AMP metabolic process	biological_process	cellular process	2	740	3	4181	0.666667	0.0828212	0.380514
GO:0046501	protoporphyrinogen IX metabolic process	biological_process	cellular process	2	740	3	4181	0.666667	0.0828212	0.380514
GO:0046527	glucosyltransferase activity	molecular_function	catalytic activity	3	1451	6	7766	0.5	0.0833036	0.380514
GO:0070940	dephosphorylation of RNA polymerase II C-terminal domain	biological_process	biological regulation	2	740	3	4181	0.666667	0.0828212	0.380514
GO:0070988	demethylation	biological_process	metabolic process	2	740	3	4181	0.666667	0.0828212	0.380514
GO:0071214	cellular response to abiotic stimulus	biological_process	cellular process	2	740	3	4181	0.666667	0.0828212	0.380514
GO:0104004	cellular response to environmental stimulus	biological_process	cellular process	2	740	3	4181	0.666667	0.0828212	0.380514
GO:0006487	protein N-linked glycosylation	biological_process	cellular process	4	740	10	4181	0.4	0.0836793	0.380617
GO:0042440	pigment metabolic process	biological_process	metabolic process	4	740	10	4181	0.4	0.0836793	0.380617
GO:0009968	negative regulation of signal transduction	biological_process	biological regulation	5	740	14	4181	0.357143	0.08514	0.38402
GO:0010648	negative regulation of cell communication	biological_process	biological regulation	5	740	14	4181	0.357143	0.08514	0.38402
GO:0023057	negative regulation of signaling	biological_process	biological regulation	5	740	14	4181	0.357143	0.08514	0.38402
GO:0061024	membrane organization	biological_process	cellular component organization or biogenesis	5	740	14	4181	0.357143	0.08514	0.38402
GO:0006650	glycerophospholipid metabolic process	biological_process	cellular process	12	740	45	4181	0.266667	0.0870042	0.39161
GO:0045263	proton-transporting ATP synthase complex, coupling factor F(o)	cellular_component	cell	4	954	11	5891	0.363636	0.0875033	0.393035
GO:0003756	protein disulfide isomerase activity	molecular_function	catalytic activity	2	1451	3	7766	0.666667	0.091646	0.395178
GO:0003841	1-acylglycerol-3-phosphate O-acyltransferase activity	molecular_function	catalytic activity	2	1451	3	7766	0.666667	0.091646	0.395178
GO:0004067	asparaginase activity	molecular_function	catalytic activity	2	1451	3	7766	0.666667	0.091646	0.395178
GO:0004370	glycerol kinase activity	molecular_function	catalytic activity	2	1451	3	7766	0.666667	0.091646	0.395178
GO:0004602	glutathione peroxidase activity	molecular_function	antioxidant activity	2	1451	3	7766	0.666667	0.091646	0.395178
GO:0004776	succinate-CoA ligase (GDP-forming) activity	molecular_function	catalytic activity	2	1451	3	7766	0.666667	0.091646	0.395178
GO:0004818	glutamate-tRNA ligase activity	molecular_function	catalytic activity	2	1451	3	7766	0.666667	0.091646	0.395178
GO:0005768	endosome	cellular_component	cell	6	954	20	5891	0.3	0.0908218	0.395178
GO:0016289	CoA hydrolase activity	molecular_function	catalytic activity	2	1451	3	7766	0.666667	0.091646	0.395178
GO:0016301	kinase activity	molecular_function	catalytic activity	76	1451	352	7766	0.215909	0.0882238	0.395178
GO:0016671	oxidoreductase activity, acting on a sulfur group of donors, disulfide as acceptor	molecular_function	catalytic activity	2	1451	3	7766	0.666667	0.091646	0.395178
GO:0016706	oxidoreductase activity, acting on paired donors, with incorporation or reduction of molecular oxygen, 2-oxoglutarate as one donor, and incorporation of one atom each of oxygen into both donors	molecular_function	catalytic activity	2	1451	3	7766	0.666667	0.091646	0.395178
GO:0016748	succinyltransferase activity	molecular_function	catalytic activity	2	1451	3	7766	0.666667	0.091646	0.395178
GO:0016822	hydrolase activity, acting on acid carbon-carbon bonds	molecular_function	catalytic activity	2	1451	3	7766	0.666667	0.091646	0.395178
GO:0016823	hydrolase activity, acting on acid carbon-carbon bonds, in ketonic substances	molecular_function	catalytic activity	2	1451	3	7766	0.666667	0.091646	0.395178
GO:0016864	intramolecular oxidoreductase activity, transposing S-S bonds	molecular_function	catalytic activity	2	1451	3	7766	0.666667	0.091646	0.395178
GO:0042171	lysophosphatidic acid acyltransferase activity	molecular_function	catalytic activity	2	1451	3	7766	0.666667	0.091646	0.395178
GO:0051032	nucleic acid transmembrane transporter activity	molecular_function	transporter activity	2	1451	3	7766	0.666667	0.091646	0.395178
GO:0051033	RNA transmembrane transporter activity	molecular_function	transporter activity	2	1451	3	7766	0.666667	0.091646	0.395178
GO:0071617	lysophospholipid acyltransferase activity	molecular_function	catalytic activity	2	1451	3	7766	0.666667	0.091646	0.395178
GO:0008168	methyltransferase activity	molecular_function	catalytic activity	22	1451	89	7766	0.247191	0.094299	0.405805
GO:0008236	serine-type peptidase activity	molecular_function	catalytic activity	61	1451	279	7766	0.218638	0.0968131	0.414187
GO:0016835	carbon-oxygen lyase activity	molecular_function	catalytic activity	11	1451	39	7766	0.282051	0.0968229	0.414187
GO:0017171	serine hydrolase activity	molecular_function	catalytic activity	61	1451	279	7766	0.218638	0.0968131	0.414187
GO:0060090	molecular adaptor activity	molecular_function	binding	4	1451	10	7766	0.4	0.0987179	0.419794
GO:0070403	NAD+ binding	molecular_function	binding	4	1451	10	7766	0.4	0.0987179	0.419794
GO:1901682	sulfur compound transmembrane transporter activity	molecular_function	transporter activity	4	1451	10	7766	0.4	0.0987179	0.419794
GO:0015103	inorganic anion transmembrane transporter activity	molecular_function	transporter activity	7	1451	22	7766	0.318182	0.0999249	0.424091
GO:0016831	carboxy-lyase activity	molecular_function	catalytic activity	6	1451	18	7766	0.333333	0.102589	0.434003
GO:0044440	endosomal part	cellular_component	organelle part	5	954	16	5891	0.3125	0.102663	0.434003
GO:0019200	carbohydrate kinase activity	molecular_function	catalytic activity	5	1451	14	7766	0.357143	0.103014	0.434636
GO:0055082	cellular chemical homeostasis	biological_process	biological regulation	6	740	19	4181	0.315789	0.103643	0.436436
GO:0044444	cytoplasmic part	cellular_component	cell	126	954	704	5891	0.178977	0.105996	0.445473
GO:0006302	double-strand break repair	biological_process	cellular process	5	740	15	4181	0.333333	0.109891	0.457059
GO:0006575	cellular modified amino acid metabolic process	biological_process	cellular process	5	740	15	4181	0.333333	0.109891	0.457059
GO:0007179	transforming growth factor beta receptor signaling pathway	biological_process	biological regulation	3	740	7	4181	0.428571	0.110661	0.457059
GO:0008643	carbohydrate transport	biological_process	localization	5	740	15	4181	0.333333	0.109891	0.457059
GO:0009225	nucleotide-sugar metabolic process	biological_process	cellular process	3	740	7	4181	0.428571	0.110661	0.457059
GO:0022411	cellular component disassembly	biological_process	cellular component organization or biogenesis	3	740	7	4181	0.428571	0.110661	0.457059
GO:0043648	dicarboxylic acid metabolic process	biological_process	cellular process	3	740	7	4181	0.428571	0.110661	0.457059
GO:0048585	negative regulation of response to stimulus	biological_process	biological regulation	5	740	15	4181	0.333333	0.109891	0.457059
GO:0071560	cellular response to transforming growth factor beta stimulus	biological_process	cellular process	3	740	7	4181	0.428571	0.110661	0.457059
GO:0001522	pseudouridine synthesis	biological_process	cellular process	4	740	11	4181	0.363636	0.113765	0.466306
GO:0016773	phosphotransferase activity, alcohol group as acceptor	molecular_function	catalytic activity	63	1451	292	7766	0.215753	0.113266	0.466306
GO:0043094	cellular metabolic compound salvage	biological_process	cellular process	4	740	11	4181	0.363636	0.113765	0.466306
GO:0090305	nucleic acid phosphodiester bond hydrolysis	biological_process	cellular process	4	740	11	4181	0.363636	0.113765	0.466306
GO:0045017	glycerolipid biosynthetic process	biological_process	cellular process	7	740	24	4181	0.291667	0.116649	0.477221
GO:0005739	mitochondrion	cellular_component	cell	42	954	217	5891	0.193548	0.117643	0.480377
GO:0019725	cellular homeostasis	biological_process	biological regulation	14	740	57	4181	0.245614	0.118812	0.484232
GO:0016209	antioxidant activity	molecular_function	antioxidant activity	12	1451	45	7766	0.266667	0.120033	0.488286
GO:0019205	nucleobase-containing compound kinase activity	molecular_function	catalytic activity	7	1451	23	7766	0.304348	0.121578	0.49364
GO:0008484	sulfuric ester hydrolase activity	molecular_function	catalytic activity	3	1451	7	7766	0.428571	0.126067	0.509065
GO:0009058	biosynthetic process	biological_process	metabolic process	141	740	733	4181	0.19236	0.126086	0.509065
GO:0030674	protein binding, bridging	molecular_function	binding	3	1451	7	7766	0.428571	0.126067	0.509065
GO:0006664	glycolipid metabolic process	biological_process	cellular process	6	740	20	4181	0.3	0.126995	0.509873
GO:0009247	glycolipid biosynthetic process	biological_process	cellular process	6	740	20	4181	0.3	0.126995	0.509873
GO:1903509	liposaccharide metabolic process	biological_process	metabolic process	6	740	20	4181	0.3	0.126995	0.509873
GO:0004713	protein tyrosine kinase activity	molecular_function	catalytic activity	9	1451	32	7766	0.28125	0.127796	0.512133
GO:0019239	deaminase activity	molecular_function	catalytic activity	5	1451	15	7766	0.333333	0.13181	0.52724
GO:0004180	carboxypeptidase activity	molecular_function	catalytic activity	14	1451	55	7766	0.254545	0.132781	0.530142
GO:0009072	aromatic amino acid family metabolic process	biological_process	cellular process	5	740	16	4181	0.3125	0.137687	0.545688
GO:0010941	regulation of cell death	biological_process	biological regulation	5	740	16	4181	0.3125	0.137687	0.545688
GO:0042981	regulation of apoptotic process	biological_process	biological regulation	5	740	16	4181	0.3125	0.137687	0.545688
GO:0043067	regulation of programmed cell death	biological_process	biological regulation	5	740	16	4181	0.3125	0.137687	0.545688
GO:0016791	phosphatase activity	molecular_function	catalytic activity	23	1451	98	7766	0.234694	0.138039	0.546078
GO:0006171	cAMP biosynthetic process	biological_process	cellular process	2	740	4	4181	0.5	0.146463	0.561877
GO:0006433	prolyl-tRNA aminoacylation	biological_process	cellular process	2	740	4	4181	0.5	0.146463	0.561877
GO:0006730	one-carbon metabolic process	biological_process	cellular process	2	740	4	4181	0.5	0.146463	0.561877
GO:0006760	folic acid-containing compound metabolic process	biological_process	cellular process	2	740	4	4181	0.5	0.146463	0.561877
GO:0007043	cell-cell junction assembly	biological_process	cellular component organization or biogenesis	2	740	4	4181	0.5	0.146463	0.561877
GO:0009435	NAD biosynthetic process	biological_process	cellular process	2	740	4	4181	0.5	0.146463	0.561877
GO:0016255	attachment of GPI anchor to protein	biological_process	cellular process	2	740	4	4181	0.5	0.146463	0.561877
GO:0019991	septate junction assembly	biological_process	cellular component organization or biogenesis	2	740	4	4181	0.5	0.146463	0.561877
GO:0034329	cell junction assembly	biological_process	cellular component organization or biogenesis	2	740	4	4181	0.5	0.146463	0.561877
GO:0042274	ribosomal small subunit biogenesis	biological_process	cellular component organization or biogenesis	2	740	4	4181	0.5	0.146463	0.561877
GO:0043297	apical junction assembly	biological_process	cellular component organization or biogenesis	2	740	4	4181	0.5	0.146463	0.561877
GO:0046058	cAMP metabolic process	biological_process	cellular process	2	740	4	4181	0.5	0.146463	0.561877
GO:0046500	S-adenosylmethionine metabolic process	biological_process	cellular process	2	740	4	4181	0.5	0.146463	0.561877
GO:0046653	tetrahydrofolate metabolic process	biological_process	cellular process	2	740	4	4181	0.5	0.146463	0.561877
GO:0052652	cyclic purine nucleotide metabolic process	biological_process	cellular process	2	740	4	4181	0.5	0.146463	0.561877
GO:0120192	tight junction assembly	biological_process	cellular component organization or biogenesis	2	740	4	4181	0.5	0.146463	0.561877
GO:0120193	tight junction organization	biological_process	cellular component organization or biogenesis	2	740	4	4181	0.5	0.146463	0.561877
GO:0009311	oligosaccharide metabolic process	biological_process	metabolic process	4	740	12	4181	0.333333	0.147831	0.565113
GO:0045087	innate immune response	biological_process	response to stimulus	4	740	12	4181	0.333333	0.147831	0.565113
GO:0044433	cytoplasmic vesicle part	cellular_component	organelle part	9	954	38	5891	0.236842	0.149886	0.571955
GO:0007015	actin filament organization	biological_process	cellular component organization or biogenesis	6	740	21	4181	0.285714	0.152639	0.578363
GO:0015931	nucleobase-containing compound transport	biological_process	localization	6	740	21	4181	0.285714	0.152639	0.578363
GO:0016197	endosomal transport	biological_process	localization	6	740	21	4181	0.285714	0.152639	0.578363
GO:0055065	metal ion homeostasis	biological_process	biological regulation	6	740	21	4181	0.285714	0.152639	0.578363
GO:0000902	cell morphogenesis	biological_process	cellular component organization or biogenesis	3	740	8	4181	0.375	0.154613	0.579732
GO:0001510	RNA methylation	biological_process	cellular process	3	740	8	4181	0.375	0.154613	0.579732
GO:0004252	serine-type endopeptidase activity	molecular_function	catalytic activity	53	1451	248	7766	0.21371	0.153786	0.579732
GO:0019674	NAD metabolic process	biological_process	cellular process	3	740	8	4181	0.375	0.154613	0.579732
GO:0071559	response to transforming growth factor beta	biological_process	response to stimulus	3	740	8	4181	0.375	0.154613	0.579732
GO:0090501	RNA phosphodiester bond hydrolysis	biological_process	cellular process	3	740	8	4181	0.375	0.154613	0.579732
GO:0004016	adenylate cyclase activity	molecular_function	catalytic activity	2	1451	4	7766	0.5	0.16089	0.584955
GO:0004322	ferroxidase activity	molecular_function	catalytic activity	2	1451	4	7766	0.5	0.16089	0.584955
GO:0004774	succinate-CoA ligase activity	molecular_function	catalytic activity	2	1451	4	7766	0.5	0.16089	0.584955
GO:0004775	succinate-CoA ligase (ADP-forming) activity	molecular_function	catalytic activity	2	1451	4	7766	0.5	0.16089	0.584955
GO:0004826	phenylalanine-tRNA ligase activity	molecular_function	catalytic activity	2	1451	4	7766	0.5	0.16089	0.584955
GO:0004827	proline-tRNA ligase activity	molecular_function	catalytic activity	2	1451	4	7766	0.5	0.16089	0.584955
GO:0005338	nucleotide-sugar transmembrane transporter activity	molecular_function	transporter activity	2	1451	4	7766	0.5	0.16089	0.584955
GO:0008177	succinate dehydrogenase (ubiquinone) activity	molecular_function	catalytic activity	2	1451	4	7766	0.5	0.16089	0.584955
GO:0008199	ferric iron binding	molecular_function	binding	2	1451	4	7766	0.5	0.16089	0.584955
GO:0008420	RNA polymerase II CTD heptapeptide repeat phosphatase activity	molecular_function	catalytic activity	2	1451	4	7766	0.5	0.16089	0.584955
GO:0015238	drug transmembrane transporter activity	molecular_function	transporter activity	2	1451	4	7766	0.5	0.16089	0.584955
GO:0016722	oxidoreductase activity, oxidizing metal ions	molecular_function	catalytic activity	2	1451	4	7766	0.5	0.16089	0.584955
GO:0016724	oxidoreductase activity, oxidizing metal ions, oxygen as acceptor	molecular_function	catalytic activity	2	1451	4	7766	0.5	0.16089	0.584955
GO:0016741	transferase activity, transferring one-carbon groups	molecular_function	catalytic activity	22	1451	95	7766	0.231579	0.159958	0.584955
GO:0016878	acid-thiol ligase activity	molecular_function	catalytic activity	2	1451	4	7766	0.5	0.16089	0.584955
GO:0017150	tRNA dihydrouridine synthase activity	molecular_function	catalytic activity	2	1451	4	7766	0.5	0.16089	0.584955
GO:0042813	Wnt-activated receptor activity	molecular_function	molecular transducer activity	2	1451	4	7766	0.5	0.16089	0.584955
GO:0072341	modified amino acid binding	molecular_function	binding	2	1451	4	7766	0.5	0.16089	0.584955
GO:0048878	chemical homeostasis	biological_process	biological regulation	7	740	26	4181	0.269231	0.162393	0.589427
GO:0005887	integral component of plasma membrane	cellular_component	cell	10	954	44	5891	0.227273	0.163474	0.592353
GO:0016776	phosphotransferase activity, phosphate group as acceptor	molecular_function	catalytic activity	4	1451	12	7766	0.333333	0.17152	0.619426
GO:0019199	transmembrane receptor protein kinase activity	molecular_function	catalytic activity	4	1451	12	7766	0.333333	0.17152	0.619426
GO:0003684	damaged DNA binding	molecular_function	binding	3	1451	8	7766	0.375	0.174762	0.624855
GO:0004714	transmembrane receptor protein tyrosine kinase activity	molecular_function	catalytic activity	3	1451	8	7766	0.375	0.174762	0.624855
GO:0009982	pseudouridine synthase activity	molecular_function	catalytic activity	3	1451	8	7766	0.375	0.174762	0.624855
GO:0015299	solute:proton antiporter activity	molecular_function	transporter activity	3	1451	8	7766	0.375	0.174762	0.624855
GO:0016840	carbon-nitrogen lyase activity	molecular_function	catalytic activity	3	1451	8	7766	0.375	0.174762	0.624855
GO:0016861	intramolecular oxidoreductase activity, interconverting aldoses and ketoses	molecular_function	catalytic activity	3	1451	8	7766	0.375	0.174762	0.624855
GO:0008235	metalloexopeptidase activity	molecular_function	catalytic activity	13	1451	53	7766	0.245283	0.177369	0.633126
GO:0030176	integral component of endoplasmic reticulum membrane	cellular_component	organelle part	4	954	14	5891	0.285714	0.179557	0.63882
GO:0031227	intrinsic component of endoplasmic reticulum membrane	cellular_component	organelle part	4	954	14	5891	0.285714	0.179557	0.63882
GO:0016311	dephosphorylation	biological_process	cellular process	4	740	13	4181	0.307692	0.185234	0.657932
GO:0005774	vacuolar membrane	cellular_component	organelle part	2	954	5	5891	0.4	0.187127	0.660303
GO:0012507	ER to Golgi transport vesicle membrane	cellular_component	organelle part	2	954	5	5891	0.4	0.187127	0.660303
GO:0030127	COPII vesicle coat	cellular_component	organelle part	2	954	5	5891	0.4	0.187127	0.660303
GO:0030134	COPII-coated ER to Golgi transport vesicle	cellular_component	cell	2	954	5	5891	0.4	0.187127	0.660303
GO:0030029	actin filament-based process	biological_process	cellular process	8	740	32	4181	0.25	0.19251	0.677082
GO:0030036	actin cytoskeleton organization	biological_process	cellular component organization or biogenesis	8	740	32	4181	0.25	0.19251	0.677082
GO:1901576	organic substance biosynthetic process	biological_process	metabolic process	130	740	688	4181	0.188953	0.198477	0.696933
GO:0008081	phosphoric diester hydrolase activity	molecular_function	catalytic activity	7	1451	26	7766	0.269231	0.198929	0.697383
GO:0006541	glutamine metabolic process	biological_process	cellular process	3	740	9	4181	0.333333	0.202866	0.699807
GO:0006576	cellular biogenic amine metabolic process	biological_process	cellular process	3	740	9	4181	0.333333	0.202866	0.699807
GO:0006873	cellular ion homeostasis	biological_process	biological regulation	5	740	18	4181	0.277778	0.201077	0.699807
GO:0006875	cellular metal ion homeostasis	biological_process	biological regulation	5	740	18	4181	0.277778	0.201077	0.699807
GO:0009308	amine metabolic process	biological_process	metabolic process	3	740	9	4181	0.333333	0.202866	0.699807
GO:0030003	cellular cation homeostasis	biological_process	biological regulation	5	740	18	4181	0.277778	0.201077	0.699807
GO:0032989	cellular component morphogenesis	biological_process	cellular component organization or biogenesis	3	740	9	4181	0.333333	0.202866	0.699807
GO:0044106	cellular amine metabolic process	biological_process	cellular process	3	740	9	4181	0.333333	0.202866	0.699807
GO:0071363	cellular response to growth factor stimulus	biological_process	cellular process	3	740	9	4181	0.333333	0.202866	0.699807
GO:1901136	carbohydrate derivative catabolic process	biological_process	metabolic process	5	740	18	4181	0.277778	0.201077	0.699807
GO:0000041	transition metal ion transport	biological_process	localization	2	740	5	4181	0.4	0.216327	0.712061
GO:0000276	mitochondrial proton-transporting ATP synthase complex, coupling factor F(o)	cellular_component	organelle part	3	954	10	5891	0.3	0.211577	0.712061
GO:0001883	purine nucleoside binding	molecular_function	binding	32	1451	149	7766	0.214765	0.2161	0.712061
GO:0005525	GTP binding	molecular_function	binding	32	1451	149	7766	0.214765	0.2161	0.712061
GO:0005773	vacuole	cellular_component	cell	4	954	15	5891	0.266667	0.215427	0.712061
GO:0006534	cysteine metabolic process	biological_process	cellular process	2	740	5	4181	0.4	0.216327	0.712061
GO:0006595	polyamine metabolic process	biological_process	cellular process	2	740	5	4181	0.4	0.216327	0.712061
GO:0006596	polyamine biosynthetic process	biological_process	cellular process	2	740	5	4181	0.4	0.216327	0.712061
GO:0006874	cellular calcium ion homeostasis	biological_process	biological regulation	2	740	5	4181	0.4	0.216327	0.712061
GO:0009070	serine family amino acid biosynthetic process	biological_process	cellular process	2	740	5	4181	0.4	0.216327	0.712061
GO:0009226	nucleotide-sugar biosynthetic process	biological_process	cellular process	2	740	5	4181	0.4	0.216327	0.712061
GO:0009309	amine biosynthetic process	biological_process	cellular process	2	740	5	4181	0.4	0.216327	0.712061
GO:0016780	phosphotransferase activity, for other substituted phosphate groups	molecular_function	catalytic activity	4	1451	13	7766	0.307692	0.213205	0.712061
GO:0031967	organelle envelope	cellular_component	organelle part	25	954	131	5891	0.19084	0.212428	0.712061
GO:0031975	envelope	cellular_component	cell	25	954	131	5891	0.19084	0.212428	0.712061
GO:0032509	endosome transport via multivesicular body sorting pathway	biological_process	localization	2	740	5	4181	0.4	0.216327	0.712061
GO:0032550	purine ribonucleoside binding	molecular_function	binding	32	1451	149	7766	0.214765	0.2161	0.712061
GO:0034330	cell junction organization	biological_process	cellular component organization or biogenesis	2	740	5	4181	0.4	0.216327	0.712061
GO:0042401	cellular biogenic amine biosynthetic process	biological_process	cellular process	2	740	5	4181	0.4	0.216327	0.712061
GO:0042558	pteridine-containing compound metabolic process	biological_process	cellular process	2	740	5	4181	0.4	0.216327	0.712061
GO:0043173	nucleotide salvage	biological_process	cellular process	2	740	5	4181	0.4	0.216327	0.712061
GO:0044437	vacuolar part	cellular_component	organelle part	3	954	10	5891	0.3	0.211577	0.712061
GO:0045216	cell-cell junction organization	biological_process	cellular component organization or biogenesis	2	740	5	4181	0.4	0.216327	0.712061
GO:0046474	glycerophospholipid biosynthetic process	biological_process	cellular process	6	740	23	4181	0.26087	0.209897	0.712061
GO:0051213	dioxygenase activity	molecular_function	catalytic activity	4	1451	13	7766	0.307692	0.213205	0.712061
GO:0055074	calcium ion homeostasis	biological_process	biological regulation	2	740	5	4181	0.4	0.216327	0.712061
GO:0072503	cellular divalent inorganic cation homeostasis	biological_process	biological regulation	2	740	5	4181	0.4	0.216327	0.712061
GO:0072507	divalent inorganic cation homeostasis	biological_process	biological regulation	2	740	5	4181	0.4	0.216327	0.712061
GO:1902532	negative regulation of intracellular signal transduction	biological_process	biological regulation	2	740	5	4181	0.4	0.216327	0.712061
GO:1902749	regulation of cell cycle G2/M phase transition	biological_process	biological regulation	2	740	5	4181	0.4	0.216327	0.712061
GO:0004181	metallocarboxypeptidase activity	molecular_function	catalytic activity	9	1451	36	7766	0.25	0.217886	0.715871
GO:0006633	fatty acid biosynthetic process	biological_process	cellular process	9	740	38	4181	0.236842	0.21848	0.715871
GO:0046488	phosphatidylinositol metabolic process	biological_process	cellular process	9	740	38	4181	0.236842	0.21848	0.715871
GO:1901606	alpha-amino acid catabolic process	biological_process	cellular process	4	740	14	4181	0.285714	0.225272	0.737004
GO:0019001	guanyl nucleotide binding	molecular_function	binding	32	1451	150	7766	0.213333	0.228252	0.742249
GO:0032561	guanyl ribonucleotide binding	molecular_function	binding	32	1451	150	7766	0.213333	0.228252	0.742249
GO:0043021	ribonucleoprotein complex binding	molecular_function	binding	3	1451	9	7766	0.333333	0.227571	0.742249
GO:0048029	monosaccharide binding	molecular_function	binding	3	1451	9	7766	0.333333	0.227571	0.742249
GO:0003747	translation release factor activity	molecular_function	binding	2	1451	5	7766	0.4	0.23598	0.75151
GO:0004784	superoxide dismutase activity	molecular_function	antioxidant activity	2	1451	5	7766	0.4	0.23598	0.75151
GO:0006505	GPI anchor metabolic process	biological_process	cellular process	5	740	19	4181	0.263158	0.235874	0.75151
GO:0006506	GPI anchor biosynthetic process	biological_process	cellular process	5	740	19	4181	0.263158	0.235874	0.75151
GO:0006661	phosphatidylinositol biosynthetic process	biological_process	cellular process	5	740	19	4181	0.263158	0.235874	0.75151
GO:0008079	translation termination factor activity	molecular_function	binding	2	1451	5	7766	0.4	0.23598	0.75151
GO:0008318	protein prenyltransferase activity	molecular_function	catalytic activity	2	1451	5	7766	0.4	0.23598	0.75151
GO:0016624	oxidoreductase activity, acting on the aldehyde or oxo group of donors, disulfide as acceptor	molecular_function	catalytic activity	2	1451	5	7766	0.4	0.23598	0.75151
GO:0016635	oxidoreductase activity, acting on the CH-CH group of donors, quinone or related compound as acceptor	molecular_function	catalytic activity	2	1451	5	7766	0.4	0.23598	0.75151
GO:0016721	oxidoreductase activity, acting on superoxide radicals as acceptor	molecular_function	catalytic activity	2	1451	5	7766	0.4	0.23598	0.75151
GO:0016854	racemase and epimerase activity	molecular_function	catalytic activity	2	1451	5	7766	0.4	0.23598	0.75151
GO:0016857	racemase and epimerase activity, acting on carbohydrates and derivatives	molecular_function	catalytic activity	2	1451	5	7766	0.4	0.23598	0.75151
GO:0030976	thiamine pyrophosphate binding	molecular_function	binding	2	1451	5	7766	0.4	0.23598	0.75151
GO:0035591	signaling adaptor activity	molecular_function	binding	2	1451	5	7766	0.4	0.23598	0.75151
GO:0005740	mitochondrial envelope	cellular_component	organelle part	22	954	116	5891	0.189655	0.240273	0.759826
GO:0031410	cytoplasmic vesicle	cellular_component	cell	10	954	48	5891	0.208333	0.241058	0.759826
GO:0050801	ion homeostasis	biological_process	biological regulation	6	740	24	4181	0.25	0.24098	0.759826
GO:0055080	cation homeostasis	biological_process	biological regulation	6	740	24	4181	0.25	0.24098	0.759826
GO:0070887	cellular response to chemical stimulus	biological_process	cellular process	6	740	24	4181	0.25	0.24098	0.759826
GO:0097708	intracellular vesicle	cellular_component	cell	10	954	48	5891	0.208333	0.241058	0.759826
GO:0098771	inorganic ion homeostasis	biological_process	biological regulation	6	740	24	4181	0.25	0.24098	0.759826
GO:0016459	myosin complex	cellular_component	organelle part	5	954	21	5891	0.238095	0.244859	0.770679
GO:0051015	actin filament binding	molecular_function	binding	6	1451	23	7766	0.26087	0.249284	0.783465
GO:0000054	ribosomal subunit export from nucleus	biological_process	cellular component organization or biogenesis	1	740	2	4181	0.5	0.322691	0.786593
GO:0000055	ribosomal large subunit export from nucleus	biological_process	cellular component organization or biogenesis	1	740	2	4181	0.5	0.322691	0.786593
GO:0000153	cytoplasmic ubiquitin ligase complex	cellular_component	cell	1	954	2	5891	0.5	0.297682	0.786593
GO:0000214	tRNA-intron endonuclease complex	cellular_component	organelle part	1	954	2	5891	0.5	0.297682	0.786593
GO:0000339	RNA cap binding	molecular_function	binding	2	1451	6	7766	0.333333	0.312318	0.786593
GO:0000422	autophagy of mitochondrion	biological_process	cellular component organization or biogenesis	1	740	2	4181	0.5	0.322691	0.786593
GO:0000491	small nucleolar ribonucleoprotein complex assembly	biological_process	cellular component organization or biogenesis	1	740	2	4181	0.5	0.322691	0.786593
GO:0000493	box H/ACA snoRNP assembly	biological_process	cellular component organization or biogenesis	1	740	2	4181	0.5	0.322691	0.786593
GO:0000726	non-recombinational repair	biological_process	cellular process	1	740	2	4181	0.5	0.322691	0.786593
GO:0000774	adenyl-nucleotide exchange factor activity	molecular_function	molecular function regulator	1	1451	2	7766	0.5	0.33879	0.786593
GO:0000938	GARP complex	cellular_component	organelle part	1	954	2	5891	0.5	0.297682	0.786593
GO:0001501	skeletal system development	biological_process	multicellular organismal process	1	740	2	4181	0.5	0.322691	0.786593
GO:0001736	establishment of planar polarity	biological_process	developmental process	1	740	2	4181	0.5	0.322691	0.786593
GO:0001738	morphogenesis of a polarized epithelium	biological_process	developmental process	1	740	2	4181	0.5	0.322691	0.786593
GO:0001871	pattern binding	molecular_function	binding	2	1451	6	7766	0.333333	0.312318	0.786593
GO:0001882	nucleoside binding	molecular_function	binding	32	1451	154	7766	0.207792	0.279829	0.786593
GO:0002009	morphogenesis of an epithelium	biological_process	developmental process	1	740	2	4181	0.5	0.322691	0.786593
GO:0002683	negative regulation of immune system process	biological_process	biological regulation	1	740	2	4181	0.5	0.322691	0.786593
GO:0003909	DNA ligase activity	molecular_function	catalytic activity	1	1451	2	7766	0.5	0.33879	0.786593
GO:0003910	DNA ligase (ATP) activity	molecular_function	catalytic activity	1	1451	2	7766	0.5	0.33879	0.786593
GO:0003917	DNA topoisomerase type I activity	molecular_function	catalytic activity	1	1451	2	7766	0.5	0.33879	0.786593
GO:0003933	GTP cyclohydrolase activity	molecular_function	catalytic activity	1	1451	2	7766	0.5	0.33879	0.786593
GO:0003934	GTP cyclohydrolase I activity	molecular_function	catalytic activity	1	1451	2	7766	0.5	0.33879	0.786593
GO:0004066	asparagine synthase (glutamine-hydrolyzing) activity	molecular_function	catalytic activity	1	1451	2	7766	0.5	0.33879	0.786593
GO:0004089	carbonate dehydratase activity	molecular_function	catalytic activity	4	1451	14	7766	0.285714	0.257281	0.786593
GO:0004149	dihydrolipoyllysine-residue succinyltransferase activity	molecular_function	catalytic activity	1	1451	2	7766	0.5	0.33879	0.786593
GO:0004177	aminopeptidase activity	molecular_function	catalytic activity	8	1451	33	7766	0.242424	0.265446	0.786593
GO:0004334	fumarylacetoacetase activity	molecular_function	catalytic activity	1	1451	2	7766	0.5	0.33879	0.786593
GO:0004335	galactokinase activity	molecular_function	catalytic activity	1	1451	2	7766	0.5	0.33879	0.786593
GO:0004448	isocitrate dehydrogenase activity	molecular_function	catalytic activity	2	1451	6	7766	0.333333	0.312318	0.786593
GO:0004452	isopentenyl-diphosphate delta-isomerase activity	molecular_function	catalytic activity	1	1451	2	7766	0.5	0.33879	0.786593
GO:0004527	exonuclease activity	molecular_function	catalytic activity	5	1451	20	7766	0.25	0.313475	0.786593
GO:0004645	phosphorylase activity	molecular_function	catalytic activity	1	1451	2	7766	0.5	0.33879	0.786593
GO:0004655	porphobilinogen synthase activity	molecular_function	catalytic activity	1	1451	2	7766	0.5	0.33879	0.786593
GO:0004661	protein geranylgeranyltransferase activity	molecular_function	catalytic activity	1	1451	2	7766	0.5	0.33879	0.786593
GO:0004663	Rab geranylgeranyltransferase activity	molecular_function	catalytic activity	1	1451	2	7766	0.5	0.33879	0.786593
GO:0004703	G protein-coupled receptor kinase activity	molecular_function	catalytic activity	1	1451	2	7766	0.5	0.33879	0.786593
GO:0004825	methionine-tRNA ligase activity	molecular_function	catalytic activity	1	1451	2	7766	0.5	0.33879	0.786593
GO:0004854	xanthine dehydrogenase activity	molecular_function	catalytic activity	1	1451	2	7766	0.5	0.33879	0.786593
GO:0004855	xanthine oxidase activity	molecular_function	catalytic activity	1	1451	2	7766	0.5	0.33879	0.786593
GO:0004869	cysteine-type endopeptidase inhibitor activity	molecular_function	molecular function regulator	1	1451	2	7766	0.5	0.33879	0.786593
GO:0005000	vasopressin receptor activity	molecular_function	molecular transducer activity	2	1451	6	7766	0.333333	0.312318	0.786593
GO:0005534	galactose binding	molecular_function	binding	1	1451	2	7766	0.5	0.33879	0.786593
GO:0005543	phospholipid binding	molecular_function	binding	8	1451	34	7766	0.235294	0.294796	0.786593
GO:0005688	U6 snRNP	cellular_component	organelle part	1	954	2	5891	0.5	0.297682	0.786593
GO:0005753	mitochondrial proton-transporting ATP synthase complex	cellular_component	organelle part	3	954	12	5891	0.25	0.305773	0.786593
GO:0006044	N-acetylglucosamine metabolic process	biological_process	metabolic process	1	740	2	4181	0.5	0.322691	0.786593
GO:0006047	UDP-N-acetylglucosamine metabolic process	biological_process	cellular process	1	740	2	4181	0.5	0.322691	0.786593
GO:0006048	UDP-N-acetylglucosamine biosynthetic process	biological_process	cellular process	1	740	2	4181	0.5	0.322691	0.786593
GO:0006084	acetyl-CoA metabolic process	biological_process	cellular process	1	740	2	4181	0.5	0.322691	0.786593
GO:0006266	DNA ligation	biological_process	cellular process	1	740	2	4181	0.5	0.322691	0.786593
GO:0006303	double-strand break repair via nonhomologous end joining	biological_process	cellular process	1	740	2	4181	0.5	0.322691	0.786593
GO:0006360	transcription by RNA polymerase I	biological_process	cellular process	1	740	2	4181	0.5	0.322691	0.786593
GO:0006370	7-methylguanosine mRNA capping	biological_process	cellular process	1	740	2	4181	0.5	0.322691	0.786593
GO:0006392	transcription elongation from mitochondrial promoter	biological_process	cellular process	1	740	2	4181	0.5	0.322691	0.786593
GO:0006399	tRNA metabolic process	biological_process	cellular process	17	740	83	4181	0.204819	0.29213	0.786593
GO:0006403	RNA localization	biological_process	localization	5	740	21	4181	0.238095	0.30952	0.786593
GO:0006405	RNA export from nucleus	biological_process	localization	3	740	11	4181	0.272727	0.306514	0.786593
GO:0006431	methionyl-tRNA aminoacylation	biological_process	cellular process	1	740	2	4181	0.5	0.322691	0.786593
GO:0006491	N-glycan processing	biological_process	cellular process	1	740	2	4181	0.5	0.322691	0.786593
GO:0006497	protein lipidation	biological_process	cellular process	5	740	20	4181	0.25	0.272168	0.786593
GO:0006528	asparagine metabolic process	biological_process	cellular process	1	740	2	4181	0.5	0.322691	0.786593
GO:0006529	asparagine biosynthetic process	biological_process	cellular process	1	740	2	4181	0.5	0.322691	0.786593
GO:0006535	cysteine biosynthetic process from serine	biological_process	cellular process	1	740	2	4181	0.5	0.322691	0.786593
GO:0006558	L-phenylalanine metabolic process	biological_process	cellular process	1	740	2	4181	0.5	0.322691	0.786593
GO:0006559	L-phenylalanine catabolic process	biological_process	cellular process	1	740	2	4181	0.5	0.322691	0.786593
GO:0006611	protein export from nucleus	biological_process	localization	3	740	10	4181	0.3	0.253946	0.786593
GO:0006888	ER to Golgi vesicle-mediated transport	biological_process	localization	3	740	11	4181	0.272727	0.306514	0.786593
GO:0006970	response to osmotic stress	biological_process	response to stimulus	1	740	2	4181	0.5	0.322691	0.786593
GO:0006971	hypotonic response	biological_process	response to stimulus	1	740	2	4181	0.5	0.322691	0.786593
GO:0007164	establishment of tissue polarity	biological_process	developmental process	1	740	2	4181	0.5	0.322691	0.786593
GO:0007167	enzyme linked receptor protein signaling pathway	biological_process	biological regulation	6	740	25	4181	0.24	0.273309	0.786593
GO:0008026	ATP-dependent helicase activity	molecular_function	catalytic activity	4	1451	14	7766	0.285714	0.257281	0.786593
GO:0008356	asymmetric cell division	biological_process	cellular process	1	740	2	4181	0.5	0.322691	0.786593
GO:0008430	selenium binding	molecular_function	binding	1	1451	2	7766	0.5	0.33879	0.786593
GO:0008479	queuine tRNA-ribosyltransferase activity	molecular_function	catalytic activity	1	1451	2	7766	0.5	0.33879	0.786593
GO:0008519	ammonium transmembrane transporter activity	molecular_function	transporter activity	1	1451	2	7766	0.5	0.33879	0.786593
GO:0008622	epsilon DNA polymerase complex	cellular_component	organelle part	1	954	2	5891	0.5	0.297682	0.786593
GO:0008649	rRNA methyltransferase activity	molecular_function	catalytic activity	2	1451	6	7766	0.333333	0.312318	0.786593
GO:0008655	pyrimidine-containing compound salvage	biological_process	cellular process	1	740	2	4181	0.5	0.322691	0.786593
GO:0008746	NAD(P)+ transhydrogenase activity	molecular_function	catalytic activity	1	1451	2	7766	0.5	0.33879	0.786593
GO:0008757	S-adenosylmethionine-dependent methyltransferase activity	molecular_function	catalytic activity	9	1451	40	7766	0.225	0.325752	0.786593
GO:0009063	cellular amino acid catabolic process	biological_process	cellular process	4	740	15	4181	0.266667	0.267228	0.786593
GO:0009074	aromatic amino acid family catabolic process	biological_process	cellular process	2	740	6	4181	0.333333	0.288223	0.786593
GO:0009298	GDP-mannose biosynthetic process	biological_process	cellular process	1	740	2	4181	0.5	0.322691	0.786593
GO:0009331	glycerol-3-phosphate dehydrogenase complex	cellular_component	cell	1	954	2	5891	0.5	0.297682	0.786593
GO:0009405	pathogenesis	biological_process	multi-organism process	1	740	2	4181	0.5	0.322691	0.786593
GO:0009651	response to salt stress	biological_process	response to stimulus	1	740	2	4181	0.5	0.322691	0.786593
GO:0010033	response to organic substance	biological_process	response to stimulus	7	740	32	4181	0.21875	0.333505	0.786593
GO:0010138	pyrimidine ribonucleotide salvage	biological_process	cellular process	1	740	2	4181	0.5	0.322691	0.786593
GO:0010181	FMN binding	molecular_function	binding	3	1451	10	7766	0.3	0.282794	0.786593
GO:0015019	heparan-alpha-glucosaminide N-acetyltransferase activity	molecular_function	catalytic activity	1	1451	2	7766	0.5	0.33879	0.786593
GO:0015379	potassium:chloride symporter activity	molecular_function	transporter activity	1	1451	2	7766	0.5	0.33879	0.786593
GO:0016300	tRNA (uracil) methyltransferase activity	molecular_function	catalytic activity	1	1451	2	7766	0.5	0.33879	0.786593
GO:0016571	histone methylation	biological_process	cellular component organization or biogenesis	1	740	2	4181	0.5	0.322691	0.786593
GO:0016652	oxidoreductase activity, acting on NAD(P)H, NAD(P) as acceptor	molecular_function	catalytic activity	1	1451	2	7766	0.5	0.33879	0.786593
GO:0016726	oxidoreductase activity, acting on CH or CH2 groups, NAD or NADP as acceptor	molecular_function	catalytic activity	1	1451	2	7766	0.5	0.33879	0.786593
GO:0016727	oxidoreductase activity, acting on CH or CH2 groups, oxygen as acceptor	molecular_function	catalytic activity	1	1451	2	7766	0.5	0.33879	0.786593
GO:0016751	S-succinyltransferase activity	molecular_function	catalytic activity	1	1451	2	7766	0.5	0.33879	0.786593
GO:0016763	transferase activity, transferring pentosyl groups	molecular_function	catalytic activity	3	1451	11	7766	0.272727	0.338935	0.786593
GO:0016846	carbon-sulfur lyase activity	molecular_function	catalytic activity	1	1451	2	7766	0.5	0.33879	0.786593
GO:0016863	intramolecular oxidoreductase activity, transposing C=C bonds	molecular_function	catalytic activity	1	1451	2	7766	0.5	0.33879	0.786593
GO:0016877	ligase activity, forming carbon-sulfur bonds	molecular_function	catalytic activity	3	1451	10	7766	0.3	0.282794	0.786593
GO:0016882	cyclo-ligase activity	molecular_function	catalytic activity	1	1451	2	7766	0.5	0.33879	0.786593
GO:0016903	oxidoreductase activity, acting on the aldehyde or oxo group of donors	molecular_function	catalytic activity	11	1451	49	7766	0.22449	0.300603	0.786593
GO:0018024	histone-lysine N-methyltransferase activity	molecular_function	catalytic activity	4	1451	15	7766	0.266667	0.302907	0.786593
GO:0018342	protein prenylation	biological_process	cellular process	2	740	6	4181	0.333333	0.288223	0.786593
GO:0019206	nucleoside kinase activity	molecular_function	catalytic activity	2	1451	6	7766	0.333333	0.312318	0.786593
GO:0019284	L-methionine salvage from S-adenosylmethionine	biological_process	cellular process	1	740	2	4181	0.5	0.322691	0.786593
GO:0019344	cysteine biosynthetic process	biological_process	cellular process	1	740	2	4181	0.5	0.322691	0.786593
GO:0019789	SUMO transferase activity	molecular_function	catalytic activity	1	1451	2	7766	0.5	0.33879	0.786593
GO:0019805	quinolinate biosynthetic process	biological_process	cellular process	1	740	2	4181	0.5	0.322691	0.786593
GO:0019915	lipid storage	biological_process	biological regulation	1	740	2	4181	0.5	0.322691	0.786593
GO:0022884	macromolecule transmembrane transporter activity	molecular_function	transporter activity	2	1451	6	7766	0.333333	0.312318	0.786593
GO:0030041	actin filament polymerization	biological_process	cellular component organization or biogenesis	1	740	2	4181	0.5	0.322691	0.786593
GO:0030097	hemopoiesis	biological_process	multicellular organismal process	1	740	2	4181	0.5	0.322691	0.786593
GO:0030145	manganese ion binding	molecular_function	binding	3	1451	10	7766	0.3	0.282794	0.786593
GO:0030247	polysaccharide binding	molecular_function	binding	2	1451	6	7766	0.333333	0.312318	0.786593
GO:0030658	transport vesicle membrane	cellular_component	organelle part	2	954	7	5891	0.285714	0.316908	0.786593
GO:0031099	regeneration	biological_process	developmental process	1	740	2	4181	0.5	0.322691	0.786593
GO:0031167	rRNA methylation	biological_process	cellular component organization or biogenesis	1	740	2	4181	0.5	0.322691	0.786593
GO:0031177	phosphopantetheine binding	molecular_function	binding	1	1451	2	7766	0.5	0.33879	0.786593
GO:0031226	intrinsic component of plasma membrane	cellular_component	cell	10	954	51	5891	0.196078	0.306374	0.786593
GO:0031503	protein-containing complex localization	biological_process	localization	4	740	15	4181	0.266667	0.267228	0.786593
GO:0031515	tRNA (m1A) methyltransferase complex	cellular_component	cell	1	954	2	5891	0.5	0.297682	0.786593
GO:0031929	TOR signaling	biological_process	biological regulation	1	740	2	4181	0.5	0.322691	0.786593
GO:0031931	TORC1 complex	cellular_component	cell	1	954	2	5891	0.5	0.297682	0.786593
GO:0031966	mitochondrial membrane	cellular_component	organelle part	19	954	104	5891	0.182692	0.319742	0.786593
GO:0031982	vesicle	cellular_component	organelle	10	954	49	5891	0.204082	0.262284	0.786593
GO:0032262	pyrimidine nucleotide salvage	biological_process	cellular process	1	740	2	4181	0.5	0.322691	0.786593
GO:0032456	endocytic recycling	biological_process	localization	2	740	6	4181	0.333333	0.288223	0.786593
GO:0032511	late endosome to vacuole transport via multivesicular body sorting pathway	biological_process	localization	1	740	2	4181	0.5	0.322691	0.786593
GO:0032542	sulfiredoxin activity	molecular_function	antioxidant activity	1	1451	2	7766	0.5	0.33879	0.786593
GO:0032549	ribonucleoside binding	molecular_function	binding	32	1451	152	7766	0.210526	0.253477	0.786593
GO:0032977	membrane insertase activity	molecular_function	transporter activity	1	1451	2	7766	0.5	0.33879	0.786593
GO:0033500	carbohydrate homeostasis	biological_process	biological regulation	1	740	2	4181	0.5	0.322691	0.786593
GO:0033750	ribosome localization	biological_process	localization	1	740	2	4181	0.5	0.322691	0.786593
GO:0034121	regulation of toll-like receptor signaling pathway	biological_process	biological regulation	1	740	2	4181	0.5	0.322691	0.786593
GO:0034122	negative regulation of toll-like receptor signaling pathway	biological_process	biological regulation	1	740	2	4181	0.5	0.322691	0.786593
GO:0034127	regulation of MyD88-independent toll-like receptor signaling pathway	biological_process	biological regulation	1	740	2	4181	0.5	0.322691	0.786593
GO:0034128	negative regulation of MyD88-independent toll-like receptor signaling pathway	biological_process	biological regulation	1	740	2	4181	0.5	0.322691	0.786593
GO:0034314	Arp2/3 complex-mediated actin nucleation	biological_process	cellular component organization or biogenesis	3	740	10	4181	0.3	0.253946	0.786593
GO:0034315	regulation of Arp2/3 complex-mediated actin nucleation	biological_process	cellular component organization or biogenesis	1	740	2	4181	0.5	0.322691	0.786593
GO:0034354	'de novo' NAD biosynthetic process from tryptophan	biological_process	cellular process	1	740	2	4181	0.5	0.322691	0.786593
GO:0034627	'de novo' NAD biosynthetic process	biological_process	cellular process	1	740	2	4181	0.5	0.322691	0.786593
GO:0034629	cellular protein-containing complex localization	biological_process	localization	1	740	2	4181	0.5	0.322691	0.786593
GO:0035091	phosphatidylinositol binding	molecular_function	binding	7	1451	29	7766	0.241379	0.290462	0.786593
GO:0035299	inositol pentakisphosphate 2-kinase activity	molecular_function	catalytic activity	1	1451	2	7766	0.5	0.33879	0.786593
GO:0035304	regulation of protein dephosphorylation	biological_process	biological regulation	1	740	2	4181	0.5	0.322691	0.786593
GO:0035306	positive regulation of dephosphorylation	biological_process	biological regulation	1	740	2	4181	0.5	0.322691	0.786593
GO:0035307	positive regulation of protein dephosphorylation	biological_process	biological regulation	1	740	2	4181	0.5	0.322691	0.786593
GO:0035966	response to topologically incorrect protein	biological_process	response to stimulus	2	740	6	4181	0.333333	0.288223	0.786593
GO:0036374	glutathione hydrolase activity	molecular_function	catalytic activity	1	1451	2	7766	0.5	0.33879	0.786593
GO:0038201	TOR complex	cellular_component	cell	1	954	2	5891	0.5	0.297682	0.786593
GO:0042026	protein refolding	biological_process	cellular process	1	740	2	4181	0.5	0.322691	0.786593
GO:0042054	histone methyltransferase activity	molecular_function	catalytic activity	4	1451	15	7766	0.266667	0.302907	0.786593
GO:0042158	lipoprotein biosynthetic process	biological_process	cellular process	5	740	20	4181	0.25	0.272168	0.786593
GO:0042246	tissue regeneration	biological_process	growth	1	740	2	4181	0.5	0.322691	0.786593
[truncated: 1,312 more rows]
