# Supplementary material for: Transcriptional Analysis of Cotton Bollworm Strains with Different Genetic Mechanisms of Resistance and Their Response to Bacillus thuringiensis Cry1Ac Toxin
Source: Toxins (Basel). 2022 May 25;14(6):366. doi: 10.3390/toxins14060366 (PMC9228822; doi:10.3390/toxins14060366)
Supplement: Supplementary file 1 [file toxins-14-00366-s001.zip › manuscript supplementary/Table S9. Genes differentially expressed in Cry1Ac-treated SCD-KI larvae when compared to control SCD-KI larvae..xlsx]

## Sheet: Up
Gene ID	SCD-KI_CK	SCD-KI_Cry1Ac	log2(SCD-KI_Cry1Ac/SCD-KI_CK)	Qvalue	Pvalue
augustus_masked-Harm_Chr12-processed-gene-47.3	0.063	6.383	3.82388	7.2298e-09	1.64788e-10
genemark-Harm_Chr12-processed-gene-47.20	0.12	6.64	3.72549	4.8695e-09	1.05945e-10
genemark-Harm_Chr24-processed-gene-16.10	0	0.46	3.71738	1.31456e-07	3.78422e-09
maker-Harm_Chr28-augustus-gene-43.21	2.446	48.793	3.60227	8.35392e-19	4.32749e-21
genemark-Harm_Chr20-processed-gene-50.13	0.993	26.853	3.56084	6.88762e-11	1.15285e-12
augustus_masked-Harm_Chr4-processed-gene-92.6	1.546	25.946	3.50479	3.66336e-31	5.15087e-34
genemark-Harm_Chr12-processed-gene-34.0	3.313	49.396	3.41609	3.12534e-51	1.3877e-54
maker-Harm_Chr16-augustus-gene-43.23	20.173	416.706	3.40376	2.13804e-10	3.84477e-12
maker-Harm_Chr21-augustus-gene-136.19	0.24	4.683	3.3132	1.17083e-10	2.04482e-12
augustus_masked-Harm_Chr12-processed-gene-47.7	2.223	29.913	3.18863	1.2945e-21	4.98144e-24
maker-Harm_Chr2-augustus-gene-61.16	0.996	16.946	3.02561	6.40852e-08	1.69781e-09
augustus_masked-Harm_Chr18-processed-gene-28.21	0.046	3.15	3.00871	5.18361e-05	2.40902e-06
genemark-Harm_Chr14-processed-gene-90.7	0	0.75	2.9354	0.000162136	8.48297e-06
augustus_masked-Harm_Chr26-processed-gene-75.0	2.73	30.223	2.9315	9.46753e-21	4.13368e-23
augustus_masked-Harm_Chr31-processed-gene-8.7	3.1	31.243	2.81951	3.16255e-18	1.70847e-20
maker-Harm_Chr16-augustus-gene-88.25	26.346	262.713	2.81372	6.04078e-27	1.20699e-29
maker-Harm_Chr19-augustus-gene-59.31	0.58	12.53	2.81236	6.88414e-05	3.27064e-06
maker-Harm_Chr14-augustus-gene-80.34	0.03	1.413	2.62195	0.000926323	5.84245e-05
maker-Harm_Chr15-augustus-gene-68.23	0.07	1.193	2.58304	0.000297095	1.6372e-05
genemark-Harm_Chr1-processed-gene-108.6	0.2	2.03	2.48164	4.16574e-06	1.56296e-07
augustus_masked-Harm_Chr19-processed-gene-78.18	63.686	502.016	2.47794	1.72975e-17	1.08805e-19
maker-Harm_Chr12-augustus-gene-21.27	2.363	22.556	2.4759	1.06703e-05	4.25613e-07
augustus_masked-Harm_Chr20-processed-gene-46.26	80.806	574.296	2.42004	1.50179e-20	6.66819e-23
genemark-Harm_Chr14-processed-gene-15.8	16.5	169.086	2.39475	8.98198e-05	4.37367e-06
maker-Harm_Chr14-augustus-gene-14.54	27.426	195.55	2.38434	3.22959e-18	1.79249e-20
augustus_masked-Harm_Chr12-processed-gene-15.0	3.486	24.65	2.36304	9.25637e-12	1.34944e-13
augustus_masked-Harm_Chr6-processed-gene-78.11	4.04	28.26	2.33797	2.61742e-09	5.50097e-11
augustus_masked-Harm_Chr27-processed-gene-51.6	19.14	125.256	2.28091	1.81482e-20	8.19242e-23
maker-Harm_Chr12-augustus-gene-8.14	0.266	2.51	2.27387	0.000259228	1.40702e-05
augustus_masked-Harm_Chr12-processed-gene-47.6	3.05	19.556	2.17769	8.83035e-09	2.03883e-10
genemark-Harm_Chr22-processed-gene-82.3	0.173	1.266	2.17406	1.19384e-05	4.80611e-07
augustus_masked-Harm_Chr29-processed-gene-53.2	11.68	72.266	2.17363	8.21853e-11	1.41101e-12
augustus_masked-Harm_Chr10-processed-gene-32.4	8.066	63.153	2.17092	0.000148887	7.75672e-06
genemark-Harm_Chr5-processed-gene-52.22	4.663	28.486	2.15228	1.10745e-12	1.39322e-14
augustus_masked-Harm_Chr21-processed-gene-9.0	0.6	5.9	2.15173	0.00292696	0.000214221
maker-Harm_Chr18-augustus-gene-19.24	0.2	3.486	2.14575	0.0105449	0.000934082
maker-Harm_Chr14-augustus-gene-14.53	9.52	57.25	2.14451	7.17019e-11	1.21511e-12
augustus_masked-Harm_Chr17-processed-gene-39.9	3.363	21.1	2.10574	5.54094e-08	1.45976e-09
genemark-Harm_Chr25-processed-gene-17.16	0.083	1.48	2.09525	0.0144767	0.00134236
maker-Harm_Chr7-augustus-gene-43.20	3.623	21.873	2.07524	5.32201e-09	1.16972e-10
genemark-Harm_Chr17-processed-gene-27.22	0	1.063	2.0751	0.0205535	0.00202751
maker-Harm_Chr12-augustus-gene-34.23	0.053	0.92	2.04791	0.0190355	0.00184537
genemark-Harm_Chr5-processed-gene-34.9	0.093	0.876	2.04732	0.0045905	0.000360432
genemark-Harm_Chr20-processed-gene-46.18	713.92	3844.17	2.03196	7.95112e-13	9.8852e-15
maker-Harm_Chr5-augustus-gene-46.23	5.146	30.13	2.03063	2.41979e-08	5.96306e-10
genemark-Harm_Chr9-processed-gene-47.16	0.106	0.78	2.02537	0.00724309	0.000609443
genemark-Harm_Chr19-processed-gene-2.15	13.436	74.156	2.01999	1.51835e-17	9.32606e-20
genemark-Harm_Un004-processed-gene-0.13	2.773	15.15	2.01906	2.50815e-09	5.2342e-11
maker-Harm_Chr5-augustus-gene-74.28	0.78	4.756	2.01153	3.9556e-06	1.47298e-07
genemark-Harm_Chr25-processed-gene-38.6	1.546	12.74	1.9968	0.00486051	0.000383431
genemark-Harm_Chr7-processed-gene-22.9	0.783	5.21	1.98701	0.000619938	3.72064e-05
augustus_masked-Harm_Chr14-processed-gene-85.7	0.756	4.213	1.97955	9.1842e-09	2.12733e-10
genemark-Harm_Un001-processed-gene-9.14	0.846	5.02	1.97543	0.000108521	5.42082e-06
genemark-Harm_Chr31-processed-gene-73.10	0.103	0.77	1.97362	0.00794298	0.000677148
genemark-Harm_Chr1-processed-gene-168.8	4.036	21.193	1.9646	2.78682e-14	2.70164e-16
genemark-Harm_Chr9-processed-gene-123.11	0.326	3.853	1.9586	0.0231406	0.0023478
genemark-Harm_Chr27-processed-gene-31.2	0.086	0.63	1.94675	0.00544844	0.000439142
maker-Harm_Chr8-augustus-gene-89.17	0.25	3.19	1.94409	0.0280157	0.00295209
maker-Harm_Chr5-augustus-gene-98.22	0.286	1.673	1.93516	6.03924e-05	2.85135e-06
genemark-Harm_Chr19-processed-gene-90.6	11.94	70.45	1.92525	0.00109965	7.14489e-05
maker-Harm_Chr13-augustus-gene-68.17	0.063	0.576	1.92506	0.0167228	0.00159147
maker-Harm_Chr17-augustus-gene-4.33	8.31	59.783	1.89525	0.00960768	0.00083542
genemark-Harm_Chr6-processed-gene-60.18	31.963	160.21	1.88976	4.48713e-14	4.64885e-16
genemark-Harm_Chr12-processed-gene-15.36	1.713	9.76	1.88881	0.000877281	5.51181e-05
maker-Harm_Chr14-augustus-gene-14.52	7.646	39.31	1.88867	1.17454e-08	2.76403e-10
genemark-Harm_Chr30-processed-gene-5.7	1.496	7.316	1.88625	3.60614e-14	3.60268e-16
maker-Harm_Chr14-augustus-gene-14.48	0.58	3.363	1.88606	0.00105489	6.78381e-05
genemark-Harm_Chr16-processed-gene-73.15	0.036	0.51	1.88478	0.0387595	0.00435123
augustus_masked-Harm_Chr10-processed-gene-39.14	2.196	12.403	1.87858	0.00031213	1.737e-05
maker-Harm_Chr6-augustus-gene-1.60	84.896	412.63	1.84483	1.86839e-16	1.42414e-18
maker-Harm_Chr5-augustus-gene-51.22	58.003	282.946	1.84402	3.56091e-13	4.03182e-15
augustus_masked-Harm_Chr12-processed-gene-15.5	20.64	97.213	1.841	4.06621e-16	3.24984e-18
genemark-Harm_Chr20-processed-gene-50.1	0.29	1.65	1.82713	0.00128854	8.51524e-05
maker-Harm_Chr4-augustus-gene-100.6	0.446	2.893	1.82393	0.0105345	0.000932385
augustus_masked-Harm_Chr23-processed-gene-24.11	0.276	1.97	1.82258	0.0141441	0.00130748
genemark-Harm_Chr12-processed-gene-78.5	47.22	219.6	1.82178	8.53261e-28	1.51545e-30
genemark-Harm_Chr18-processed-gene-36.2	0.08	0.983	1.82009	0.0490276	0.00589179
maker-Harm_Chr7-augustus-gene-43.25	0.096	0.886	1.81834	0.0384319	0.00430592
maker-Harm_Chr20-augustus-gene-89.36	7.08	33.536	1.81232	4.28489e-12	5.83452e-14
genemark-Harm_Chr20-processed-gene-27.11	7.413	36.613	1.81128	1.59158e-06	5.46507e-08
genemark-Harm_Chr18-processed-gene-28.16	258.573	1541.62	1.80514	0.00957285	0.000831682
genemark-Harm_Chr12-processed-gene-15.23	3.203	15.086	1.79807	1.70295e-06	5.89789e-08
maker-Harm_Chr14-augustus-gene-80.33	1.206	6.183	1.78695	1.92978e-05	8.2401e-07
genemark-Harm_Chr19-processed-gene-97.19	0.81	4.24	1.77698	0.000544344	3.21055e-05
maker-Harm_Chr20-augustus-gene-47.28	214.206	987.676	1.77459	4.74453e-13	5.54751e-15
genemark-Harm_Chr23-processed-gene-116.9	0.45	2.21	1.76226	5.70926e-07	1.79563e-08
genemark-Harm_Chr3-processed-gene-106.13	1.223	5.766	1.75806	1.02957e-07	2.84955e-09
augustus_masked-Harm_Chr13-processed-gene-54.0	0.573	2.84	1.75333	0.00038015	2.16336e-05
genemark-Harm_Chr20-processed-gene-46.16	29.05	129.57	1.74636	1.22337e-09	2.43226e-11
genemark-Harm_Chr20-processed-gene-47.21	1256.56	5863.71	1.72797	5.52946e-09	1.22349e-10
maker-Harm_Chr15-augustus-gene-35.42	28.776	123.173	1.7001	1.4177e-10	2.50744e-12
maker-Harm_Chr8-augustus-gene-102.25	1.69	7.616	1.69003	8.5337e-08	2.3303e-09
maker-Harm_Chr18-augustus-gene-29.21	0.693	3.586	1.68591	0.0035483	0.000264685
genemark-Harm_Chr10-processed-gene-16.5	12.346	53.246	1.67732	3.3014e-14	3.27379e-16
genemark-Harm_Chr23-processed-gene-67.4	23.753	103.653	1.66507	5.44918e-08	1.42752e-09
maker-Harm_Chr16-augustus-gene-90.10	1.346	6.02	1.6621	0.000127274	6.5177e-06
augustus_masked-Harm_Chr28-processed-gene-40.1	1.97	11.773	1.64793	0.0290795	0.00308162
genemark-Harm_Chr29-processed-gene-33.11	2.88	12.32	1.64714	3.42207e-08	8.63558e-10
augustus_masked-Harm_Chr15-processed-gene-73.7	19.956	87.466	1.64354	8.35655e-07	2.74573e-08
genemark-Harm_Chr11-processed-gene-31.13	0.273	1.476	1.63945	0.0164787	0.0015658
maker-Harm_Chr9-augustus-gene-72.31	14.353	59.053	1.63678	1.55374e-17	9.65839e-20
maker-Harm_Chr14-augustus-gene-14.51	61.46	256.333	1.63295	1.57553e-10	2.79825e-12
genemark-Harm_Chr17-processed-gene-116.4	0.456	2.146	1.62727	0.00312756	0.000230522
genemark-Harm_Chr21-processed-gene-67.13	5.403	22.296	1.62555	1.986e-06	7.03985e-08
genemark-Harm_Chr19-processed-gene-60.39	2.06	11.023	1.62484	0.0193117	0.00187786
genemark-Harm_Chr12-processed-gene-34.1	0.593	3.066	1.61994	0.0188692	0.00182366
maker-Harm_Chr5-augustus-gene-51.21	64.983	309.263	1.61193	0.00560964	0.000453736
maker-Harm_Chr22-augustus-gene-118.22	6.79	27.103	1.59979	3.82885e-12	5.15689e-14
augustus_masked-Harm_Chr9-processed-gene-110.12	0.276	1.543	1.59039	0.037007	0.00411607
maker-Harm_Chr14-augustus-gene-14.45	9.516	42.383	1.58522	0.000926323	5.84736e-05
maker-Harm_Chr13-augustus-gene-29.14	11.583	46.74	1.57221	3.36684e-06	1.24329e-07
genemark-Harm_Chr8-processed-gene-115.48	0.556	2.533	1.56976	0.00994302	0.000868257
genemark-Harm_Chr19-processed-gene-78.5	2.593	10.916	1.56552	1.27538e-05	5.2217e-07
genemark-Harm_Chr20-processed-gene-46.6	43.656	195.27	1.55969	0.0182047	0.00175138
augustus_masked-Harm_Chr14-processed-gene-35.8	0.626	2.663	1.55768	0.00247339	0.00017718
genemark-Harm_Chr19-processed-gene-31.13	9.276	38.006	1.55755	1.07057e-06	3.57306e-08
maker-Harm_Chr27-augustus-gene-67.12	0.716	3.02	1.55687	0.0014623	9.77173e-05
maker-Harm_Chr4-augustus-gene-113.35	0.533	2.906	1.55358	0.0429852	0.00495604
augustus_masked-Harm_Chr28-processed-gene-116.22	0.916	3.826	1.53665	0.00125695	8.25837e-05
maker-Harm_Chr23-augustus-gene-116.21	2.606	10.29	1.53181	2.69378e-07	8.15331e-09
maker-Harm_Chr26-augustus-gene-19.32	7.283	30.036	1.51509	0.000148769	7.73955e-06
genemark-Harm_Chr22-processed-gene-23.3	0.13	0.573	1.51391	0.020675	0.00204715
genemark-Harm_Chr15-processed-gene-36.12	252.066	957.513	1.51108	1.81748e-13	2.00403e-15
maker-Harm_Chr14-augustus-gene-80.41	14.97	56.48	1.50228	1.75904e-08	4.21763e-10
genemark-Harm_Chr29-processed-gene-108.11	2.506	9.783	1.49538	1.07549e-05	4.29781e-07
augustus_masked-Harm_Chr18-processed-gene-29.14	1.026	4.25	1.48322	0.0189659	0.00183442
genemark-Harm_Chr20-processed-gene-46.15	16083.5	59260.7	1.48286	1.75227e-23	5.05726e-26
genemark-Harm_Chr12-processed-gene-46.19	2.123	8	1.47523	2.15821e-05	9.29535e-07
maker-Harm_Chr3-augustus-gene-98.30	22.9	82.916	1.47305	8.13673e-07	2.66146e-08
augustus_masked-Harm_Chr12-processed-gene-15.11	5.653	21.446	1.46939	0.00101118	6.45034e-05
maker-Harm_Chr15-augustus-gene-133.31	9.68	36.576	1.44996	6.13021e-06	2.34538e-07
genemark-Harm_Chr6-processed-gene-12.12	3.96	14.566	1.44718	3.56395e-07	1.09717e-08
augustus_masked-Harm_Chr9-processed-gene-56.7	1.406	5.173	1.4471	0.00852922	0.000732176
genemark-Harm_Chr2-processed-gene-46.17	0.27	1.106	1.44457	0.0462827	0.00540815
genemark-Harm_Chr13-processed-gene-21.6	10.61	38.486	1.44222	1.57881e-13	1.72918e-15
genemark-Harm_Chr15-processed-gene-36.21	60.47	216.473	1.43256	7.54314e-12	1.07177e-13
genemark-Harm_Chr27-processed-gene-73.1	1.65	6.24	1.42886	0.00104314	6.70058e-05
augustus_masked-Harm_Chr21-processed-gene-135.5	0.863	3.476	1.42625	0.0213822	0.00212984
augustus_masked-Harm_Chr19-processed-gene-96.24	0.993	3.743	1.41283	0.00164718	0.000112023
genemark-Harm_Chr10-processed-gene-108.17	30.263	106.096	1.40118	4.76401e-09	1.03297e-10
maker-Harm_Chr29-augustus-gene-72.45	4.736	18.093	1.40093	0.00334553	0.000248321
maker-Harm_Chr24-augustus-gene-42.16	0.45	1.813	1.4003	0.0320643	0.00345725
genemark-Harm_Chr17-processed-gene-65.14	1.553	5.88	1.39784	0.0140268	0.00129337
maker-Harm_Chr27-augustus-gene-9.25	32.233	115.266	1.39309	2.14579e-05	9.22597e-07
genemark-Harm_Chr31-processed-gene-6.4	1.466	5.066	1.39152	5.48086e-06	2.08072e-07
maker-Harm_Chr14-augustus-gene-14.46	26.013	91.813	1.38684	3.20724e-07	9.80232e-09
maker-Harm_Chr21-augustus-gene-59.18	0.586	2.276	1.38232	0.0263604	0.0027564
genemark-Harm_Chr18-processed-gene-18.20	277.406	1035.5	1.38197	0.0163484	0.00154979
genemark-Harm_Chr6-processed-gene-19.9	17.446	59.866	1.37587	5.99894e-13	7.2362e-15
genemark-Harm_Chr23-processed-gene-96.4	6.466	22.833	1.37341	0.00012846	6.58796e-06
genemark-Harm_Chr9-processed-gene-75.18	15.46	52.1	1.36073	0.000115902	5.82385e-06
maker-Harm_Chr7-augustus-gene-43.27	4.216	15.466	1.35715	0.0164551	0.00156112
genemark-Harm_Chr20-processed-gene-84.5	0.406	1.59	1.35049	0.0476222	0.00561917
maker-Harm_Chr22-augustus-gene-108.15	1.126	4.423	1.34315	0.0397032	0.00449537
maker-Harm_Chr17-augustus-gene-41.33	2.95	10.226	1.34043	5.4916e-06	2.08886e-07
augustus_masked-Harm_Chr22-processed-gene-100.2	1.713	6.2	1.33224	0.0129358	0.00117938
genemark-Harm_Chr8-processed-gene-11.13	1.97	6.826	1.32848	0.000120619	6.1144e-06
genemark-Harm_Chr17-processed-gene-120.18	1.093	4.013	1.32344	0.0105518	0.000935472
maker-Harm_Chr4-augustus-gene-57.34	0.11	0.42	1.32043	0.0477884	0.00565129
augustus_masked-Harm_Chr17-processed-gene-92.12	1.223	4.3	1.31968	0.00566387	0.0004598
genemark-Harm_Chr5-processed-gene-51.11	92.8	310.16	1.30654	4.73512e-06	1.78009e-07
genemark-Harm_Chr13-processed-gene-19.10	0.54	2.023	1.30598	0.044151	0.00512639
genemark-Harm_Un006-processed-gene-0.14	35.353	117.556	1.30519	1.43054e-06	4.85916e-08
maker-Harm_Chr22-augustus-gene-65.38	31.613	102.373	1.30501	1.87234e-15	1.62113e-17
genemark-Harm_Chr19-processed-gene-68.6	137.096	440.326	1.30428	1.90081e-16	1.46292e-18
augustus_masked-Harm_Chr17-processed-gene-18.7	20.46	67.286	1.29856	2.5268e-09	5.29183e-11
genemark-Harm_Chr7-processed-gene-55.8	0.51	1.753	1.29348	0.001892	0.000131192
maker-Harm_Chr15-augustus-gene-134.23	1.01	3.466	1.29277	0.0181924	0.00174748
genemark-Harm_Un006-processed-gene-0.16	26.796	89.34	1.29197	1.08921e-05	4.36878e-07
maker-Harm_Chr3-augustus-gene-95.20	6.526	21.616	1.28574	2.99277e-06	1.09408e-07
genemark-Harm_Chr10-processed-gene-23.17	19.416	62.316	1.2828	2.64371e-10	4.8128e-12
genemark-Harm_Chr17-processed-gene-93.8	0.556	2.046	1.28074	0.0480686	0.00569861
genemark-Harm_Chr21-processed-gene-39.10	6.676	21.593	1.27726	5.03202e-05	2.33484e-06
maker-Harm_Chr17-augustus-gene-109.45	1.573	5.293	1.27603	0.00137005	9.07417e-05
genemark-Harm_Chr18-processed-gene-43.2	2.54	8.363	1.2753	0.00199419	0.000140197
maker-Harm_Chr6-augustus-gene-4.33	1.02	3.616	1.27383	0.0141441	0.00130589
maker-Harm_Chr23-augustus-gene-82.20	3.24	10.706	1.26324	0.0198709	0.00194401
maker-Harm_Chr29-augustus-gene-74.24	9.18	29.716	1.26294	1.61565e-06	5.55967e-08
maker-Harm_Chr21-augustus-gene-28.26	30.086	94.78	1.26165	8.96791e-08	2.46214e-09
genemark-Harm_Chr19-processed-gene-93.4	16.363	52.24	1.26075	1.86068e-06	6.513e-08
maker-Harm_Chr17-augustus-gene-30.20	5.956	19.04	1.24664	9.87331e-05	4.88076e-06
genemark-Harm_Chr10-processed-gene-117.35	0.46	1.593	1.24347	0.0485775	0.00578415
genemark-Harm_Chr17-processed-gene-41.14	7.453	23.306	1.24156	6.10305e-07	1.93046e-08
maker-Harm_Chr22-augustus-gene-64.49	15.276	46.48	1.23917	3.81402e-05	1.72171e-06
genemark-Harm_Chr4-processed-gene-104.7	0.96	3.126	1.21011	0.0209452	0.002077
genemark-Harm_Chr30-processed-gene-58.4	4.02	12.16	1.20763	1.49738e-05	6.22753e-07
augustus_masked-Harm_Chr19-processed-gene-71.5	0.536	1.803	1.20501	0.0185093	0.00178477
augustus_masked-Harm_Chr13-processed-gene-19.0	0.353	1.19	1.20234	0.023614	0.00241135
maker-Harm_Chr29-augustus-gene-73.45	6.95	21.843	1.20023	0.00946618	0.000821715
maker-Harm_Chr15-augustus-gene-35.49	19.466	58.89	1.19722	2.64976e-06	9.54955e-08
maker-Harm_Chr5-augustus-gene-85.38	1.386	4.273	1.19644	0.00123742	8.09501e-05
genemark-Harm_Chr4-processed-gene-21.10	1.556	5.006	1.19473	0.0142701	0.00132109
maker-Harm_Chr5-augustus-gene-60.11	50.993	156.083	1.19471	6.77535e-09	1.51421e-10
augustus_masked-Harm_Chr12-processed-gene-68.13	0.97	3.003	1.1908	0.00423399	0.000328439
genemark-Harm_Chr2-processed-gene-15.11	2.976	8.976	1.18003	0.0119587	0.00107928
maker-Harm_Chr20-augustus-gene-36.12	39.943	118.253	1.17711	2.49425e-12	3.30401e-14
genemark-Harm_Chr23-processed-gene-78.20	1.093	3.456	1.17357	0.00493314	0.000390986
genemark-Harm_Chr17-processed-gene-120.27	9.236	27.783	1.17116	8.73284e-06	3.451e-07
maker-Harm_Chr5-augustus-gene-63.31	0.48	1.52	1.17059	0.0206749	0.00204449
maker-Harm_Chr9-augustus-gene-59.20	3.653	10.756	1.16422	2.63223e-05	1.14733e-06
maker-Harm_Chr30-augustus-gene-21.17	0.566	1.72	1.16136	0.00634469	0.000524929
maker-Harm_Chr4-augustus-gene-8.31	8	24.006	1.15126	0.00600005	0.000489754
genemark-Harm_Chr5-processed-gene-90.4	1.233	3.703	1.14987	0.00250275	0.000180025
augustus_masked-Harm_Chr12-processed-gene-22.0	3.13	9.303	1.1497	0.000132731	6.85609e-06
genemark-Harm_Chr20-processed-gene-66.12	2.253	6.593	1.14231	0.000428186	2.46208e-05
maker-Harm_Chr17-augustus-gene-108.15	4.93	14.413	1.14075	0.00371811	0.000280398
genemark-Harm_Chr12-processed-gene-35.1	14.626	41.49	1.13697	8.85236e-07	2.91519e-08
maker-Harm_Chr28-augustus-gene-29.15	10.393	31.066	1.13671	0.000821923	5.07885e-05
maker-Harm_Chr14-augustus-gene-53.19	1.43	4.36	1.13408	0.036484	0.00403908
maker-Harm_Chr17-augustus-gene-60.31	5.233	14.946	1.1297	3.2668e-06	1.20151e-07
genemark-Harm_Chr7-processed-gene-56.9	10.66	30.36	1.1289	4.98052e-09	1.08729e-10
genemark-Harm_Chr27-processed-gene-49.0	5.023	14.553	1.12876	5.21931e-05	2.42947e-06
genemark-Harm_Chr7-processed-gene-67.28	2.346	6.753	1.12594	4.91017e-05	2.27467e-06
maker-Harm_Chr23-augustus-gene-110.26	1.416	4.203	1.11394	0.040499	0.00460945
maker-Harm_Chr26-augustus-gene-42.35	3.713	10.533	1.11028	0.00191399	0.000133207
genemark-Harm_Chr18-processed-gene-45.5	1.4	4.026	1.10709	0.000132011	6.80111e-06
maker-Harm_Chr23-augustus-gene-6.17	2.42	6.976	1.10678	0.00272963	0.000198768
genemark-Harm_Chr19-processed-gene-88.6	1.266	3.563	1.10655	6.99073e-08	1.87792e-09
genemark-Harm_Chr16-processed-gene-50.12	2.076	6.206	1.10234	0.01562	0.00147034
maker-Harm_Chr12-augustus-gene-48.22	1682.23	4833.44	1.09764	1.86337e-05	7.85058e-07
maker-Harm_Chr26-augustus-gene-17.21	2.84	8.856	1.09657	0.0463681	0.00542157
genemark-Harm_Chr14-processed-gene-52.5	11.426	32.026	1.09402	0.000219791	1.16946e-05
maker-Harm_Chr15-augustus-gene-46.12	3.74	10.943	1.09329	0.0299274	0.00318491
maker-Harm_Chr8-augustus-gene-104.17	6.126	17.296	1.0893	7.21554e-05	3.43877e-06
genemark-Harm_Chr20-processed-gene-42.11	3.646	10.3	1.0835	0.00712392	0.000596779
genemark-Harm_Chr4-processed-gene-19.17	0.8	2.333	1.08135	0.00631666	0.000521675
maker-Harm_Chr10-augustus-gene-87.24	1.516	4.27	1.08092	0.000132011	6.80377e-06
genemark-Harm_Chr2-processed-gene-4.4	59.766	167.183	1.07858	1.86036e-09	3.81352e-11
genemark-Harm_Chr16-processed-gene-11.8	0.85	2.58	1.07797	0.0482913	0.00573935
maker-Harm_Chr10-augustus-gene-47.22	3.446	10.16	1.07585	0.00722132	0.000607076
genemark-Harm_Chr13-processed-gene-39.6	272.143	740.473	1.07468	1.74582e-07	5.14198e-09
genemark-Harm_Chr26-processed-gene-104.8	1.676	4.683	1.06899	0.000669855	4.05492e-05
genemark-Harm_Chr7-processed-gene-52.9	3.64	10.393	1.06732	0.000413154	2.36647e-05
genemark-Harm_Chr28-processed-gene-116.15	15.823	42.87	1.06372	0.000834956	5.19028e-05
maker-Harm_Chr17-augustus-gene-57.37	1.83	5.04	1.06308	0.000757924	4.64413e-05
maker-Harm_Chr6-augustus-gene-52.43	4.276	11.833	1.06291	0.000845079	5.25947e-05
maker-Harm_Chr10-augustus-gene-75.21	0.85	2.366	1.06151	0.0143651	0.00133095
maker-Harm_Chr17-augustus-gene-47.13	16.556	45.386	1.05918	4.15196e-06	1.55472e-07
genemark-Harm_Chr17-processed-gene-41.20	1.413	3.953	1.05507	0.00472511	0.000371701
maker-Harm_Chr27-augustus-gene-65.15	4.823	13.39	1.05482	1.27221e-05	5.16869e-07
maker-Harm_Chr14-augustus-gene-25.17	0.903	2.543	1.05453	0.00368804	0.000277565
genemark-Harm_Chr20-processed-gene-47.20	5003.05	13428.1	1.05278	5.85474e-08	1.54676e-09
genemark-Harm_Chr8-processed-gene-79.6	3.013	8.366	1.05021	0.0383414	0.00428729
maker-Harm_Chr12-augustus-gene-84.17	8.75	23.516	1.04546	7.53546e-09	1.72312e-10
maker-Harm_Chr22-augustus-gene-59.23	2.523	7.13	1.04013	0.00884609	0.000761341
genemark-Harm_Chr18-processed-gene-19.12	2.836	7.943	1.03801	0.00256425	0.000185967
augustus_masked-Harm_Chr3-processed-gene-78.13	19.69	53.836	1.03791	3.6877e-05	1.65651e-06
genemark-Harm_Chr9-processed-gene-49.15	2.673	7.3	1.03771	0.0181879	0.0017457
maker-Harm_Chr4-augustus-gene-8.25	443.34	1193.82	1.03414	1.03271e-09	2.01758e-11
augustus_masked-Harm_Chr10-processed-gene-53.0	3.56	9.493	1.03372	0.0157314	0.00148468
maker-Harm_Chr29-augustus-gene-122.15	2.326	6.48	1.03292	0.0493324	0.00593245
maker-Harm_Chr25-augustus-gene-24.24	6.446	18.136	1.02864	0.0154811	0.00145153
genemark-Harm_Chr5-processed-gene-44.7	2.606	7.143	1.02725	0.00247339	0.000177018
genemark-Harm_Chr15-processed-gene-13.23	1.016	2.82	1.02609	0.00802673	0.000686665
genemark-Harm_Chr6-processed-gene-12.13	2.876	8.016	1.02548	0.00996581	0.000871723
genemark-Harm_Chr10-processed-gene-127.21	14.193	38.606	1.02213	3.86349e-05	1.74976e-06
genemark-Harm_Chr9-processed-gene-102.5	5.37	14.376	1.01494	6.24881e-05	2.95493e-06
maker-Harm_Chr10-augustus-gene-69.37	5.533	14.58	1.0149	0.000107189	5.33841e-06
genemark-Harm_Chr10-processed-gene-52.6	1.003	2.77	1.0085	0.013533	0.00124384
genemark-Harm_Chr3-processed-gene-72.18	1.176	3.186	1.005	0.043214	0.00498882
genemark-Harm_Chr4-processed-gene-99.6	5.156	13.613	1.00359	3.62585e-05	1.62336e-06
maker-Harm_Chr29-augustus-gene-116.12	3.273	8.823	1.00156	0.00385271	0.000293095
maker-Harm_Chr23-augustus-gene-95.13	52.223	136.813	1.00013	2.25242e-05	9.71774e-07

## Sheet: Down
Gene ID	SCD-KI_CK	SCD-KI_Cry1Ac	log2(SCD-KI_Cry1Ac/SCD-KI_CK)	Qvalue	Pvalue
maker-Harm_Chr15-augustus-gene-61.31	1010.93	7.913	-7.13153	2.94254e-208	2.17756e-212
maker-Harm_Chr15-augustus-gene-61.32	227.276	2.276	-6.72851	6.27417e-155	9.28613e-159
augustus_masked-Harm_Chr15-processed-gene-29.14	112.86	3.593	-5.10171	1.50439e-71	3.33986e-75
maker-Harm_Chr5-augustus-gene-101.31	8.526	0.393	-4.1167	6.95591e-18	4.16953e-20
maker-Harm_Chr25-augustus-gene-18.18	35.71	2.296	-3.96613	2.94665e-22	1.00308e-24
maker-Harm_Chr13-augustus-gene-74.23	117.64	2.596	-3.85981	2.50059e-08	6.1992e-10
maker-Harm_Chr17-augustus-gene-119.13	157.44	15.276	-3.62355	6.77231e-41	6.01404e-44
maker-Harm_Chr3-augustus-gene-57.16	13.286	0.12	-3.57815	1.64953e-06	5.68844e-08
augustus_masked-Harm_Chr29-processed-gene-88.7	30.18	2.903	-3.56423	4.66438e-27	8.9746e-30
genemark-Harm_Chr25-processed-gene-18.8	68.786	2.56	-3.4884	4.95852e-07	1.54484e-08
maker-Harm_Chr12-augustus-gene-100.28	45.006	4.88	-3.48558	2.66263e-55	7.88167e-59
augustus_masked-Harm_Chr5-processed-gene-29.2	5.606	0.16	-3.43968	1.7252e-06	6.00044e-08
maker-Harm_Chr6-augustus-gene-75.15	12.316	1.233	-3.41155	6.26708e-20	2.92182e-22
maker-Harm_Chr27-augustus-gene-81.38	3.303	0.276	-3.35661	5.27102e-11	8.69857e-13
maker-Harm_Chr12-augustus-gene-100.23	1.05	0	-3.28045	1.3621e-05	5.63469e-07
genemark-Harm_Chr3-processed-gene-113.31	6.906	0.81	-3.25235	3.02922e-15	2.71246e-17
maker-Harm_Chr4-augustus-gene-61.20	2.18	0.076	-3.2373	5.00994e-06	1.88712e-07
maker-Harm_Chr7-augustus-gene-74.33	79.686	1.626	-3.19014	2.93656e-05	1.29084e-06
maker-Harm_Chr27-augustus-gene-69.10	1.566	0.08	-3.1562	3.46326e-06	1.28146e-07
maker-Harm_Chr18-augustus-gene-73.29	69.14	9.936	-3.07751	2.6936e-40	2.59134e-43
genemark-Harm_Chr23-processed-gene-8.7	11.076	1.26	-2.99579	1.05368e-08	2.44843e-10
genemark-Harm_Chr16-processed-gene-46.10	5.003	0.626	-2.97673	1.00892e-10	1.73965e-12
maker-Harm_Chr16-augustus-gene-26.18	14.996	2.3	-2.96918	8.40498e-24	2.36357e-26
augustus_masked-Harm_Chr3-processed-gene-113.16	849.683	137.25	-2.95845	2.96714e-50	1.53703e-53
maker-Harm_Chr12-augustus-gene-22.39	4.233	0.476	-2.93988	4.08312e-08	1.04548e-09
maker-Harm_Chr6-augustus-gene-11.14	1.286	0	-2.88198	0.000262519	1.4279e-05
genemark-Harm_Chr23-processed-gene-2.30	58.913	9.773	-2.84708	8.82178e-18	5.35326e-20
genemark-Harm_Chr7-processed-gene-97.12	42.056	7.536	-2.7456	7.33888e-21	3.14997e-23
augustus_masked-Harm_Chr15-processed-gene-78.6	482.896	60.866	-2.69756	1.32413e-05	5.43841e-07
genemark-Harm_Chr2-processed-gene-49.6	299.47	59.75	-2.65903	4.34208e-53	1.60663e-56
genemark-Harm_Chr7-processed-gene-72.17	112.583	22.836	-2.60882	4.86246e-29	7.91638e-32
maker-Harm_Chr7-augustus-gene-73.9	74.696	15.21	-2.57867	1.05841e-21	3.83794e-24
genemark-Harm_Chr21-processed-gene-117.3	4.02	0.696	-2.54587	1.24397e-07	3.52579e-09
genemark-Harm_Chr21-processed-gene-43.12	7909.3	1503.91	-2.49081	1.2844e-07	3.66891e-09
genemark-Harm_Chr16-processed-gene-26.8	2.32	0.406	-2.48523	1.54975e-06	5.30347e-08
genemark-Harm_Chr16-processed-gene-71.2	0.86	0.15	-2.46733	7.75811e-06	3.03711e-07
maker-Harm_Chr6-augustus-gene-111.24	752.83	172.493	-2.45751	9.90425e-44	6.59648e-47
genemark-Harm_Chr16-processed-gene-71.3	51.903	11.5	-2.45618	2.57206e-14	2.47441e-16
genemark-Harm_Chr21-processed-gene-71.8	130.97	29.506	-2.45494	5.72331e-19	2.92243e-21
augustus_masked-Harm_Chr7-processed-gene-70.2	15.466	1.83	-2.44979	0.000961909	6.11471e-05
maker-Harm_Chr13-augustus-gene-8.20	2.036	0.346	-2.42919	3.48359e-05	1.55193e-06
genemark-Harm_Chr9-processed-gene-81.4	72.28	16.716	-2.42244	9.80014e-20	4.71404e-22
genemark-Harm_Chr18-processed-gene-65.18	201.926	47.136	-2.41355	2.76658e-41	2.25208e-44
augustus_masked-Harm_Chr5-processed-gene-138.3	12.1	2.536	-2.41085	1.73299e-07	5.07854e-09
genemark-Harm_Chr18-processed-gene-78.41	50.416	11.436	-2.39776	1.13195e-11	1.68586e-13
genemark-Harm_Chr22-processed-gene-56.21	5934.49	1397.01	-2.39769	4.17662e-20	1.91631e-22
genemark-Harm_Chr12-processed-gene-123.29	469.916	114.37	-2.387	8.73269e-45	5.16995e-48
augustus_masked-Harm_Chr17-processed-gene-88.13	244.173	57.833	-2.38267	2.74725e-15	2.43965e-17
maker-Harm_Chr5-augustus-gene-80.29	7.236	1.63	-2.3807	7.58579e-11	1.29115e-12
maker-Harm_Chr6-augustus-gene-111.25	599.726	146.456	-2.35726	4.99467e-32	6.65316e-35
augustus_masked-Harm_Chr23-processed-gene-64.4	76.13	18.03	-2.34266	4.35428e-14	4.44676e-16
augustus_masked-Harm_Chr12-processed-gene-123.8	144.436	34.843	-2.32694	6.30499e-17	4.38592e-19
genemark-Harm_Chr7-processed-gene-66.19	41.926	8.88	-2.3216	3.97674e-08	1.0153e-09
maker-Harm_Chr6-augustus-gene-37.33	229.866	57.07	-2.31333	9.50478e-34	9.84732e-37
maker-Harm_Chr12-augustus-gene-22.38	4	0.91	-2.31045	2.94288e-08	7.36101e-10
maker-Harm_Chr28-augustus-gene-88.24	9.67	2.373	-2.30235	1.99343e-16	1.54896e-18
genemark-Harm_Chr3-processed-gene-113.49	164.966	30.42	-2.29448	0.000310095	1.72339e-05
maker-Harm_Chr9-augustus-gene-88.31	9.68	2.123	-2.28199	1.16176e-07	3.25839e-09
genemark-Harm_Chr3-processed-gene-55.7	0.25	0.03	-2.27993	0.00301194	0.000221109
maker-Harm_Chr15-augustus-gene-90.31	1610.6	421.04	-2.26742	1.00649e-33	1.19173e-36
genemark-Harm_Chr13-processed-gene-83.17	0.986	0.196	-2.24443	0.000132011	6.80913e-06
maker-Harm_Un001-augustus-gene-4.11	27.966	7.276	-2.24185	3.18629e-18	1.74488e-20
maker-Harm_Chr29-augustus-gene-57.18	230.8	59.99	-2.24163	4.46198e-29	6.93419e-32
maker-Harm_Chr27-augustus-gene-68.19	17.503	4.6	-2.22455	1.6201e-11	2.45779e-13
maker-Harm_Chr29-augustus-gene-11.25	24.52	6.413	-2.21716	6.25829e-13	7.64167e-15
maker-Harm_Chr4-augustus-gene-48.25	24.52	6.413	-2.21716	6.25829e-13	7.64167e-15
augustus_masked-Harm_Chr15-processed-gene-78.3	600.273	103.05	-2.21347	0.0019689	0.000137982
augustus_masked-Harm_Chr17-processed-gene-88.5	3.323	0.63	-2.21329	0.000415323	2.38197e-05
augustus_masked-Harm_Chr7-processed-gene-74.26	6.186	1.353	-2.21078	1.90874e-05	8.08753e-07
augustus_masked-Harm_Chr15-processed-gene-75.11	29.44	8.03	-2.20944	1.2595e-21	4.75353e-24
maker-Harm_Chr23-augustus-gene-53.29	2.303	0.523	-2.18673	3.53653e-05	1.58075e-06
genemark-Harm_Chr4-processed-gene-61.10	2.356	0.29	-2.18156	0.00695374	0.000580979
augustus_masked-Harm_Chr8-processed-gene-54.17	181.163	50.933	-2.16936	4.79151e-42	3.54585e-45
genemark-Harm_Chr29-processed-gene-72.18	102.49	28.413	-2.16488	1.46462e-24	3.79352e-27
genemark-Harm_Chr28-processed-gene-68.8	8.073	2.143	-2.15147	1.43347e-09	2.8854e-11
augustus_masked-Harm_Chr10-processed-gene-9.9	1.816	0.233	-2.14679	0.00753954	0.000637734
maker-Harm_Chr29-augustus-gene-36.18	71.19	20.35	-2.13796	1.13457e-26	2.51884e-29
augustus_masked-Harm_Chr7-processed-gene-74.25	1439.6	411.103	-2.13535	3.3073e-32	4.16074e-35
maker-Harm_Chr9-augustus-gene-74.23	346.333	100.29	-2.1139	1.3751e-14	1.29237e-16
maker-Harm_Chr11-augustus-gene-56.15	9.69	2.573	-2.08974	3.9556e-06	1.47534e-07
maker-Harm_Chr23-augustus-gene-11.22	3.85	1.036	-2.0814	5.71535e-07	1.80178e-08
genemark-Harm_Chr23-processed-gene-1.29	38.573	11.756	-2.05502	2.24084e-26	5.14068e-29
augustus_masked-Harm_Chr7-processed-gene-74.27	305.303	92.74	-2.042	1.99095e-24	5.3041e-27
genemark-Harm_Chr17-processed-gene-32.22	171.983	51.843	-2.03808	2.35863e-22	7.67998e-25
maker-Harm_Chr28-augustus-gene-6.14	13.486	2.853	-2.02797	0.00253638	0.000183382
genemark-Harm_Chr21-processed-gene-96.7	206.053	64.35	-2.02738	9.35332e-17	6.71407e-19
maker-Harm_Chr19-augustus-gene-78.25	1308.82	401.87	-2.02548	2.1139e-11	3.25897e-13
maker-Harm_Chr7-augustus-gene-8.26	61.21	19.006	-2.02185	1.53073e-14	1.44996e-16
genemark-Harm_Chr8-processed-gene-13.4	75.936	23.816	-2.01251	9.22322e-25	2.32065e-27
maker-Harm_Chr7-augustus-gene-96.22	18.366	3.706	-2.00965	0.00686924	0.000573411
augustus_masked-Harm_Chr9-processed-gene-50.0	111.516	35.27	-2.00955	6.39754e-27	1.32562e-29
genemark-Harm_Chr15-processed-gene-97.30	466.413	146.88	-1.99137	1.61648e-15	1.38764e-17
genemark-Harm_Chr7-processed-gene-66.18	12.58	2.716	-1.98411	0.00405325	0.00031135
genemark-Harm_Chr23-processed-gene-118.20	724.993	234.88	-1.9823	3.91838e-28	6.66934e-31
genemark-Harm_Chr31-processed-gene-21.18	1.756	0.45	-1.97904	0.000438402	2.52731e-05
maker-Harm_Chr4-augustus-gene-20.35	145.61	45.48	-1.95607	6.48628e-09	1.44001e-10
genemark-Harm_Chr29-processed-gene-71.20	1.693	0.393	-1.95444	0.00496105	0.000393932
genemark-Harm_Chr15-processed-gene-61.16	254.37	83.43	-1.95424	1.08148e-22	3.36138e-25
augustus_masked-Harm_Chr9-processed-gene-40.4	100.323	25.27	-1.9352	0.0040289	0.000309181
genemark-Harm_Chr3-processed-gene-57.1	431.943	25.416	-1.93294	0.0364682	0.0040336
genemark-Harm_Chr1-processed-gene-1.22	86.69	28.486	-1.93173	7.99028e-26	1.89217e-28
maker-Harm_Chr6-augustus-gene-27.127	293.033	97.133	-1.92879	1.4702e-18	7.83354e-21
genemark-Harm_Chr17-processed-gene-120.24	169.74	56.926	-1.92754	2.95525e-14	2.88679e-16
maker-Harm_Chr12-augustus-gene-61.34	1.103	0.236	-1.9273	0.0103982	0.000918006
genemark-Harm_Chr20-processed-gene-49.21	34.503	11.583	-1.91041	1.84905e-16	1.39571e-18
genemark-Harm_Chr6-processed-gene-14.16	105.12	34.98	-1.90945	6.79603e-27	1.45848e-29
augustus_masked-Harm_Chr17-processed-gene-88.4	11.616	3.703	-1.90806	2.55267e-08	6.34721e-10
genemark-Harm_Chr23-processed-gene-25.11	16.673	5.633	-1.90177	2.64345e-16	2.09317e-18
genemark-Harm_Chr26-processed-gene-28.12	44.853	15.37	-1.90017	3.19703e-17	2.15296e-19
maker-Harm_Chr29-augustus-gene-90.20	104.233	35.686	-1.89349	1.00649e-33	1.16524e-36
genemark-Harm_Chr21-processed-gene-43.11	273.736	94.383	-1.89185	2.89383e-22	9.63681e-25
genemark-Harm_Chr5-processed-gene-25.11	73.953	24.856	-1.8851	7.33888e-21	3.11877e-23
maker-Harm_Chr3-augustus-gene-84.28	681.756	235.83	-1.88018	3.36245e-21	1.34369e-23
augustus_masked-Harm_Chr9-processed-gene-40.3	54.32	15.5	-1.87003	0.00177878	0.000122289
maker-Harm_Chr13-augustus-gene-34.16	7.31	2.363	-1.86681	2.87715e-07	8.7296e-09
maker-Harm_Chr25-augustus-gene-40.39	38.893	13.386	-1.86478	4.42727e-15	4.06262e-17
augustus_masked-Harm_Chr9-processed-gene-113.5	13.893	4.75	-1.8529	2.32236e-11	3.6685e-13
genemark-Harm_Chr18-processed-gene-78.36	19.653	4.76	-1.85222	0.0156191	0.00146794
maker-Harm_Chr17-augustus-gene-104.12	761.27	271.196	-1.8498	4.66438e-27	8.76651e-30
maker-Harm_Chr25-augustus-gene-58.49	283.316	99.236	-1.84911	2.56294e-19	1.28972e-21
genemark-Harm_Chr16-processed-gene-26.14	20.09	6.93	-1.84175	1.28497e-07	3.68004e-09
genemark-Harm_Chr25-processed-gene-17.15	10.936	3.693	-1.84049	1.49956e-09	3.04063e-11
genemark-Harm_Chr16-processed-gene-25.11	8993.35	3153.06	-1.83996	9.75242e-14	1.04647e-15
genemark-Harm_Chr19-processed-gene-5.20	5.52	1.72	-1.83411	0.000598424	3.57823e-05
augustus_masked-Harm_Chr23-processed-gene-3.15	528.893	188.903	-1.83373	2.43323e-15	2.14279e-17
maker-Harm_Chr18-augustus-gene-73.28	562.69	200.276	-1.82789	8.97889e-30	1.32893e-32
augustus_masked-Harm_Chr8-processed-gene-48.16	7.513	2.603	-1.82682	1.22337e-09	2.43533e-11
maker-Harm_Chr22-augustus-gene-84.34	104.096	37.666	-1.82335	5.73109e-16	4.7077e-18
maker-Harm_Chr9-augustus-gene-88.37	1.503	0.466	-1.8226	0.000860395	5.38025e-05
maker-Harm_Chr15-augustus-gene-108.62	30.473	10.866	-1.82169	8.58173e-16	7.11281e-18
maker-Harm_Chr15-augustus-gene-36.27	2585.52	940.35	-1.81371	1.79562e-17	1.14277e-19
genemark-Harm_Chr22-processed-gene-69.4	16.933	5.993	-1.81102	2.41233e-07	7.24788e-09
genemark-Harm_Chr21-processed-gene-43.14	77.473	23.81	-1.80878	0.00218707	0.000154728
genemark-Harm_Chr5-processed-gene-130.6	333.136	122.32	-1.79647	7.29155e-21	3.02173e-23
maker-Harm_Chr11-augustus-gene-28.21	35.276	11.34	-1.79571	0.000297095	1.63795e-05
maker-Harm_Chr3-augustus-gene-58.45	13.633	4.636	-1.78608	5.07511e-06	1.91542e-07
augustus_masked-Harm_Chr28-processed-gene-66.1	1.966	0.52	-1.77756	0.0161474	0.00152715
maker-Harm_Chr8-augustus-gene-87.20	0.573	0.1	-1.77708	0.0490276	0.00589216
maker-Harm_Chr16-augustus-gene-88.26	378.336	116.5	-1.77473	0.00362502	0.000271804
maker-Harm_Chr21-augustus-gene-94.25	32.683	12.01	-1.7732	2.15831e-11	3.36173e-13
genemark-Harm_Chr19-processed-gene-33.5	7.996	2.78	-1.77083	1.86269e-05	7.82954e-07
maker-Harm_Chr31-augustus-gene-24.24	6.426	2.183	-1.76352	0.000121356	6.16335e-06
augustus_masked-Harm_Chr17-processed-gene-88.12	1113.7	421.166	-1.76271	5.54468e-21	2.25677e-23
genemark-Harm_Chr18-processed-gene-100.3	8.47	3.076	-1.76104	1.29395e-10	2.27899e-12
genemark-Harm_Chr19-processed-gene-73.1	249.643	91.98	-1.75582	3.26443e-10	5.9911e-12
genemark-Harm_Chr20-processed-gene-23.14	6.703	2.163	-1.74857	0.00072437	4.42781e-05
maker-Harm_Chr25-augustus-gene-2.33	476.176	180.336	-1.74671	1.33358e-18	7.0069e-21
augustus_masked-Harm_Chr19-processed-gene-31.1	21.73	6.136	-1.73093	0.0138347	0.00127361
genemark-Harm_Chr3-processed-gene-74.16	64.516	24.156	-1.72699	6.14966e-18	3.64074e-20
genemark-Harm_Chr28-processed-gene-44.10	229.056	86.806	-1.72517	3.01191e-17	1.98372e-19
maker-Harm_Chr13-augustus-gene-79.36	407.763	158.013	-1.72322	1.65019e-22	5.25112e-25
genemark-Harm_Chr14-processed-gene-14.19	12.09	4.516	-1.72182	1.70448e-10	3.03989e-12
genemark-Harm_Chr11-processed-gene-55.1	259.513	100.346	-1.72027	1.71814e-12	2.21236e-14
genemark-Harm_Chr23-processed-gene-2.29	13.483	5.15	-1.71525	1.22314e-08	2.90556e-10
augustus_masked-Harm_Chr6-processed-gene-103.5	120.33	46.756	-1.71063	7.88283e-17	5.60018e-19
maker-Harm_Chr12-augustus-gene-35.21	72.336	27.726	-1.70876	3.82464e-18	2.17582e-20
genemark-Harm_Chr9-processed-gene-74.2	83.05	32.496	-1.70672	1.68611e-16	1.24777e-18
maker-Harm_Chr22-augustus-gene-35.30	19.876	7.266	-1.70553	8.19539e-08	2.21972e-09
augustus_masked-Harm_Chr20-processed-gene-85.3	1303.71	514	-1.70517	3.34334e-17	2.27623e-19
maker-Harm_Chr7-augustus-gene-47.29	76.91	30.243	-1.70489	4.4567e-22	1.5501e-24
maker-Harm_Chr20-augustus-gene-49.31	15.016	5.506	-1.70486	3.84265e-05	1.73748e-06
augustus_masked-Harm_Chr15-processed-gene-78.8	28.763	10.856	-1.70441	1.28258e-06	4.32809e-08
genemark-Harm_Chr8-processed-gene-35.2	451.263	175.95	-1.70046	2.21906e-17	1.44511e-19
genemark-Harm_Chr15-processed-gene-18.18	2.33	0.77	-1.69874	0.0050264	0.000399865
maker-Harm_Chr21-augustus-gene-71.25	1575.48	620.013	-1.69785	3.03631e-14	2.98845e-16
augustus_masked-Harm_Chr17-processed-gene-120.4	179.893	71.216	-1.69712	5.24986e-14	5.51676e-16
maker-Harm_Chr4-augustus-gene-69.33	26.606	10.276	-1.69593	5.24908e-09	1.1498e-10
genemark-Harm_Chr15-processed-gene-138.22	4.693	1.43	-1.6839	0.0113486	0.00101535
augustus_masked-Harm_Chr28-processed-gene-27.15	5.32	1.99	-1.67699	1.95201e-05	8.34944e-07
genemark-Harm_Chr3-processed-gene-96.7	334.336	132.046	-1.67303	2.38544e-14	2.27723e-16
augustus_masked-Harm_Chr22-processed-gene-22.0	117.48	46.806	-1.6703	6.12146e-18	3.57874e-20
maker-Harm_Chr28-augustus-gene-30.16	186.006	74.033	-1.66888	2.15831e-11	3.37413e-13
maker-Harm_Chr3-augustus-gene-97.32	636.886	257.016	-1.66765	2.40302e-21	9.42501e-24
maker-Harm_Chr7-augustus-gene-94.20	111.383	44.716	-1.66238	9.4347e-23	2.8626e-25
genemark-Harm_Chr15-processed-gene-73.21	336.95	136.26	-1.66236	1.85501e-19	9.19748e-22
maker-Harm_Chr28-augustus-gene-66.21	1.033	0.29	-1.66192	0.0407283	0.00464458
genemark-Harm_Chr15-processed-gene-108.26	19.463	7.79	-1.6618	5.08237e-15	4.70137e-17
maker-Harm_Chr21-augustus-gene-131.31	182.153	74.106	-1.65871	1.74826e-19	8.53885e-22
genemark-Harm_Chr19-processed-gene-104.10	74.41	29.783	-1.65366	6.32232e-17	4.44476e-19
genemark-Harm_Chr4-processed-gene-27.2	66.373	27.046	-1.64471	2.34799e-13	2.64112e-15
maker-Harm_Chr12-augustus-gene-89.28	9.753	3.8	-1.6442	1.25209e-07	3.55808e-09
maker-Harm_Chr27-augustus-gene-75.25	201.223	82.13	-1.64276	3.82464e-18	2.17936e-20
maker-Harm_Chr13-augustus-gene-82.21	42.26	17.09	-1.63638	2.13715e-12	2.78353e-14
augustus_masked-Harm_Chr15-processed-gene-139.17	8.126	3.166	-1.63576	2.58638e-05	1.12543e-06
genemark-Harm_Chr22-processed-gene-118.14	29.283	11.216	-1.63485	5.86741e-05	2.75286e-06
genemark-Harm_Chr15-processed-gene-36.17	149.573	61.496	-1.63086	2.49247e-11	3.96568e-13
genemark-Harm_Chr10-processed-gene-22.3	66.293	27.1	-1.62366	5.99894e-13	7.22387e-15
genemark-Harm_Chr13-processed-gene-74.18	2.46	0.743	-1.62211	0.0306562	0.00327366
maker-Harm_Chr13-augustus-gene-85.14	1.113	0.403	-1.6207	0.00143415	9.5518e-05
genemark-Harm_Chr1-processed-gene-128.1	334.183	137.486	-1.61919	7.12121e-09	1.61259e-10
genemark-Harm_Chr5-processed-gene-53.15	656.653	272.316	-1.61618	7.17019e-11	1.21095e-12
maker-Harm_Chr18-augustus-gene-65.20	2603.98	1089.31	-1.60828	4.9733e-23	1.47215e-25
genemark-Harm_Chr7-processed-gene-8.10	7503.7	2522.57	-1.60422	0.023614	0.00241155
genemark-Harm_Chr1-processed-gene-75.8	148.943	62.073	-1.60212	8.39803e-14	8.94928e-16
genemark-Harm_Chr11-processed-gene-55.2	527.42	223.263	-1.59715	6.76374e-11	1.12621e-12
maker-Harm_Chr23-augustus-gene-8.14	2.72	1.026	-1.59671	0.00241414	0.000172043
maker-Harm_Chr23-augustus-gene-100.9	1281.32	539.8	-1.59456	1.82979e-07	5.42993e-09
augustus_masked-Harm_Chr16-processed-gene-54.9	108.213	44.786	-1.59436	1.37953e-15	1.17403e-17
genemark-Harm_Chr9-processed-gene-6.3	1422.51	598.6	-1.59372	2.2096e-12	2.89424e-14
maker-Harm_Chr21-augustus-gene-43.27	79.316	32.503	-1.59077	1.88587e-06	6.6425e-08
maker-Harm_Chr21-augustus-gene-96.21	67.343	28.72	-1.58659	1.17992e-09	2.31391e-11
genemark-Harm_Chr5-processed-gene-115.13	1.846	0.683	-1.58631	0.00480589	0.000378767
maker-Harm_Chr25-augustus-gene-18.19	161.69	68.39	-1.58443	3.35057e-25	8.18241e-28
maker-Harm_Chr2-augustus-gene-44.17	8.733	3.413	-1.58378	0.000312279	1.74015e-05
maker-Harm_Chr5-augustus-gene-101.35	675.623	284.91	-1.58176	9.27026e-20	4.39056e-22
maker-Harm_Chr7-augustus-gene-70.14	265.06	113.186	-1.58	1.03827e-11	1.53669e-13
genemark-Harm_Chr11-processed-gene-32.8	86.76	37.123	-1.57882	7.28233e-24	1.99398e-26
genemark-Harm_Chr16-processed-gene-100.14	1.07	0.323	-1.5783	0.0489937	0.00586691
maker-Harm_Chr28-augustus-gene-26.25	271.896	116.663	-1.57285	1.13039e-10	1.96582e-12
augustus_masked-Harm_Chr16-processed-gene-46.18	31.766	12.95	-1.5626	1.16723e-08	2.72957e-10
maker-Harm_Chr28-augustus-gene-26.24	330.1	143.703	-1.56048	3.87581e-14	3.92273e-16
maker-Harm_Chr5-augustus-gene-53.34	66.293	28.443	-1.55919	8.62116e-08	2.36056e-09
genemark-Harm_Chr19-processed-gene-48.7	1.643	0.67	-1.55703	9.79752e-05	4.83604e-06
genemark-Harm_Chr23-processed-gene-2.28	153.49	67.226	-1.55394	2.61008e-12	3.47676e-14
maker-Harm_Chr29-augustus-gene-71.48	636.246	273.743	-1.55338	1.85014e-10	3.31336e-12
augustus_masked-Harm_Chr11-processed-gene-55.11	22.74	9.75	-1.55198	1.63577e-07	4.78154e-09
maker-Harm_Chr8-augustus-gene-104.16	0.683	0.233	-1.53649	0.0411884	0.0047062
maker-Harm_Chr16-augustus-gene-70.34	10.51	4.433	-1.52879	2.43891e-08	6.02825e-10
maker-Harm_Chr9-augustus-gene-11.16	91.74	40.37	-1.52753	2.15831e-11	3.38609e-13
genemark-Harm_Chr22-processed-gene-118.15	106.776	47.81	-1.52194	1.31125e-13	1.42643e-15
genemark-Harm_Chr18-processed-gene-78.40	109.706	49.033	-1.51804	2.16391e-08	5.28447e-10
genemark-Harm_Chr3-processed-gene-96.11	558.69	251.07	-1.51519	2.16894e-16	1.70138e-18
genemark-Harm_Chr5-processed-gene-142.5	8.2	3.533	-1.51146	7.89508e-05	3.79183e-06
genemark-Harm_Chr22-processed-gene-56.20	134.843	60.25	-1.50672	6.75274e-22	2.39867e-24
augustus_masked-Harm_Chr17-processed-gene-120.2	74.836	33.683	-1.50529	6.80485e-09	1.52605e-10
genemark-Harm_Chr27-processed-gene-68.8	3.786	1.656	-1.50509	1.86269e-05	7.82808e-07
genemark-Harm_Chr6-processed-gene-112.9	278.03	105.15	-1.50214	0.0247707	0.00254984
genemark-Harm_Chr6-processed-gene-92.2	49.013	21.13	-1.49643	7.43018e-07	2.40836e-08
augustus_masked-Harm_Chr6-processed-gene-97.9	42.626	19.443	-1.4942	4.42936e-16	3.57285e-18
maker-Harm_Chr4-augustus-gene-101.53	30.3	13.716	-1.49196	1.40091e-07	4.04317e-09
maker-Harm_Chr3-augustus-gene-93.23	38.436	17.283	-1.48789	2.32236e-11	3.67782e-13
maker-Harm_Chr15-augustus-gene-139.19	13.166	5.85	-1.48393	2.94896e-06	1.0737e-07
genemark-Harm_Chr8-processed-gene-86.22	76.966	35.113	-1.47747	6.64216e-09	1.47953e-10
maker-Harm_Chr3-augustus-gene-2.34	255.98	117.693	-1.47708	1.02332e-12	1.27981e-14
genemark-Harm_Chr15-processed-gene-35.20	803.656	371.52	-1.4752	3.87581e-14	3.92945e-16
maker-Harm_Chr4-augustus-gene-101.52	12.98	5.826	-1.4732	1.90874e-05	8.09376e-07
maker-Harm_Chr29-augustus-gene-30.36	32.543	14.716	-1.47184	1.77802e-07	5.24997e-09
maker-Harm_Chr8-augustus-gene-72.39	1.22	0.466	-1.46987	0.0322843	0.00348574
genemark-Harm_Chr1-processed-gene-65.10	188.176	87.99	-1.46238	2.21194e-15	1.93154e-17
augustus_masked-Harm_Chr19-processed-gene-58.2	26.08	11.946	-1.46189	1.84905e-16	1.38312e-18
genemark-Harm_Chr5-processed-gene-115.11	4.326	1.823	-1.45916	0.00191399	0.00013325
genemark-Harm_Chr25-processed-gene-35.3	4372.44	2047.94	-1.45541	2.23099e-10	4.04494e-12
genemark-Harm_Chr27-processed-gene-61.16	11.476	4.67	-1.45164	0.00777835	0.000660236
maker-Harm_Chr12-augustus-gene-12.20	132.43	62.29	-1.4509	3.10981e-11	4.99391e-13
genemark-Harm_Chr18-processed-gene-100.5	24.23	11.346	-1.44425	8.27048e-12	1.18736e-13
augustus_masked-Harm_Chr15-processed-gene-78.7	83.533	38.753	-1.43943	8.86912e-10	1.72617e-11
genemark-Harm_Chr27-processed-gene-75.11	1.73	0.76	-1.43852	0.00771509	0.000653724
maker-Harm_Chr6-augustus-gene-11.16	10.246	4.72	-1.43828	1.4023e-05	5.81133e-07
augustus_masked-Harm_Chr13-processed-gene-51.1	26.103	12.263	-1.43245	4.18223e-10	7.8392e-12
maker-Harm_Chr29-augustus-gene-60.24	790.896	374.853	-1.43243	1.8291e-17	1.17762e-19
genemark-Harm_Chr16-processed-gene-25.13	12917.9	6157.93	-1.4315	1.36813e-12	1.7313e-14
genemark-Harm_Chr27-processed-gene-22.7	4.713	2.02	-1.43026	0.00526678	0.000423276
maker-Harm_Chr15-augustus-gene-62.19	302.916	144.256	-1.42756	1.68611e-16	1.24609e-18
maker-Harm_Chr29-augustus-gene-24.9	0.73	0.3	-1.42709	0.0312393	0.00335211
augustus_masked-Harm_Chr15-processed-gene-53.5	55.183	26.293	-1.42708	6.62351e-10	1.27931e-11
genemark-Harm_Chr16-processed-gene-14.5	0.426	0.163	-1.42178	0.0319657	0.00344188
maker-Harm_Chr12-augustus-gene-89.22	256.04	122.103	-1.41929	4.13387e-18	2.38616e-20
augustus_masked-Harm_Chr20-processed-gene-3.5	82.693	39.536	-1.41909	5.69823e-13	6.78913e-15
augustus_masked-Harm_Chr3-processed-gene-16.6	2.753	1.2	-1.41883	0.00218119	0.00015415
genemark-Harm_Chr19-processed-gene-6.23	623.58	297.473	-1.41801	5.51569e-08	1.44903e-09
maker-Harm_Chr15-augustus-gene-102.47	15.896	7.176	-1.41061	0.00290898	0.000212689
genemark-Harm_Chr3-processed-gene-16.14	83.683	40.663	-1.40902	2.66643e-08	6.6498e-10
genemark-Harm_Chr28-processed-gene-88.19	1.556	0.726	-1.40634	4.51053e-05	2.06951e-06
maker-Harm_Chr6-augustus-gene-61.20	23.636	11.256	-1.406	5.24986e-14	5.50148e-16
genemark-Harm_Chr12-processed-gene-34.8	9.44	4.33	-1.40474	8.23727e-06	3.24297e-07
maker-Harm_Chr13-augustus-gene-33.10	12.336	5.586	-1.40223	8.95531e-05	4.34931e-06
maker-Harm_Chr21-augustus-gene-43.26	119.67	58.056	-1.40079	2.01677e-09	4.14907e-11
augustus_masked-Harm_Chr27-processed-gene-34.5	50.48	24.02	-1.39789	1.30844e-07	3.75692e-09
maker-Harm_Chr15-augustus-gene-139.20	3.286	1.493	-1.39725	0.00267112	0.000193914
genemark-Harm_Chr24-processed-gene-43.8	34.656	16.92	-1.39702	6.48329e-13	7.96437e-15
genemark-Harm_Chr18-processed-gene-100.6	25.143	12.006	-1.39624	1.28913e-10	2.26097e-12
maker-Harm_Chr8-augustus-gene-40.14	2515.74	1228.96	-1.39525	3.96007e-11	6.38864e-13
genemark-Harm_Chr25-processed-gene-17.14	327.64	159.033	-1.39234	1.21706e-21	4.50329e-24
genemark-Harm_Chr29-processed-gene-31.5	202.2	96.13	-1.38809	4.01567e-05	1.82166e-06
genemark-Harm_Chr18-processed-gene-77.5	3601.84	1770.61	-1.38661	1.52569e-09	3.10489e-11
genemark-Harm_Chr13-processed-gene-31.12	40.19	19.506	-1.38586	1.047e-05	4.16848e-07
genemark-Harm_Chr18-processed-gene-69.7	373.416	184.72	-1.38235	5.57231e-13	6.59787e-15
genemark-Harm_Chr3-processed-gene-16.15	58.56	28.84	-1.37912	5.66157e-12	7.87668e-14
maker-Harm_Chr5-augustus-gene-104.33	11.596	5.45	-1.37774	0.000339118	1.89723e-05
genemark-Harm_Chr5-processed-gene-29.9	102.14	50.676	-1.37202	3.18948e-15	2.87958e-17
genemark-Harm_Chr10-processed-gene-65.24	4.67	1.993	-1.3701	0.015229	0.00142564
genemark-Harm_Chr13-processed-gene-34.10	266.033	133.576	-1.36462	1.88864e-13	2.09647e-15
maker-Harm_Chr1-augustus-gene-150.27	634.476	316.14	-1.3639	6.2384e-11	1.03412e-12
maker-Harm_Chr16-augustus-gene-79.19	71.2	35.45	-1.36064	1.60669e-12	2.05696e-14
augustus_masked-Harm_Chr28-processed-gene-31.12	107.586	53.083	-1.35795	4.93012e-12	6.78608e-14
genemark-Harm_Chr16-processed-gene-25.18	329.416	164.42	-1.35531	0.000213023	1.12872e-05
maker-Harm_Chr13-augustus-gene-36.14	129.35	64.983	-1.35131	4.51466e-16	3.67508e-18
maker-Harm_Chr4-augustus-gene-8.26	72.72	36.26	-1.35016	9.44938e-05	4.63483e-06
maker-Harm_Chr1-augustus-gene-138.27	583.826	296.07	-1.34585	1.46204e-16	1.06031e-18
maker-Harm_Chr15-augustus-gene-57.22	9.71	4.746	-1.3431	0.000273315	1.48864e-05
maker-Harm_Chr23-augustus-gene-105.18	705.383	358.683	-1.34164	1.01326e-11	1.49218e-13
augustus_masked-Harm_Chr19-processed-gene-69.17	44.5	22.596	-1.34134	1.71519e-11	2.61473e-13
maker-Harm_Chr29-augustus-gene-129.40	430.87	217.686	-1.34061	1.08108e-15	9.0403e-18
maker-Harm_Chr7-augustus-gene-1.27	234.586	119.233	-1.33864	3.74677e-13	4.26998e-15
genemark-Harm_Chr7-processed-gene-74.8	13.583	6.463	-1.33672	0.00155484	0.000104477
augustus_masked-Harm_Chr13-processed-gene-123.6	712.86	362.893	-1.33653	5.3477e-17	3.68043e-19
maker-Harm_Chr12-augustus-gene-65.28	25239.3	12953.9	-1.33614	6.1679e-12	8.71804e-14
genemark-Harm_Chr19-processed-gene-46.11	507.546	260.356	-1.33454	8.26859e-12	1.18096e-13
maker-Harm_Chr12-augustus-gene-89.23	172.643	87.883	-1.3339	5.1466e-13	6.05572e-15
maker-Harm_Chr16-augustus-gene-57.31	137.563	69.68	-1.33338	7.31461e-07	2.36549e-08
genemark-Harm_Chr3-processed-gene-59.11	540.74	277.586	-1.33214	9.56453e-15	8.91831e-17
maker-Harm_Chr5-augustus-gene-47.30	88.783	45.293	-1.33183	4.91518e-11	8.03859e-13
genemark-Harm_Chr14-processed-gene-1.22	174.813	89.166	-1.32844	3.44965e-15	3.14e-17
genemark-Harm_Chr4-processed-gene-3.22	75.676	38.083	-1.32279	8.68464e-09	1.99876e-10
maker-Harm_Chr4-augustus-gene-39.24	155.356	78.996	-1.32277	4.33713e-13	5.03907e-15
maker-Harm_Chr29-augustus-gene-20.22	155.356	78.996	-1.32277	4.33713e-13	5.03907e-15
augustus_masked-Harm_Chr12-processed-gene-35.14	1338.31	686.92	-1.32151	2.92467e-12	3.91745e-14
maker-Harm_Chr5-augustus-gene-111.54	11.403	5.68	-1.32105	0.00125695	8.26e-05
maker-Harm_Chr15-augustus-gene-42.20	5.903	2.683	-1.31886	0.0255502	0.00265467
maker-Harm_Chr16-augustus-gene-53.19	8.463	3.8	-1.31066	0.0240789	0.00246794
maker-Harm_Chr25-augustus-gene-39.61	13.286	6.866	-1.31007	5.61188e-06	2.14292e-07
maker-Harm_Chr11-augustus-gene-3.21	1.636	0.74	-1.30758	0.0447826	0.00521483
genemark-Harm_Chr10-processed-gene-31.10	17.226	8.853	-1.30267	4.397e-08	1.13236e-09
genemark-Harm_Chr13-processed-gene-83.16	61.996	31.69	-1.30223	9.42047e-12	1.38034e-13
maker-Harm_Chr28-augustus-gene-95.14	339.36	177.213	-1.29755	3.07966e-17	2.05113e-19
augustus_masked-Harm_Chr10-processed-gene-112.10	17.093	8.456	-1.29704	1.76873e-05	7.40844e-07
maker-Harm_Chr10-augustus-gene-22.45	305.963	158.066	-1.29655	1.13095e-15	9.54103e-18
maker-Harm_Chr29-augustus-gene-71.45	770.89	404.503	-1.293	1.34664e-09	2.70066e-11
maker-Harm_Un001-augustus-gene-11.22	196.936	103.163	-1.29259	3.13575e-09	6.65997e-11
augustus_masked-Harm_Chr5-processed-gene-164.4	7.003	3.323	-1.29091	0.0490191	0.0058829
genemark-Harm_Chr23-processed-gene-3.2	6.166	3.19	-1.28896	0.000443251	2.56838e-05
maker-Harm_Chr19-augustus-gene-73.18	48.283	24.753	-1.2874	0.000152857	7.98616e-06
maker-Harm_Chr17-augustus-gene-120.29	215.4	113.15	-1.28396	5.00694e-08	1.30426e-09
maker-Harm_Chr15-augustus-gene-40.6	736.966	390.193	-1.28384	7.34995e-13	9.08341e-15
genemark-Harm_Chr18-processed-gene-90.24	677.433	357.85	-1.28314	7.2217e-08	1.95066e-09
maker-Harm_Chr16-augustus-gene-60.27	83.566	44.526	-1.27658	4.80175e-10	9.09678e-12
maker-Harm_Chr9-augustus-gene-122.15	116.11	60.386	-1.27529	1.11623e-07	3.12244e-09
genemark-Harm_Chr17-processed-gene-32.21	60.733	31.616	-1.27332	1.20996e-08	2.86529e-10
genemark-Harm_Chr17-processed-gene-103.3	49.906	25.906	-1.27208	0.000105077	5.2177e-06
maker-Harm_Chr12-augustus-gene-65.27	326.536	170.223	-1.27017	1.34401e-05	5.53996e-07
genemark-Harm_Chr26-processed-gene-15.13	7.386	3.736	-1.26993	0.000860077	5.3719e-05
genemark-Harm_Chr21-processed-gene-131.20	5394.78	2895.59	-1.26844	3.29116e-10	6.06453e-12
maker-Harm_Chr18-augustus-gene-101.30	20.343	10.496	-1.26788	5.93468e-05	2.78881e-06
genemark-Harm_Chr14-processed-gene-14.18	399.68	213.003	-1.2641	1.28144e-07	3.65095e-09
maker-Harm_Chr6-augustus-gene-17.37	1308.09	705.62	-1.25889	1.53623e-12	1.95538e-14
maker-Harm_Chr25-augustus-gene-40.46	230.616	123.07	-1.25663	1.82811e-12	2.36749e-14
maker-Harm_Chr13-augustus-gene-91.19	423.13	227.923	-1.25463	1.04451e-13	1.12853e-15
genemark-Harm_Chr9-processed-gene-57.14	67.92	36.496	-1.25408	2.13134e-09	4.41048e-11
maker-Harm_Chr24-augustus-gene-17.23	288.58	156.116	-1.2526	3.85667e-12	5.2229e-14
genemark-Harm_Chr26-processed-gene-19.12	402.626	218.99	-1.24678	3.91912e-13	4.4954e-15
maker-Harm_Chr13-augustus-gene-91.20	575.556	312.9	-1.24668	2.35268e-12	3.09906e-14
genemark-Harm_Chr24-processed-gene-16.16	161.303	87.626	-1.24656	8.69534e-12	1.25479e-13
genemark-Harm_Chr10-processed-gene-33.26	281.913	153.413	-1.24626	5.13554e-11	8.43699e-13
genemark-Harm_Chr9-processed-gene-19.3	677.88	369.24	-1.24509	3.39591e-09	7.23763e-11
augustus_masked-Harm_Chr23-processed-gene-11.2	3.876	2	-1.24191	0.00389705	0.000297333
augustus_masked-Harm_Chr1-processed-gene-98.4	33.28	17.883	-1.23837	1.74582e-07	5.132e-09
genemark-Harm_Chr15-processed-gene-97.23	56.07	30.503	-1.23822	5.84494e-05	2.73799e-06
augustus_masked-Harm_Chr16-processed-gene-60.4	230.54	126.663	-1.23501	6.80485e-09	1.53503e-10
maker-Harm_Chr5-augustus-gene-101.39	115.883	63.726	-1.23213	2.21568e-07	6.59147e-09
genemark-Harm_Chr1-processed-gene-148.7	531.583	294.026	-1.22576	2.63812e-11	4.21693e-13
augustus_masked-Harm_Chr5-processed-gene-28.13	112.75	62.26	-1.22536	9.05509e-07	2.98866e-08
maker-Harm_Chr5-augustus-gene-99.42	297.563	161.903	-1.22527	8.71589e-12	1.2642e-13
genemark-Harm_Chr2-processed-gene-62.24	632.243	349.796	-1.22515	1.04393e-06	3.46869e-08
maker-Harm_Chr29-augustus-gene-46.32	7.136	3.74	-1.22208	0.000444659	2.57983e-05
genemark-Harm_Chr4-processed-gene-103.21	762.17	421.75	-1.22149	1.02379e-10	1.77286e-12
augustus_masked-Harm_Chr10-processed-gene-11.18	6.63	3.58	-1.21817	2.49811e-06	8.96604e-08
maker-Harm_Chr4-augustus-gene-113.31	20.836	10.68	-1.21798	0.00930582	0.000806417
maker-Harm_Chr3-augustus-gene-4.23	67.836	36.57	-1.21594	0.0014191	9.44104e-05
maker-Harm_Chr9-augustus-gene-92.26	53.993	29.7	-1.21529	2.66873e-09	5.64413e-11
genemark-Harm_Chr12-processed-gene-97.8	218.81	121.233	-1.21526	5.3206e-12	7.36292e-14
maker-Harm_Chr18-augustus-gene-65.19	193.91	107.943	-1.21245	1.22182e-11	1.83549e-13
maker-Harm_Chr9-augustus-gene-57.17	38.443	21.276	-1.21156	6.48854e-07	2.08394e-08
maker-Harm_Chr13-augustus-gene-84.44	21.653	11.79	-1.20525	1.94519e-06	6.86639e-08
genemark-Harm_Chr18-processed-gene-100.4	24.33	13.546	-1.2052	3.4248e-07	1.04926e-08
genemark-Harm_Chr4-processed-gene-101.42	3.17	1.653	-1.20118	0.0486218	0.00579654
genemark-Harm_Chr26-processed-gene-71.4	81.326	45.78	-1.20118	4.47194e-08	1.15828e-09
maker-Harm_Chr19-augustus-gene-6.35	119.053	65.556	-1.20105	9.36795e-05	4.57548e-06
maker-Harm_Chr3-augustus-gene-0.48	21.63	11.79	-1.20033	0.000361005	2.04373e-05
genemark-Harm_Chr26-processed-gene-80.6	365.54	205.773	-1.19647	4.4823e-14	4.61067e-16
maker-Harm_Chr5-augustus-gene-29.22	24.093	13.443	-1.1947	6.32355e-06	2.42871e-07
maker-Harm_Chr21-augustus-gene-48.24	22.87	12.353	-1.19364	0.000182302	9.619e-06
genemark-Harm_Chr19-processed-gene-46.17	161.026	90.923	-1.18986	1.34495e-08	3.20487e-10
augustus_masked-Harm_Chr4-processed-gene-11.2	4.166	2.153	-1.18881	0.0283401	0.00299697
maker-Harm_Chr29-augustus-gene-67.39	475.05	269.39	-1.18754	5.90118e-10	1.13543e-11
genemark-Harm_Chr24-processed-gene-16.3	45.333	25.253	-1.18723	5.13489e-08	1.34139e-09
genemark-Harm_Chr15-processed-gene-128.11	808.453	460.116	-1.17941	5.89865e-12	8.29381e-14
maker-Harm_Chr23-augustus-gene-8.15	12.743	7.11	-1.17137	0.0016189	0.00010986
maker-Harm_Chr15-augustus-gene-129.26	97.136	55.52	-1.17088	5.13059e-10	9.75773e-12
genemark-Harm_Chr12-processed-gene-102.8	3.413	1.86	-1.1698	0.00387075	0.000294754
augustus_masked-Harm_Chr9-processed-gene-15.3	432.15	246.586	-1.16803	2.01451e-08	4.90184e-10
maker-Harm_Chr13-augustus-gene-52.37	205.916	117.34	-1.16652	2.00783e-13	2.24364e-15
maker-Harm_Chr19-augustus-gene-4.37	117.243	67.346	-1.16459	3.33982e-08	8.4033e-10
augustus_masked-Harm_Chr19-processed-gene-72.6	17.106	9.726	-1.15881	0.00191399	0.000132931
genemark-Harm_Chr17-processed-gene-101.8	34.573	20.063	-1.15259	1.40801e-08	3.36556e-10
genemark-Harm_Chr19-processed-gene-36.18	264.103	152.513	-1.14965	2.14803e-10	3.87863e-12
augustus_masked-Harm_Chr4-processed-gene-51.3	7.673	4.256	-1.14743	0.000629443	3.79631e-05
augustus_masked-Harm_Chr29-processed-gene-8.2	7.673	4.256	-1.14743	0.000629443	3.79631e-05
augustus_masked-Harm_Chr17-processed-gene-120.3	9.46	5.296	-1.14588	0.011236	0.00100278
augustus_masked-Harm_Chr29-processed-gene-67.0	19.276	10.67	-1.13959	0.000861362	5.39267e-05
genemark-Harm_Chr18-processed-gene-86.12	0.996	0.543	-1.13905	0.0312395	0.00335443
maker-Harm_Chr29-augustus-gene-46.31	43.08	24.823	-1.1372	1.92465e-05	8.1897e-07
maker-Harm_Chr12-augustus-gene-64.25	133.083	78.123	-1.13575	3.35598e-05	1.48763e-06
augustus_masked-Harm_Chr10-processed-gene-2.16	6.386	3.596	-1.13448	0.00898816	0.000775564
maker-Harm_Chr6-augustus-gene-37.29	325.866	191.683	-1.13388	1.13195e-11	1.69211e-13
genemark-Harm_Chr22-processed-gene-52.20	162.023	93.39	-1.13351	2.28228e-05	9.86347e-07
maker-Harm_Chr22-augustus-gene-82.16	123.096	71.973	-1.13201	2.2297e-07	6.64967e-09
genemark-Harm_Chr11-processed-gene-52.9	3587.96	2116.43	-1.13144	2.66873e-09	5.64832e-11
genemark-Harm_Chr5-processed-gene-52.9	84.563	49.813	-1.12763	2.1139e-11	3.26948e-13
maker-Harm_Chr9-augustus-gene-89.25	2154.33	1278.23	-1.12724	1.43816e-09	2.90549e-11
genemark-Harm_Chr2-processed-gene-48.22	75.213	44.123	-1.12662	1.82415e-08	4.38725e-10
genemark-Harm_Chr18-processed-gene-78.29	24337.3	14444.5	-1.12534	1.11258e-08	2.59352e-10
genemark-Harm_Chr15-processed-gene-86.19	110.573	65.673	-1.12354	2.91361e-10	5.32571e-12
augustus_masked-Harm_Chr3-processed-gene-34.2	3961.7	2347.53	-1.12251	4.23468e-11	6.86298e-13
maker-Harm_Chr15-augustus-gene-155.13	864.16	512.87	-1.12228	8.81523e-10	1.70916e-11
genemark-Harm_Chr15-processed-gene-83.5	252.586	150.996	-1.12221	2.13302e-06	7.59257e-08
maker-Harm_Chr8-augustus-gene-34.22	29.223	16.126	-1.12189	0.00982291	0.000855589
maker-Harm_Chr18-augustus-gene-99.18	4.333	2.366	-1.12114	0.0117632	0.00105854
genemark-Harm_Chr15-processed-gene-59.2	28.616	16.583	-1.12096	4.528e-05	2.08758e-06
maker-Harm_Chr9-augustus-gene-80.15	15.17	8.856	-1.12079	1.22221e-07	3.44604e-09
maker-Harm_Chr18-augustus-gene-118.14	5.036	2.896	-1.11981	0.00562894	0.000456547
genemark-Harm_Chr2-processed-gene-59.10	8.226	4.613	-1.11848	0.00908603	0.000784681
maker-Harm_Chr7-augustus-gene-8.23	57.453	33.293	-1.11701	0.00109433	7.09416e-05
genemark-Harm_Chr15-processed-gene-128.6	1826.14	1090.99	-1.11619	3.52967e-09	7.54883e-11
maker-Harm_Chr24-augustus-gene-17.28	908.81	543.753	-1.1151	1.45555e-06	4.95487e-08
maker-Harm_Chr29-augustus-gene-49.19	273.446	160.253	-1.11485	5.69345e-12	7.96316e-14
maker-Harm_Chr12-augustus-gene-101.19	18.29	10.546	-1.11428	0.0206563	0.00204071
genemark-Harm_Chr16-processed-gene-25.16	8066.17	4829.46	-1.11405	3.6651e-10	6.7807e-12
maker-Harm_Chr23-augustus-gene-118.30	6.266	3.563	-1.11335	0.0296693	0.00315289
genemark-Harm_Chr18-processed-gene-77.4	5240.97	3125.51	-1.11278	3.95079e-09	8.50796e-11
genemark-Harm_Chr11-processed-gene-57.21	33.113	19.78	-1.11125	1.50897e-06	5.14788e-08
maker-Harm_Chr18-augustus-gene-80.35	47.526	28.113	-1.10967	1.37351e-06	4.65527e-08
maker-Harm_Chr23-augustus-gene-3.24	9.386	5.533	-1.10781	0.000121356	6.16972e-06
genemark-Harm_Chr18-processed-gene-17.21	702.476	415.716	-1.10577	6.33258e-14	6.70139e-16
maker-Harm_Chr18-augustus-gene-78.57	725.966	437.72	-1.10296	1.86337e-05	7.85997e-07
genemark-Harm_Chr9-processed-gene-11.7	148.426	88.97	-1.10178	1.41142e-07	4.08395e-09
genemark-Harm_Chr19-processed-gene-5.21	379.24	225.39	-1.10145	1.04667e-07	2.90462e-09
augustus_masked-Harm_Chr16-processed-gene-54.7	880.746	532.356	-1.10121	4.44251e-08	1.14737e-09
genemark-Harm_Chr10-processed-gene-23.9	20.813	12.446	-1.09967	7.30189e-05	3.48533e-06
genemark-Harm_Chr18-processed-gene-38.2	45.903	27.65	-1.09857	1.09607e-06	3.66627e-08
maker-Harm_Chr21-augustus-gene-110.33	27.013	15.99	-1.09549	2.95846e-06	1.07935e-07
maker-Harm_Chr25-augustus-gene-41.50	54.193	32.633	-1.08448	0.000291904	1.60285e-05
maker-Harm_Chr22-augustus-gene-15.22	10.813	6.476	-1.08415	0.000241779	1.29898e-05
genemark-Harm_Chr1-processed-gene-166.21	44.036	26.126	-1.08381	0.000226477	1.21007e-05
genemark-Harm_Chr23-processed-gene-55.10	4.836	2.733	-1.08124	0.0356268	0.00391782
genemark-Harm_Chr15-processed-gene-45.5	135.453	81.473	-1.08063	5.14221e-10	9.81787e-12
maker-Harm_Chr16-augustus-gene-70.31	1235.35	753.603	-1.07608	6.88762e-11	1.15703e-12
augustus_masked-Harm_Chr19-processed-gene-95.6	112.496	68.42	-1.07413	8.25917e-08	2.24311e-09
genemark-Harm_Chr7-processed-gene-56.13	41.83	25.516	-1.07075	6.46422e-08	1.71735e-09
maker-Harm_Chr1-augustus-gene-62.25	919.213	564.536	-1.06729	4.18223e-10	7.89217e-12
maker-Harm_Chr19-augustus-gene-6.38	100.903	61.933	-1.06651	3.73647e-09	8.01877e-11
genemark-Harm_Chr18-processed-gene-77.3	150.593	92.76	-1.06569	2.45132e-05	1.06122e-06
augustus_masked-Harm_Chr5-processed-gene-4.4	54.556	32.436	-1.06525	0.012228	0.00110941
maker-Harm_Chr18-augustus-gene-21.21	684.48	427.06	-1.06408	0.000297978	1.64502e-05
genemark-Harm_Chr16-processed-gene-70.19	45.883	28.383	-1.06307	1.8525e-06	6.45696e-08
augustus_masked-Harm_Chr21-processed-gene-51.10	10.723	6.473	-1.06162	0.00624825	0.000514417
genemark-Harm_Chr18-processed-gene-80.17	489.17	302.226	-1.06033	1.56817e-11	2.3674e-13
genemark-Harm_Chr15-processed-gene-75.5	2302.91	1420.84	-1.05942	8.31714e-09	1.90802e-10
augustus_masked-Harm_Chr20-processed-gene-66.22	47.676	29.463	-1.05807	6.21689e-07	1.99209e-08
maker-Harm_Chr29-augustus-gene-46.35	21.323	12.896	-1.05777	8.32307e-05	4.00971e-06
genemark-Harm_Chr25-processed-gene-25.21	149.733	93.45	-1.05679	1.59013e-05	6.63684e-07
genemark-Harm_Chr29-processed-gene-46.13	22.746	13.77	-1.05651	1.92885e-05	8.22186e-07
genemark-Harm_Chr17-processed-gene-39.20	45.433	27.646	-1.05577	2.45491e-07	7.39399e-09
maker-Harm_Chr23-augustus-gene-39.32	246.043	152.513	-1.05344	3.94189e-10	7.32195e-12
genemark-Harm_Chr12-processed-gene-36.6	31.403	19.553	-1.0504	0.000227318	1.21715e-05
genemark-Harm_Chr8-processed-gene-73.33	915.626	571.026	-1.04827	4.13193e-10	7.70551e-12
genemark-Harm_Chr1-processed-gene-77.1	1.176	0.69	-1.04792	0.00087619	5.49848e-05
augustus_masked-Harm_Chr17-processed-gene-8.14	632.63	395.06	-1.04668	3.33836e-08	8.37492e-10
maker-Harm_Chr1-augustus-gene-147.15	139.343	86.486	-1.04549	4.18223e-10	7.86303e-12
genemark-Harm_Chr9-processed-gene-120.5	318.603	200.09	-1.04494	5.51844e-09	1.21697e-10
genemark-Harm_Chr7-processed-gene-71.6	95.89	59.53	-1.04454	4.82967e-12	6.61207e-14
genemark-Harm_Chr24-processed-gene-34.12	1891.97	1175.86	-1.04255	1.19837e-09	2.35896e-11
maker-Harm_Chr3-augustus-gene-80.14	27.646	17.153	-1.04155	1.08921e-05	4.36568e-07
maker-Harm_Chr8-augustus-gene-45.16	7.026	4.126	-1.04071	0.00360376	0.000269356
maker-Harm_Chr3-augustus-gene-64.33	71.463	42.373	-1.03683	0.000554735	3.28826e-05
maker-Harm_Chr28-augustus-gene-90.12	40.206	24.953	-1.036	0.000118491	5.98901e-06
maker-Harm_Chr7-augustus-gene-8.25	1589.51	1001.2	-1.03492	1.16198e-07	3.26762e-09
genemark-Harm_Chr25-processed-gene-20.2	368.9	231.016	-1.03485	4.20714e-09	9.09113e-11
augustus_masked-Harm_Chr29-processed-gene-58.24	4.17	2.523	-1.03376	0.0281367	0.00297337
maker-Harm_Chr8-augustus-gene-55.10	152.846	96.253	-1.03294	6.25961e-06	2.39953e-07
maker-Harm_Chr3-augustus-gene-58.46	76.43	48.33	-1.03283	0.000227318	1.21792e-05
maker-Harm_Chr15-augustus-gene-86.28	143.046	90.376	-1.0328	7.12909e-09	1.61965e-10
maker-Harm_Chr15-augustus-gene-77.41	34.35	21.573	-1.03244	0.000181456	9.5475e-06
genemark-Harm_Chr6-processed-gene-115.9	347.423	219.886	-1.03087	1.24439e-09	2.48639e-11
genemark-Harm_Chr18-processed-gene-78.34	520.6	329.683	-1.02814	0.000567933	3.38286e-05
genemark-Harm_Chr8-processed-gene-77.13	128.446	79.386	-1.02726	1.06193e-07	2.96269e-09
maker-Harm_Chr16-augustus-gene-70.29	869.753	550.036	-1.02677	1.90002e-11	2.91056e-13
maker-Harm_Chr22-augustus-gene-5.17	71.813	44.346	-1.02619	4.25416e-05	1.93614e-06
genemark-Harm_Chr16-processed-gene-102.1	294.733	186.976	-1.02572	7.44415e-07	2.4184e-08
genemark-Harm_Chr6-processed-gene-18.15	18.78	11.646	-1.02454	0.00158717	0.000107023
maker-Harm_Chr16-augustus-gene-64.28	155.313	98.163	-1.02364	2.27333e-09	4.72734e-11
genemark-Harm_Chr9-processed-gene-57.9	153.493	95.86	-1.01905	4.01332e-07	1.24145e-08
maker-Harm_Chr18-augustus-gene-65.21	106.576	67.123	-1.01514	1.23432e-07	3.48931e-09
genemark-Harm_Chr12-processed-gene-65.14	43.683	27.886	-1.01243	3.56395e-07	1.09717e-08
maker-Harm_Chr10-augustus-gene-63.34	100.65	62.72	-1.01085	4.50053e-07	1.39882e-08
maker-Harm_Chr5-augustus-gene-128.27	8503.04	5466.58	-1.01079	6.80485e-09	1.53591e-10
maker-Harm_Chr14-augustus-gene-51.40	50.476	32.26	-1.0089	3.82515e-08	9.70935e-10
maker-Harm_Chr21-augustus-gene-108.37	37.21	23.28	-1.00862	2.71899e-06	9.8393e-08
genemark-Harm_Chr28-processed-gene-68.9	7.92	5.043	-1.0085	0.0106295	0.000943153
maker-Harm_Chr4-augustus-gene-5.21	11.036	6.636	-1.00811	0.024718	0.00254077
maker-Harm_Chr5-augustus-gene-0.39	560.77	362.283	-1.00742	6.99646e-06	2.7027e-07
genemark-Harm_Chr3-processed-gene-8.21	211.243	136.56	-1.00394	3.45656e-08	8.74819e-10
genemark-Harm_Chr18-processed-gene-78.35	1163.73	752.176	-1.00225	0.000369209	2.09291e-05
genemark-Harm_Chr5-processed-gene-43.10	458.683	293.803	-1.00201	1.17454e-08	2.76148e-10
maker-Harm_Chr17-augustus-gene-63.15	19.563	12.263	-1.00071	5.64027e-05	2.63377e-06
genemark-Harm_Chr8-processed-gene-44.22	100.456	64.35	-1.00013	5.01729e-07	1.57057e-08

## Sheet: Up_KEGG
Pathway ID	Pathway Name	Level 1	Level 2	Term Candidate Gene Num	Total Candidate Gene Num	Term Gene Num	Total Gene Num	Rich Ratio	P value	Q value
ko04623	Cytosolic DNA-sensing pathway	Organismal Systems	Immune system	7	134	68	7779	0.102941	0.000155509	0.0167622
ko04071	Sphingolipid signaling pathway	Environmental Information Processing	Signal transduction	10	134	147	7779	0.0680272	0.000210845	0.0167622
ko04621	NOD-like receptor signaling pathway	Organismal Systems	Immune system	6	134	111	7779	0.0540541	0.012101	0.453829
ko04350	TGF-beta signaling pathway	Environmental Information Processing	Signal transduction	4	134	53	7779	0.0754717	0.0128488	0.453829
ko03008	Ribosome biogenesis in eukaryotes	Genetic Information Processing	Translation	7	134	149	7779	0.0469799	0.0142714	0.453829
ko04064	NF-kappa B signaling pathway	Environmental Information Processing	Signal transduction	3	134	36	7779	0.0833333	0.0235873	0.617544
ko00232	Caffeine metabolism	Metabolism	Biosynthesis of other secondary metabolites	3	134	38	7779	0.0789474	0.0271875	0.617544
ko03320	PPAR signaling pathway	Organismal Systems	Endocrine system	4	134	79	7779	0.0506329	0.0469789	0.933706
ko04210	Apoptosis	Cellular Processes	Cell growth and death	6	134	158	7779	0.0379747	0.0549753	0.97123
ko04722	Neurotrophin signaling pathway	Organismal Systems	Nervous system	5	134	130	7779	0.0384615	0.0734525	0.983831
ko04060	Cytokine-cytokine receptor interaction	Environmental Information Processing	Signaling molecules and interaction	2	134	27	7779	0.0740741	0.0781537	0.983831
ko01040	Biosynthesis of unsaturated fatty acids	Metabolism	Lipid metabolism	3	134	67	7779	0.0447761	0.10838	0.983831
ko04115	p53 signaling pathway	Cellular Processes	Cell growth and death	3	134	73	7779	0.0410959	0.130939	0.983831
ko00430	Taurine and hypotaurine metabolism	Metabolism	Metabolism of other amino acids	1	134	9	7779	0.111111	0.144838	0.983831
ko04923	Regulation of lipolysis in adipocytes	Organismal Systems	Endocrine system	3	134	77	7779	0.038961	0.14682	0.983831
ko00600	Sphingolipid metabolism	Metabolism	Lipid metabolism	4	134	119	7779	0.0336134	0.149062	0.983831
ko00500	Starch and sucrose metabolism	Metabolism	Carbohydrate metabolism	2	134	41	7779	0.0487805	0.156789	0.983831
ko04062	Chemokine signaling pathway	Organismal Systems	Immune system	5	134	167	7779	0.0299401	0.160879	0.983831
ko00590	Arachidonic acid metabolism	Metabolism	Lipid metabolism	2	134	42	7779	0.047619	0.162868	0.983831
ko04146	Peroxisome	Cellular Processes	Transport and catabolism	7	134	262	7779	0.0267176	0.165617	0.983831
ko04960	Aldosterone-regulated sodium reabsorption	Organismal Systems	Excretory system	2	134	44	7779	0.0454545	0.175148	0.983831
ko04550	Signaling pathways regulating pluripotency of stem cells	Cellular Processes	Cellular community - eukaryotes	4	134	128	7779	0.03125	0.1789	0.983831
ko04920	Adipocytokine signaling pathway	Organismal Systems	Endocrine system	2	134	45	7779	0.0444444	0.181343	0.983831
ko00310	Lysine degradation	Metabolism	Amino acid metabolism	5	134	175	7779	0.0285714	0.183778	0.983831
ko00052	Galactose metabolism	Metabolism	Carbohydrate metabolism	3	134	86	7779	0.0348837	0.184617	0.983831
ko04660	T cell receptor signaling pathway	Organismal Systems	Immune system	3	134	87	7779	0.0344828	0.188969	0.983831
ko00981	Insect hormone biosynthesis	Metabolism	Metabolism of terpenoids and polyketides	2	134	48	7779	0.0416667	0.200113	0.983831
ko04013	MAPK signaling pathway - fly	Environmental Information Processing	Signal transduction	5	134	185	7779	0.027027	0.213972	0.983831
ko04917	Prolactin signaling pathway	Organismal Systems	Endocrine system	3	134	94	7779	0.0319149	0.220115	0.983831
ko04974	Protein digestion and absorption	Organismal Systems	Digestive system	9	134	386	7779	0.0233161	0.220635	0.983831
ko00512	Mucin type O-glycan biosynthesis	Metabolism	Glycan biosynthesis and metabolism	1	134	15	7779	0.0666667	0.229624	0.983831
ko04624	Toll and Imd signaling pathway	Organismal Systems	Immune system	4	134	146	7779	0.0273973	0.243678	0.983831
ko04080	Neuroactive ligand-receptor interaction	Environmental Information Processing	Signaling molecules and interaction	7	134	297	7779	0.023569	0.251143	0.983831
ko04068	FoxO signaling pathway	Environmental Information Processing	Signal transduction	4	134	150	7779	0.0266667	0.258767	0.983831
ko04024	cAMP signaling pathway	Environmental Information Processing	Signal transduction	7	134	303	7779	0.0231023	0.267049	0.983831
ko00531	Glycosaminoglycan degradation	Metabolism	Glycan biosynthesis and metabolism	1	134	19	7779	0.0526316	0.281456	0.983831
ko00260	Glycine, serine and threonine metabolism	Metabolism	Amino acid metabolism	4	134	157	7779	0.0254777	0.285596	0.983831
ko04973	Carbohydrate digestion and absorption	Organismal Systems	Digestive system	2	134	62	7779	0.0322581	0.289522	0.983831
ko04218	Cellular senescence	Cellular Processes	Cell growth and death	4	134	160	7779	0.025	0.297225	0.983831
ko04664	Fc epsilon RI signaling pathway	Organismal Systems	Immune system	2	134	64	7779	0.03125	0.302317	0.983831
ko04270	Vascular smooth muscle contraction	Organismal Systems	Circulatory system	4	134	163	7779	0.0245399	0.308914	0.983831
ko04360	Axon guidance	Organismal Systems	Development	4	134	167	7779	0.0239521	0.324571	0.983831
ko04662	B cell receptor signaling pathway	Organismal Systems	Immune system	2	134	68	7779	0.0294118	0.327779	0.983831
ko04145	Phagosome	Cellular Processes	Transport and catabolism	4	134	170	7779	0.0235294	0.336353	0.983831
ko04140	Autophagy - animal	Cellular Processes	Transport and catabolism	6	134	276	7779	0.0217391	0.339782	0.983831
ko04620	Toll-like receptor signaling pathway	Organismal Systems	Immune system	2	134	70	7779	0.0285714	0.340422	0.983831
ko04010	MAPK signaling pathway	Environmental Information Processing	Signal transduction	5	134	226	7779	0.0221239	0.349714	0.983831
ko03430	Mismatch repair	Genetic Information Processing	Replication and repair	1	134	25	7779	0.04	0.352785	0.983831
ko04658	Th1 and Th2 cell differentiation	Organismal Systems	Immune system	2	134	73	7779	0.0273973	0.359248	0.983831
ko04150	mTOR signaling pathway	Environmental Information Processing	Signal transduction	4	134	176	7779	0.0227273	0.359966	0.983831
ko00592	alpha-Linolenic acid metabolism	Metabolism	Lipid metabolism	1	134	26	7779	0.0384615	0.36397	0.983831
ko04130	SNARE interactions in vesicular transport	Genetic Information Processing	Folding, sorting and degradation	1	134	26	7779	0.0384615	0.36397	0.983831
ko03022	Basal transcription factors	Genetic Information Processing	Transcription	2	134	75	7779	0.0266667	0.371691	0.983831
ko04921	Oxytocin signaling pathway	Organismal Systems	Endocrine system	4	134	181	7779	0.0220994	0.379642	0.983831
ko04668	TNF signaling pathway	Environmental Information Processing	Signal transduction	2	134	77	7779	0.025974	0.384039	0.983831
ko04622	RIG-I-like receptor signaling pathway	Organismal Systems	Immune system	1	134	29	7779	0.0344828	0.396386	0.983831
ko04390	Hippo signaling pathway	Environmental Information Processing	Signal transduction	3	134	133	7779	0.0225564	0.402882	0.983831
ko04022	cGMP-PKG signaling pathway	Environmental Information Processing	Signal transduction	4	134	187	7779	0.0213904	0.403179	0.983831
ko00520	Amino sugar and nucleotide sugar metabolism	Metabolism	Carbohydrate metabolism	2	134	81	7779	0.0246914	0.408417	0.983831
ko04310	Wnt signaling pathway	Environmental Information Processing	Signal transduction	5	134	248	7779	0.0201613	0.4254	0.983831
ko00601	Glycosphingolipid biosynthesis - lacto and neolacto series	Metabolism	Glycan biosynthesis and metabolism	1	134	32	7779	0.03125	0.427161	0.983831
ko04380	Osteoclast differentiation	Organismal Systems	Development	2	134	85	7779	0.0235294	0.432325	0.983831
ko04630	Jak-STAT signaling pathway	Environmental Information Processing	Signal transduction	2	134	85	7779	0.0235294	0.432325	0.983831
ko01212	Fatty acid metabolism	Metabolism	Global and overview maps	3	134	141	7779	0.0212766	0.439763	0.983831
ko03020	RNA polymerase	Genetic Information Processing	Transcription	3	134	141	7779	0.0212766	0.439763	0.983831
ko04962	Vasopressin-regulated water reabsorption	Organismal Systems	Excretory system	1	134	34	7779	0.0294118	0.446808	0.983831
ko00230	Purine metabolism	Metabolism	Nucleotide metabolism	4	134	201	7779	0.0199005	0.457375	0.983831
ko04919	Thyroid hormone signaling pathway	Organismal Systems	Endocrine system	4	134	201	7779	0.0199005	0.457375	0.983831
ko01210	2-Oxocarboxylic acid metabolism	Metabolism	Global and overview maps	2	134	90	7779	0.0222222	0.461478	0.983831
ko04910	Insulin signaling pathway	Organismal Systems	Endocrine system	4	134	204	7779	0.0196078	0.468795	0.983831
ko00565	Ether lipid metabolism	Metabolism	Lipid metabolism	1	134	37	7779	0.027027	0.475031	0.983831
ko04670	Leukocyte transendothelial migration	Organismal Systems	Immune system	2	134	94	7779	0.0212766	0.484169	0.983831
ko03460	Fanconi anemia pathway	Genetic Information Processing	Replication and repair	4	134	211	7779	0.0189573	0.4951	0.983831
ko04012	ErbB signaling pathway	Environmental Information Processing	Signal transduction	2	134	96	7779	0.0208333	0.495294	0.983831
ko04391	Hippo signaling pathway - fly	Environmental Information Processing	Signal transduction	3	134	158	7779	0.0189873	0.514978	0.983831
ko04014	Ras signaling pathway	Environmental Information Processing	Signal transduction	4	134	218	7779	0.0183486	0.520857	0.983831
ko04152	AMPK signaling pathway	Environmental Information Processing	Signal transduction	3	134	161	7779	0.0186335	0.527705	0.983831
ko00511	Other glycan degradation	Metabolism	Glycan biosynthesis and metabolism	1	134	44	7779	0.0227273	0.535448	0.983831
ko04530	Tight junction	Cellular Processes	Cellular community - eukaryotes	4	134	223	7779	0.0179372	0.538879	0.983831
ko00051	Fructose and mannose metabolism	Metabolism	Carbohydrate metabolism	1	134	45	7779	0.0222222	0.543496	0.983831
ko04914	Progesterone-mediated oocyte maturation	Organismal Systems	Endocrine system	2	134	108	7779	0.0185185	0.558777	0.983831
ko00062	Fatty acid elongation	Metabolism	Lipid metabolism	1	134	47	7779	0.0212766	0.559179	0.983831
ko03420	Nucleotide excision repair	Genetic Information Processing	Replication and repair	4	134	229	7779	0.0174672	0.560055	0.983831
ko04512	ECM-receptor interaction	Environmental Information Processing	Signaling molecules and interaction	5	134	291	7779	0.0171821	0.566635	0.983831
ko04066	HIF-1 signaling pathway	Environmental Information Processing	Signal transduction	2	134	110	7779	0.0181818	0.568796	0.983831
ko04979	Cholesterol metabolism	Organismal Systems	Digestive system	2	134	110	7779	0.0181818	0.568796	0.983831
ko04659	Th17 cell differentiation	Organismal Systems	Immune system	1	134	49	7779	0.0204082	0.574327	0.983831
ko04137	Mitophagy - animal	Cellular Processes	Transport and catabolism	1	134	51	7779	0.0196078	0.588958	0.983831
ko00071	Fatty acid degradation	Metabolism	Lipid metabolism	1	134	53	7779	0.0188679	0.60309	0.983831
ko04370	VEGF signaling pathway	Environmental Information Processing	Signal transduction	1	134	54	7779	0.0185185	0.609974	0.983831
ko04211	Longevity regulating pathway	Organismal Systems	Aging	2	134	119	7779	0.0168067	0.611852	0.983831
ko04151	PI3K-Akt signaling pathway	Environmental Information Processing	Signal transduction	6	134	375	7779	0.016	0.632221	0.983831
ko04213	Longevity regulating pathway - multiple species	Organismal Systems	Aging	2	134	129	7779	0.0155039	0.655793	0.983831
ko04666	Fc gamma R-mediated phagocytosis	Organismal Systems	Immune system	2	134	129	7779	0.0155039	0.655793	0.983831
ko04144	Endocytosis	Cellular Processes	Transport and catabolism	4	134	264	7779	0.0151515	0.67233	0.983831
ko00790	Folate biosynthesis	Metabolism	Metabolism of cofactors and vitamins	1	134	64	7779	0.015625	0.672618	0.983831
ko00561	Glycerolipid metabolism	Metabolism	Lipid metabolism	2	134	134	7779	0.0149254	0.676246	0.983831
ko04320	Dorso-ventral axis formation	Organismal Systems	Development	2	134	134	7779	0.0149254	0.676246	0.983831
ko00240	Pyrimidine metabolism	Metabolism	Nucleotide metabolism	1	134	65	7779	0.0153846	0.678305	0.983831
ko04725	Cholinergic synapse	Organismal Systems	Nervous system	2	134	136	7779	0.0147059	0.684148	0.983831
ko04260	Cardiac muscle contraction	Organismal Systems	Circulatory system	1	134	67	7779	0.0149254	0.689385	0.983831
ko04110	Cell cycle	Cellular Processes	Cell growth and death	2	134	138	7779	0.0144928	0.691894	0.983831
ko00380	Tryptophan metabolism	Metabolism	Amino acid metabolism	1	134	70	7779	0.0142857	0.705298	0.983831
ko04072	Phospholipase D signaling pathway	Environmental Information Processing	Signal transduction	2	134	143	7779	0.013986	0.71058	0.983831
ko04977	Vitamin digestion and absorption	Organismal Systems	Digestive system	1	134	72	7779	0.0138889	0.715455	0.983831
ko04120	Ubiquitin mediated proteolysis	Genetic Information Processing	Folding, sorting and degradation	2	134	145	7779	0.0137931	0.717787	0.983831
ko03040	Spliceosome	Genetic Information Processing	Transcription	3	134	216	7779	0.0138889	0.724611	0.983831
ko04114	Oocyte meiosis	Cellular Processes	Cell growth and death	2	134	147	7779	0.0136054	0.724844	0.983831
ko04970	Salivary secretion	Organismal Systems	Digestive system	2	134	147	7779	0.0136054	0.724844	0.983831
ko04625	C-type lectin receptor signaling pathway	Organismal Systems	Immune system	1	134	75	7779	0.0133333	0.730042	0.983831
ko04142	Lysosome	Cellular Processes	Transport and catabolism	3	134	218	7779	0.0137615	0.730402	0.983831
ko04650	Natural killer cell mediated cytotoxicity	Organismal Systems	Immune system	1	134	77	7779	0.012987	0.739352	0.983831
ko02010	ABC transporters	Environmental Information Processing	Membrane transport	1	134	80	7779	0.0125	0.752723	0.983831
ko00564	Glycerophospholipid metabolism	Metabolism	Lipid metabolism	2	134	156	7779	0.0128205	0.754793	0.983831
ko01230	Biosynthesis of amino acids	Metabolism	Global and overview maps	2	134	159	7779	0.0125786	0.764138	0.983831
ko04975	Fat digestion and absorption	Organismal Systems	Digestive system	1	134	83	7779	0.0120482	0.765413	0.983831
ko04212	Longevity regulating pathway - worm	Organismal Systems	Aging	2	134	160	7779	0.0125	0.767185	0.983831
ko04726	Serotonergic synapse	Organismal Systems	Nervous system	1	134	84	7779	0.0119048	0.769497	0.983831
ko04720	Long-term potentiation	Organismal Systems	Nervous system	1	134	85	7779	0.0117647	0.773511	0.983831
ko04730	Long-term depression	Organismal Systems	Nervous system	1	134	87	7779	0.0114943	0.781332	0.983831
ko04918	Thyroid hormone synthesis	Organismal Systems	Endocrine system	1	134	89	7779	0.011236	0.788885	0.983831
ko04972	Pancreatic secretion	Organismal Systems	Digestive system	3	134	241	7779	0.0124481	0.790342	0.983831
ko04657	IL-17 signaling pathway	Organismal Systems	Immune system	1	134	91	7779	0.010989	0.796179	0.983831
ko04514	Cell adhesion molecules (CAMs)	Environmental Information Processing	Signaling molecules and interaction	1	134	92	7779	0.0108696	0.799731	0.983831
ko04371	Apelin signaling pathway	Environmental Information Processing	Signal transduction	2	134	173	7779	0.0115607	0.803791	0.983831
ko04217	Necroptosis	Cellular Processes	Cell growth and death	1	134	94	7779	0.0106383	0.806653	0.983831
ko04724	Glutamatergic synapse	Organismal Systems	Nervous system	1	134	97	7779	0.0103093	0.816593	0.983831
ko04810	Regulation of actin cytoskeleton	Cellular Processes	Cell motility	3	134	253	7779	0.0118577	0.817003	0.983831
ko04745	Phototransduction - fly	Organismal Systems	Sensory system	1	134	99	7779	0.010101	0.822936	0.983831
ko00562	Inositol phosphate metabolism	Metabolism	Carbohydrate metabolism	1	134	105	7779	0.00952381	0.840688	0.983831
ko00480	Glutathione metabolism	Metabolism	Metabolism of other amino acids	1	134	107	7779	0.00934579	0.846203	0.983831
ko00140	Steroid hormone biosynthesis	Metabolism	Lipid metabolism	1	134	112	7779	0.00892857	0.859177	0.983831
ko04611	Platelet activation	Organismal Systems	Immune system	3	134	278	7779	0.0107914	0.863467	0.983831
ko04540	Gap junction	Cellular Processes	Cellular community - eukaryotes	1	134	116	7779	0.00862069	0.868768	0.983831
ko04928	Parathyroid hormone synthesis, secretion and action	Organismal Systems	Endocrine system	1	134	116	7779	0.00862069	0.868768	0.983831
ko00020	Citrate cycle (TCA cycle)	Metabolism	Carbohydrate metabolism	2	134	203	7779	0.00985222	0.86951	0.983831
ko04510	Focal adhesion	Cellular Processes	Cellular community - eukaryotes	4	134	359	7779	0.0111421	0.872729	0.983831
ko04916	Melanogenesis	Organismal Systems	Endocrine system	1	134	119	7779	0.00840336	0.875534	0.983831
ko04912	GnRH signaling pathway	Organismal Systems	Endocrine system	1	134	121	7779	0.00826446	0.879851	0.983831
ko00983	Drug metabolism - other enzymes	Metabolism	Xenobiotics biodegradation and metabolism	3	134	290	7779	0.0103448	0.881876	0.983831
ko04216	Ferroptosis	Cellular Processes	Cell growth and death	1	134	127	7779	0.00787402	0.89193	0.983831
ko04520	Adherens junction	Cellular Processes	Cellular community - eukaryotes	1	134	130	7779	0.00769231	0.897509	0.983831
ko04330	Notch signaling pathway	Environmental Information Processing	Signal transduction	1	134	133	7779	0.0075188	0.902802	0.983831
ko04261	Adrenergic signaling in cardiomyocytes	Organismal Systems	Circulatory system	1	134	134	7779	0.00746269	0.904506	0.983831
ko00830	Retinol metabolism	Metabolism	Metabolism of cofactors and vitamins	1	134	135	7779	0.00740741	0.90618	0.983831
ko04141	Protein processing in endoplasmic reticulum	Genetic Information Processing	Folding, sorting and degradation	2	134	227	7779	0.00881057	0.906897	0.983831
ko04713	Circadian entrainment	Organismal Systems	Environmental adaptation	1	134	139	7779	0.00719424	0.912589	0.983831
ko04015	Rap1 signaling pathway	Environmental Information Processing	Signal transduction	2	134	234	7779	0.00854701	0.915767	0.983831
ko04915	Estrogen signaling pathway	Organismal Systems	Endocrine system	1	134	154	7779	0.00649351	0.932982	0.988378
ko04136	Autophagy - other	Cellular Processes	Transport and catabolism	1	134	158	7779	0.00632911	0.937572	0.988378
ko03015	mRNA surveillance pathway	Genetic Information Processing	Translation	2	134	256	7779	0.0078125	0.938777	0.988378
ko00980	Metabolism of xenobiotics by cytochrome P450	Metabolism	Xenobiotics biodegradation and metabolism	1	134	165	7779	0.00606061	0.944864	0.988378
ko04926	Relaxin signaling pathway	Organismal Systems	Endocrine system	2	134	289	7779	0.00692042	0.962486	0.989282
ko04020	Calcium signaling pathway	Environmental Information Processing	Signal transduction	1	134	211	7779	0.00473934	0.975697	0.989282
ko03018	RNA degradation	Genetic Information Processing	Folding, sorting and degradation	1	134	215	7779	0.00465116	0.977374	0.989282
ko01200	Carbon metabolism	Metabolism	Global and overview maps	2	134	331	7779	0.0060423	0.980222	0.989282
ko03013	RNA transport	Genetic Information Processing	Translation	2	134	341	7779	0.0058651	0.98306	0.989282
ko04714	Thermogenesis	Organismal Systems	Environmental adaptation	1	134	340	7779	0.00294118	0.997622	0.997622

## Sheet: Down_KEGG
Pathway ID	Pathway Name	Level 1	Level 2	Term Candidate Gene Num	Total Candidate Gene Num	Term Gene Num	Total Gene Num	Rich Ratio	P value	Q value
ko00983	Drug metabolism - other enzymes	Metabolism	Xenobiotics biodegradation and metabolism	42	319	290	7779	0.144828	3.93493e-13	1.73137e-11
ko00480	Glutathione metabolism	Metabolism	Metabolism of other amino acids	25	319	107	7779	0.233645	6.51757e-13	2.0727e-11
ko00360	Phenylalanine metabolism	Metabolism	Amino acid metabolism	16	319	39	7779	0.410256	7.06602e-13	2.0727e-11
ko00071	Fatty acid degradation	Metabolism	Lipid metabolism	16	319	53	7779	0.301887	1.64757e-10	4.14247e-09
ko00053	Ascorbate and aldarate metabolism	Metabolism	Carbohydrate metabolism	23	319	118	7779	0.194915	2.88632e-10	6.3499e-09
ko00620	Pyruvate metabolism	Metabolism	Carbohydrate metabolism	17	319	64	7779	0.265625	4.10653e-10	8.03055e-09
ko00830	Retinol metabolism	Metabolism	Metabolism of cofactors and vitamins	24	319	135	7779	0.177778	8.52709e-10	1.50077e-08
ko03320	PPAR signaling pathway	Organismal Systems	Endocrine system	18	319	79	7779	0.227848	1.88708e-09	3.01933e-08
ko00280	Valine, leucine and isoleucine degradation	Metabolism	Amino acid metabolism	16	319	62	7779	0.258065	2.16689e-09	3.1781e-08
ko00140	Steroid hormone biosynthesis	Metabolism	Lipid metabolism	21	319	112	7779	0.1875	3.69102e-09	4.99707e-08
ko00130	Ubiquinone and other terpenoid-quinone biosynthesis	Metabolism	Metabolism of cofactors and vitamins	13	319	59	7779	0.220339	5.34666e-07	6.72152e-06
ko01200	Carbon metabolism	Metabolism	Global and overview maps	34	319	331	7779	0.102719	5.77071e-07	6.77097e-06
ko00860	Porphyrin and chlorophyll metabolism	Metabolism	Metabolism of cofactors and vitamins	18	319	117	7779	0.153846	1.09848e-06	1.20833e-05
ko00040	Pentose and glucuronate interconversions	Metabolism	Carbohydrate metabolism	19	319	135	7779	0.140741	2.21011e-06	2.28811e-05
ko00010	Glycolysis / Gluconeogenesis	Metabolism	Carbohydrate metabolism	13	319	67	7779	0.19403	2.49123e-06	2.30766e-05
ko01040	Biosynthesis of unsaturated fatty acids	Metabolism	Lipid metabolism	13	319	67	7779	0.19403	2.49123e-06	2.30766e-05
ko00410	beta-Alanine metabolism	Metabolism	Metabolism of other amino acids	9	319	36	7779	0.25	1.03501e-05	8.68387e-05
ko00330	Arginine and proline metabolism	Metabolism	Amino acid metabolism	10	319	45	7779	0.222222	1.03614e-05	8.68387e-05
ko01212	Fatty acid metabolism	Metabolism	Global and overview maps	18	319	141	7779	0.12766	1.6452e-05	0.000131616
ko01230	Biosynthesis of amino acids	Metabolism	Global and overview maps	19	319	159	7779	0.119497	2.4858e-05	0.000190217
ko00592	alpha-Linolenic acid metabolism	Metabolism	Lipid metabolism	7	319	26	7779	0.269231	6.12077e-05	0.000448856
ko00340	Histidine metabolism	Metabolism	Amino acid metabolism	5	319	12	7779	0.416667	7.01676e-05	0.00049398
ko00030	Pentose phosphate pathway	Metabolism	Carbohydrate metabolism	10	319	58	7779	0.172414	0.000105492	0.0007141
ko00561	Glycerolipid metabolism	Metabolism	Lipid metabolism	16	319	134	7779	0.119403	0.000109874	0.000716215
ko00500	Starch and sucrose metabolism	Metabolism	Carbohydrate metabolism	8	319	41	7779	0.195122	0.00021398	0.00134502
ko00790	Folate biosynthesis	Metabolism	Metabolism of cofactors and vitamins	10	319	64	7779	0.15625	0.000246207	0.00149422
ko00520	Amino sugar and nucleotide sugar metabolism	Metabolism	Carbohydrate metabolism	11	319	81	7779	0.135802	0.00043075	0.00252707
ko04979	Cholesterol metabolism	Organismal Systems	Digestive system	13	319	110	7779	0.118182	0.000531792	0.00301921
ko00730	Thiamine metabolism	Metabolism	Metabolism of cofactors and vitamins	6	319	27	7779	0.222222	0.000646603	0.00351073
ko00981	Insect hormone biosynthesis	Metabolism	Metabolism of terpenoids and polyketides	8	319	48	7779	0.166667	0.000658262	0.00351073
ko00650	Butanoate metabolism	Metabolism	Carbohydrate metabolism	6	319	28	7779	0.214286	0.000794955	0.00411506
ko00380	Tryptophan metabolism	Metabolism	Amino acid metabolism	9	319	70	7779	0.128571	0.00209846	0.0103358
ko00120	Primary bile acid biosynthesis	Metabolism	Lipid metabolism	3	319	7	7779	0.428571	0.00211415	0.0103358
ko00270	Cysteine and methionine metabolism	Metabolism	Amino acid metabolism	8	319	61	7779	0.131148	0.0032377	0.015401
ko00640	Propanoate metabolism	Metabolism	Carbohydrate metabolism	6	319	39	7779	0.153846	0.00471333	0.0218302
ko00052	Galactose metabolism	Metabolism	Carbohydrate metabolism	9	319	86	7779	0.104651	0.00838484	0.0378393
ko04146	Peroxisome	Cellular Processes	Transport and catabolism	19	319	262	7779	0.0725191	0.0111298	0.0485263
ko00760	Nicotinate and nicotinamide metabolism	Metabolism	Metabolism of cofactors and vitamins	4	319	22	7779	0.181818	0.0113044	0.0485263
ko00564	Glycerophospholipid metabolism	Metabolism	Lipid metabolism	13	319	156	7779	0.0833333	0.0115962	0.0485936
ko00630	Glyoxylate and dicarboxylate metabolism	Metabolism	Carbohydrate metabolism	8	319	76	7779	0.105263	0.0122206	0.0500194
ko00750	Vitamin B6 metabolism	Metabolism	Metabolism of cofactors and vitamins	2	319	5	7779	0.4	0.0154403	0.0603887
ko00780	Biotin metabolism	Metabolism	Metabolism of cofactors and vitamins	2	319	5	7779	0.4	0.0154403	0.0603887
ko00350	Tyrosine metabolism	Metabolism	Amino acid metabolism	6	319	51	7779	0.117647	0.0172794	0.0661124
ko00100	Steroid biosynthesis	Metabolism	Lipid metabolism	5	319	38	7779	0.131579	0.0185729	0.0695497
ko04975	Fat digestion and absorption	Organismal Systems	Digestive system	8	319	83	7779	0.0963855	0.0200089	0.0730015
ko04964	Proximal tubule bicarbonate reclamation	Organismal Systems	Excretory system	4	319	26	7779	0.153846	0.0203243	0.0730015
ko00670	One carbon pool by folate	Metabolism	Metabolism of cofactors and vitamins	3	319	15	7779	0.2	0.0215386	0.0758158
ko00220	Arginine biosynthesis	Metabolism	Amino acid metabolism	5	319	40	7779	0.125	0.0227901	0.0786481
ko04977	Vitamin digestion and absorption	Organismal Systems	Digestive system	7	319	72	7779	0.0972222	0.0275135	0.0915946
ko00590	Arachidonic acid metabolism	Metabolism	Lipid metabolism	5	319	42	7779	0.119048	0.0275825	0.0915946
ko04978	Mineral absorption	Organismal Systems	Digestive system	4	319	31	7779	0.129032	0.036486	0.118917
ko00072	Synthesis and degradation of ketone bodies	Metabolism	Lipid metabolism	2	319	8	7779	0.25	0.039849	0.127517
ko00240	Pyrimidine metabolism	Metabolism	Nucleotide metabolism	6	319	65	7779	0.0923077	0.0494544	0.155428
ko00400	Phenylalanine, tyrosine and tryptophan biosynthesis	Metabolism	Amino acid metabolism	2	319	10	7779	0.2	0.0606857	0.187381
ko04972	Pancreatic secretion	Organismal Systems	Digestive system	15	319	241	7779	0.0622407	0.0700843	0.21267
ko02010	ABC transporters	Environmental Information Processing	Membrane transport	6	319	80	7779	0.075	0.109405	0.318305
ko04973	Carbohydrate digestion and absorption	Organismal Systems	Digestive system	5	319	62	7779	0.0806452	0.109529	0.318305
ko00740	Riboflavin metabolism	Metabolism	Metabolism of cofactors and vitamins	2	319	14	7779	0.142857	0.110322	0.318305
ko01210	2-Oxocarboxylic acid metabolism	Metabolism	Global and overview maps	6	319	90	7779	0.0666667	0.163501	0.463432
ko04974	Protein digestion and absorption	Organismal Systems	Digestive system	20	319	386	7779	0.0518135	0.165888	0.463432
ko00020	Citrate cycle (TCA cycle)	Metabolism	Carbohydrate metabolism	11	319	203	7779	0.0541872	0.211328	0.581151
ko00511	Other glycan degradation	Metabolism	Glycan biosynthesis and metabolism	3	319	44	7779	0.0681818	0.269206	0.728927
ko04213	Longevity regulating pathway - multiple species	Organismal Systems	Aging	7	319	129	7779	0.0542636	0.278016	0.736763
ko00250	Alanine, aspartate and glutamate metabolism	Metabolism	Amino acid metabolism	3	319	45	7779	0.0666667	0.280472	0.736763
ko00310	Lysine degradation	Metabolism	Amino acid metabolism	9	319	175	7779	0.0514286	0.290485	0.751844
ko00062	Fatty acid elongation	Metabolism	Lipid metabolism	3	319	47	7779	0.0638298	0.303121	0.773178
ko00430	Taurine and hypotaurine metabolism	Metabolism	Metabolism of other amino acids	1	319	9	7779	0.111111	0.314118	0.782233
ko00260	Glycine, serine and threonine metabolism	Metabolism	Amino acid metabolism	8	319	157	7779	0.0509554	0.31556	0.782233
ko04142	Lysosome	Cellular Processes	Transport and catabolism	10	319	218	7779	0.0458716	0.404258	0.979519
ko04976	Bile secretion	Organismal Systems	Digestive system	5	319	102	7779	0.0490196	0.407737	0.979519
ko03008	Ribosome biogenesis in eukaryotes	Genetic Information Processing	Translation	7	319	149	7779	0.0469799	0.411843	0.979519
ko00450	Selenocompound metabolism	Metabolism	Metabolism of other amino acids	1	319	14	7779	0.0714286	0.443848	0.999993
ko00920	Sulfur metabolism	Metabolism	Energy metabolism	1	319	14	7779	0.0714286	0.443848	0.999993
ko04725	Cholinergic synapse	Organismal Systems	Nervous system	6	319	136	7779	0.0441176	0.487117	0.999993
ko04614	Renin-angiotensin system	Organismal Systems	Endocrine system	2	319	41	7779	0.0487805	0.505938	0.999993
ko00510	N-Glycan biosynthesis	Metabolism	Glycan biosynthesis and metabolism	3	319	66	7779	0.0454545	0.512299	0.999993
ko04512	ECM-receptor interaction	Environmental Information Processing	Signaling molecules and interaction	12	319	291	7779	0.0412371	0.535007	0.999993
ko00770	Pantothenate and CoA biosynthesis	Metabolism	Metabolism of cofactors and vitamins	2	319	44	7779	0.0454545	0.544115	0.999993
ko00230	Purine metabolism	Metabolism	Nucleotide metabolism	8	319	201	7779	0.039801	0.586051	0.999993
ko00910	Nitrogen metabolism	Metabolism	Energy metabolism	1	319	23	7779	0.0434783	0.61881	0.999993
ko04744	Phototransduction	Organismal Systems	Sensory system	1	319	23	7779	0.0434783	0.61881	0.999993
ko04913	Ovarian steroidogenesis	Organismal Systems	Endocrine system	2	319	54	7779	0.037037	0.656081	0.999993
ko04640	Hematopoietic cell lineage	Organismal Systems	Immune system	1	319	28	7779	0.0357143	0.691029	0.999993
ko04141	Protein processing in endoplasmic reticulum	Genetic Information Processing	Folding, sorting and degradation	8	319	227	7779	0.0352423	0.719991	0.999993
ko00600	Sphingolipid metabolism	Metabolism	Lipid metabolism	4	319	119	7779	0.0336134	0.725615	0.999993
ko04217	Necroptosis	Cellular Processes	Cell growth and death	3	319	94	7779	0.0319149	0.747679	0.999993
ko00900	Terpenoid backbone biosynthesis	Metabolism	Metabolism of terpenoids and polyketides	1	319	34	7779	0.0294118	0.759913	0.999993
ko04745	Phototransduction - fly	Organismal Systems	Sensory system	3	319	99	7779	0.030303	0.778486	0.999993
ko03410	Base excision repair	Genetic Information Processing	Replication and repair	1	319	39	7779	0.025641	0.805458	0.999993
ko04066	HIF-1 signaling pathway	Environmental Information Processing	Signal transduction	3	319	110	7779	0.0272727	0.835441	0.999993
ko04612	Antigen processing and presentation	Organismal Systems	Immune system	1	319	43	7779	0.0232558	0.835607	0.999993
ko00051	Fructose and mannose metabolism	Metabolism	Carbohydrate metabolism	1	319	45	7779	0.0222222	0.848886	0.999993
ko04080	Neuroactive ligand-receptor interaction	Environmental Information Processing	Signaling molecules and interaction	9	319	297	7779	0.030303	0.866656	0.999993
ko04068	FoxO signaling pathway	Environmental Information Processing	Signal transduction	4	319	150	7779	0.0266667	0.869673	0.999993
ko04024	cAMP signaling pathway	Environmental Information Processing	Signal transduction	9	319	303	7779	0.029703	0.880978	0.999993
ko04740	Olfactory transduction	Organismal Systems	Sensory system	1	319	52	7779	0.0192308	0.887487	0.999993
ko00970	Aminoacyl-tRNA biosynthesis	Genetic Information Processing	Translation	1	319	54	7779	0.0185185	0.896586	0.999993
ko04724	Glutamatergic synapse	Organismal Systems	Nervous system	2	319	97	7779	0.0206186	0.9127	0.999993
ko04145	Phagosome	Cellular Processes	Transport and catabolism	4	319	170	7779	0.0235294	0.92331	0.999993
ko00562	Inositol phosphate metabolism	Metabolism	Carbohydrate metabolism	2	319	105	7779	0.0190476	0.933628	0.999993
ko04072	Phospholipase D signaling pathway	Environmental Information Processing	Signal transduction	3	319	143	7779	0.020979	0.937245	0.999993
ko04911	Insulin secretion	Organismal Systems	Endocrine system	2	319	108	7779	0.0185185	0.940177	0.999993
ko04260	Cardiac muscle contraction	Organismal Systems	Circulatory system	1	319	67	7779	0.0149254	0.940255	0.999993
ko04623	Cytosolic DNA-sensing pathway	Organismal Systems	Immune system	1	319	68	7779	0.0147059	0.942727	0.999993
ko04540	Gap junction	Cellular Processes	Cellular community - eukaryotes	2	319	116	7779	0.0172414	0.954778	0.999993
ko04625	C-type lectin receptor signaling pathway	Organismal Systems	Immune system	1	319	75	7779	0.0133333	0.957395	0.999993
ko04152	AMPK signaling pathway	Environmental Information Processing	Signal transduction	3	319	161	7779	0.0186335	0.964224	0.999993
ko04910	Insulin signaling pathway	Organismal Systems	Endocrine system	4	319	204	7779	0.0196078	0.970964	0.999993
ko04380	Osteoclast differentiation	Organismal Systems	Development	1	319	85	7779	0.0117647	0.972094	0.999993
ko04720	Long-term potentiation	Organismal Systems	Nervous system	1	319	85	7779	0.0117647	0.972094	0.999993
ko04261	Adrenergic signaling in cardiomyocytes	Organismal Systems	Circulatory system	2	319	134	7779	0.0149254	0.976211	0.999993
ko04514	Cell adhesion molecules (CAMs)	Environmental Information Processing	Signaling molecules and interaction	1	319	92	7779	0.0108696	0.979255	0.999993
ko03020	RNA polymerase	Genetic Information Processing	Transcription	2	319	141	7779	0.0141844	0.981548	0.999993
ko04721	Synaptic vesicle cycle	Organismal Systems	Nervous system	1	319	96	7779	0.0104167	0.982491	0.999993
ko04114	Oocyte meiosis	Cellular Processes	Cell growth and death	2	319	147	7779	0.0136054	0.985183	0.999993
ko04727	GABAergic synapse	Organismal Systems	Nervous system	1	319	100	7779	0.01	0.985223	0.999993
ko04151	PI3K-Akt signaling pathway	Environmental Information Processing	Signal transduction	8	319	375	7779	0.0213333	0.988527	0.999993
ko04750	Inflammatory mediator regulation of TRP channels	Organismal Systems	Sensory system	1	319	108	7779	0.00925926	0.989478	0.999993
ko04914	Progesterone-mediated oocyte maturation	Organismal Systems	Endocrine system	1	319	108	7779	0.00925926	0.989478	0.999993
ko04212	Longevity regulating pathway - worm	Organismal Systems	Aging	2	319	160	7779	0.0125	0.990834	0.999993
ko04728	Dopaminergic synapse	Organismal Systems	Nervous system	1	319	113	7779	0.00884956	0.991492	0.999993
ko04211	Longevity regulating pathway	Organismal Systems	Aging	1	319	119	7779	0.00840336	0.993407	0.999993
ko04912	GnRH signaling pathway	Organismal Systems	Endocrine system	1	319	121	7779	0.00826446	0.993945	0.999993
ko04216	Ferroptosis	Cellular Processes	Cell growth and death	1	319	127	7779	0.00787402	0.99531	0.999993
ko04666	Fc gamma R-mediated phagocytosis	Organismal Systems	Immune system	1	319	129	7779	0.00775194	0.995693	0.999993
ko04722	Neurotrophin signaling pathway	Organismal Systems	Nervous system	1	319	130	7779	0.00769231	0.995872	0.999993
ko04022	cGMP-PKG signaling pathway	Environmental Information Processing	Signal transduction	2	319	187	7779	0.0106952	0.996681	0.999993
ko04110	Cell cycle	Cellular Processes	Cell growth and death	1	319	138	7779	0.00724638	0.997065	0.999993
ko04713	Circadian entrainment	Organismal Systems	Environmental adaptation	1	319	139	7779	0.00719424	0.997187	0.999993
ko04611	Platelet activation	Organismal Systems	Immune system	4	319	278	7779	0.0143885	0.997192	0.999993
ko04510	Focal adhesion	Cellular Processes	Cellular community - eukaryotes	6	319	359	7779	0.0167131	0.997512	0.999993
ko04120	Ubiquitin mediated proteolysis	Genetic Information Processing	Folding, sorting and degradation	1	319	145	7779	0.00689655	0.997823	0.999993
ko04624	Toll and Imd signaling pathway	Organismal Systems	Immune system	1	319	146	7779	0.00684932	0.997914	0.999993
ko04071	Sphingolipid signaling pathway	Environmental Information Processing	Signal transduction	1	319	147	7779	0.00680272	0.998001	0.999993
ko04070	Phosphatidylinositol signaling system	Environmental Information Processing	Signal transduction	1	319	149	7779	0.00671141	0.998164	0.999993
ko04218	Cellular senescence	Cellular Processes	Cell growth and death	1	319	160	7779	0.00625	0.998853	0.999993
ko04723	Retrograde endocannabinoid signaling	Organismal Systems	Nervous system	1	319	160	7779	0.00625	0.998853	0.999993
ko03040	Spliceosome	Genetic Information Processing	Transcription	2	319	216	7779	0.00925926	0.998911	0.999993
ko04270	Vascular smooth muscle contraction	Organismal Systems	Circulatory system	1	319	163	7779	0.00613497	0.998991	0.999993
ko04062	Chemokine signaling pathway	Organismal Systems	Immune system	1	319	167	7779	0.00598802	0.99915	0.999993
ko04360	Axon guidance	Organismal Systems	Development	1	319	167	7779	0.00598802	0.99915	0.999993
ko04010	MAPK signaling pathway	Environmental Information Processing	Signal transduction	2	319	226	7779	0.00884956	0.999262	0.999993
ko04371	Apelin signaling pathway	Environmental Information Processing	Signal transduction	1	319	173	7779	0.00578035	0.999342	0.999993
ko04150	mTOR signaling pathway	Environmental Information Processing	Signal transduction	1	319	176	7779	0.00568182	0.999422	0.999993
ko04013	MAPK signaling pathway - fly	Environmental Information Processing	Signal transduction	1	319	185	7779	0.00540541	0.999607	0.999993
ko03460	Fanconi anemia pathway	Genetic Information Processing	Replication and repair	1	319	211	7779	0.00473934	0.999871	0.999993
ko04020	Calcium signaling pathway	Environmental Information Processing	Signal transduction	1	319	211	7779	0.00473934	0.999871	0.999993
ko03018	RNA degradation	Genetic Information Processing	Folding, sorting and degradation	1	319	215	7779	0.00465116	0.999892	0.999993
ko04014	Ras signaling pathway	Environmental Information Processing	Signal transduction	1	319	218	7779	0.00458716	0.999905	0.999993
ko00190	Oxidative phosphorylation	Metabolism	Energy metabolism	1	319	219	7779	0.00456621	0.999909	0.999993
ko03420	Nucleotide excision repair	Genetic Information Processing	Replication and repair	1	319	229	7779	0.00436681	0.999941	0.999993
ko04015	Rap1 signaling pathway	Environmental Information Processing	Signal transduction	1	319	234	7779	0.0042735	0.999952	0.999993
ko04310	Wnt signaling pathway	Environmental Information Processing	Signal transduction	1	319	248	7779	0.00403226	0.999974	0.999993
ko03015	mRNA surveillance pathway	Genetic Information Processing	Translation	1	319	256	7779	0.00390625	0.999982	0.999993
ko04144	Endocytosis	Cellular Processes	Transport and catabolism	1	319	264	7779	0.00378788	0.999987	0.999993
ko03013	RNA transport	Genetic Information Processing	Translation	2	319	341	7779	0.0058651	0.999993	0.999993

## Sheet: GO
GO Term ID	GO Term	Level 1	Level 2	Term Candidate Gene Num	Total Candidate Gene Num	Term Gene Num	Total Gene Num	Rich Ratio	P value	Q value
GO:0003824	catalytic activity	molecular_function	catalytic activity	346	469	3823	7766	0.0905048	5.27603e-29	5.45541e-26
GO:0016491	oxidoreductase activity	molecular_function	catalytic activity	97	469	676	7766	0.143491	8.1104e-17	4.19308e-14
GO:0044281	small molecule metabolic process	biological_process	metabolic process	50	182	423	4181	0.118203	9.45211e-12	3.25783e-09
GO:0005975	carbohydrate metabolic process	biological_process	metabolic process	33	182	220	4181	0.15	1.31532e-10	3.4001e-08
GO:0048037	cofactor binding	molecular_function	binding	63	469	452	7766	0.139381	1.65884e-10	3.43047e-08
GO:0019752	carboxylic acid metabolic process	biological_process	cellular process	32	182	216	4181	0.148148	3.6529e-10	6.29516e-08
GO:0043436	oxoacid metabolic process	biological_process	cellular process	32	182	219	4181	0.146119	5.26317e-10	7.77445e-08
GO:0006082	organic acid metabolic process	biological_process	cellular process	32	182	221	4181	0.144796	6.68771e-10	8.19903e-08
GO:0015020	glucuronosyltransferase activity	molecular_function	catalytic activity	15	469	36	7766	0.416667	7.13649e-10	8.19903e-08
GO:0044283	small molecule biosynthetic process	biological_process	metabolic process	22	182	119	4181	0.184874	4.21138e-09	4.35457e-07
GO:0006006	glucose metabolic process	biological_process	metabolic process	7	182	9	4181	0.777778	8.84806e-09	8.31717e-07
GO:0032787	monocarboxylic acid metabolic process	biological_process	cellular process	16	182	67	4181	0.238806	1.38173e-08	1.19059e-06
GO:0019439	aromatic compound catabolic process	biological_process	cellular process	16	182	70	4181	0.228571	2.71767e-08	2.16159e-06
GO:0009056	catabolic process	biological_process	metabolic process	32	182	262	4181	0.122137	4.96277e-08	3.66536e-06
GO:0050662	coenzyme binding	molecular_function	binding	35	469	216	7766	0.162037	6.13578e-08	4.2296e-06
GO:0008152	metabolic process	biological_process	metabolic process	128	182	2146	4181	0.0596459	7.83845e-08	4.76762e-06
GO:0016627	oxidoreductase activity, acting on the CH-CH group of donors	molecular_function	catalytic activity	14	469	42	7766	0.333333	7.81921e-08	4.76762e-06
GO:0072524	pyridine-containing compound metabolic process	biological_process	cellular process	10	182	27	4181	0.37037	8.4647e-08	4.8625e-06
GO:0009166	nucleotide catabolic process	biological_process	cellular process	8	182	16	4181	0.5	1.05676e-07	5.75099e-06
GO:0046434	organophosphate catabolic process	biological_process	cellular process	9	182	22	4181	0.409091	1.40546e-07	7.26623e-06
GO:1901292	nucleoside phosphate catabolic process	biological_process	cellular process	8	182	18	4181	0.444444	3.33218e-07	1.6407e-05
GO:0044248	cellular catabolic process	biological_process	cellular process	26	182	203	4181	0.128079	4.13346e-07	1.94273e-05
GO:0019362	pyridine nucleotide metabolic process	biological_process	cellular process	9	182	25	4181	0.36	5.15157e-07	2.21947e-05
GO:0046496	nicotinamide nucleotide metabolic process	biological_process	cellular process	9	182	25	4181	0.36	5.15157e-07	2.21947e-05
GO:0006629	lipid metabolic process	biological_process	metabolic process	31	182	278	4181	0.111511	6.70739e-07	2.69001e-05
GO:0008194	UDP-glycosyltransferase activity	molecular_function	catalytic activity	15	469	56	7766	0.267857	6.76404e-07	2.69001e-05
GO:0051186	cofactor metabolic process	biological_process	cellular process	15	182	83	4181	0.180723	1.9369e-06	7.4176e-05
GO:0005506	iron ion binding	molecular_function	binding	26	469	159	7766	0.163522	2.67908e-06	9.07693e-05
GO:0006635	fatty acid beta-oxidation	biological_process	cellular process	5	182	7	4181	0.714286	2.89689e-06	9.07693e-05
GO:0009062	fatty acid catabolic process	biological_process	cellular process	5	182	7	4181	0.714286	2.89689e-06	9.07693e-05
GO:0019395	fatty acid oxidation	biological_process	cellular process	5	182	7	4181	0.714286	2.89689e-06	9.07693e-05
GO:0034440	lipid oxidation	biological_process	cellular process	5	182	7	4181	0.714286	2.89689e-06	9.07693e-05
GO:0072329	monocarboxylic acid catabolic process	biological_process	cellular process	5	182	7	4181	0.714286	2.89689e-06	9.07693e-05
GO:0003997	acyl-CoA oxidase activity	molecular_function	catalytic activity	5	469	6	7766	0.833333	4.48852e-06	0.000136504
GO:0016758	transferase activity, transferring hexosyl groups	molecular_function	catalytic activity	20	469	107	7766	0.186916	4.87506e-06	0.000144023
GO:0004181	metallocarboxypeptidase activity	molecular_function	catalytic activity	11	469	36	7766	0.305556	5.23872e-06	0.000150468
GO:0006733	oxidoreduction coenzyme metabolic process	biological_process	cellular process	9	182	32	4181	0.28125	5.42514e-06	0.000151611
GO:0016021	integral component of membrane	cellular_component	membrane part	198	285	3358	5891	0.0589637	6.30276e-06	0.000171501
GO:0055085	transmembrane transport	biological_process	localization	23	182	192	4181	0.119792	6.60599e-06	0.000175143
GO:0031224	intrinsic component of membrane	cellular_component	membrane part	198	285	3373	5891	0.0587015	9.37165e-06	0.000242257
GO:0008235	metalloexopeptidase activity	molecular_function	catalytic activity	13	469	53	7766	0.245283	1.0903e-05	0.000256221
GO:0008238	exopeptidase activity	molecular_function	catalytic activity	19	469	103	7766	0.184466	1.02693e-05	0.000256221
GO:0016705	oxidoreductase activity, acting on paired donors, with incorporation or reduction of molecular oxygen	molecular_function	catalytic activity	26	469	171	7766	0.152047	1.05479e-05	0.000256221
GO:1901575	organic substance catabolic process	biological_process	metabolic process	25	182	226	4181	0.110619	1.07232e-05	0.000256221
GO:0016053	organic acid biosynthetic process	biological_process	cellular process	13	182	73	4181	0.178082	1.14205e-05	0.000256713
GO:0046394	carboxylic acid biosynthetic process	biological_process	cellular process	13	182	73	4181	0.178082	1.14205e-05	0.000256713
GO:0052689	carboxylic ester hydrolase activity	molecular_function	catalytic activity	17	469	87	7766	0.195402	1.36071e-05	0.000299355
GO:0016803	ether hydrolase activity	molecular_function	catalytic activity	6	469	11	7766	0.545455	1.67354e-05	0.000339302
GO:0033961	cis-stilbene-oxide hydrolase activity	molecular_function	catalytic activity	6	469	11	7766	0.545455	1.67354e-05	0.000339302
GO:0044242	cellular lipid catabolic process	biological_process	cellular process	5	182	9	4181	0.555556	1.61777e-05	0.000339302
GO:0044425	membrane part	cellular_component	membrane part	202	285	3483	5891	0.057996	1.66443e-05	0.000339302
GO:0034404	nucleobase-containing small molecule biosynthetic process	biological_process	cellular process	8	182	29	4181	0.275862	2.16135e-05	0.000429777
GO:0016054	organic acid catabolic process	biological_process	cellular process	7	182	22	4181	0.318182	2.58272e-05	0.000494544
GO:0046395	carboxylic acid catabolic process	biological_process	cellular process	7	182	22	4181	0.318182	2.58272e-05	0.000494544
GO:0006081	cellular aldehyde metabolic process	biological_process	cellular process	5	182	10	4181	0.5	3.12165e-05	0.000538492
GO:0009135	purine nucleoside diphosphate metabolic process	biological_process	cellular process	5	182	10	4181	0.5	3.12165e-05	0.000538492
GO:0009179	purine ribonucleoside diphosphate metabolic process	biological_process	cellular process	5	182	10	4181	0.5	3.12165e-05	0.000538492
GO:0009185	ribonucleoside diphosphate metabolic process	biological_process	cellular process	5	182	10	4181	0.5	3.12165e-05	0.000538492
GO:0016801	hydrolase activity, acting on ether bonds	molecular_function	catalytic activity	6	469	12	7766	0.5	3.17679e-05	0.000538492
GO:0044282	small molecule catabolic process	biological_process	metabolic process	9	182	39	4181	0.230769	3.14539e-05	0.000538492
GO:0046031	ADP metabolic process	biological_process	cellular process	5	182	10	4181	0.5	3.12165e-05	0.000538492
GO:0071704	organic substance metabolic process	biological_process	metabolic process	115	182	2028	4181	0.0567061	3.28578e-05	0.000547983
GO:0016634	oxidoreductase activity, acting on the CH-CH group of donors, oxygen as acceptor	molecular_function	catalytic activity	5	469	8	7766	0.625	3.78308e-05	0.000620905
GO:0020037	heme binding	molecular_function	binding	26	469	184	7766	0.141304	3.93225e-05	0.000635305
GO:0046906	tetrapyrrole binding	molecular_function	binding	26	469	185	7766	0.140541	4.32286e-05	0.000687668
GO:0004497	monooxygenase activity	molecular_function	catalytic activity	21	469	134	7766	0.156716	4.72424e-05	0.000722714
GO:0006094	gluconeogenesis	biological_process	metabolic process	4	182	6	4181	0.666667	4.86812e-05	0.000722714
GO:0019319	hexose biosynthetic process	biological_process	metabolic process	4	182	6	4181	0.666667	4.86812e-05	0.000722714
GO:0044270	cellular nitrogen compound catabolic process	biological_process	cellular process	11	182	61	4181	0.180328	4.89265e-05	0.000722714
GO:0046364	monosaccharide biosynthetic process	biological_process	metabolic process	4	182	6	4181	0.666667	4.86812e-05	0.000722714
GO:0055114	oxidation-reduction process	biological_process	metabolic process	12	182	72	4181	0.166667	5.00419e-05	0.00072878
GO:0009132	nucleoside diphosphate metabolic process	biological_process	cellular process	5	182	11	4181	0.454545	5.52175e-05	0.000792985
GO:0046700	heterocycle catabolic process	biological_process	cellular process	11	182	62	4181	0.177419	5.72544e-05	0.000810973
GO:0008237	metallopeptidase activity	molecular_function	catalytic activity	24	469	167	7766	0.143713	5.90427e-05	0.000823352
GO:0016616	oxidoreductase activity, acting on the CH-OH group of donors, NAD or NADP as acceptor	molecular_function	catalytic activity	10	469	38	7766	0.263158	5.97209e-05	0.000823352
GO:0003995	acyl-CoA dehydrogenase activity	molecular_function	catalytic activity	4	469	5	7766	0.8	6.25617e-05	0.000851168
GO:0072525	pyridine-containing compound biosynthetic process	biological_process	cellular process	6	182	18	4181	0.333333	7.51033e-05	0.00100853
GO:0055086	nucleobase-containing small molecule metabolic process	biological_process	cellular process	18	182	151	4181	0.119205	7.63069e-05	0.00101155
GO:1901361	organic cyclic compound catabolic process	biological_process	metabolic process	11	182	64	4181	0.171875	7.76146e-05	0.00101587
GO:0016757	transferase activity, transferring glycosyl groups	molecular_function	catalytic activity	22	469	149	7766	0.147651	7.92282e-05	0.00102403
GO:0004180	carboxypeptidase activity	molecular_function	catalytic activity	12	469	55	7766	0.218182	8.26497e-05	0.00105506
GO:0006732	coenzyme metabolic process	biological_process	cellular process	10	182	54	4181	0.185185	8.59605e-05	0.00108394
GO:0006098	pentose-phosphate shunt	biological_process	cellular process	4	182	7	4181	0.571429	0.000109727	0.00130411
GO:0006766	vitamin metabolic process	biological_process	metabolic process	4	182	7	4181	0.571429	0.000109727	0.00130411
GO:0006767	water-soluble vitamin metabolic process	biological_process	metabolic process	4	182	7	4181	0.571429	0.000109727	0.00130411
GO:0019682	glyceraldehyde-3-phosphate metabolic process	biological_process	cellular process	4	182	7	4181	0.571429	0.000109727	0.00130411
GO:0051156	glucose 6-phosphate metabolic process	biological_process	cellular process	4	182	7	4181	0.571429	0.000109727	0.00130411
GO:0006631	fatty acid metabolic process	biological_process	cellular process	9	182	48	4181	0.1875	0.000177236	0.00208253
GO:0006096	glycolytic process	biological_process	cellular process	4	182	8	4181	0.5	0.000212001	0.00235709
GO:0006165	nucleoside diphosphate phosphorylation	biological_process	cellular process	4	182	8	4181	0.5	0.000212001	0.00235709
GO:0006757	ATP generation from ADP	biological_process	cellular process	4	182	8	4181	0.5	0.000212001	0.00235709
GO:0042866	pyruvate biosynthetic process	biological_process	cellular process	4	182	8	4181	0.5	0.000212001	0.00235709
GO:0046939	nucleotide phosphorylation	biological_process	cellular process	4	182	8	4181	0.5	0.000212001	0.00235709
GO:0034655	nucleobase-containing compound catabolic process	biological_process	cellular process	9	182	50	4181	0.18	0.000245553	0.00270108
GO:0016020	membrane	cellular_component	membrane	202	285	3599	5891	0.0561267	0.000262624	0.00285846
GO:0006753	nucleoside phosphate metabolic process	biological_process	cellular process	15	182	125	4181	0.12	0.000287455	0.00306421
GO:0009117	nucleotide metabolic process	biological_process	cellular process	15	182	125	4181	0.12	0.000287455	0.00306421
GO:0016042	lipid catabolic process	biological_process	metabolic process	8	182	41	4181	0.195122	0.000306982	0.00323897
GO:0009110	vitamin biosynthetic process	biological_process	cellular process	3	182	4	4181	0.75	0.000314318	0.00325005
GO:0042364	water-soluble vitamin biosynthetic process	biological_process	cellular process	3	182	4	4181	0.75	0.000314318	0.00325005
GO:0004035	alkaline phosphatase activity	molecular_function	catalytic activity	4	469	7	7766	0.571429	0.000397081	0.00406517
GO:0017144	drug metabolic process	biological_process	cellular process	19	182	188	4181	0.101064	0.000436023	0.0043005
GO:0019318	hexose metabolic process	biological_process	metabolic process	8	182	43	4181	0.186047	0.000432359	0.0043005
GO:0019359	nicotinamide nucleotide biosynthetic process	biological_process	cellular process	5	182	16	4181	0.3125	0.000436705	0.0043005
GO:0019363	pyridine nucleotide biosynthetic process	biological_process	cellular process	5	182	16	4181	0.3125	0.000436705	0.0043005
GO:0005777	peroxisome	cellular_component	cell	6	285	22	5891	0.272727	0.000470203	0.00454383
GO:0042579	microbody	cellular_component	cell	6	285	22	5891	0.272727	0.000470203	0.00454383
GO:0016746	transferase activity, transferring acyl groups	molecular_function	catalytic activity	19	469	137	7766	0.138686	0.000542132	0.00519041
GO:0016052	carbohydrate catabolic process	biological_process	metabolic process	5	182	17	4181	0.294118	0.000597026	0.00561204
GO:1901605	alpha-amino acid metabolic process	biological_process	cellular process	8	182	45	4181	0.177778	0.000596477	0.00561204
GO:0016787	hydrolase activity	molecular_function	catalytic activity	134	469	1731	7766	0.0774119	0.000610662	0.00568851
GO:0044238	primary metabolic process	biological_process	metabolic process	104	182	1893	4181	0.0549392	0.000676257	0.0062433
GO:0005996	monosaccharide metabolic process	biological_process	metabolic process	8	182	46	4181	0.173913	0.000695619	0.00636522
GO:0006739	NADP metabolic process	biological_process	cellular process	4	182	11	4181	0.363636	0.000901282	0.00817478
GO:0016628	oxidoreductase activity, acting on the CH-CH group of donors, NAD or NADP as acceptor	molecular_function	catalytic activity	5	469	14	7766	0.357143	0.000997761	0.00881782
GO:0032440	2-alkenal reductase [NAD(P)] activity	molecular_function	catalytic activity	5	469	14	7766	0.357143	0.000997761	0.00881782
GO:0047522	15-oxoprostaglandin 13-oxidase activity	molecular_function	catalytic activity	5	469	14	7766	0.357143	0.000997761	0.00881782
GO:0006090	pyruvate metabolic process	biological_process	cellular process	4	182	12	4181	0.333333	0.00130626	0.0113502
GO:0006520	cellular amino acid metabolic process	biological_process	cellular process	13	182	115	4181	0.113043	0.00129561	0.0113502
GO:0051287	NAD binding	molecular_function	binding	7	469	30	7766	0.233333	0.00168926	0.0144355
GO:0071949	FAD binding	molecular_function	binding	7	469	30	7766	0.233333	0.00168926	0.0144355
GO:1901607	alpha-amino acid biosynthetic process	biological_process	cellular process	5	182	21	4181	0.238095	0.00170329	0.0144361
GO:0006771	riboflavin metabolic process	biological_process	cellular process	2	182	2	4181	1	0.00188492	0.0154683
GO:0009231	riboflavin biosynthetic process	biological_process	cellular process	2	182	2	4181	1	0.00188492	0.0154683
GO:0042726	flavin-containing compound metabolic process	biological_process	cellular process	2	182	2	4181	1	0.00188492	0.0154683
GO:0042727	flavin-containing compound biosynthetic process	biological_process	cellular process	2	182	2	4181	1	0.00188492	0.0154683
GO:0008514	organic anion transmembrane transporter activity	molecular_function	transporter activity	3	469	5	7766	0.6	0.00199692	0.0162584
GO:0008652	cellular amino acid biosynthetic process	biological_process	cellular process	5	182	22	4181	0.227273	0.00212753	0.0171865
GO:0043648	dicarboxylic acid metabolic process	biological_process	cellular process	3	182	7	4181	0.428571	0.0024946	0.0199955
GO:0050661	NADP binding	molecular_function	binding	5	469	17	7766	0.294118	0.00265172	0.0210914
GO:0016614	oxidoreductase activity, acting on CH-OH group of donors	molecular_function	catalytic activity	13	469	90	7766	0.144444	0.0027505	0.0217101
GO:0019842	vitamin binding	molecular_function	binding	10	469	60	7766	0.166667	0.00288239	0.0225787
GO:0006793	phosphorus metabolic process	biological_process	cellular process	20	182	240	4181	0.0833333	0.00343088	0.0266732
GO:0004069	L-aspartate:2-oxoglutarate aminotransferase activity	molecular_function	catalytic activity	2	469	2	7766	1	0.00363982	0.026692
GO:0004345	glucose-6-phosphate dehydrogenase activity	molecular_function	catalytic activity	2	469	2	7766	1	0.00363982	0.026692
GO:0004611	phosphoenolpyruvate carboxykinase activity	molecular_function	catalytic activity	2	469	2	7766	1	0.00363982	0.026692
GO:0004613	phosphoenolpyruvate carboxykinase (GTP) activity	molecular_function	catalytic activity	2	469	2	7766	1	0.00363982	0.026692
GO:0008531	riboflavin kinase activity	molecular_function	catalytic activity	2	469	2	7766	1	0.00363982	0.026692
GO:0016774	phosphotransferase activity, carboxyl group as acceptor	molecular_function	catalytic activity	2	469	2	7766	1	0.00363982	0.026692
GO:0030060	L-malate dehydrogenase activity	molecular_function	catalytic activity	2	469	2	7766	1	0.00363982	0.026692
GO:0032217	riboflavin transmembrane transporter activity	molecular_function	transporter activity	2	469	2	7766	1	0.00363982	0.026692
GO:0005576	extracellular region	cellular_component	extracellular region	26	285	309	5891	0.0841424	0.00379226	0.0276141
GO:0006091	generation of precursor metabolites and energy	biological_process	cellular process	8	182	60	4181	0.133333	0.0040538	0.0293121
GO:0030170	pyridoxal phosphate binding	molecular_function	binding	8	469	44	7766	0.181818	0.00430056	0.0304574
GO:0070279	vitamin B6 binding	molecular_function	binding	8	469	44	7766	0.181818	0.00430056	0.0304574
GO:0072330	monocarboxylic acid biosynthetic process	biological_process	cellular process	7	182	48	4181	0.145833	0.00427298	0.0304574
GO:0030258	lipid modification	biological_process	cellular process	5	182	26	4181	0.192308	0.00461391	0.0324543
GO:0019637	organophosphate metabolic process	biological_process	cellular process	19	182	230	4181	0.0826087	0.00476375	0.0332819
GO:0006108	malate metabolic process	biological_process	cellular process	2	182	3	4181	0.666667	0.00549239	0.0378609
GO:0006563	L-serine metabolic process	biological_process	cellular process	2	182	3	4181	0.666667	0.00549239	0.0378609
GO:0000096	sulfur amino acid metabolic process	biological_process	cellular process	3	182	9	4181	0.333333	0.00561191	0.0384286
GO:0050660	flavin adenine dinucleotide binding	molecular_function	binding	14	469	109	7766	0.12844	0.0057209	0.0389171
GO:0006796	phosphate-containing compound metabolic process	biological_process	cellular process	19	182	237	4181	0.0801688	0.00658299	0.0444889
GO:0051188	cofactor biosynthetic process	biological_process	cellular process	7	182	52	4181	0.134615	0.00670746	0.0450358
GO:0008483	transaminase activity	molecular_function	catalytic activity	4	469	14	7766	0.285714	0.00808779	0.0536075
GO:0016769	transferase activity, transferring nitrogenous groups	molecular_function	catalytic activity	4	469	14	7766	0.285714	0.00808779	0.0536075
GO:0019693	ribose phosphate metabolic process	biological_process	cellular process	9	182	82	4181	0.109756	0.00866137	0.0570437
GO:0016999	antibiotic metabolic process	biological_process	cellular process	5	182	31	4181	0.16129	0.00999617	0.065418
GO:1901362	organic cyclic compound biosynthetic process	biological_process	metabolic process	18	182	231	4181	0.0779221	0.0107788	0.0700961
GO:0004553	hydrolase activity, hydrolyzing O-glycosyl compounds	molecular_function	catalytic activity	13	469	107	7766	0.121495	0.0119592	0.0772862
GO:0006790	sulfur compound metabolic process	biological_process	cellular process	5	182	33	4181	0.151515	0.0130181	0.0836072
GO:0070011	peptidase activity, acting on L-amino acid peptides	molecular_function	catalytic activity	49	469	594	7766	0.0824916	0.0144531	0.0922498
GO:0016740	transferase activity	molecular_function	catalytic activity	85	469	1128	7766	0.0753546	0.0151814	0.096304
GO:0009070	serine family amino acid biosynthetic process	biological_process	cellular process	2	182	5	4181	0.4	0.017277	0.1088
GO:0018130	heterocycle biosynthetic process	biological_process	cellular process	17	182	225	4181	0.0755556	0.0173618	0.1088
GO:0016788	hydrolase activity, acting on ester bonds	molecular_function	catalytic activity	35	469	402	7766	0.0870647	0.0175195	0.109128
GO:0008233	peptidase activity	molecular_function	catalytic activity	50	469	616	7766	0.0811688	0.0179221	0.110967
GO:0016798	hydrolase activity, acting on glycosyl bonds	molecular_function	catalytic activity	13	469	113	7766	0.115044	0.0182878	0.112557
GO:0044255	cellular lipid metabolic process	biological_process	cellular process	13	182	158	4181	0.0822785	0.019092	0.116811
GO:0015238	drug transmembrane transporter activity	molecular_function	transporter activity	2	469	4	7766	0.5	0.0201269	0.122419
GO:0009968	negative regulation of signal transduction	biological_process	biological regulation	3	182	14	4181	0.214286	0.0207118	0.123792
GO:0010648	negative regulation of cell communication	biological_process	biological regulation	3	182	14	4181	0.214286	0.0207118	0.123792
GO:0023057	negative regulation of signaling	biological_process	biological regulation	3	182	14	4181	0.214286	0.0207118	0.123792
GO:0008509	anion transmembrane transporter activity	molecular_function	transporter activity	5	469	27	7766	0.185185	0.0210277	0.124958
GO:0009108	coenzyme biosynthetic process	biological_process	cellular process	5	182	38	4181	0.131579	0.0231249	0.136635
GO:0006575	cellular modified amino acid metabolic process	biological_process	cellular process	3	182	15	4181	0.2	0.0250772	0.143842
GO:0016051	carbohydrate biosynthetic process	biological_process	metabolic process	4	182	26	4181	0.153846	0.0245142	0.143842
GO:0044262	cellular carbohydrate metabolic process	biological_process	cellular process	3	182	15	4181	0.2	0.0250772	0.143842
GO:0048585	negative regulation of response to stimulus	biological_process	biological regulation	3	182	15	4181	0.2	0.0250772	0.143842
GO:0051187	cofactor catabolic process	biological_process	cellular process	2	182	6	4181	0.333333	0.0251793	0.143842
GO:1901135	carbohydrate derivative metabolic process	biological_process	metabolic process	20	182	289	4181	0.0692042	0.0246245	0.143842
GO:0006099	tricarboxylic acid cycle	biological_process	cellular process	4	182	27	4181	0.148148	0.0278268	0.155529
GO:0006101	citrate metabolic process	biological_process	cellular process	4	182	27	4181	0.148148	0.0278268	0.155529
GO:0009060	aerobic respiration	biological_process	cellular process	4	182	27	4181	0.148148	0.0278268	0.155529
GO:0072350	tricarboxylic acid metabolic process	biological_process	cellular process	4	182	27	4181	0.148148	0.0278268	0.155529
GO:0009127	purine nucleoside monophosphate biosynthetic process	biological_process	cellular process	5	182	40	4181	0.125	0.0282801	0.156372
GO:0009168	purine ribonucleoside monophosphate biosynthetic process	biological_process	cellular process	5	182	40	4181	0.125	0.0282801	0.156372
GO:0004046	aminoacylase activity	molecular_function	catalytic activity	2	469	5	7766	0.4	0.0322135	0.173483
GO:0004364	glutathione transferase activity	molecular_function	catalytic activity	2	469	5	7766	0.4	0.0322135	0.173483
GO:0005375	copper ion transmembrane transporter activity	molecular_function	transporter activity	2	469	5	7766	0.4	0.0322135	0.173483
GO:0030976	thiamine pyrophosphate binding	molecular_function	binding	2	469	5	7766	0.4	0.0322135	0.173483
GO:0046915	transition metal ion transmembrane transporter activity	molecular_function	transporter activity	2	469	5	7766	0.4	0.0322135	0.173483
GO:0000097	sulfur amino acid biosynthetic process	biological_process	cellular process	2	182	7	4181	0.285714	0.0342532	0.182566
GO:0006555	methionine metabolic process	biological_process	cellular process	2	182	7	4181	0.285714	0.0342532	0.182566
GO:0007156	homophilic cell adhesion via plasma membrane adhesion molecules	biological_process	biological adhesion	3	182	17	4181	0.176471	0.0351702	0.185541
GO:0098742	cell-cell adhesion via plasma-membrane adhesion molecules	biological_process	biological adhesion	3	182	17	4181	0.176471	0.0351702	0.185541
GO:0006810	transport	biological_process	localization	31	182	519	4181	0.0597303	0.0386433	0.202828
GO:0006754	ATP biosynthetic process	biological_process	cellular process	4	182	30	4181	0.133333	0.0393	0.205233
GO:0051213	dioxygenase activity	molecular_function	catalytic activity	3	469	13	7766	0.230769	0.0397647	0.206617
GO:0051234	establishment of localization	biological_process	localization	31	182	521	4181	0.059501	0.0404398	0.209074
GO:0098609	cell-cell adhesion	biological_process	biological adhesion	3	182	18	4181	0.166667	0.0408887	0.210343
GO:0016747	transferase activity, transferring acyl groups other than amino-acyl groups	molecular_function	catalytic activity	12	469	114	7766	0.105263	0.0417742	0.213835
GO:0009156	ribonucleoside monophosphate biosynthetic process	biological_process	cellular process	5	182	45	4181	0.111111	0.0441693	0.22496
GO:0072523	purine-containing compound catabolic process	biological_process	cellular process	2	182	8	4181	0.25	0.0443829	0.22496
GO:0016615	malate dehydrogenase activity	molecular_function	catalytic activity	2	469	6	7766	0.333333	0.0464127	0.231839
GO:0050145	nucleoside monophosphate kinase activity	molecular_function	catalytic activity	2	469	6	7766	0.333333	0.0464127	0.231839
GO:0090482	vitamin transmembrane transporter activity	molecular_function	transporter activity	2	469	6	7766	0.333333	0.0464127	0.231839
GO:0009124	nucleoside monophosphate biosynthetic process	biological_process	cellular process	5	182	46	4181	0.108696	0.0478773	0.238005
GO:0009145	purine nucleoside triphosphate biosynthetic process	biological_process	cellular process	4	182	33	4181	0.121212	0.0530999	0.261454
GO:0009206	purine ribonucleoside triphosphate biosynthetic process	biological_process	cellular process	4	182	33	4181	0.121212	0.0530999	0.261454
GO:0030001	metal ion transport	biological_process	localization	3	182	20	4181	0.15	0.0536307	0.261656
GO:0046914	transition metal ion binding	molecular_function	binding	59	469	796	7766	0.0741206	0.053647	0.261656
GO:0009066	aspartate family amino acid metabolic process	biological_process	cellular process	2	182	9	4181	0.222222	0.0554603	0.267972
GO:0009084	glutamine family amino acid biosynthetic process	biological_process	cellular process	2	182	9	4181	0.222222	0.0554603	0.267972
GO:0046034	ATP metabolic process	biological_process	cellular process	5	182	48	4181	0.104167	0.0558315	0.26851
GO:0009142	nucleoside triphosphate biosynthetic process	biological_process	cellular process	4	182	34	4181	0.117647	0.0582148	0.27612
GO:0009201	ribonucleoside triphosphate biosynthetic process	biological_process	cellular process	4	182	34	4181	0.117647	0.0582148	0.27612
GO:0019239	deaminase activity	molecular_function	catalytic activity	3	469	15	7766	0.2	0.057877	0.27612
GO:0009165	nucleotide biosynthetic process	biological_process	cellular process	7	182	81	4181	0.0864198	0.0611212	0.28727
GO:1901293	nucleoside phosphate biosynthetic process	biological_process	cellular process	7	182	81	4181	0.0864198	0.0611212	0.28727
GO:0008242	omega peptidase activity	molecular_function	catalytic activity	2	469	7	7766	0.285714	0.0624263	0.292076
GO:0016310	phosphorylation	biological_process	cellular process	4	182	35	4181	0.114286	0.0635839	0.296152
GO:0009152	purine ribonucleotide biosynthetic process	biological_process	cellular process	5	182	50	4181	0.1	0.0645042	0.298196
GO:0051179	localization	biological_process	localization	31	182	543	4181	0.0570902	0.0645994	0.298196
GO:0005758	mitochondrial intermembrane space	cellular_component	organelle part	2	285	9	5891	0.222222	0.0670498	0.306768
GO:0031970	organelle envelope lumen	cellular_component	organelle part	2	285	9	5891	0.222222	0.0670498	0.306768
GO:0009112	nucleobase metabolic process	biological_process	cellular process	2	182	10	4181	0.2	0.0673847	0.306831
GO:0016810	hydrolase activity, acting on carbon-nitrogen (but not peptide) bonds	molecular_function	catalytic activity	7	469	60	7766	0.116667	0.0682505	0.306831
GO:0016814	hydrolase activity, acting on carbon-nitrogen (but not peptide) bonds, in cyclic amidines	molecular_function	catalytic activity	3	469	16	7766	0.1875	0.0681504	0.306831
GO:0016860	intramolecular oxidoreductase activity	molecular_function	catalytic activity	3	469	16	7766	0.1875	0.0681504	0.306831
GO:0006164	purine nucleotide biosynthetic process	biological_process	cellular process	5	182	51	4181	0.0980392	0.069109	0.309345
GO:0006812	cation transport	biological_process	localization	6	182	67	4181	0.0895522	0.0697224	0.310745
GO:0016903	oxidoreductase activity, acting on the aldehyde or oxo group of donors	molecular_function	catalytic activity	6	469	49	7766	0.122449	0.0729649	0.323801
GO:0003993	acid phosphatase activity	molecular_function	catalytic activity	2	469	8	7766	0.25	0.0799844	0.332346
GO:0005319	lipid transporter activity	molecular_function	transporter activity	3	469	17	7766	0.176471	0.0791854	0.332346
GO:0006102	isocitrate metabolic process	biological_process	cellular process	1	182	2	4181	0.5	0.0851756	0.332346
GO:0006172	ADP biosynthetic process	biological_process	cellular process	1	182	2	4181	0.5	0.0851756	0.332346
GO:0006535	cysteine biosynthetic process from serine	biological_process	cellular process	1	182	2	4181	0.5	0.0851756	0.332346
GO:0006573	valine metabolic process	biological_process	cellular process	1	182	2	4181	0.5	0.0851756	0.332346
GO:0006574	valine catabolic process	biological_process	cellular process	1	182	2	4181	0.5	0.0851756	0.332346
GO:0009083	branched-chain amino acid catabolic process	biological_process	cellular process	1	182	2	4181	0.5	0.0851756	0.332346
GO:0009136	purine nucleoside diphosphate biosynthetic process	biological_process	cellular process	1	182	2	4181	0.5	0.0851756	0.332346
GO:0009144	purine nucleoside triphosphate metabolic process	biological_process	cellular process	5	182	53	4181	0.0943396	0.0788505	0.332346
GO:0009180	purine ribonucleoside diphosphate biosynthetic process	biological_process	cellular process	1	182	2	4181	0.5	0.0851756	0.332346
GO:0009188	ribonucleoside diphosphate biosynthetic process	biological_process	cellular process	1	182	2	4181	0.5	0.0851756	0.332346
GO:0009199	ribonucleoside triphosphate metabolic process	biological_process	cellular process	5	182	54	4181	0.0925926	0.0839843	0.332346
GO:0009205	purine ribonucleoside triphosphate metabolic process	biological_process	cellular process	5	182	53	4181	0.0943396	0.0788505	0.332346
GO:0009260	ribonucleotide biosynthetic process	biological_process	cellular process	5	182	54	4181	0.0925926	0.0839843	0.332346
GO:0009405	pathogenesis	biological_process	multi-organism process	1	182	2	4181	0.5	0.0851756	0.332346
GO:0016646	oxidoreductase activity, acting on the CH-NH group of donors, NAD or NADP as acceptor	molecular_function	catalytic activity	2	469	8	7766	0.25	0.0799844	0.332346
GO:0016861	intramolecular oxidoreductase activity, interconverting aldoses and ketoses	molecular_function	catalytic activity	2	469	8	7766	0.25	0.0799844	0.332346
GO:0017001	antibiotic catabolic process	biological_process	cellular process	1	182	2	4181	0.5	0.0851756	0.332346
GO:0019344	cysteine biosynthetic process	biological_process	cellular process	1	182	2	4181	0.5	0.0851756	0.332346
GO:0019438	aromatic compound biosynthetic process	biological_process	cellular process	14	182	214	4181	0.0654206	0.0806537	0.332346
GO:0019805	quinolinate biosynthetic process	biological_process	cellular process	1	182	2	4181	0.5	0.0851756	0.332346
GO:0034354	'de novo' NAD biosynthetic process from tryptophan	biological_process	cellular process	1	182	2	4181	0.5	0.0851756	0.332346
GO:0034627	'de novo' NAD biosynthetic process	biological_process	cellular process	1	182	2	4181	0.5	0.0851756	0.332346
GO:0042743	hydrogen peroxide metabolic process	biological_process	cellular process	1	182	2	4181	0.5	0.0851756	0.332346
GO:0042816	vitamin B6 metabolic process	biological_process	cellular process	1	182	2	4181	0.5	0.0851756	0.332346
GO:0042819	vitamin B6 biosynthetic process	biological_process	cellular process	1	182	2	4181	0.5	0.0851756	0.332346
GO:0043420	anthranilate metabolic process	biological_process	cellular process	1	182	2	4181	0.5	0.0851756	0.332346
GO:0044437	vacuolar part	cellular_component	organelle part	2	285	10	5891	0.2	0.0812041	0.332346
GO:0046390	ribose phosphate biosynthetic process	biological_process	cellular process	5	182	54	4181	0.0925926	0.0839843	0.332346
GO:0046874	quinolinate metabolic process	biological_process	cellular process	1	182	2	4181	0.5	0.0851756	0.332346
GO:0070569	uridylyltransferase activity	molecular_function	catalytic activity	2	469	8	7766	0.25	0.0799844	0.332346
GO:0072522	purine-containing compound biosynthetic process	biological_process	cellular process	5	182	55	4181	0.0909091	0.089291	0.347094
GO:0072521	purine-containing compound metabolic process	biological_process	cellular process	7	182	89	4181	0.0786517	0.0911012	0.352804
GO:0007034	vacuolar transport	biological_process	localization	2	182	12	4181	0.166667	0.0934056	0.359039
GO:0009069	serine family amino acid metabolic process	biological_process	cellular process	2	182	12	4181	0.166667	0.0934056	0.359039
GO:0009331	glycerol-3-phosphate dehydrogenase complex	cellular_component	cell	1	285	2	5891	0.5	0.0944251	0.360279
GO:0072487	MSL complex	cellular_component	organelle part	1	285	2	5891	0.5	0.0944251	0.360279
GO:0008374	O-acyltransferase activity	molecular_function	catalytic activity	2	469	9	7766	0.222222	0.0988429	0.374372
GO:0016645	oxidoreductase activity, acting on the CH-NH group of donors	molecular_function	catalytic activity	2	469	9	7766	0.222222	0.0988429	0.374372
GO:0005215	transporter activity	molecular_function	transporter activity	47	469	646	7766	0.0727554	0.100394	0.374831
GO:0009126	purine nucleoside monophosphate metabolic process	biological_process	cellular process	5	182	57	4181	0.0877193	0.100414	0.374831
GO:0009141	nucleoside triphosphate metabolic process	biological_process	cellular process	5	182	57	4181	0.0877193	0.100414	0.374831
GO:0009167	purine ribonucleoside monophosphate metabolic process	biological_process	cellular process	5	182	57	4181	0.0877193	0.100414	0.374831
GO:0004222	metalloendopeptidase activity	molecular_function	catalytic activity	8	469	79	7766	0.101266	0.102857	0.382569
GO:1901564	organonitrogen compound metabolic process	biological_process	metabolic process	41	182	781	4181	0.0524968	0.104736	0.388161
GO:0001558	regulation of cell growth	biological_process	biological regulation	1	182	3	4181	0.333333	0.125017	0.392911
GO:0004450	isocitrate dehydrogenase (NADP+) activity	molecular_function	catalytic activity	1	469	2	7766	0.5	0.117143	0.392911
GO:0004555	alpha,alpha-trehalase activity	molecular_function	catalytic activity	1	469	2	7766	0.5	0.117143	0.392911
GO:0004556	alpha-amylase activity	molecular_function	catalytic activity	1	469	2	7766	0.5	0.117143	0.392911
GO:0004645	phosphorylase activity	molecular_function	catalytic activity	1	469	2	7766	0.5	0.117143	0.392911
GO:0005789	endoplasmic reticulum membrane	cellular_component	organelle part	6	285	70	5891	0.0857143	0.121435	0.392911
GO:0005984	disaccharide metabolic process	biological_process	cellular process	1	182	3	4181	0.333333	0.125017	0.392911
GO:0005991	trehalose metabolic process	biological_process	cellular process	1	182	3	4181	0.333333	0.125017	0.392911
GO:0006420	arginyl-tRNA aminoacylation	biological_process	cellular process	1	182	3	4181	0.333333	0.125017	0.392911
GO:0006542	glutamine biosynthetic process	biological_process	cellular process	1	182	3	4181	0.333333	0.125017	0.392911
GO:0006751	glutathione catabolic process	biological_process	cellular process	1	182	3	4181	0.333333	0.125017	0.392911
GO:0006782	protoporphyrinogen IX biosynthetic process	biological_process	cellular process	1	182	3	4181	0.333333	0.125017	0.392911
GO:0006826	iron ion transport	biological_process	localization	1	182	3	4181	0.333333	0.125017	0.392911
GO:0008172	S-methyltransferase activity	molecular_function	catalytic activity	1	469	2	7766	0.5	0.117143	0.392911
GO:0008283	cell proliferation	biological_process	cell proliferation	1	182	3	4181	0.333333	0.125017	0.392911
GO:0008289	lipid binding	molecular_function	binding	7	469	69	7766	0.101449	0.121328	0.392911
GO:0008746	NAD(P)+ transhydrogenase activity	molecular_function	catalytic activity	1	469	2	7766	0.5	0.117143	0.392911
GO:0009081	branched-chain amino acid metabolic process	biological_process	cellular process	1	182	3	4181	0.333333	0.125017	0.392911
GO:0009133	nucleoside diphosphate biosynthetic process	biological_process	cellular process	1	182	3	4181	0.333333	0.125017	0.392911
GO:0015019	heparan-alpha-glucosaminide N-acetyltransferase activity	molecular_function	catalytic activity	1	469	2	7766	0.5	0.117143	0.392911
GO:0015927	trehalase activity	molecular_function	catalytic activity	1	469	2	7766	0.5	0.117143	0.392911
GO:0016160	amylase activity	molecular_function	catalytic activity	1	469	2	7766	0.5	0.117143	0.392911
GO:0016620	oxidoreductase activity, acting on the aldehyde or oxo group of donors, NAD or NADP as acceptor	molecular_function	catalytic activity	5	469	44	7766	0.113636	0.124005	0.392911
GO:0016652	oxidoreductase activity, acting on NAD(P)H, NAD(P) as acceptor	molecular_function	catalytic activity	1	469	2	7766	0.5	0.117143	0.392911
GO:0016653	oxidoreductase activity, acting on NAD(P)H, heme protein as acceptor	molecular_function	catalytic activity	1	469	2	7766	0.5	0.117143	0.392911
GO:0016670	oxidoreductase activity, acting on a sulfur group of donors, oxygen as acceptor	molecular_function	catalytic activity	1	469	2	7766	0.5	0.117143	0.392911
GO:0016971	flavin-linked sulfhydryl oxidase activity	molecular_function	catalytic activity	1	469	2	7766	0.5	0.117143	0.392911
GO:0016972	thiol oxidase activity	molecular_function	catalytic activity	1	469	2	7766	0.5	0.117143	0.392911
GO:0030145	manganese ion binding	molecular_function	binding	2	469	10	7766	0.2	0.118781	0.392911
GO:0036374	glutathione hydrolase activity	molecular_function	catalytic activity	1	469	2	7766	0.5	0.117143	0.392911
GO:0040007	growth	biological_process	growth	1	182	3	4181	0.333333	0.125017	0.392911
GO:0040008	regulation of growth	biological_process	biological regulation	1	182	3	4181	0.333333	0.125017	0.392911
GO:0043171	peptide catabolic process	biological_process	cellular process	1	182	3	4181	0.333333	0.125017	0.392911
GO:0043650	dicarboxylic acid biosynthetic process	biological_process	cellular process	1	182	3	4181	0.333333	0.125017	0.392911
GO:0044272	sulfur compound biosynthetic process	biological_process	cellular process	2	182	14	4181	0.142857	0.121771	0.392911
GO:0045333	cellular respiration	biological_process	cellular process	4	182	43	4181	0.0930233	0.115211	0.392911
GO:0046033	AMP metabolic process	biological_process	cellular process	1	182	3	4181	0.333333	0.125017	0.392911
GO:0046501	protoporphyrinogen IX metabolic process	biological_process	cellular process	1	182	3	4181	0.333333	0.125017	0.392911
GO:0046912	transferase activity, transferring acyl groups, acyl groups converted into alkyl on transfer	molecular_function	catalytic activity	1	469	2	7766	0.5	0.117143	0.392911
GO:0047150	betaine-homocysteine S-methyltransferase activity	molecular_function	catalytic activity	1	469	2	7766	0.5	0.117143	0.392911
GO:0070189	kynurenine metabolic process	biological_process	cellular process	1	182	3	4181	0.333333	0.125017	0.392911
GO:0070403	NAD+ binding	molecular_function	binding	2	469	10	7766	0.2	0.118781	0.392911
GO:0070573	metallodipeptidase activity	molecular_function	catalytic activity	1	469	2	7766	0.5	0.117143	0.392911
GO:0098827	endoplasmic reticulum subcompartment	cellular_component	organelle part	6	285	70	5891	0.0857143	0.121435	0.392911
GO:0102158	very-long-chain 3-hydroxyacyl-CoA dehydratase activity	molecular_function	catalytic activity	1	469	2	7766	0.5	0.117143	0.392911
GO:0102343	3-hydroxy-arachidoyl-CoA dehydratase activity	molecular_function	catalytic activity	1	469	2	7766	0.5	0.117143	0.392911
GO:0102344	3-hydroxy-behenoyl-CoA dehydratase activity	molecular_function	catalytic activity	1	469	2	7766	0.5	0.117143	0.392911
GO:0102345	3-hydroxy-lignoceroyl-CoA dehydratase activity	molecular_function	catalytic activity	1	469	2	7766	0.5	0.117143	0.392911
GO:0103025	alpha-amylase activity (releasing maltohexaose)	molecular_function	catalytic activity	1	469	2	7766	0.5	0.117143	0.392911
GO:1901606	alpha-amino acid catabolic process	biological_process	cellular process	2	182	14	4181	0.142857	0.121771	0.392911
GO:0042175	nuclear outer membrane-endoplasmic reticulum membrane network	cellular_component	cell	6	285	71	5891	0.084507	0.127603	0.397946
GO:0044432	endoplasmic reticulum part	cellular_component	organelle part	6	285	71	5891	0.084507	0.127603	0.397946
GO:0090407	organophosphate biosynthetic process	biological_process	cellular process	9	182	134	4181	0.0671642	0.127774	0.397946
GO:0034654	nucleobase-containing compound biosynthetic process	biological_process	cellular process	12	182	192	4181	0.0625	0.129468	0.402011
GO:0016410	N-acyltransferase activity	molecular_function	catalytic activity	3	469	21	7766	0.142857	0.130055	0.402627
GO:0009161	ribonucleoside monophosphate metabolic process	biological_process	cellular process	5	182	62	4181	0.0806452	0.131062	0.40453
GO:0009058	biosynthetic process	biological_process	metabolic process	38	182	733	4181	0.0518417	0.133298	0.410208
GO:0000220	vacuolar proton-transporting V-type ATPase, V0 domain	cellular_component	organelle part	1	285	3	5891	0.333333	0.138251	0.419212
GO:0005765	lysosomal membrane	cellular_component	organelle part	1	285	3	5891	0.333333	0.138251	0.419212
GO:0009063	cellular amino acid catabolic process	biological_process	cellular process	2	182	15	4181	0.133333	0.136646	0.419212
GO:0009123	nucleoside monophosphate metabolic process	biological_process	cellular process	5	182	63	4181	0.0793651	0.137651	0.419212
GO:0098852	lytic vacuole membrane	cellular_component	organelle part	1	285	3	5891	0.333333	0.138251	0.419212
GO:0016805	dipeptidase activity	molecular_function	catalytic activity	2	469	11	7766	0.181818	0.139601	0.42207
GO:0000027	ribosomal large subunit assembly	biological_process	cellular component organization or biogenesis	1	182	4	4181	0.25	0.163133	0.445126
GO:0001228	DNA-binding transcription activator activity, RNA polymerase II-specific	molecular_function	transcription regulator activity	1	469	3	7766	0.333333	0.170474	0.445126
GO:0003841	1-acylglycerol-3-phosphate O-acyltransferase activity	molecular_function	catalytic activity	1	469	3	7766	0.333333	0.170474	0.445126
GO:0004017	adenylate kinase activity	molecular_function	catalytic activity	1	469	3	7766	0.333333	0.170474	0.445126
GO:0004067	asparaginase activity	molecular_function	catalytic activity	1	469	3	7766	0.333333	0.170474	0.445126
GO:0004252	serine-type endopeptidase activity	molecular_function	catalytic activity	19	469	248	7766	0.0766129	0.168671	0.445126
GO:0004356	glutamate-ammonia ligase activity	molecular_function	catalytic activity	1	469	3	7766	0.333333	0.170474	0.445126
GO:0004488	methylenetetrahydrofolate dehydrogenase (NADP+) activity	molecular_function	catalytic activity	1	469	3	7766	0.333333	0.170474	0.445126
GO:0004814	arginine-tRNA ligase activity	molecular_function	catalytic activity	1	469	3	7766	0.333333	0.170474	0.445126
GO:0005452	inorganic anion exchanger activity	molecular_function	transporter activity	1	469	3	7766	0.333333	0.170474	0.445126
GO:0005773	vacuole	cellular_component	cell	2	285	15	5891	0.133333	0.162114	0.445126
GO:0005887	integral component of plasma membrane	cellular_component	cell	4	285	44	5891	0.0909091	0.161916	0.445126
GO:0006154	adenosine catabolic process	biological_process	cellular process	1	182	4	4181	0.25	0.163133	0.445126
GO:0006206	pyrimidine nucleobase metabolic process	biological_process	cellular process	1	182	4	4181	0.25	0.163133	0.445126
GO:0006207	'de novo' pyrimidine nucleobase biosynthetic process	biological_process	cellular process	1	182	4	4181	0.25	0.163133	0.445126
GO:0006561	proline biosynthetic process	biological_process	cellular process	1	182	4	4181	0.25	0.163133	0.445126
GO:0006568	tryptophan metabolic process	biological_process	cellular process	1	182	4	4181	0.25	0.163133	0.445126
GO:0006569	tryptophan catabolic process	biological_process	cellular process	1	182	4	4181	0.25	0.163133	0.445126
GO:0006586	indolalkylamine metabolic process	biological_process	cellular process	1	182	4	4181	0.25	0.163133	0.445126
GO:0006694	steroid biosynthetic process	biological_process	metabolic process	1	182	4	4181	0.25	0.163133	0.445126
GO:0006730	one-carbon metabolic process	biological_process	cellular process	1	182	4	4181	0.25	0.163133	0.445126
GO:0006760	folic acid-containing compound metabolic process	biological_process	cellular process	1	182	4	4181	0.25	0.163133	0.445126
GO:0008610	lipid biosynthetic process	biological_process	metabolic process	7	182	102	4181	0.0686275	0.154434	0.445126
GO:0009064	glutamine family amino acid metabolic process	biological_process	cellular process	2	182	17	4181	0.117647	0.16746	0.445126
GO:0009310	amine catabolic process	biological_process	metabolic process	1	182	4	4181	0.25	0.163133	0.445126
GO:0009435	NAD biosynthetic process	biological_process	cellular process	1	182	4	4181	0.25	0.163133	0.445126
GO:0009719	response to endogenous stimulus	biological_process	response to stimulus	2	182	17	4181	0.117647	0.16746	0.445126
GO:0015980	energy derivation by oxidation of organic compounds	biological_process	cellular process	4	182	48	4181	0.0833333	0.154435	0.445126
GO:0016211	ammonia ligase activity	molecular_function	catalytic activity	1	469	3	7766	0.333333	0.170474	0.445126
GO:0016500	protein-hormone receptor activity	molecular_function	molecular transducer activity	1	469	3	7766	0.333333	0.170474	0.445126
GO:0016559	peroxisome fission	biological_process	cellular component organization or biogenesis	1	182	4	4181	0.25	0.163133	0.445126
GO:0016706	oxidoreductase activity, acting on paired donors, with incorporation or reduction of molecular oxygen, 2-oxoglutarate as one donor, and incorporation of one atom each of oxygen into both donors	molecular_function	catalytic activity	1	469	3	7766	0.333333	0.170474	0.445126
GO:0016748	succinyltransferase activity	molecular_function	catalytic activity	1	469	3	7766	0.333333	0.170474	0.445126
GO:0016776	phosphotransferase activity, phosphate group as acceptor	molecular_function	catalytic activity	2	469	12	7766	0.166667	0.161124	0.445126
GO:0016811	hydrolase activity, acting on carbon-nitrogen (but not peptide) bonds, in linear amides	molecular_function	catalytic activity	4	469	36	7766	0.111111	0.170012	0.445126
GO:0016822	hydrolase activity, acting on acid carbon-carbon bonds	molecular_function	catalytic activity	1	469	3	7766	0.333333	0.170474	0.445126
GO:0016823	hydrolase activity, acting on acid carbon-carbon bonds, in ketonic substances	molecular_function	catalytic activity	1	469	3	7766	0.333333	0.170474	0.445126
GO:0016880	acid-ammonia (or amide) ligase activity	molecular_function	catalytic activity	1	469	3	7766	0.333333	0.170474	0.445126
GO:0019205	nucleobase-containing compound kinase activity	molecular_function	catalytic activity	3	469	23	7766	0.130435	0.158857	0.445126
GO:0019856	pyrimidine nucleobase biosynthetic process	biological_process	cellular process	1	182	4	4181	0.25	0.163133	0.445126
GO:0036054	protein-malonyllysine demalonylase activity	molecular_function	catalytic activity	1	469	3	7766	0.333333	0.170474	0.445126
GO:0036055	protein-succinyllysine desuccinylase activity	molecular_function	catalytic activity	1	469	3	7766	0.333333	0.170474	0.445126
GO:0042171	lysophosphatidic acid acyltransferase activity	molecular_function	catalytic activity	1	469	3	7766	0.333333	0.170474	0.445126
GO:0042219	cellular modified amino acid catabolic process	biological_process	metabolic process	1	182	4	4181	0.25	0.163133	0.445126
GO:0042402	cellular biogenic amine catabolic process	biological_process	cellular process	1	182	4	4181	0.25	0.163133	0.445126
GO:0042436	indole-containing compound catabolic process	biological_process	cellular process	1	182	4	4181	0.25	0.163133	0.445126
GO:0042537	benzene-containing compound metabolic process	biological_process	cellular process	1	182	4	4181	0.25	0.163133	0.445126
GO:0042737	drug catabolic process	biological_process	cellular process	2	182	17	4181	0.117647	0.16746	0.445126
GO:0044273	sulfur compound catabolic process	biological_process	cellular process	1	182	4	4181	0.25	0.163133	0.445126
GO:0046085	adenosine metabolic process	biological_process	cellular process	1	182	4	4181	0.25	0.163133	0.445126
GO:0046218	indolalkylamine catabolic process	biological_process	cellular process	1	182	4	4181	0.25	0.163133	0.445126
GO:0046653	tetrahydrofolate metabolic process	biological_process	cellular process	1	182	4	4181	0.25	0.163133	0.445126
GO:0071495	cellular response to endogenous stimulus	biological_process	response to stimulus	2	182	17	4181	0.117647	0.16746	0.445126
GO:0071617	lysophospholipid acyltransferase activity	molecular_function	catalytic activity	1	469	3	7766	0.333333	0.170474	0.445126
GO:0042254	ribosome biogenesis	biological_process	cellular component organization or biogenesis	4	182	50	4181	0.08	0.171372	0.446343
GO:0008236	serine-type peptidase activity	molecular_function	catalytic activity	21	469	279	7766	0.0752688	0.173556	0.449766
GO:0017171	serine hydrolase activity	molecular_function	catalytic activity	21	469	279	7766	0.0752688	0.173556	0.449766
GO:1901576	organic substance biosynthetic process	biological_process	metabolic process	35	182	688	4181	0.0508721	0.175259	0.453045
GO:0016866	intramolecular transferase activity	molecular_function	catalytic activity	2	469	13	7766	0.153846	0.18319	0.471425
GO:1901136	carbohydrate derivative catabolic process	biological_process	metabolic process	2	182	18	4181	0.111111	0.183281	0.471425
GO:0000041	transition metal ion transport	biological_process	localization	1	182	5	4181	0.2	0.199597	0.484467
GO:0006072	glycerol-3-phosphate metabolic process	biological_process	cellular process	1	182	5	4181	0.2	0.199597	0.484467
GO:0006152	purine nucleoside catabolic process	biological_process	cellular process	1	182	5	4181	0.2	0.199597	0.484467
GO:0006534	cysteine metabolic process	biological_process	cellular process	1	182	5	4181	0.2	0.199597	0.484467
GO:0006560	proline metabolic process	biological_process	cellular process	1	182	5	4181	0.2	0.199597	0.484467
GO:0006749	glutathione metabolic process	biological_process	cellular process	1	182	5	4181	0.2	0.199597	0.484467
GO:0008202	steroid metabolic process	biological_process	metabolic process	1	182	5	4181	0.2	0.199597	0.484467
GO:0009086	methionine biosynthetic process	biological_process	cellular process	1	182	5	4181	0.2	0.199597	0.484467
GO:0009150	purine ribonucleotide metabolic process	biological_process	cellular process	5	182	71	4181	0.0704225	0.19519	0.484467
GO:0009164	nucleoside catabolic process	biological_process	cellular process	1	182	5	4181	0.2	0.199597	0.484467
GO:0034656	nucleobase-containing small molecule catabolic process	biological_process	cellular process	1	182	5	4181	0.2	0.199597	0.484467
GO:0042430	indole-containing compound metabolic process	biological_process	cellular process	1	182	5	4181	0.2	0.199597	0.484467
GO:0042454	ribonucleoside catabolic process	biological_process	cellular process	1	182	5	4181	0.2	0.199597	0.484467
GO:0042558	pteridine-containing compound metabolic process	biological_process	cellular process	1	182	5	4181	0.2	0.199597	0.484467
GO:0043434	response to peptide hormone	biological_process	response to stimulus	1	182	5	4181	0.2	0.199597	0.484467
GO:0044419	interspecies interaction between organisms	biological_process	multi-organism process	1	182	5	4181	0.2	0.199597	0.484467
GO:0046112	nucleobase biosynthetic process	biological_process	cellular process	1	182	5	4181	0.2	0.199597	0.484467
GO:0046130	purine ribonucleoside catabolic process	biological_process	cellular process	1	182	5	4181	0.2	0.199597	0.484467
GO:0052646	alditol phosphate metabolic process	biological_process	cellular process	1	182	5	4181	0.2	0.199597	0.484467
GO:0071375	cellular response to peptide hormone stimulus	biological_process	cellular process	1	182	5	4181	0.2	0.199597	0.484467
GO:1901652	response to peptide	biological_process	response to stimulus	1	182	5	4181	0.2	0.199597	0.484467
GO:1901653	cellular response to peptide	biological_process	cellular process	1	182	5	4181	0.2	0.199597	0.484467
GO:1901658	glycosyl compound catabolic process	biological_process	metabolic process	1	182	5	4181	0.2	0.199597	0.484467
GO:1902532	negative regulation of intracellular signal transduction	biological_process	biological regulation	1	182	5	4181	0.2	0.199597	0.484467
GO:0015672	monovalent inorganic cation transport	biological_process	localization	4	182	54	4181	0.0740741	0.207023	0.501315
GO:0006163	purine nucleotide metabolic process	biological_process	cellular process	5	182	73	4181	0.0684932	0.210744	0.509133
GO:1901566	organonitrogen compound biosynthetic process	biological_process	metabolic process	21	182	401	4181	0.0523691	0.212959	0.513285
GO:0022857	transmembrane transporter activity	molecular_function	transporter activity	41	469	598	7766	0.0685619	0.214058	0.514734
GO:0003857	3-hydroxyacyl-CoA dehydrogenase activity	molecular_function	catalytic activity	1	469	4	7766	0.25	0.220589	0.51604
GO:0004322	ferroxidase activity	molecular_function	catalytic activity	1	469	4	7766	0.25	0.220589	0.51604
GO:0004591	oxoglutarate dehydrogenase (succinyl-transferring) activity	molecular_function	catalytic activity	1	469	4	7766	0.25	0.220589	0.51604
GO:0004675	transmembrane receptor protein serine/threonine kinase activity	molecular_function	catalytic activity	1	469	4	7766	0.25	0.220589	0.51604
GO:0005496	steroid binding	molecular_function	binding	1	469	4	7766	0.25	0.220589	0.51604
GO:0005774	vacuolar membrane	cellular_component	organelle part	1	285	5	5891	0.2	0.219662	0.51604
GO:0008199	ferric iron binding	molecular_function	binding	1	469	4	7766	0.25	0.220589	0.51604
GO:0016411	acylglycerol O-acyltransferase activity	molecular_function	catalytic activity	1	469	4	7766	0.25	0.220589	0.51604
GO:0016641	oxidoreductase activity, acting on the CH-NH2 group of donors, oxygen as acceptor	molecular_function	catalytic activity	1	469	4	7766	0.25	0.220589	0.51604
GO:0016722	oxidoreductase activity, oxidizing metal ions	molecular_function	catalytic activity	1	469	4	7766	0.25	0.220589	0.51604
GO:0016724	oxidoreductase activity, oxidizing metal ions, oxygen as acceptor	molecular_function	catalytic activity	1	469	4	7766	0.25	0.220589	0.51604
GO:0032934	sterol binding	molecular_function	binding	1	469	4	7766	0.25	0.220589	0.51604
GO:0009259	ribonucleotide metabolic process	biological_process	cellular process	5	182	75	4181	0.0666667	0.226685	0.529103
GO:0006633	fatty acid biosynthetic process	biological_process	cellular process	3	182	38	4181	0.0789474	0.228161	0.530683
GO:1901681	sulfur compound binding	molecular_function	binding	2	469	15	7766	0.133333	0.228389	0.530683
GO:0006144	purine nucleobase metabolic process	biological_process	cellular process	1	182	6	4181	0.166667	0.23448	0.534036
GO:0006783	heme biosynthetic process	biological_process	cellular process	1	182	6	4181	0.166667	0.23448	0.534036
GO:0009074	aromatic amino acid family catabolic process	biological_process	cellular process	1	182	6	4181	0.166667	0.23448	0.534036
GO:0019320	hexose catabolic process	biological_process	metabolic process	1	182	6	4181	0.166667	0.23448	0.534036
GO:0019388	galactose catabolic process	biological_process	metabolic process	1	182	6	4181	0.166667	0.23448	0.534036
GO:0031226	intrinsic component of plasma membrane	cellular_component	cell	4	285	51	5891	0.0784314	0.232024	0.534036
GO:0033499	galactose catabolic process via UDP-galactose	biological_process	metabolic process	1	182	6	4181	0.166667	0.23448	0.534036
GO:0071417	cellular response to organonitrogen compound	biological_process	cellular process	1	182	6	4181	0.166667	0.23448	0.534036
GO:1901699	cellular response to nitrogen compound	biological_process	cellular process	1	182	6	4181	0.166667	0.23448	0.534036
GO:0031984	organelle subcompartment	cellular_component	organelle part	9	285	140	5891	0.0642857	0.235969	0.536247
GO:0044237	cellular metabolic process	biological_process	cellular process	83	182	1790	4181	0.0463687	0.240954	0.546374
GO:0071310	cellular response to organic substance	biological_process	cellular process	2	182	22	4181	0.0909091	0.248172	0.56151
GO:0005200	structural constituent of cytoskeleton	molecular_function	structural molecule activity	2	469	16	7766	0.125	0.25128	0.5673
GO:0005779	integral component of peroxisomal membrane	cellular_component	organelle part	1	285	6	5891	0.166667	0.257446	0.578693
GO:0031231	intrinsic component of peroxisomal membrane	cellular_component	organelle part	1	285	6	5891	0.166667	0.257446	0.578693
GO:0000977	RNA polymerase II regulatory region sequence-specific DNA binding	molecular_function	binding	1	469	5	7766	0.2	0.267684	0.581845
GO:0000978	RNA polymerase II proximal promoter sequence-specific DNA binding	molecular_function	binding	1	469	5	7766	0.2	0.267684	0.581845
GO:0001012	RNA polymerase II regulatory region DNA binding	molecular_function	binding	1	469	5	7766	0.2	0.267684	0.581845
GO:0007179	transforming growth factor beta receptor signaling pathway	biological_process	biological regulation	1	182	7	4181	0.142857	0.267851	0.581845
GO:0009067	aspartate family amino acid biosynthetic process	biological_process	cellular process	1	182	7	4181	0.142857	0.267851	0.581845
GO:0009225	nucleotide-sugar metabolic process	biological_process	cellular process	1	182	7	4181	0.142857	0.267851	0.581845
GO:0016624	oxidoreductase activity, acting on the aldehyde or oxo group of donors, disulfide as acceptor	molecular_function	catalytic activity	1	469	5	7766	0.2	0.267684	0.581845
GO:0016868	intramolecular transferase activity, phosphotransferases	molecular_function	catalytic activity	1	469	5	7766	0.2	0.267684	0.581845
GO:0035591	signaling adaptor activity	molecular_function	binding	1	469	5	7766	0.2	0.267684	0.581845
GO:0042168	heme metabolic process	biological_process	cellular process	1	182	7	4181	0.142857	0.267851	0.581845
GO:0042398	cellular modified amino acid biosynthetic process	biological_process	metabolic process	1	182	7	4181	0.142857	0.267851	0.581845
GO:0042803	protein homodimerization activity	molecular_function	binding	1	469	5	7766	0.2	0.267684	0.581845
GO:0043178	alcohol binding	molecular_function	binding	1	469	5	7766	0.2	0.267684	0.581845
GO:0046365	monosaccharide catabolic process	biological_process	metabolic process	1	182	7	4181	0.142857	0.267851	0.581845
GO:0051920	peroxiredoxin activity	molecular_function	antioxidant activity	1	469	5	7766	0.2	0.267684	0.581845
GO:0071560	cellular response to transforming growth factor beta stimulus	biological_process	cellular process	1	182	7	4181	0.142857	0.267851	0.581845
GO:0016717	oxidoreductase activity, acting on paired donors, with oxidation of a pair of donors resulting in the reduction of molecular oxygen to two molecules of water	molecular_function	catalytic activity	2	469	17	7766	0.117647	0.274226	0.594444
GO:0005874	microtubule	cellular_component	organelle part	3	285	38	5891	0.0789474	0.278343	0.602106
GO:0070887	cellular response to chemical stimulus	biological_process	cellular process	2	182	24	4181	0.0833333	0.281002	0.606588
GO:0005890	sodium:potassium-exchanging ATPase complex	cellular_component	cell	1	285	7	5891	0.142857	0.293406	0.627465
GO:0006406	mRNA export from nucleus	biological_process	localization	1	182	8	4181	0.125	0.299775	0.627465
GO:0007167	enzyme linked receptor protein signaling pathway	biological_process	biological regulation	2	182	25	4181	0.08	0.29739	0.627465
GO:0008080	N-acetyltransferase activity	molecular_function	catalytic activity	2	469	18	7766	0.111111	0.297137	0.627465
GO:0009725	response to hormone	biological_process	response to stimulus	1	182	8	4181	0.125	0.299775	0.627465
GO:0016831	carboxy-lyase activity	molecular_function	catalytic activity	2	469	18	7766	0.111111	0.297137	0.627465
GO:0019674	NAD metabolic process	biological_process	cellular process	1	182	8	4181	0.125	0.299775	0.627465
GO:0032870	cellular response to hormone stimulus	biological_process	cellular process	1	182	8	4181	0.125	0.299775	0.627465
GO:0033179	proton-transporting V-type ATPase, V0 domain	cellular_component	protein-containing complex	1	285	7	5891	0.142857	0.293406	0.627465
GO:0042255	ribosome assembly	biological_process	cellular component organization or biogenesis	1	182	8	4181	0.125	0.299775	0.627465
GO:0042273	ribosomal large subunit biogenesis	biological_process	cellular component organization or biogenesis	1	182	8	4181	0.125	0.299775	0.627465
GO:0071427	mRNA-containing ribonucleoprotein complex export from nucleus	biological_process	localization	1	182	8	4181	0.125	0.299775	0.627465
GO:0071559	response to transforming growth factor beta	biological_process	response to stimulus	1	182	8	4181	0.125	0.299775	0.627465
GO:0090533	cation-transporting ATPase complex	cellular_component	protein-containing complex	1	285	7	5891	0.142857	0.293406	0.627465
GO:0097164	ammonium ion metabolic process	biological_process	metabolic process	1	182	8	4181	0.125	0.299775	0.627465
GO:1901137	carbohydrate derivative biosynthetic process	biological_process	metabolic process	8	182	146	4181	0.0547945	0.30228	0.63143
GO:1901565	organonitrogen compound catabolic process	biological_process	metabolic process	7	182	126	4181	0.0555556	0.308343	0.642796
GO:0004448	isocitrate dehydrogenase activity	molecular_function	catalytic activity	1	469	6	7766	0.166667	0.311938	0.64638
GO:0005484	SNAP receptor activity	molecular_function	binding	1	469	6	7766	0.166667	0.311938	0.64638
GO:0008108	UDP-glucose:hexose-1-phosphate uridylyltransferase activity	molecular_function	catalytic activity	1	469	6	7766	0.166667	0.311938	0.64638
GO:0000124	SAGA complex	cellular_component	organelle part	1	285	8	5891	0.125	0.327631	0.659354
GO:0004177	aminopeptidase activity	molecular_function	catalytic activity	3	469	33	7766	0.0909091	0.321218	0.659354
GO:0005778	peroxisomal membrane	cellular_component	organelle part	1	285	8	5891	0.125	0.327631	0.659354
GO:0005783	endoplasmic reticulum	cellular_component	cell	6	285	97	5891	0.0618557	0.328393	0.659354
GO:0006298	mismatch repair	biological_process	cellular process	1	182	9	4181	0.111111	0.330315	0.659354
GO:0006541	glutamine metabolic process	biological_process	cellular process	1	182	9	4181	0.111111	0.330315	0.659354
GO:0006576	cellular biogenic amine metabolic process	biological_process	cellular process	1	182	9	4181	0.111111	0.330315	0.659354
GO:0006811	ion transport	biological_process	localization	6	182	108	4181	0.0555556	0.329773	0.659354
GO:0006813	potassium ion transport	biological_process	localization	1	182	9	4181	0.111111	0.330315	0.659354
GO:0009308	amine metabolic process	biological_process	metabolic process	1	182	9	4181	0.111111	0.330315	0.659354
GO:0016226	iron-sulfur cluster assembly	biological_process	cellular component organization or biogenesis	1	182	9	4181	0.111111	0.330315	0.659354
GO:0016407	acetyltransferase activity	molecular_function	catalytic activity	2	469	19	7766	0.105263	0.319933	0.659354
GO:0031163	metallo-sulfur cluster assembly	biological_process	cellular component organization or biogenesis	1	182	9	4181	0.111111	0.330315	0.659354
GO:0031903	microbody membrane	cellular_component	organelle part	1	285	8	5891	0.125	0.327631	0.659354
GO:0044106	cellular amine metabolic process	biological_process	cellular process	1	182	9	4181	0.111111	0.330315	0.659354
GO:0044438	microbody part	cellular_component	organelle part	1	285	8	5891	0.125	0.327631	0.659354
GO:0044439	peroxisomal part	cellular_component	organelle part	1	285	8	5891	0.125	0.327631	0.659354
GO:0046148	pigment biosynthetic process	biological_process	metabolic process	1	182	9	4181	0.111111	0.330315	0.659354
GO:0071363	cellular response to growth factor stimulus	biological_process	cellular process	1	182	9	4181	0.111111	0.330315	0.659354
GO:0099513	polymeric cytoskeletal fiber	cellular_component	organelle part	3	285	42	5891	0.0714286	0.332106	0.661652
GO:0006030	chitin metabolic process	biological_process	cellular process	4	182	67	4181	0.0597015	0.333375	0.662904
GO:0016667	oxidoreductase activity, acting on a sulfur group of donors	molecular_function	catalytic activity	2	469	20	7766	0.1	0.342545	0.679831
GO:0000123	histone acetyltransferase complex	cellular_component	organelle part	2	285	26	5891	0.0769231	0.360597	0.684142
GO:0000323	lytic vacuole	cellular_component	cell	1	285	9	5891	0.111111	0.360204	0.684142
GO:0000987	proximal promoter sequence-specific DNA binding	molecular_function	binding	1	469	7	7766	0.142857	0.353523	0.684142
GO:0004096	catalase activity	molecular_function	antioxidant activity	1	469	7	7766	0.142857	0.353523	0.684142
GO:0005764	lysosome	cellular_component	cell	1	285	9	5891	0.111111	0.360204	0.684142
GO:0006012	galactose metabolic process	biological_process	metabolic process	1	182	10	4181	0.1	0.359529	0.684142
GO:0006611	protein export from nucleus	biological_process	localization	1	182	10	4181	0.1	0.359529	0.684142
GO:0006779	porphyrin-containing compound biosynthetic process	biological_process	cellular process	1	182	10	4181	0.1	0.359529	0.684142
GO:0007031	peroxisome organization	biological_process	cellular component organization or biogenesis	1	182	10	4181	0.1	0.359529	0.684142
GO:0008378	galactosyltransferase activity	molecular_function	catalytic activity	1	469	7	7766	0.142857	0.353523	0.684142
GO:0009116	nucleoside metabolic process	biological_process	cellular process	2	182	28	4181	0.0714286	0.346114	0.684142
GO:0010243	response to organonitrogen compound	biological_process	response to stimulus	1	182	10	4181	0.1	0.359529	0.684142
GO:0030674	protein binding, bridging	molecular_function	binding	1	469	7	7766	0.142857	0.353523	0.684142
GO:0042180	cellular ketone metabolic process	biological_process	cellular process	1	182	10	4181	0.1	0.359529	0.684142
GO:0042440	pigment metabolic process	biological_process	metabolic process	1	182	10	4181	0.1	0.359529	0.684142
GO:0042802	identical protein binding	molecular_function	binding	1	469	7	7766	0.142857	0.353523	0.684142
GO:0070848	response to growth factor	biological_process	response to stimulus	1	182	10	4181	0.1	0.359529	0.684142
GO:0071166	ribonucleoprotein complex localization	biological_process	localization	1	182	10	4181	0.1	0.359529	0.684142
GO:0071426	ribonucleoprotein complex export from nucleus	biological_process	localization	1	182	10	4181	0.1	0.359529	0.684142
GO:1901071	glucosamine-containing compound metabolic process	biological_process	metabolic process	4	182	69	4181	0.057971	0.353472	0.684142
GO:1901657	glycosyl compound metabolic process	biological_process	metabolic process	2	182	28	4181	0.0714286	0.346114	0.684142
GO:1901698	response to nitrogen compound	biological_process	response to stimulus	1	182	10	4181	0.1	0.359529	0.684142
GO:1901700	response to oxygen-containing compound	biological_process	response to stimulus	1	182	10	4181	0.1	0.359529	0.684142
GO:1901701	cellular response to oxygen-containing compound	biological_process	cellular process	1	182	10	4181	0.1	0.359529	0.684142
GO:0042578	phosphoric ester hydrolase activity	molecular_function	catalytic activity	9	469	128	7766	0.0703125	0.368207	0.6973
GO:0004175	endopeptidase activity	molecular_function	catalytic activity	27	469	415	7766	0.0650602	0.370888	0.69885
GO:0043169	cation binding	molecular_function	binding	94	469	1504	7766	0.0625	0.370077	0.69885
GO:0099080	supramolecular complex	cellular_component	supramolecular complex	3	285	45	5891	0.0666667	0.372404	0.69885
GO:0099081	supramolecular polymer	cellular_component	supramolecular complex	3	285	45	5891	0.0666667	0.372404	0.69885
GO:0099512	supramolecular fiber	cellular_component	supramolecular complex	3	285	45	5891	0.0666667	0.372404	0.69885
GO:0006040	amino sugar metabolic process	biological_process	metabolic process	4	182	71	4181	0.056338	0.373576	0.699779
GO:0031248	protein acetyltransferase complex	cellular_component	cell	2	285	27	5891	0.0740741	0.378257	0.705989
GO:1902493	acetyltransferase complex	cellular_component	protein-containing complex	2	285	27	5891	0.0740741	0.378257	0.705989
GO:0016791	phosphatase activity	molecular_function	catalytic activity	7	469	98	7766	0.0714286	0.379968	0.707904
GO:0000287	magnesium ion binding	molecular_function	binding	3	469	37	7766	0.0810811	0.388536	0.710942
GO:0001522	pseudouridine synthesis	biological_process	cellular process	1	182	11	4181	0.0909091	0.387476	0.710942
GO:0004000	adenosine deaminase activity	molecular_function	catalytic activity	1	469	8	7766	0.125	0.3926	0.710942
GO:0006405	RNA export from nucleus	biological_process	localization	1	182	11	4181	0.0909091	0.387476	0.710942
GO:0006778	porphyrin-containing compound metabolic process	biological_process	cellular process	1	182	11	4181	0.0909091	0.387476	0.710942
GO:0009982	pseudouridine synthase activity	molecular_function	catalytic activity	1	469	8	7766	0.125	0.3926	0.710942
GO:0015103	inorganic anion transmembrane transporter activity	molecular_function	transporter activity	2	469	22	7766	0.0909091	0.386982	0.710942
GO:0016638	oxidoreductase activity, acting on the CH-NH2 group of donors	molecular_function	catalytic activity	1	469	8	7766	0.125	0.3926	0.710942
GO:0016702	oxidoreductase activity, acting on single donors with incorporation of molecular oxygen, incorporation of two atoms of oxygen	molecular_function	catalytic activity	1	469	8	7766	0.125	0.3926	0.710942
GO:0016830	carbon-carbon lyase activity	molecular_function	catalytic activity	2	469	22	7766	0.0909091	0.386982	0.710942
GO:0030151	molybdenum ion binding	molecular_function	binding	1	469	8	7766	0.125	0.3926	0.710942
GO:0030983	mismatched DNA binding	molecular_function	binding	1	469	8	7766	0.125	0.3926	0.710942
GO:0033014	tetrapyrrole biosynthetic process	biological_process	cellular process	1	182	11	4181	0.0909091	0.387476	0.710942
GO:0070461	SAGA-type complex	cellular_component	organelle part	1	285	10	5891	0.1	0.391204	0.710942
GO:0072593	reactive oxygen species metabolic process	biological_process	cellular process	1	182	11	4181	0.0909091	0.387476	0.710942
GO:0098533	ATPase dependent transmembrane transport complex	cellular_component	protein-containing complex	1	285	10	5891	0.1	0.391204	0.710942
GO:0007155	cell adhesion	biological_process	biological adhesion	3	182	52	4181	0.0576923	0.396193	0.714945
GO:0022610	biological adhesion	biological_process	biological adhesion	3	182	52	4181	0.0576923	0.396193	0.714945
GO:0044249	cellular biosynthetic process	biological_process	cellular process	31	182	675	4181	0.0459259	0.401251	0.72281
GO:0003690	double-stranded DNA binding	molecular_function	binding	2	469	23	7766	0.0869565	0.408708	0.734615
GO:0010033	response to organic substance	biological_process	response to stimulus	2	182	32	4181	0.0625	0.409225	0.734615
GO:0006814	sodium ion transport	biological_process	localization	1	182	12	4181	0.0833333	0.41421	0.735898
GO:0006879	cellular iron ion homeostasis	biological_process	biological regulation	1	182	12	4181	0.0833333	0.41421	0.735898
GO:0007169	transmembrane receptor protein tyrosine kinase signaling pathway	biological_process	biological regulation	1	182	12	4181	0.0833333	0.41421	0.735898
GO:0009311	oligosaccharide metabolic process	biological_process	metabolic process	1	182	12	4181	0.0833333	0.41421	0.735898
GO:0033013	tetrapyrrole metabolic process	biological_process	cellular process	1	182	12	4181	0.0833333	0.41421	0.735898
GO:0051168	nuclear export	biological_process	localization	1	182	12	4181	0.0833333	0.41421	0.735898
GO:0030684	preribosome	cellular_component	protein-containing complex	1	285	11	5891	0.0909091	0.420707	0.746159
GO:0000976	transcription regulatory region sequence-specific DNA binding	molecular_function	binding	1	469	9	7766	0.111111	0.429319	0.754991
GO:0008271	secondary active sulfate transmembrane transporter activity	molecular_function	transporter activity	1	469	9	7766	0.111111	0.429319	0.754991
GO:0015116	sulfate transmembrane transporter activity	molecular_function	transporter activity	1	469	9	7766	0.111111	0.429319	0.754991
GO:0016765	transferase activity, transferring alkyl or aryl (other than methyl) groups	molecular_function	catalytic activity	2	469	24	7766	0.0833333	0.430052	0.754991
GO:0016853	isomerase activity	molecular_function	catalytic activity	6	469	87	7766	0.0689655	0.430067	0.754991
GO:0031409	pigment binding	molecular_function	binding	1	469	9	7766	0.111111	0.429319	0.754991
GO:0005615	extracellular space	cellular_component	extracellular region	3	285	50	5891	0.06	0.438346	0.765243
GO:0006221	pyrimidine nucleotide biosynthetic process	biological_process	cellular process	1	182	13	4181	0.0769231	0.439783	0.765243
GO:0007178	transmembrane receptor protein serine/threonine kinase signaling pathway	biological_process	biological regulation	1	182	13	4181	0.0769231	0.439783	0.765243
GO:0046872	metal ion binding	molecular_function	binding	92	469	1496	7766	0.0614973	0.440348	0.765243
GO:0046916	cellular transition metal ion homeostasis	biological_process	biological regulation	1	182	13	4181	0.0769231	0.439783	0.765243
GO:0051028	mRNA transport	biological_process	localization	1	182	13	4181	0.0769231	0.439783	0.765243
GO:0001067	regulatory region nucleic acid binding	molecular_function	binding	1	469	10	7766	0.1	0.463824	0.785646
GO:0004112	cyclic-nucleotide phosphodiesterase activity	molecular_function	catalytic activity	1	469	10	7766	0.1	0.463824	0.785646
GO:0004114	3',5'-cyclic-nucleotide phosphodiesterase activity	molecular_function	catalytic activity	1	469	10	7766	0.1	0.463824	0.785646
GO:0004185	serine-type carboxypeptidase activity	molecular_function	catalytic activity	1	469	10	7766	0.1	0.463824	0.785646
GO:0006022	aminoglycan metabolic process	biological_process	metabolic process	4	182	79	4181	0.0506329	0.453079	0.785646
GO:0010181	FMN binding	molecular_function	binding	1	469	10	7766	0.1	0.463824	0.785646
GO:0015035	protein disulfide oxidoreductase activity	molecular_function	catalytic activity	1	469	10	7766	0.1	0.463824	0.785646
GO:0019725	cellular homeostasis	biological_process	biological regulation	3	182	57	4181	0.0526316	0.454903	0.785646
GO:0022613	ribonucleoprotein complex biogenesis	biological_process	cellular component organization or biogenesis	4	182	80	4181	0.05	0.462822	0.785646
GO:0033558	protein deacetylase activity	molecular_function	catalytic activity	1	469	10	7766	0.1	0.463824	0.785646
GO:0034979	NAD-dependent protein deacetylase activity	molecular_function	catalytic activity	1	469	10	7766	0.1	0.463824	0.785646
GO:0044212	transcription regulatory region DNA binding	molecular_function	binding	1	469	10	7766	0.1	0.463824	0.785646
GO:0055072	iron ion homeostasis	biological_process	biological regulation	1	182	14	4181	0.0714286	0.464245	0.785646
GO:0060090	molecular adaptor activity	molecular_function	binding	1	469	10	7766	0.1	0.463824	0.785646
GO:1901682	sulfur compound transmembrane transporter activity	molecular_function	transporter activity	1	469	10	7766	0.1	0.463824	0.785646
GO:1990837	sequence-specific double-stranded DNA binding	molecular_function	binding	1	469	10	7766	0.1	0.463824	0.785646
GO:0008081	phosphoric diester hydrolase activity	molecular_function	catalytic activity	2	469	26	7766	0.0769231	0.471466	0.796562
GO:0006486	protein glycosylation	biological_process	cellular process	3	182	59	4181	0.0508475	0.477739	0.80062
GO:0009101	glycoprotein biosynthetic process	biological_process	cellular process	3	182	59	4181	0.0508475	0.477739	0.80062
GO:0043413	macromolecule glycosylation	biological_process	metabolic process	3	182	59	4181	0.0508475	0.477739	0.80062
GO:0070085	glycosylation	biological_process	metabolic process	3	182	59	4181	0.0508475	0.477739	0.80062
GO:1902562	H4 histone acetyltransferase complex	cellular_component	organelle part	1	285	13	5891	0.0769231	0.475506	0.80062
GO:0006220	pyrimidine nucleotide metabolic process	biological_process	cellular process	1	182	15	4181	0.0666667	0.487645	0.810651
GO:0008643	carbohydrate transport	biological_process	localization	1	182	15	4181	0.0666667	0.487645	0.810651
GO:0016567	protein ubiquitination	biological_process	cellular process	1	182	15	4181	0.0666667	0.487645	0.810651
GO:0031503	protein-containing complex localization	biological_process	localization	1	182	15	4181	0.0666667	0.487645	0.810651
GO:0072528	pyrimidine-containing compound biosynthetic process	biological_process	cellular process	1	182	15	4181	0.0666667	0.487645	0.810651
GO:0016701	oxidoreductase activity, acting on single donors with incorporation of molecular oxygen	molecular_function	catalytic activity	1	469	11	7766	0.0909091	0.496246	0.820989
GO:0016763	transferase activity, transferring pentosyl groups	molecular_function	catalytic activity	1	469	11	7766	0.0909091	0.496246	0.820989
GO:0070008	serine-type exopeptidase activity	molecular_function	catalytic activity	1	469	11	7766	0.0909091	0.496246	0.820989
GO:0009072	aromatic amino acid family metabolic process	biological_process	cellular process	1	182	16	4181	0.0625	0.510028	0.83976
GO:0055076	transition metal ion homeostasis	biological_process	biological regulation	1	182	16	4181	0.0625	0.510028	0.83976
GO:1901617	organic hydroxy compound biosynthetic process	biological_process	metabolic process	1	182	16	4181	0.0625	0.510028	0.83976
GO:0009100	glycoprotein metabolic process	biological_process	cellular process	3	182	62	4181	0.0483871	0.511141	0.840064
GO:0045454	cell redox homeostasis	biological_process	biological regulation	2	182	39	4181	0.0512821	0.511838	0.840064
GO:0004402	histone acetyltransferase activity	molecular_function	catalytic activity	1	469	12	7766	0.0833333	0.526711	0.853273
GO:0008188	neuropeptide receptor activity	molecular_function	molecular transducer activity	1	469	12	7766	0.0833333	0.526711	0.853273
GO:0015036	disulfide oxidoreductase activity	molecular_function	catalytic activity	1	469	12	7766	0.0833333	0.526711	0.853273
GO:0015988	energy coupled proton transmembrane transport, against electrochemical gradient	biological_process	localization	1	182	17	4181	0.0588235	0.531439	0.853273
GO:0015991	ATP hydrolysis coupled proton transport	biological_process	localization	1	182	17	4181	0.0588235	0.531439	0.853273
GO:0019199	transmembrane receptor protein kinase activity	molecular_function	catalytic activity	1	469	12	7766	0.0833333	0.526711	0.853273
GO:0019213	deacetylase activity	molecular_function	catalytic activity	1	469	12	7766	0.0833333	0.526711	0.853273
GO:0031300	intrinsic component of organelle membrane	cellular_component	organelle part	1	285	15	5891	0.0666667	0.525139	0.853273
GO:0031301	integral component of organelle membrane	cellular_component	organelle part	1	285	15	5891	0.0666667	0.525139	0.853273
GO:0042278	purine nucleoside metabolic process	biological_process	cellular process	1	182	17	4181	0.0588235	0.531439	0.853273
GO:0046128	purine ribonucleoside metabolic process	biological_process	cellular process	1	182	17	4181	0.0588235	0.531439	0.853273
GO:0090662	ATP hydrolysis coupled transmembrane transport	biological_process	localization	1	182	17	4181	0.0588235	0.531439	0.853273
GO:0099131	ATP hydrolysis coupled ion transmembrane transport	biological_process	localization	1	182	17	4181	0.0588235	0.531439	0.853273
GO:0099132	ATP hydrolysis coupled cation transmembrane transport	biological_process	localization	1	182	17	4181	0.0588235	0.531439	0.853273
GO:0000139	Golgi membrane	cellular_component	organelle part	3	285	58	5891	0.0517241	0.537646	0.861901
GO:1902600	proton transmembrane transport	biological_process	localization	2	182	41	4181	0.0487805	0.538962	0.862672
GO:0005737	cytoplasm	cellular_component	cell	46	285	960	5891	0.0479167	0.555171	0.87003
GO:0006873	cellular ion homeostasis	biological_process	biological regulation	1	182	18	4181	0.0555556	0.551919	0.87003
GO:0006875	cellular metal ion homeostasis	biological_process	biological regulation	1	182	18	4181	0.0555556	0.551919	0.87003
GO:0008083	growth factor activity	molecular_function	molecular function regulator	1	469	13	7766	0.0769231	0.555338	0.87003
GO:0008408	3'-5' exonuclease activity	molecular_function	catalytic activity	1	469	13	7766	0.0769231	0.555338	0.87003
GO:0016651	oxidoreductase activity, acting on NAD(P)H	molecular_function	catalytic activity	2	469	30	7766	0.0666667	0.548581	0.87003
GO:0030003	cellular cation homeostasis	biological_process	biological regulation	1	182	18	4181	0.0555556	0.551919	0.87003
GO:0033176	proton-transporting V-type ATPase complex	cellular_component	protein-containing complex	1	285	16	5891	0.0625	0.548171	0.87003
GO:0034212	peptide N-acetyltransferase activity	molecular_function	catalytic activity	1	469	13	7766	0.0769231	0.555338	0.87003
GO:0048285	organelle fission	biological_process	cellular component organization or biogenesis	1	182	18	4181	0.0555556	0.551919	0.87003
GO:0061733	peptide-lysine-N-acetyltransferase activity	molecular_function	catalytic activity	1	469	13	7766	0.0769231	0.555338	0.87003
GO:0072527	pyrimidine-containing compound metabolic process	biological_process	cellular process	1	182	18	4181	0.0555556	0.551919	0.87003
GO:0098660	inorganic ion transmembrane transport	biological_process	localization	2	182	42	4181	0.047619	0.552131	0.87003
GO:0098662	inorganic cation transmembrane transport	biological_process	localization	2	182	42	4181	0.047619	0.552131	0.87003
GO:0044271	cellular nitrogen compound biosynthetic process	biological_process	cellular process	18	182	418	4181	0.0430622	0.557831	0.872613
GO:0098655	cation transmembrane transport	biological_process	localization	2	182	43	4181	0.0465116	0.565035	0.882547
GO:0005730	nucleolus	cellular_component	organelle part	2	285	39	5891	0.0512821	0.569588	0.88464
GO:0032446	protein modification by small protein conjugation	biological_process	cellular process	1	182	19	4181	0.0526316	0.571508	0.88464
GO:0034762	regulation of transmembrane transport	biological_process	biological regulation	1	182	19	4181	0.0526316	0.571508	0.88464
GO:0034765	regulation of ion transmembrane transport	biological_process	biological regulation	1	182	19	4181	0.0526316	0.571508	0.88464
GO:0043269	regulation of ion transport	biological_process	biological regulation	1	182	19	4181	0.0526316	0.571508	0.88464
GO:0055082	cellular chemical homeostasis	biological_process	biological regulation	1	182	19	4181	0.0526316	0.571508	0.88464
GO:0008654	phospholipid biosynthetic process	biological_process	cellular process	2	182	44	4181	0.0454545	0.577672	0.892844
GO:0031985	Golgi cisterna	cellular_component	organelle part	1	285	18	5891	0.0555556	0.590948	0.903906
GO:0032580	Golgi cisterna membrane	cellular_component	organelle part	1	285	18	5891	0.0555556	0.590948	0.903906
GO:0033177	proton-transporting two-sector ATPase complex, proton-transporting domain	cellular_component	protein-containing complex	1	285	18	5891	0.0555556	0.590948	0.903906
GO:0050657	nucleic acid transport	biological_process	localization	1	182	20	4181	0.05	0.590246	0.903906
GO:0050658	RNA transport	biological_process	localization	1	182	20	4181	0.05	0.590246	0.903906
GO:0051236	establishment of RNA localization	biological_process	localization	1	182	20	4181	0.05	0.590246	0.903906
GO:0098588	bounding membrane of organelle	cellular_component	organelle part	5	285	106	5891	0.0471698	0.588207	0.903906
GO:0006403	RNA localization	biological_process	localization	1	182	21	4181	0.047619	0.608168	0.919365
GO:0006913	nucleocytoplasmic transport	biological_process	localization	1	182	21	4181	0.047619	0.608168	0.919365
GO:0009119	ribonucleoside metabolic process	biological_process	cellular process	1	182	21	4181	0.047619	0.608168	0.919365
GO:0015931	nucleobase-containing compound transport	biological_process	localization	1	182	21	4181	0.047619	0.608168	0.919365
GO:0051169	nuclear transport	biological_process	localization	1	182	21	4181	0.047619	0.608168	0.919365
GO:0055065	metal ion homeostasis	biological_process	biological regulation	1	182	21	4181	0.047619	0.608168	0.919365
GO:0070647	protein modification by small protein conjugation or removal	biological_process	cellular process	2	182	46	4181	0.0434783	0.602138	0.919365
GO:1901615	organic hydroxy compound metabolic process	biological_process	metabolic process	1	182	21	4181	0.047619	0.608168	0.919365
GO:0034220	ion transmembrane transport	biological_process	localization	2	182	47	4181	0.0425532	0.613966	0.926776
GO:0042221	response to chemical	biological_process	response to stimulus	2	182	48	4181	0.0416667	0.625526	0.942848
GO:0008061	chitin binding	molecular_function	binding	4	469	71	7766	0.056338	0.628949	0.946628
GO:0008417	fucosyltransferase activity	molecular_function	catalytic activity	1	469	16	7766	0.0625	0.631261	0.948726
GO:0030246	carbohydrate binding	molecular_function	binding	5	469	90	7766	0.0555556	0.640716	0.961539
GO:0051049	regulation of transport	biological_process	biological regulation	1	182	23	4181	0.0434783	0.641707	0.961631
GO:0005102	signaling receptor binding	molecular_function	binding	4	469	73	7766	0.0547945	0.650823	0.972472
GO:0048523	negative regulation of cellular process	biological_process	biological regulation	3	182	76	4181	0.0394737	0.650436	0.972472
GO:0050801	ion homeostasis	biological_process	biological regulation	1	182	24	4181	0.0416667	0.65739	0.978045
GO:0055080	cation homeostasis	biological_process	biological regulation	1	182	24	4181	0.0416667	0.65739	0.978045
GO:0098771	inorganic ion homeostasis	biological_process	biological regulation	1	182	24	4181	0.0416667	0.65739	0.978045
GO:0016684	oxidoreductase activity, acting on peroxide as acceptor	molecular_function	catalytic activity	2	469	37	7766	0.0540541	0.663627	0.985905
GO:0016579	protein deubiquitination	biological_process	cellular process	1	182	25	4181	0.04	0.67239	0.997491
GO:0008146	sulfotransferase activity	molecular_function	catalytic activity	1	469	18	7766	0.0555556	0.674542	0.99925
GO:0000166	nucleotide binding	molecular_function	binding	53	469	1112	7766	0.0476619	0.979368	1
GO:0000375	RNA splicing, via transesterification reactions	biological_process	cellular process	1	182	46	4181	0.0217391	0.872372	1
GO:0000377	RNA splicing, via transesterification reactions with bulged adenosine as nucleophile	biological_process	cellular process	1	182	46	4181	0.0217391	0.872372	1
GO:0000398	mRNA splicing, via spliceosome	biological_process	cellular process	1	182	46	4181	0.0217391	0.872372	1
GO:0000981	DNA-binding transcription factor activity, RNA polymerase II-specific	molecular_function	transcription regulator activity	1	469	23	7766	0.0434783	0.76184	1
GO:0001653	peptide receptor activity	molecular_function	molecular transducer activity	1	469	35	7766	0.0285714	0.88754	1
GO:0001882	nucleoside binding	molecular_function	binding	6	469	154	7766	0.038961	0.910523	1
GO:0001883	purine nucleoside binding	molecular_function	binding	5	469	149	7766	0.033557	0.951609	1
GO:0002376	immune system process	biological_process	immune system process	1	182	51	4181	0.0196078	0.898104	1
GO:0003676	nucleic acid binding	molecular_function	binding	35	469	1931	7766	0.0181253	1	1
GO:0003677	DNA binding	molecular_function	binding	18	469	780	7766	0.0230769	1	1
GO:0003700	DNA-binding transcription factor activity	molecular_function	transcription regulator activity	7	469	202	7766	0.0346535	0.965031	1
GO:0003712	transcription coregulator activity	molecular_function	transcription regulator activity	1	469	40	7766	0.025	0.917763	1
GO:0003723	RNA binding	molecular_function	binding	4	469	371	7766	0.0107817	1	1
GO:0003755	peptidyl-prolyl cis-trans isomerase activity	molecular_function	catalytic activity	1	469	34	7766	0.0294118	0.880278	1
GO:0003779	actin binding	molecular_function	binding	1	469	78	7766	0.0128205	0.992432	1
GO:0003899	DNA-directed 5'-3' RNA polymerase activity	molecular_function	catalytic activity	1	469	32	7766	0.03125	0.86432	1
GO:0003924	GTPase activity	molecular_function	catalytic activity	2	469	107	7766	0.0186916	0.990302	1
GO:0003964	RNA-directed DNA polymerase activity	molecular_function	catalytic activity	3	469	98	7766	0.0306122	0.940982	1
GO:0004386	helicase activity	molecular_function	catalytic activity	3	469	88	7766	0.0340909	0.90774	1
GO:0004518	nuclease activity	molecular_function	catalytic activity	2	469	139	7766	0.0143885	0.998381	1
GO:0004519	endonuclease activity	molecular_function	catalytic activity	1	469	116	7766	0.00862069	0.999312	1
GO:0004527	exonuclease activity	molecular_function	catalytic activity	1	469	20	7766	0.05	0.712753	1
GO:0004601	peroxidase activity	molecular_function	antioxidant activity	1	469	32	7766	0.03125	0.86432	1
GO:0004672	protein kinase activity	molecular_function	catalytic activity	3	469	237	7766	0.0126582	0.999957	1
GO:0004674	protein serine/threonine kinase activity	molecular_function	catalytic activity	2	469	96	7766	0.0208333	0.982347	1
GO:0004721	phosphoprotein phosphatase activity	molecular_function	catalytic activity	1	469	65	7766	0.0153846	0.982859	1
GO:0004725	protein tyrosine phosphatase activity	molecular_function	catalytic activity	1	469	34	7766	0.0294118	0.880278	1
GO:0004812	aminoacyl-tRNA ligase activity	molecular_function	catalytic activity	1	469	41	7766	0.0243902	0.922755	1
GO:0004857	enzyme inhibitor activity	molecular_function	molecular function regulator	2	469	60	7766	0.0333333	0.885307	1
GO:0004866	endopeptidase inhibitor activity	molecular_function	molecular function regulator	1	469	33	7766	0.030303	0.872548	1
GO:0004867	serine-type endopeptidase inhibitor activity	molecular_function	molecular function regulator	1	469	26	7766	0.0384615	0.802553	1
GO:0004888	transmembrane signaling receptor activity	molecular_function	molecular transducer activity	5	469	354	7766	0.0141243	0.999998	1
GO:0004930	G protein-coupled receptor activity	molecular_function	molecular transducer activity	3	469	143	7766	0.020979	0.993301	1
GO:0004970	ionotropic glutamate receptor activity	molecular_function	transporter activity	1	469	36	7766	0.0277778	0.894362	1
GO:0005198	structural molecule activity	molecular_function	structural molecule activity	7	469	422	7766	0.0165877	0.999998	1
GO:0005216	ion channel activity	molecular_function	transporter activity	4	469	177	7766	0.0225989	0.995175	1
GO:0005230	extracellular ligand-gated ion channel activity	molecular_function	transporter activity	1	469	76	7766	0.0131579	0.991417	1
GO:0005244	voltage-gated ion channel activity	molecular_function	transporter activity	1	469	29	7766	0.0344828	0.836319	1
GO:0005249	voltage-gated potassium channel activity	molecular_function	transporter activity	1	469	21	7766	0.047619	0.730145	1
GO:0005261	cation channel activity	molecular_function	transporter activity	2	469	91	7766	0.021978	0.976903	1
GO:0005267	potassium channel activity	molecular_function	transporter activity	1	469	35	7766	0.0285714	0.88754	1
GO:0005488	binding	molecular_function	binding	206	469	4631	7766	0.0444828	1	1
GO:0005509	calcium ion binding	molecular_function	binding	7	469	185	7766	0.0378378	0.936407	1
GO:0005515	protein binding	molecular_function	binding	12	469	561	7766	0.0213904	0.999999	1
GO:0005524	ATP binding	molecular_function	binding	20	469	764	7766	0.026178	0.999999	1
GO:0005525	GTP binding	molecular_function	binding	5	469	149	7766	0.033557	0.951609	1
GO:0005549	odorant binding	molecular_function	binding	1	469	130	7766	0.00769231	0.999717	1
GO:0005622	intracellular	cellular_component	cell	67	285	2177	5891	0.0307763	1	1
GO:0005623	cell	cellular_component	cell	79	285	2692	5891	0.0293462	1	1
GO:0005634	nucleus	cellular_component	cell	23	285	1100	5891	0.0209091	1	1
GO:0005654	nucleoplasm	cellular_component	organelle part	2	285	106	5891	0.0188679	0.967757	1
GO:0005667	transcription factor complex	cellular_component	cell	1	285	47	5891	0.0212766	0.903675	1
GO:0005739	mitochondrion	cellular_component	cell	5	285	217	5891	0.0230415	0.982581	1
GO:0005740	mitochondrial envelope	cellular_component	organelle part	2	285	116	5891	0.0172414	0.978968	1
GO:0005759	mitochondrial matrix	cellular_component	organelle part	1	285	23	5891	0.0434783	0.68105	1
GO:0005794	Golgi apparatus	cellular_component	cell	3	285	100	5891	0.03	0.86966	1
GO:0005795	Golgi stack	cellular_component	organelle part	1	285	25	5891	0.04	0.711282	1
GO:0005829	cytosol	cellular_component	cell	1	285	39	5891	0.025641	0.856349	1
GO:0005856	cytoskeleton	cellular_component	cell	4	285	169	5891	0.0236686	0.967376	1
GO:0005886	plasma membrane	cellular_component	cell	8	285	292	5891	0.0273973	0.97598	1
GO:0006139	nucleobase-containing compound metabolic process	biological_process	cellular process	30	182	942	4181	0.0318471	0.984126	1
GO:0006259	DNA metabolic process	biological_process	cellular process	5	182	451	4181	0.0110865	0.999992	1
GO:0006281	DNA repair	biological_process	cellular process	1	182	115	4181	0.00869565	0.994433	1
GO:0006351	transcription, DNA-templated	biological_process	cellular process	1	182	89	4181	0.011236	0.981763	1
GO:0006355	regulation of transcription, DNA-templated	biological_process	biological regulation	4	182	265	4181	0.0150943	0.997743	1
GO:0006364	rRNA processing	biological_process	cellular component organization or biogenesis	1	182	28	4181	0.0357143	0.713583	1
GO:0006396	RNA processing	biological_process	cellular process	3	182	186	4181	0.016129	0.989776	1
GO:0006397	mRNA processing	biological_process	cellular process	1	182	70	4181	0.0142857	0.956804	1
GO:0006399	tRNA metabolic process	biological_process	cellular process	1	182	83	4181	0.0120482	0.976044	1
GO:0006412	translation	biological_process	cellular process	1	182	190	4181	0.00526316	0.999826	1
GO:0006418	tRNA aminoacylation for protein translation	biological_process	cellular process	1	182	39	4181	0.025641	0.825155	1
GO:0006464	cellular protein modification process	biological_process	cellular process	5	182	197	4181	0.0253807	0.937615	1
GO:0006508	proteolysis	biological_process	metabolic process	2	182	108	4181	0.0185185	0.953605	1
GO:0006511	ubiquitin-dependent protein catabolic process	biological_process	cellular process	2	182	69	4181	0.0289855	0.810421	1
GO:0006518	peptide metabolic process	biological_process	cellular process	2	182	201	4181	0.00995025	0.998896	1
GO:0006644	phospholipid metabolic process	biological_process	cellular process	3	182	82	4181	0.0365854	0.700832	1
GO:0006650	glycerophospholipid metabolic process	biological_process	cellular process	1	182	45	4181	0.0222222	0.866497	1
GO:0006725	cellular aromatic compound metabolic process	biological_process	cellular process	38	182	988	4181	0.0384615	0.837059	1
GO:0006807	nitrogen compound metabolic process	biological_process	metabolic process	57	182	1561	4181	0.0365151	0.964852	1
GO:0006886	intracellular protein transport	biological_process	localization	2	182	105	4181	0.0190476	0.948056	1
GO:0006950	response to stress	biological_process	response to stimulus	2	182	219	4181	0.00913242	0.999484	1
GO:0006974	cellular response to DNA damage stimulus	biological_process	cellular process	1	182	126	4181	0.00793651	0.996638	1
GO:0006979	response to oxidative stress	biological_process	response to stimulus	1	182	33	4181	0.030303	0.771102	1
GO:0006996	organelle organization	biological_process	cellular component organization or biogenesis	2	182	259	4181	0.00772201	0.999908	1
GO:0007017	microtubule-based process	biological_process	cellular process	2	182	94	4181	0.0212766	0.921857	1
GO:0007154	cell communication	biological_process	cellular process	5	182	555	4181	0.00900901	1	1
GO:0007165	signal transduction	biological_process	biological regulation	5	182	541	4181	0.00924214	1	1
GO:0007166	cell surface receptor signaling pathway	biological_process	biological regulation	3	182	97	4181	0.0309278	0.802499	1
GO:0007275	multicellular organism development	biological_process	multicellular organismal process	1	182	194	4181	0.00515464	0.999856	1
GO:0008017	microtubule binding	molecular_function	binding	1	469	45	7766	0.0222222	0.939877	1
GO:0008066	glutamate receptor activity	molecular_function	molecular transducer activity	1	469	36	7766	0.0277778	0.894362	1
GO:0008092	cytoskeletal protein binding	molecular_function	binding	3	469	143	7766	0.020979	0.993301	1
GO:0008104	protein localization	biological_process	localization	2	182	167	4181	0.011976	0.995476	1
GO:0008138	protein tyrosine/serine/threonine phosphatase activity	molecular_function	catalytic activity	1	469	20	7766	0.05	0.712753	1
GO:0008144	drug binding	molecular_function	binding	32	469	884	7766	0.0361991	0.999759	1
GO:0008168	methyltransferase activity	molecular_function	catalytic activity	1	469	89	7766	0.011236	0.996215	1
GO:0008234	cysteine-type peptidase activity	molecular_function	catalytic activity	1	469	66	7766	0.0151515	0.983903	1
GO:0008270	zinc ion binding	molecular_function	binding	31	469	611	7766	0.0507365	0.8728	1
GO:0008324	cation transmembrane transporter activity	molecular_function	transporter activity	7	469	220	7766	0.0318182	0.982143	1
GO:0008380	RNA splicing	biological_process	cellular process	1	182	57	4181	0.0175439	0.92226	1
GO:0008528	G protein-coupled peptide receptor activity	molecular_function	molecular transducer activity	1	469	35	7766	0.0285714	0.88754	1
GO:0009055	electron transfer activity	molecular_function	catalytic activity	2	469	52	7766	0.0384615	0.830757	1
GO:0009057	macromolecule catabolic process	biological_process	metabolic process	2	182	124	4181	0.016129	0.974859	1
GO:0009059	macromolecule biosynthetic process	biological_process	metabolic process	5	182	421	4181	0.0118765	0.999974	1
GO:0009451	RNA modification	biological_process	cellular process	1	182	36	4181	0.0277778	0.799936	1
GO:0009889	regulation of biosynthetic process	biological_process	biological regulation	4	182	292	4181	0.0136986	0.99917	1
GO:0009966	regulation of signal transduction	biological_process	biological regulation	3	182	85	4181	0.0352941	0.72389	1
GO:0009975	cyclase activity	molecular_function	catalytic activity	1	469	30	7766	0.0333333	0.846241	1
GO:0009987	cellular process	biological_process	cellular process	95	182	2876	4181	0.033032	0.999999	1
GO:0010467	gene expression	biological_process	metabolic process	6	182	494	4181	0.0121457	0.999993	1
GO:0010468	regulation of gene expression	biological_process	biological regulation	4	182	327	4181	0.0122324	0.999783	1
GO:0010556	regulation of macromolecule biosynthetic process	biological_process	biological regulation	4	182	288	4181	0.0138889	0.999035	1
GO:0010646	regulation of cell communication	biological_process	biological regulation	3	182	87	4181	0.0344828	0.738484	1
GO:0012505	endomembrane system	cellular_component	cell	9	285	238	5891	0.0378151	0.822618	1
GO:0015031	protein transport	biological_process	localization	2	182	155	4181	0.0129032	0.992635	1
GO:0015074	DNA integration	biological_process	cellular process	4	182	207	4181	0.0193237	0.982903	1
GO:0015075	ion transmembrane transporter activity	molecular_function	transporter activity	14	469	326	7766	0.0429448	0.935166	1
GO:0015077	monovalent inorganic cation transmembrane transporter activity	molecular_function	transporter activity	2	469	149	7766	0.0134228	0.999085	1
GO:0015078	proton transmembrane transporter activity	molecular_function	transporter activity	1	469	54	7766	0.0185185	0.965805	1
GO:0015079	potassium ion transmembrane transporter activity	molecular_function	transporter activity	1	469	40	7766	0.025	0.917763	1
GO:0015267	channel activity	molecular_function	transporter activity	5	469	201	7766	0.0248756	0.994682	1
GO:0015276	ligand-gated ion channel activity	molecular_function	transporter activity	1	469	85	7766	0.0117647	0.99513	1
GO:0015291	secondary active transmembrane transporter activity	molecular_function	transporter activity	2	469	66	7766	0.030303	0.915006	1
GO:0015318	inorganic molecular entity transmembrane transporter activity	molecular_function	transporter activity	9	469	309	7766	0.0291262	0.996624	1
GO:0015399	primary active transmembrane transporter activity	molecular_function	transporter activity	3	469	66	7766	0.0454545	0.770124	1
GO:0015405	P-P-bond-hydrolysis-driven transmembrane transporter activity	molecular_function	transporter activity	3	469	66	7766	0.0454545	0.770124	1
GO:0015630	microtubule cytoskeleton	cellular_component	cell	3	285	84	5891	0.0357143	0.7804	1
GO:0015631	tubulin binding	molecular_function	binding	2	469	54	7766	0.037037	0.846253	1
GO:0015833	peptide transport	biological_process	localization	2	182	156	4181	0.0128205	0.992927	1
GO:0016043	cellular component organization	biological_process	cellular component organization or biogenesis	3	182	353	4181	0.00849858	0.999987	1
GO:0016070	RNA metabolic process	biological_process	cellular process	6	182	341	4181	0.0175953	0.998036	1
GO:0016071	mRNA metabolic process	biological_process	cellular process	1	182	88	4181	0.0113636	0.980914	1
GO:0016072	rRNA metabolic process	biological_process	cellular process	1	182	29	4181	0.0344828	0.726134	1
GO:0016192	vesicle-mediated transport	biological_process	localization	1	182	138	4181	0.00724638	0.998064	1
GO:0016209	antioxidant activity	molecular_function	antioxidant activity	2	469	45	7766	0.0444444	0.764929	1
GO:0016301	kinase activity	molecular_function	catalytic activity	14	469	352	7766	0.0397727	0.968441	1
GO:0016462	pyrophosphatase activity	molecular_function	catalytic activity	11	469	401	7766	0.0274314	0.999436	1
GO:0016469	proton-transporting two-sector ATPase complex	cellular_component	protein-containing complex	1	285	38	5891	0.0263158	0.848996	1
GO:0016741	transferase activity, transferring one-carbon groups	molecular_function	catalytic activity	1	469	95	7766	0.0105263	0.997407	1
GO:0016772	transferase activity, transferring phosphorus-containing groups	molecular_function	catalytic activity	22	469	532	7766	0.0413534	0.981735	1
GO:0016773	phosphotransferase activity, alcohol group as acceptor	molecular_function	catalytic activity	7	469	292	7766	0.0239726	0.999114	1
GO:0016779	nucleotidyltransferase activity	molecular_function	catalytic activity	7	469	161	7766	0.0434783	0.862148	1
GO:0016782	transferase activity, transferring sulfur-containing groups	molecular_function	catalytic activity	1	469	24	7766	0.0416667	0.776266	1
GO:0016817	hydrolase activity, acting on acid anhydrides	molecular_function	catalytic activity	11	469	406	7766	0.0270936	0.99954	1
GO:0016818	hydrolase activity, acting on acid anhydrides, in phosphorus-containing anhydrides	molecular_function	catalytic activity	11	469	403	7766	0.0272953	0.99948	1
GO:0016829	lyase activity	molecular_function	catalytic activity	5	469	116	7766	0.0431034	0.837965	1
GO:0016835	carbon-oxygen lyase activity	molecular_function	catalytic activity	1	469	39	7766	0.025641	0.912449	1
GO:0016836	hydro-lyase activity	molecular_function	catalytic activity	1	469	36	7766	0.0277778	0.894362	1
GO:0016849	phosphorus-oxygen lyase activity	molecular_function	catalytic activity	1	469	37	7766	0.027027	0.900772	1
GO:0016859	cis-trans isomerase activity	molecular_function	catalytic activity	1	469	34	7766	0.0294118	0.880278	1
GO:0016874	ligase activity	molecular_function	catalytic activity	3	469	97	7766	0.0309278	0.93824	1
GO:0016875	ligase activity, forming carbon-oxygen bonds	molecular_function	catalytic activity	1	469	41	7766	0.0243902	0.922755	1
GO:0016879	ligase activity, forming carbon-nitrogen bonds	molecular_function	catalytic activity	1	469	25	7766	0.04	0.789819	1
GO:0016887	ATPase activity	molecular_function	catalytic activity	6	469	145	7766	0.0413793	0.878842	1
GO:0017076	purine nucleotide binding	molecular_function	binding	25	469	921	7766	0.0271444	1	1
GO:0017111	nucleoside-triphosphatase activity	molecular_function	catalytic activity	11	469	390	7766	0.0282051	0.999123	1
GO:0019001	guanyl nucleotide binding	molecular_function	binding	5	469	150	7766	0.0333333	0.953476	1
GO:0019219	regulation of nucleobase-containing compound metabolic process	biological_process	biological regulation	4	182	273	4181	0.014652	0.998316	1
GO:0019222	regulation of metabolic process	biological_process	biological regulation	4	182	379	4181	0.0105541	0.999973	1
GO:0019538	protein metabolic process	biological_process	metabolic process	6	182	480	4181	0.0125	0.999988	1
GO:0019783	ubiquitin-like protein-specific protease activity	molecular_function	catalytic activity	1	469	27	7766	0.037037	0.814517	1
GO:0019941	modification-dependent protein catabolic process	biological_process	cellular process	2	182	69	4181	0.0289855	0.810421	1
GO:0022607	cellular component assembly	biological_process	cellular component organization or biogenesis	2	182	144	4181	0.0138889	0.988552	1
GO:0022618	ribonucleoprotein complex assembly	biological_process	cellular component organization or biogenesis	1	182	39	4181	0.025641	0.825155	1
GO:0022803	passive transmembrane transporter activity	molecular_function	transporter activity	5	469	201	7766	0.0248756	0.994682	1
GO:0022804	active transmembrane transporter activity	molecular_function	transporter activity	5	469	133	7766	0.037594	0.911011	1
GO:0022824	transmitter-gated ion channel activity	molecular_function	transporter activity	1	469	52	7766	0.0192308	0.961234	1
GO:0022832	voltage-gated channel activity	molecular_function	transporter activity	1	469	29	7766	0.0344828	0.836319	1
GO:0022834	ligand-gated channel activity	molecular_function	transporter activity	1	469	85	7766	0.0117647	0.99513	1
GO:0022835	transmitter-gated channel activity	molecular_function	transporter activity	1	469	52	7766	0.0192308	0.961234	1
GO:0022836	gated channel activity	molecular_function	transporter activity	2	469	111	7766	0.018018	0.992219	1
GO:0022838	substrate-specific channel activity	molecular_function	transporter activity	4	469	177	7766	0.0225989	0.995175	1
GO:0022839	ion gated channel activity	molecular_function	transporter activity	2	469	110	7766	0.0181818	0.991777	1
GO:0022843	voltage-gated cation channel activity	molecular_function	transporter activity	1	469	24	7766	0.0416667	0.776266	1
GO:0022890	inorganic cation transmembrane transporter activity	molecular_function	transporter activity	5	469	209	7766	0.0239234	0.996306	1
GO:0023051	regulation of signaling	biological_process	biological regulation	3	182	89	4181	0.0337079	0.752465	1
GO:0023052	signaling	biological_process	signaling	5	182	555	4181	0.00900901	1	1
GO:0030163	protein catabolic process	biological_process	metabolic process	2	182	87	4181	0.0229885	0.899202	1
GO:0030234	enzyme regulator activity	molecular_function	molecular function regulator	4	469	136	7766	0.0294118	0.968303	1
GO:0030414	peptidase inhibitor activity	molecular_function	molecular function regulator	2	469	46	7766	0.0434783	0.775533	1
GO:0030545	receptor regulator activity	molecular_function	molecular function regulator	1	469	45	7766	0.0222222	0.939877	1
GO:0030554	adenyl nucleotide binding	molecular_function	binding	20	469	775	7766	0.0258065	0.999999	1
GO:0030594	neurotransmitter receptor activity	molecular_function	molecular transducer activity	1	469	57	7766	0.0175439	0.971672	1
GO:0031090	organelle membrane	cellular_component	organelle part	6	285	206	5891	0.0291262	0.939488	1
GO:0031323	regulation of cellular metabolic process	biological_process	biological regulation	4	182	336	4181	0.0119048	0.999848	1
GO:0031326	regulation of cellular biosynthetic process	biological_process	biological regulation	4	182	291	4181	0.0137457	0.999138	1
GO:0031967	organelle envelope	cellular_component	organelle part	2	285	131	5891	0.0152672	0.989048	1
GO:0031974	membrane-enclosed lumen	cellular_component	membrane-enclosed lumen	7	285	203	5891	0.0344828	0.868942	1
GO:0031975	envelope	cellular_component	cell	2	285	131	5891	0.0152672	0.989048	1
GO:0031981	nuclear lumen	cellular_component	organelle part	4	285	167	5891	0.0239521	0.96502	1
GO:0032501	multicellular organismal process	biological_process	multicellular organismal process	1	182	275	4181	0.00363636	0.999997	1
GO:0032502	developmental process	biological_process	developmental process	1	182	214	4181	0.0046729	0.999943	1
GO:0032549	ribonucleoside binding	molecular_function	binding	6	469	152	7766	0.0394737	0.904177	1
GO:0032550	purine ribonucleoside binding	molecular_function	binding	5	469	149	7766	0.033557	0.951609	1
GO:0032553	ribonucleotide binding	molecular_function	binding	26	469	929	7766	0.0279871	1	1
GO:0032555	purine ribonucleotide binding	molecular_function	binding	25	469	919	7766	0.0272035	1	1
GO:0032559	adenyl ribonucleotide binding	molecular_function	binding	20	469	773	7766	0.0258732	0.999999	1
GO:0032561	guanyl ribonucleotide binding	molecular_function	binding	5	469	150	7766	0.0333333	0.953476	1
GO:0032774	RNA biosynthetic process	biological_process	cellular process	1	182	89	4181	0.011236	0.981763	1
GO:0032879	regulation of localization	biological_process	biological regulation	1	182	26	4181	0.0384615	0.686737	1
GO:0032991	protein-containing complex	cellular_component	protein-containing complex	7	285	914	5891	0.00765864	1	1
GO:0033036	macromolecule localization	biological_process	localization	2	182	201	4181	0.00995025	0.998896	1
GO:0033554	cellular response to stress	biological_process	cellular process	1	182	138	4181	0.00724638	0.998064	1
GO:0034061	DNA polymerase activity	molecular_function	catalytic activity	3	469	108	7766	0.0277778	0.962832	1
GO:0034062	5'-3' RNA polymerase activity	molecular_function	catalytic activity	1	469	33	7766	0.030303	0.872548	1
GO:0034470	ncRNA processing	biological_process	cellular process	1	182	76	4181	0.0131579	0.967087	1
GO:0034613	cellular protein localization	biological_process	localization	2	182	120	4181	0.0166667	0.970653	1
GO:0034622	cellular protein-containing complex assembly	biological_process	cellular component organization or biogenesis	1	182	89	4181	0.011236	0.981763	1
GO:0034641	cellular nitrogen compound metabolic process	biological_process	cellular process	37	182	1140	4181	0.0324561	0.988972	1
GO:0034645	cellular macromolecule biosynthetic process	biological_process	cellular process	5	182	420	4181	0.0119048	0.999973	1
GO:0034660	ncRNA metabolic process	biological_process	cellular process	2	182	119	4181	0.0168067	0.969501	1
GO:0035556	intracellular signal transduction	biological_process	biological regulation	1	182	152	4181	0.00657895	0.998985	1
GO:0035639	purine ribonucleoside triphosphate binding	molecular_function	binding	25	469	910	7766	0.0274725	1	1
GO:0036094	small molecule binding	molecular_function	binding	65	469	1182	7766	0.0549915	0.818749	1
GO:0036211	protein modification process	biological_process	metabolic process	5	182	197	4181	0.0253807	0.937615	1
GO:0036459	thiol-dependent ubiquitinyl hydrolase activity	molecular_function	catalytic activity	1	469	26	7766	0.0384615	0.802553	1
GO:0038023	signaling receptor activity	molecular_function	molecular transducer activity	5	469	378	7766	0.0132275	0.999999	1
GO:0042302	structural constituent of cuticle	molecular_function	structural molecule activity	5	469	146	7766	0.0342466	0.945591	1
GO:0042592	homeostatic process	biological_process	biological regulation	3	182	88	4181	0.0340909	0.74555	1
GO:0042623	ATPase activity, coupled	molecular_function	catalytic activity	3	469	103	7766	0.0291262	0.95308	1
GO:0042626	ATPase activity, coupled to transmembrane movement of substances	molecular_function	transporter activity	3	469	65	7766	0.0461538	0.761054	1
GO:0042886	amide transport	biological_process	localization	2	182	156	4181	0.0128205	0.992927	1
GO:0043038	amino acid activation	biological_process	cellular process	1	182	42	4181	0.0238095	0.84721	1
GO:0043039	tRNA aminoacylation	biological_process	cellular process	1	182	42	4181	0.0238095	0.84721	1
GO:0043043	peptide biosynthetic process	biological_process	cellular process	1	182	192	4181	0.00520833	0.999842	1
GO:0043167	ion binding	molecular_function	binding	141	469	2507	7766	0.0562425	0.866936	1
GO:0043168	anion binding	molecular_function	binding	52	469	1133	7766	0.0458959	0.990647	1
GO:0043170	macromolecule metabolic process	biological_process	metabolic process	21	182	1296	4181	0.0162037	1	1
GO:0043226	organelle	cellular_component	organelle	49	285	1906	5891	0.0257083	1	1
GO:0043227	membrane-bounded organelle	cellular_component	organelle	45	285	1565	5891	0.028754	0.999997	1
GO:0043228	non-membrane-bounded organelle	cellular_component	organelle	6	285	440	5891	0.0136364	0.999988	1
GO:0043229	intracellular organelle	cellular_component	cell	49	285	1868	5891	0.0262313	1	1
GO:0043231	intracellular membrane-bounded organelle	cellular_component	cell	45	285	1538	5891	0.0292588	0.999993	1
GO:0043232	intracellular non-membrane-bounded organelle	cellular_component	cell	6	285	440	5891	0.0136364	0.999988	1
GO:0043233	organelle lumen	cellular_component	organelle part	7	285	203	5891	0.0344828	0.868942	1
GO:0043412	macromolecule modification	biological_process	metabolic process	6	182	233	4181	0.0257511	0.946948	1
GO:0043492	ATPase activity, coupled to movement of substances	molecular_function	catalytic activity	3	469	68	7766	0.0441176	0.78742	1
GO:0043565	sequence-specific DNA binding	molecular_function	binding	4	469	192	7766	0.0208333	0.997671	1
GO:0043603	cellular amide metabolic process	biological_process	cellular process	3	182	214	4181	0.0140187	0.996404	1
GO:0043604	amide biosynthetic process	biological_process	cellular process	1	182	199	4181	0.00502513	0.999886	1
GO:0043632	modification-dependent macromolecule catabolic process	biological_process	cellular process	2	182	69	4181	0.0289855	0.810421	1
GO:0043933	protein-containing complex subunit organization	biological_process	cellular component organization or biogenesis	1	182	105	4181	0.00952381	0.991205	1
GO:0044085	cellular component biogenesis	biological_process	cellular component organization or biogenesis	5	182	185	4181	0.027027	0.913242	1
GO:0044257	cellular protein catabolic process	biological_process	cellular process	2	182	79	4181	0.0253165	0.865939	1
GO:0044260	cellular macromolecule metabolic process	biological_process	cellular process	12	182	1019	4181	0.0117763	1	1
GO:0044265	cellular macromolecule catabolic process	biological_process	cellular process	2	182	107	4181	0.0186916	0.951821	1
GO:0044267	cellular protein metabolic process	biological_process	cellular process	6	182	458	4181	0.0131004	0.999971	1
GO:0044421	extracellular region part	cellular_component	extracellular region	3	285	75	5891	0.04	0.711102	1
GO:0044422	organelle part	cellular_component	organelle part	22	285	825	5891	0.0266667	0.999722	1
GO:0044424	intracellular part	cellular_component	cell	67	285	2177	5891	0.0307763	1	1
GO:0044428	nuclear part	cellular_component	organelle part	4	285	279	5891	0.0143369	0.999536	1
GO:0044429	mitochondrial part	cellular_component	organelle part	3	285	138	5891	0.0217391	0.966846	1
GO:0044430	cytoskeletal part	cellular_component	organelle part	3	285	123	5891	0.0243902	0.942034	1
GO:0044431	Golgi apparatus part	cellular_component	organelle part	3	285	86	5891	0.0348837	0.7938	1
GO:0044444	cytoplasmic part	cellular_component	cell	23	285	704	5891	0.0326705	0.988066	1
GO:0044446	intracellular organelle part	cellular_component	organelle part	22	285	798	5891	0.0275689	0.999404	1
GO:0044451	nucleoplasm part	cellular_component	organelle part	2	285	102	5891	0.0196078	0.961823	1
GO:0044459	plasma membrane part	cellular_component	cell	4	285	102	5891	0.0392157	0.73499	1
GO:0044464	cell part	cellular_component	cell	75	285	2599	5891	0.0288573	1	1
GO:0044877	protein-containing complex binding	molecular_function	binding	1	469	60	7766	0.0166667	0.976535	1
GO:0045184	establishment of protein localization	biological_process	localization	2	182	157	4181	0.0127389	0.993207	1
GO:0046483	heterocycle metabolic process	biological_process	cellular process	36	182	979	4181	0.0367722	0.900413	1
GO:0046486	glycerolipid metabolic process	biological_process	cellular process	1	182	46	4181	0.0217391	0.872372	1
GO:0046873	metal ion transmembrane transporter activity	molecular_function	transporter activity	3	469	137	7766	0.0218978	0.990934	1
GO:0046907	intracellular transport	biological_process	localization	2	182	147	4181	0.0136054	0.989844	1
GO:0046983	protein dimerization activity	molecular_function	binding	4	469	137	7766	0.0291971	0.969657	1
GO:0048018	receptor ligand activity	molecular_function	molecular function regulator	1	469	43	7766	0.0232558	0.931851	1
GO:0048519	negative regulation of biological process	biological_process	biological regulation	3	182	110	4181	0.0272727	0.865679	1
GO:0048583	regulation of response to stimulus	biological_process	biological regulation	3	182	90	4181	0.0333333	0.759228	1
GO:0048856	anatomical structure development	biological_process	developmental process	1	182	208	4181	0.00480769	0.999925	1
GO:0048878	chemical homeostasis	biological_process	biological regulation	1	182	26	4181	0.0384615	0.686737	1
GO:0050789	regulation of biological process	biological_process	biological regulation	15	182	1120	4181	0.0133929	1	1
GO:0050794	regulation of cellular process	biological_process	biological regulation	14	182	1055	4181	0.0132701	1	1
GO:0050896	response to stimulus	biological_process	response to stimulus	7	182	782	4181	0.00895141	1	1
GO:0051128	regulation of cellular component organization	biological_process	biological regulation	1	182	50	4181	0.02	0.893408	1
GO:0051171	regulation of nitrogen compound metabolic process	biological_process	biological regulation	4	182	317	4181	0.0126183	0.99968	1
GO:0051252	regulation of RNA metabolic process	biological_process	biological regulation	4	182	268	4181	0.0149254	0.997977	1
GO:0051536	iron-sulfur cluster binding	molecular_function	binding	1	469	65	7766	0.0153846	0.982859	1
GO:0051537	2 iron, 2 sulfur cluster binding	molecular_function	binding	1	469	29	7766	0.0344828	0.836319	1
GO:0051539	4 iron, 4 sulfur cluster binding	molecular_function	binding	1	469	30	7766	0.0333333	0.846241	1
GO:0051540	metal cluster binding	molecular_function	binding	1	469	65	7766	0.0153846	0.982859	1
GO:0051603	proteolysis involved in cellular protein catabolic process	biological_process	cellular process	2	182	78	4181	0.025641	0.861139	1
GO:0051641	cellular localization	biological_process	localization	2	182	185	4181	0.0108108	0.997844	1
GO:0051649	establishment of localization in cell	biological_process	localization	2	182	152	4181	0.0131579	0.991689	1
GO:0051704	multi-organism process	biological_process	multi-organism process	1	182	115	4181	0.00869565	0.994433	1
GO:0051716	cellular response to stimulus	biological_process	cellular process	6	182	677	4181	0.00886263	1	1
GO:0051726	regulation of cell cycle	biological_process	biological regulation	1	182	48	4181	0.0208333	0.883361	1
GO:0060089	molecular transducer activity	molecular_function	molecular transducer activity	5	469	381	7766	0.0131234	0.999999	1
GO:0060255	regulation of macromolecule metabolic process	biological_process	biological regulation	4	182	356	4181	0.011236	0.999931	1
GO:0061134	peptidase regulator activity	molecular_function	molecular function regulator	2	469	52	7766	0.0384615	0.830757	1
GO:0061135	endopeptidase regulator activity	molecular_function	molecular function regulator	1	469	33	7766	0.030303	0.872548	1
GO:0065003	protein-containing complex assembly	biological_process	cellular component organization or biogenesis	1	182	99	4181	0.010101	0.988435	1
GO:0065007	biological regulation	biological_process	biological regulation	16	182	1212	4181	0.0132013	1	1
GO:0065008	regulation of biological quality	biological_process	biological regulation	3	182	145	4181	0.0206897	0.95656	1
GO:0070013	intracellular organelle lumen	cellular_component	organelle part	7	285	203	5891	0.0344828	0.868942	1
GO:0070646	protein modification by small protein removal	biological_process	cellular process	1	182	27	4181	0.037037	0.700459	1
GO:0070727	cellular macromolecule localization	biological_process	localization	2	182	121	4181	0.0165289	0.971764	1
GO:0070925	organelle assembly	biological_process	cellular component organization or biogenesis	1	182	46	4181	0.0217391	0.872372	1
GO:0071702	organic substance transport	biological_process	localization	3	182	209	4181	0.0143541	0.995654	1
GO:0071705	nitrogen compound transport	biological_process	localization	2	182	166	4181	0.0120482	0.995287	1
GO:0071826	ribonucleoprotein complex subunit organization	biological_process	cellular component organization or biogenesis	1	182	39	4181	0.025641	0.825155	1
GO:0071840	cellular component organization or biogenesis	biological_process	cellular component organization or biogenesis	6	182	393	4181	0.0152672	0.999678	1
GO:0071944	cell periphery	cellular_component	cell	8	285	391	5891	0.0204604	0.999012	1
GO:0080090	regulation of primary metabolic process	biological_process	biological regulation	4	182	323	4181	0.0123839	0.999746	1
GO:0090304	nucleic acid metabolic process	biological_process	cellular process	11	182	781	4181	0.0140845	1	1
GO:0097159	organic cyclic compound binding	molecular_function	binding	123	469	3096	7766	0.0397287	1	1
GO:0097367	carbohydrate derivative binding	molecular_function	binding	31	469	1016	7766	0.0305118	0.999999	1
GO:0097659	nucleic acid-templated transcription	biological_process	cellular process	1	182	89	4181	0.011236	0.981763	1
GO:0097747	RNA polymerase activity	molecular_function	catalytic activity	1	469	33	7766	0.030303	0.872548	1
GO:0098772	molecular function regulator	molecular_function	molecular function regulator	5	469	231	7766	0.021645	0.99868	1
GO:0098791	Golgi subcompartment	cellular_component	organelle part	3	285	72	5891	0.0416667	0.684573	1
GO:0098796	membrane protein complex	cellular_component	protein-containing complex	2	285	174	5891	0.0114943	0.998413	1
GO:0098797	plasma membrane protein complex	cellular_component	cell	1	285	42	5891	0.0238095	0.876335	1
GO:0098805	whole membrane	cellular_component	membrane	2	285	54	5891	0.037037	0.744039	1
GO:0101005	ubiquitinyl hydrolase activity	molecular_function	catalytic activity	1	469	27	7766	0.037037	0.814517	1
GO:0140096	catalytic activity, acting on a protein	molecular_function	catalytic activity	56	469	1095	7766	0.0511416	0.92958	1
GO:0140097	catalytic activity, acting on DNA	molecular_function	catalytic activity	3	469	219	7766	0.0136986	0.999883	1
GO:0140098	catalytic activity, acting on RNA	molecular_function	catalytic activity	2	469	163	7766	0.0122699	0.999592	1
GO:0140101	catalytic activity, acting on a tRNA	molecular_function	catalytic activity	1	469	72	7766	0.0138889	0.988961	1
GO:0140110	transcription regulator activity	molecular_function	transcription regulator activity	8	469	243	7766	0.0329218	0.982458	1
GO:1901265	nucleoside phosphate binding	molecular_function	binding	53	469	1112	7766	0.0476619	0.979368	1
GO:1901360	organic cyclic compound metabolic process	biological_process	metabolic process	37	182	995	4181	0.0371859	0.888794	1
GO:1901363	heterocyclic compound binding	molecular_function	binding	122	469	3093	7766	0.0394439	1	1
GO:1902494	catalytic complex	cellular_component	protein-containing complex	4	285	252	5891	0.015873	0.998598	1
GO:1902495	transmembrane transporter complex	cellular_component	protein-containing complex	1	285	27	5891	0.037037	0.738657	1
GO:1902531	regulation of intracellular signal transduction	biological_process	biological regulation	1	182	54	4181	0.0185185	0.910993	1
GO:1903506	regulation of nucleic acid-templated transcription	biological_process	biological regulation	4	182	265	4181	0.0150943	0.997743	1
GO:1904949	ATPase complex	cellular_component	protein-containing complex	1	285	35	5891	0.0285714	0.824611	1
GO:1905368	peptidase complex	cellular_component	protein-containing complex	1	285	38	5891	0.0263158	0.848996	1
GO:1990204	oxidoreductase complex	cellular_component	cell	1	285	25	5891	0.04	0.711282	1
GO:1990234	transferase complex	cellular_component	protein-containing complex	2	285	121	5891	0.0165289	0.983055	1
GO:1990351	transporter complex	cellular_component	protein-containing complex	1	285	28	5891	0.0357143	0.751359	1
GO:1990904	ribonucleoprotein complex	cellular_component	protein-containing complex	1	285	212	5891	0.00471698	0.999978	1
GO:2000112	regulation of cellular macromolecule biosynthetic process	biological_process	biological regulation	4	182	288	4181	0.0138889	0.999035	1
GO:2001141	regulation of RNA biosynthetic process	biological_process	biological regulation	4	182	265	4181	0.0150943	0.997743	1
